# Supplementary material for: Gene coexpression network analysis and tissue-specific profiling of gene expression in jute (Corchorus capsularis L.)
Source: BMC Genomics. 2020 Jun 16;21:406. doi: 10.1186/s12864-020-06805-6 (PMC7298812; doi:10.1186/s12864-020-06805-6)
Supplement: Supplementary file 1 — Additional file 1: Table S1. Transcriptional genes that were identified in stem bast tissue during the vegetative growth period (BVGP). [file 12864_2020_6805_MOESM1_ESM.xlsx]

## Sheet: BVGP expressed genes
geneID	Average RPKM of BVGP
OMO73710.1	1.00013
OMO93852.1	1.00043
OMO62990.1	1.00048
OMO59585.1	1.00078
OMO86726.1	1.00105
OMO94758.1	1.00125
OMO54035.1	1.00153
OMO53560.1	1.00185
Novel02791	1.00192
Novel02674	1.00227
Novel06350	1.00335
Novel00479	1.00369
Novel00925	1.00379
Novel04159	1.00386
Novel02103	1.004
Novel04812	1.00449
OMO68042.1	1.00459
OMO79042.1	1.00588
OMO98526.1	1.00593
OMP03655.1	1.00644
Novel02761	1.00703
OMO95135.1	1.00837
OMO79105.1	1.00838
Novel01912	1.00843
Novel06348	1.01077
OMO79387.1	1.01112
Novel04333	1.01141
OMO58054.1	1.01183
Novel03948	1.01255
Novel00283	1.01293
Novel06105	1.01648
OMP10579.1	1.01652
Novel00315	1.01667
Novel06821	1.01672
Novel05137	1.01697
OMO74081.1	1.01719
OMP12332.1	1.0178
OMP12081.1	1.01892
OMO89743.1	1.01898
Novel00039	1.01966
OMO77706.1	1.02104
OMO51867.1	1.02242
OMO63931.1	1.02253
Novel02863	1.02375
OMO61292.1	1.02427
OMP03098.1	1.02444
OMO49493.1	1.02489
OMO53747.1	1.02562
Novel05259	1.02571
OMO84128.1	1.02573
OMO78702.1	1.02715
OMO77217.1	1.02823
OMO77296.1	1.02824
OMO56781.1	1.02832
OMO81280.1	1.02838
OMO75145.1	1.02948
OMO80014.1	1.03001
Novel00491	1.03037
OMO81771.1	1.03114
OMP06539.1	1.03123
Novel04738	1.03156
Novel04842	1.03162
OMO79468.1	1.0318
OMO95738.1	1.0329
OMO54301.1	1.03397
OMO96683.1	1.03413
Novel00572	1.03439
OMO99652.1	1.03499
OMO67312.1	1.03528
OMO69680.1	1.03667
OMO62752.1	1.03675
OMO76726.1	1.03716
OMO61631.1	1.0375
OMO84800.1	1.0378
OMP12289.1	1.0388
OMO71219.1	1.03881
OMO77443.1	1.03888
OMO80272.1	1.03941
OMO95949.1	1.03956
OMO76660.1	1.03968
Novel03930	1.04108
Novel03163	1.04114
OMO87803.1	1.04127
OMO74501.1	1.04159
OMO95914.1	1.0417
Novel05053	1.04181
OMO74686.1	1.0419
OMO92164.1	1.04191
Novel04498	1.04234
Novel02220	1.04345
Novel03000	1.04442
OMO85511.1	1.04458
OMO99366.1	1.04499
OMO53540.1	1.04576
OMO76628.1	1.04595
Novel00478	1.04622
OMP07200.1	1.04678
OMO64522.1	1.04701
OMO50921.1	1.04711
OMO85592.1	1.04751
Novel00884	1.04813
OMP11534.1	1.04833
Novel01084	1.0484
OMP03077.1	1.0487
Novel00343	1.04901
OMO77156.1	1.04903
OMO86032.1	1.04915
Novel04877	1.04968
OMO72672.1	1.05119
OMO51764.1	1.05138
Novel02922	1.05215
OMO66345.1	1.05229
OMO83501.1	1.05251
OMO98590.1	1.05336
OMO66477.1	1.05555
Novel04644	1.05793
OMO80260.1	1.05876
OMO59838.1	1.05956
OMO55088.1	1.06042
Novel06398	1.06072
OMO57419.1	1.06082
OMO99532.1	1.0613
OMO51861.1	1.06154
OMO60427.1	1.0627
OMO56322.1	1.06371
OMO62257.1	1.06424
Novel00494	1.06461
Novel03771	1.06475
OMO83749.1	1.06482
OMO87720.1	1.06533
OMO55786.1	1.06533
OMO69092.1	1.06582
OMO79880.1	1.06627
Novel01632	1.06636
Novel01704	1.06663
OMO56828.1	1.06672
Novel02858	1.06675
Novel03773	1.067
OMO95753.1	1.06787
OMO84603.1	1.06817
Novel05547	1.0688
OMO70848.1	1.06884
Novel03185	1.06953
OMP01636.1	1.07061
OMO87870.1	1.07097
Novel06612	1.07147
OMO81447.1	1.0717
OMO89917.1	1.07171
OMO61781.1	1.07491
OMO85759.1	1.07645
OMO54487.1	1.07649
OMO72470.1	1.07674
Novel05013	1.0775
OMO76673.1	1.07771
OMO60275.1	1.0791
OMO99500.1	1.07959
OMO55921.1	1.08036
OMO89678.1	1.08048
OMO87840.1	1.08073
OMO68229.1	1.08141
OMO57086.1	1.08425
OMO78031.1	1.08456
OMO59073.1	1.08506
OMO67657.1	1.08507
OMP03593.1	1.0881
OMO79823.1	1.08816
Novel00381	1.08832
Novel02838	1.08853
Novel06532	1.08898
OMO67730.1	1.08949
OMO76497.1	1.09
OMO79828.1	1.09068
OMO85929.1	1.09148
Novel00010	1.09158
Novel04402	1.09207
Novel05525	1.0927
Novel02064	1.09353
Novel02160	1.09402
OMO53436.1	1.09439
Novel04577	1.09447
Novel02662	1.09491
OMO60269.1	1.09549
OMP03534.1	1.09556
Novel04905	1.09723
Novel02942	1.09789
OMO77529.1	1.10026
OMO85346.1	1.10032
OMO56366.1	1.10108
OMO94893.1	1.10113
OMO70950.1	1.10202
OMO67839.1	1.10348
OMO79045.1	1.10369
OMO57320.1	1.10382
OMO63877.1	1.10416
OMO88348.1	1.10532
OMO57151.1	1.10594
OMO88035.1	1.10621
OMO77835.1	1.10636
Novel02710	1.1068
OMO70683.1	1.10701
OMO85743.1	1.10788
Novel01020	1.1079
OMO52637.1	1.10847
Novel05200	1.10904
Novel03829	1.10928
OMO58570.1	1.10961
Novel03043	1.10987
OMO57393.1	1.1112
OMO79544.1	1.11189
Novel00892	1.11199
OMP05482.1	1.11243
OMO50308.1	1.11316
OMO76332.1	1.1132
Novel04150	1.1136
Novel06738	1.1146
OMO54090.1	1.1148
OMO84844.1	1.11613
OMO76805.1	1.11635
Novel00523	1.11652
Novel03166	1.11711
Novel04755	1.11768
OMO75682.1	1.11803
OMO88485.1	1.11903
OMO70622.1	1.11928
Novel03056	1.11955
Novel05072	1.11968
OMO75416.1	1.12005
Novel05603	1.12014
OMO81173.1	1.12031
Novel03230	1.12067
OMO50444.1	1.1211
Novel05523	1.12114
Novel03823	1.12115
OMO88685.1	1.1222
Novel05071	1.12244
OMO79164.1	1.1239
OMO77667.1	1.12401
OMO88192.1	1.12548
Novel01314	1.12691
OMP05958.1	1.12724
OMO93002.1	1.12768
OMO95924.1	1.12781
Novel03386	1.12789
OMO98269.1	1.12884
Novel01313	1.12995
Novel00121	1.13069
Novel00562	1.13186
OMO57306.1	1.13204
OMO78357.1	1.13411
OMO68115.1	1.13414
OMO85678.1	1.13421
OMO78626.1	1.13493
Novel04151	1.13648
OMO60204.1	1.13695
OMO52611.1	1.13711
OMO77060.1	1.1376
OMO82905.1	1.13779
OMO54680.1	1.13782
Novel04654	1.13823
OMP05936.1	1.14018
Novel00282	1.14076
OMO51517.1	1.14103
OMO97463.1	1.14136
OMO64185.1	1.14146
Novel04182	1.1432
Novel02966	1.1436
OMO87930.1	1.14439
OMO75361.1	1.14464
OMO51173.1	1.14537
OMP10621.1	1.14557
OMO76566.1	1.14594
OMO79822.1	1.14649
OMO86978.1	1.14659
Novel05776	1.14659
OMO62104.1	1.14674
Novel00613	1.14699
OMO54675.1	1.14702
Novel05114	1.14883
Novel02884	1.15052
OMO91126.1	1.15281
OMO85011.1	1.15392
Novel05291	1.15451
OMO88006.1	1.15461
Novel03059	1.15492
OMO66256.1	1.15492
OMO80234.1	1.15503
OMO95255.1	1.15516
Novel04090	1.15595
OMP07780.1	1.15631
OMO60232.1	1.15645
OMO60516.1	1.15711
OMO61547.1	1.15738
OMO94086.1	1.15824
OMO59077.1	1.15908
OMO87535.1	1.16
Novel03087	1.16066
OMO81805.1	1.16072
Novel00956	1.16248
OMO52923.1	1.16346
OMO82166.1	1.1647
Novel06756	1.1651
OMO55659.1	1.16579
Novel02086	1.16628
OMP04020.1	1.16651
OMO69808.1	1.16797
OMO74949.1	1.16829
OMO75281.1	1.16831
OMP11489.1	1.16859
Novel05151	1.16906
OMO54460.1	1.16914
OMO70529.1	1.16934
OMO82649.1	1.16952
Novel02681	1.16963
OMO92706.1	1.17008
OMO60136.1	1.17062
OMO95062.1	1.17072
Novel04493	1.17097
OMO55835.1	1.17113
OMO78249.1	1.17122
Novel02474	1.17178
Novel03380	1.17215
Novel03276	1.17222
OMO83196.1	1.17224
OMO84699.1	1.17341
OMO90365.1	1.17487
OMO51983.1	1.17602
Novel01058	1.17861
OMO56910.1	1.17889
OMO62674.1	1.17912
Novel05174	1.18004
OMP06380.1	1.18053
OMO85518.1	1.18077
OMP03202.1	1.18089
OMO88203.1	1.18185
OMO60766.1	1.18224
OMO79323.1	1.1823
OMO67040.1	1.18341
OMO80610.1	1.18386
Novel06587	1.18501
OMO89359.1	1.18544
Novel00511	1.18556
OMO86343.1	1.18559
OMO98666.1	1.18599
OMO76771.1	1.18723
OMO66232.1	1.18877
OMO50860.1	1.1888
Novel00330	1.18909
Novel05475	1.1891
Novel05549	1.18926
Novel04768	1.19144
OMO51153.1	1.19218
OMO98863.1	1.19236
OMO55390.1	1.19285
Novel04821	1.19343
OMO50987.1	1.19352
OMO58957.1	1.19395
OMO60532.1	1.19589
OMO70819.1	1.19612
OMO75442.1	1.19622
OMO87668.1	1.19622
OMO90935.1	1.1966
Novel00499	1.19699
OMP02612.1	1.19871
OMP05149.1	1.19882
OMP05194.1	1.19891
OMO63147.1	1.19925
OMO81960.1	1.19967
OMP07939.1	1.19992
OMO76346.1	1.20013
OMP11886.1	1.2003
OMO59870.1	1.20201
Novel06305	1.20352
Novel06543	1.2043
OMO73576.1	1.20432
OMO56898.1	1.2046
OMO75080.1	1.20523
OMO87424.1	1.20539
Novel00193	1.20754
OMO74752.1	1.20768
Novel01387	1.20797
Novel03760	1.20853
Novel05839	1.20859
OMO83364.1	1.20899
Novel02988	1.21046
Novel05472	1.2112
OMO87263.1	1.2114
Novel04376	1.21176
OMO81849.1	1.21267
OMO71199.1	1.21338
OMO87419.1	1.21341
Novel00817	1.21416
OMO74261.1	1.21424
OMO54051.1	1.21465
OMO87318.1	1.21491
Novel05702	1.21508
OMO79555.1	1.21518
Novel02914	1.21563
OMO79825.1	1.21595
OMO59899.1	1.2164
OMO78425.1	1.21737
OMO78196.1	1.21866
OMO89689.1	1.21895
OMP01543.1	1.22007
Novel05950	1.22142
OMO96605.1	1.22173
OMO96076.1	1.22264
OMO96027.1	1.22332
OMO82789.1	1.22464
OMO50019.1	1.22529
OMO82188.1	1.22575
OMO84271.1	1.22678
OMO70695.1	1.22776
OMO64184.1	1.22846
OMO68243.1	1.229
Novel06302	1.22919
Novel04078	1.22923
OMO80619.1	1.22972
OMO85880.1	1.2299
OMO83201.1	1.22997
OMP02800.1	1.23278
OMO59658.1	1.23345
OMO64387.1	1.23391
OMO92402.1	1.23465
OMO60241.1	1.23544
OMP03963.1	1.23665
Novel02986	1.2371
OMO53014.1	1.23793
OMO98620.1	1.23809
OMO64208.1	1.23953
OMO55975.1	1.23999
OMP08160.1	1.24151
OMO66231.1	1.24288
OMO66020.1	1.24293
OMO52392.1	1.24325
Novel03207	1.24401
Novel05157	1.24463
OMO56256.1	1.24534
Novel04342	1.24654
Novel02830	1.2467
OMP04064.1	1.24736
Novel02565	1.24753
OMO81659.1	1.24758
OMO79878.1	1.24883
OMO53567.1	1.24893
OMO52723.1	1.249
OMO73713.1	1.24915
OMO79461.1	1.24977
OMP11447.1	1.24982
Novel01582	1.2499
OMO64396.1	1.2506
Novel02277	1.25143
OMO94138.1	1.25156
Novel02438	1.25202
Novel04886	1.25221
OMP00271.1	1.25229
Novel05037	1.25234
OMO98906.1	1.25244
OMO68043.1	1.25336
OMO72614.1	1.25505
OMP03262.1	1.25565
OMO70430.1	1.25675
OMO56677.1	1.2569
OMO85257.1	1.25769
OMO60428.1	1.26118
OMO83613.1	1.26172
OMO51021.1	1.26206
Novel04180	1.26388
OMO80476.1	1.26468
Novel06342	1.2649
OMO79033.1	1.26579
OMO93916.1	1.26615
OMO77183.1	1.26706
Novel04226	1.26829
Novel01076	1.26859
OMO51113.1	1.26912
OMO58127.1	1.26974
Novel01929	1.27057
OMO76752.1	1.27135
OMO49492.1	1.27155
Novel01216	1.27397
Novel01689	1.27401
OMO98026.1	1.27506
OMO78696.1	1.2757
OMO54186.1	1.27573
Novel03340	1.27641
OMP03016.1	1.2771
OMO51742.1	1.27897
OMO69627.1	1.28002
Novel06237	1.28237
OMO71604.1	1.28254
OMO84287.1	1.28278
Novel04499	1.28304
Novel02539	1.28392
Novel02437	1.28409
OMO56417.1	1.28412
OMO53600.1	1.28417
OMO76202.1	1.28548
Novel00085	1.28563
Novel00667	1.28569
Novel00546	1.28666
Novel02511	1.28702
Novel01931	1.28742
Novel03375	1.28771
OMO95918.1	1.28888
OMO93514.1	1.2908
OMO76434.1	1.29098
OMO73419.1	1.29325
Novel01340	1.29408
OMP10674.1	1.29428
Novel00923	1.29437
OMO72903.1	1.29543
OMO90196.1	1.29651
OMO57240.1	1.29658
OMO59765.1	1.29666
OMO93358.1	1.29682
OMO69942.1	1.29707
OMO57669.1	1.29735
Novel00518	1.29798
OMO49785.1	1.29807
OMO82011.1	1.29903
Novel00135	1.30111
Novel01324	1.30177
OMO69346.1	1.30201
Novel05286	1.30212
OMO68529.1	1.30335
OMO70925.1	1.30343
OMO64189.1	1.30532
OMO74816.1	1.30532
OMO84883.1	1.30593
OMO62593.1	1.30636
Novel02587	1.30793
Novel01414	1.30829
OMO96663.1	1.30864
OMO95754.1	1.30934
OMO64031.1	1.3102
Novel03704	1.31083
OMO76462.1	1.31159
OMO93952.1	1.31198
OMO99057.1	1.31228
OMO86804.1	1.31248
OMO61234.1	1.31249
Novel02186	1.31307
Novel05882	1.31362
OMO94230.1	1.31409
OMO76791.1	1.31454
OMP11280.1	1.31589
Novel04024	1.31599
OMO82089.1	1.31605
OMO87912.1	1.31619
OMO86705.1	1.31658
OMO85886.1	1.31716
OMO54899.1	1.31822
OMO53414.1	1.31851
OMO65958.1	1.31913
OMO72493.1	1.31933
OMO89328.1	1.32071
OMO60110.1	1.32188
OMO77833.1	1.32208
OMO86213.1	1.32266
OMO79492.1	1.32517
Novel01351	1.32524
OMO88149.1	1.32585
OMO67686.1	1.32605
OMO97841.1	1.32642
Novel03591	1.327
OMO81716.1	1.32707
OMO82151.1	1.32848
Novel03620	1.32918
Novel02299	1.32982
OMO70540.1	1.33072
OMO69718.1	1.33335
OMO80376.1	1.33569
Novel04361	1.33631
Novel03414	1.33671
OMO53455.1	1.3382
OMO83053.1	1.33839
OMO95650.1	1.33889
OMO95079.1	1.34024
OMO57120.1	1.34148
OMO69466.1	1.34208
Novel06513	1.34373
OMO64345.1	1.34488
Novel05536	1.3452
OMO62145.1	1.34769
OMO94700.1	1.34852
OMO57189.1	1.34904
OMO72247.1	1.34906
OMO67006.1	1.34943
OMO98895.1	1.34973
OMO80770.1	1.35003
OMO76954.1	1.35203
Novel01467	1.35299
OMO56070.1	1.35619
OMO80471.1	1.35642
Novel02063	1.35739
OMO93003.1	1.35773
OMO88420.1	1.35897
OMO78441.1	1.36018
OMP02209.1	1.36257
OMO61498.1	1.36365
OMO79844.1	1.36383
OMP06335.1	1.36396
OMO87879.1	1.36697
OMO59568.1	1.37004
OMO84369.1	1.37025
OMO88730.1	1.37054
OMO68617.1	1.37252
OMO94175.1	1.37299
OMO54860.1	1.37302
OMP01633.1	1.37464
OMO52888.1	1.37477
OMO65837.1	1.37647
Novel01573	1.37772
OMO76276.1	1.37775
OMO55146.1	1.38116
OMP06435.1	1.38159
OMO76540.1	1.38198
OMO62753.1	1.38286
OMO70884.1	1.38405
Novel06137	1.38426
OMO78768.1	1.38519
OMO74631.1	1.38526
OMO54229.1	1.38609
Novel02625	1.38654
OMO49621.1	1.38733
Novel01079	1.38733
OMO61055.1	1.38758
OMO61290.1	1.38774
OMO82857.1	1.38866
Novel02629	1.38921
Novel04360	1.38985
OMO76427.1	1.39082
OMP05790.1	1.39105
OMP06471.1	1.39107
OMO54634.1	1.3922
Novel05209	1.39247
OMO95629.1	1.39317
OMO95476.1	1.39654
OMO79869.1	1.39767
OMO61838.1	1.39787
OMO71091.1	1.39863
Novel01967	1.39916
Novel02394	1.39958
OMO55824.1	1.39974
Novel06353	1.40009
Novel01264	1.40225
Novel04344	1.40467
OMO84342.1	1.40471
OMO73406.1	1.40488
OMO69813.1	1.40491
OMO93510.1	1.40515
OMO55871.1	1.40532
Novel06493	1.40608
Novel04326	1.40674
OMO74513.1	1.4075
OMO79903.1	1.40792
OMO51304.1	1.40847
OMO94078.1	1.40873
OMP04961.1	1.4088
Novel06005	1.40884
Novel03426	1.40978
OMO69624.1	1.41008
OMO76679.1	1.41109
OMO90799.1	1.41184
Novel05879	1.41204
OMO83624.1	1.41314
OMO72507.1	1.41387
OMO59663.1	1.41414
OMO74709.1	1.41449
Novel03504	1.41499
OMO76567.1	1.41589
OMO53905.1	1.41619
OMO75364.1	1.4172
Novel04649	1.41749
Novel02202	1.41835
OMO57113.1	1.41937
OMO60707.1	1.41953
OMO78288.1	1.41967
OMO76347.1	1.42055
OMO70525.1	1.42115
OMO86160.1	1.42143
OMO78974.1	1.42307
OMO85266.1	1.42326
OMO75421.1	1.42392
Novel05093	1.42625
OMO80462.1	1.42634
OMO59966.1	1.42761
Novel02094	1.42852
OMO95887.1	1.42901
OMO61471.1	1.43196
OMO86953.1	1.43201
Novel02239	1.43312
Novel04144	1.43332
Novel02447	1.43385
OMO55575.1	1.43407
OMO67559.1	1.43413
OMO58260.1	1.43489
OMO70449.1	1.43589
Novel04331	1.43619
OMO67357.1	1.4363
OMO87052.1	1.43644
OMO71095.1	1.43644
OMO73300.1	1.43718
OMO84670.1	1.43784
OMO76255.1	1.44037
Novel03982	1.4406
OMO84944.1	1.44066
Novel04508	1.44194
Novel04358	1.44254
OMO62766.1	1.44339
Novel03085	1.44366
OMO71941.1	1.44377
Novel03961	1.44432
OMO99204.1	1.4466
OMO76797.1	1.44773
OMO93670.1	1.44882
OMO65649.1	1.44883
OMO63801.1	1.44977
OMO80404.1	1.45063
Novel01081	1.45204
OMO95879.1	1.45293
OMO70433.1	1.45326
Novel06133	1.45353
OMO91359.1	1.45443
OMO51651.1	1.45497
OMO53656.1	1.45503
OMO49509.1	1.45538
Novel03351	1.45564
OMP12149.1	1.45568
OMO97988.1	1.45644
Novel00346	1.45857
OMO78871.1	1.45889
OMO61209.1	1.45925
OMO80018.1	1.45985
OMO61166.1	1.45998
OMO56550.1	1.46038
OMO95651.1	1.46098
OMP05791.1	1.46142
Novel05011	1.4621
OMO69550.1	1.46281
Novel01450	1.46309
OMO82966.1	1.46353
Novel03592	1.46394
OMO82245.1	1.46475
OMO98208.1	1.46515
OMO66236.1	1.46551
OMP00390.1	1.46643
Novel05711	1.4668
OMO56507.1	1.46694
OMO60533.1	1.46848
OMO90391.1	1.4686
OMO54117.1	1.47033
OMO81205.1	1.47072
OMO68926.1	1.47227
OMO56368.1	1.47311
OMO70499.1	1.47322
Novel02928	1.47322
OMO60327.1	1.47383
Novel03940	1.4742
OMO82675.1	1.47529
Novel04196	1.47686
OMO52277.1	1.47748
OMO58731.1	1.47832
OMO82660.1	1.47901
OMO70645.1	1.47908
OMO51263.1	1.47926
OMO66979.1	1.47928
OMO77470.1	1.48183
OMO59654.1	1.48201
Novel05804	1.48268
OMO88444.1	1.48329
OMO94925.1	1.48442
Novel02076	1.48508
Novel00559	1.48545
OMO86546.1	1.48611
OMO52187.1	1.48875
OMO80286.1	1.48931
OMO95170.1	1.48935
Novel03070	1.49068
OMO56917.1	1.49097
Novel05632	1.49194
OMO98250.1	1.49399
OMO79097.1	1.49444
Novel02386	1.49617
OMO51670.1	1.49723
OMO79816.1	1.4974
Novel01854	1.49865
OMO75297.1	1.49891
OMO64079.1	1.49922
OMO80771.1	1.4993
OMO83739.1	1.50105
Novel03113	1.50144
Novel06777	1.50166
OMO85838.1	1.50245
OMO89789.1	1.50299
OMO81037.1	1.5047
OMO93627.1	1.50666
OMO90034.1	1.50673
OMO79039.1	1.50679
OMO66154.1	1.5068
Novel00487	1.50707
OMO93000.1	1.50894
OMO85843.1	1.51039
OMO77735.1	1.51053
Novel04307	1.51068
OMO58866.1	1.51139
OMO99488.1	1.51377
OMO58916.1	1.51509
OMO71358.1	1.5154
OMO54291.1	1.51633
OMO55640.1	1.51677
OMO99718.1	1.51678
Novel02620	1.51703
OMO66567.1	1.51773
Novel05815	1.51893
Novel03623	1.51976
Novel00906	1.52058
Novel02827	1.52205
OMO97191.1	1.52391
OMO59117.1	1.5254
OMP03845.1	1.52558
OMO56301.1	1.52573
OMO62350.1	1.52614
Novel02943	1.52635
OMO90708.1	1.52777
OMO93643.1	1.52815
OMO80094.1	1.52819
OMO82088.1	1.5286
OMO86547.1	1.52871
Novel01428	1.52915
OMO70353.1	1.52996
OMO94277.1	1.5305
OMO86137.1	1.53055
OMO51493.1	1.53091
Novel02037	1.5312
OMO59353.1	1.53323
OMO93791.1	1.53433
OMO98822.1	1.53434
OMO49828.1	1.53451
OMP12268.1	1.53467
OMO87388.1	1.53488
Novel00657	1.53505
OMO53246.1	1.53762
OMP05080.1	1.53827
OMO99883.1	1.5383
OMO79978.1	1.53862
Novel01348	1.5405
Novel05869	1.54135
Novel00987	1.54178
Novel01352	1.54201
OMO64139.1	1.54342
OMO56005.1	1.54452
OMO54061.1	1.54514
OMO78307.1	1.54619
OMO87021.1	1.54903
OMO51997.1	1.54944
OMO55727.1	1.54991
OMO56986.1	1.55363
OMP11243.1	1.55535
OMO77649.1	1.55618
OMO54872.1	1.55634
OMO50421.1	1.55666
OMO85350.1	1.55689
Novel02073	1.55787
Novel04309	1.55805
Novel00395	1.55892
Novel03066	1.55963
OMO51240.1	1.55965
OMP05215.1	1.56262
OMO85148.1	1.56332
OMO50362.1	1.56345
OMO76110.1	1.56389
OMO50406.1	1.56423
OMO79573.1	1.56516
Novel06118	1.56714
Novel02521	1.56801
OMO53273.1	1.5697
OMO95077.1	1.57282
OMO60240.1	1.57291
OMO89596.1	1.57737
OMP05949.1	1.57812
OMO81458.1	1.57818
OMO69632.1	1.58
Novel05035	1.58359
OMO79684.1	1.58396
OMO52842.1	1.58452
Novel04954	1.58535
Novel04871	1.58585
OMO76887.1	1.5868
OMO67252.1	1.58688
OMO99018.1	1.5873
OMO60100.1	1.58772
Novel06182	1.58776
OMP01007.1	1.58839
OMO68381.1	1.58972
Novel02185	1.59296
OMO81932.1	1.59302
OMO76834.1	1.59304
OMO58017.1	1.5935
OMO97773.1	1.59427
OMO49616.1	1.59529
OMO61215.1	1.59703
OMO62478.1	1.59941
Novel05042	1.59969
OMO69099.1	1.59999
OMO76729.1	1.60012
OMO99680.1	1.60067
OMO78647.1	1.60119
OMO80809.1	1.60148
Novel06761	1.60323
OMO51172.1	1.60527
OMO91487.1	1.60529
OMO53687.1	1.60669
OMO79223.1	1.60675
OMO67152.1	1.60868
OMO63967.1	1.60883
OMO54704.1	1.60925
OMO64133.1	1.60947
OMO69316.1	1.6096
OMO56309.1	1.6115
OMO82183.1	1.61187
OMO73755.1	1.61195
Novel00983	1.61252
OMO99714.1	1.61261
OMO57250.1	1.61276
Novel00786	1.61311
OMO86904.1	1.61436
OMO64524.1	1.61593
Novel02517	1.61608
OMO98605.1	1.61623
OMO67961.1	1.6174
OMO92333.1	1.61928
OMO76177.1	1.61944
OMO70922.1	1.61967
OMO81078.1	1.61986
OMO86191.1	1.62015
OMP11499.1	1.62134
OMO76559.1	1.62143
OMO59584.1	1.62288
Novel03530	1.62419
OMO56915.1	1.62427
Novel05705	1.62491
OMO69814.1	1.62596
OMO90364.1	1.62664
OMO77778.1	1.62685
OMO50721.1	1.62782
OMO76941.1	1.62846
Novel06094	1.62908
OMO54009.1	1.63193
OMO78151.1	1.63209
Novel04186	1.63224
Novel01934	1.63235
OMO55413.1	1.63241
OMO69626.1	1.63249
Novel00579	1.63344
Novel02476	1.63453
Novel04438	1.63492
Novel00720	1.63542
Novel03467	1.6362
OMO79700.1	1.63837
OMO76530.1	1.63842
Novel04117	1.63866
OMO86225.1	1.64055
OMO99843.1	1.6415
Novel00488	1.64171
OMO53614.1	1.64172
OMO59038.1	1.64193
OMO62194.1	1.6422
Novel06488	1.64234
Novel03101	1.64241
Novel05928	1.64252
OMO60714.1	1.64258
OMO65974.1	1.64506
Novel00110	1.64581
OMO70227.1	1.64602
OMO77751.1	1.64876
OMO76830.1	1.64885
OMO53598.1	1.64901
OMO63781.1	1.6502
OMO79114.1	1.65428
OMO82355.1	1.65429
Novel05741	1.65489
OMP03212.1	1.65495
Novel05051	1.65568
OMO86529.1	1.65617
OMO49997.1	1.65651
Novel02778	1.65665
Novel04051	1.65746
OMO53642.1	1.65774
OMP05017.1	1.6579
OMO67621.1	1.65883
OMO65578.1	1.65921
OMO80905.1	1.65922
OMO53690.1	1.66018
Novel04363	1.66106
OMO89270.1	1.66117
OMO80425.1	1.66197
OMO49637.1	1.66279
OMO86195.1	1.66309
Novel01403	1.66375
OMO74494.1	1.66391
Novel05332	1.66517
Novel02566	1.66537
OMO52657.1	1.66567
OMO90392.1	1.66632
OMO95090.1	1.66731
OMO79133.1	1.66756
OMO81750.1	1.6714
Novel01420	1.67147
OMO53292.1	1.6722
OMO94929.1	1.67311
Novel01744	1.67404
Novel06385	1.67696
OMO78957.1	1.67816
Novel03629	1.67996
OMO96588.1	1.68084
OMO87054.1	1.68118
Novel03257	1.68175
OMO57211.1	1.68258
OMO61414.1	1.68262
OMO98980.1	1.68358
Novel03936	1.68392
OMP06493.1	1.68553
OMP04711.1	1.68568
OMO56376.1	1.6879
OMO74267.1	1.68877
OMO78203.1	1.68928
OMO92309.1	1.68982
OMO62276.1	1.69043
Novel01901	1.69149
OMO60974.1	1.69159
OMO99477.1	1.69183
Novel02236	1.69222
Novel05023	1.69255
OMO67645.1	1.69257
OMO54912.1	1.69324
OMO93164.1	1.69346
Novel05474	1.6946
OMO84263.1	1.69553
OMO80302.1	1.69572
OMP10787.1	1.6961
OMO71588.1	1.69735
Novel03202	1.69789
OMO60143.1	1.69879
OMO69338.1	1.70102
Novel00003	1.70231
OMO97601.1	1.70745
OMO62283.1	1.70807
OMO55621.1	1.7131
Novel03627	1.71332
OMO73110.1	1.71458
Novel04049	1.71601
Novel04138	1.71644
OMP12080.1	1.71646
OMO87929.1	1.71659
Novel05730	1.71789
OMO85382.1	1.71868
OMO79937.1	1.71933
OMO62440.1	1.72294
Novel03638	1.72294
Novel03857	1.72302
OMO94089.1	1.72308
OMP03740.1	1.72365
OMO76936.1	1.72482
Novel02950	1.72524
OMO82180.1	1.72554
OMO83883.1	1.72641
OMO76975.1	1.72675
Novel05798	1.72811
OMO81660.1	1.72868
Novel03843	1.72947
OMO62878.1	1.73027
OMO84691.1	1.7305
Novel05162	1.73075
OMO56566.1	1.73119
OMP03539.1	1.73164
Novel06209	1.73245
Novel02443	1.73292
OMO82667.1	1.73311
OMO86806.1	1.7358
OMP00392.1	1.73941
OMO61486.1	1.73989
OMO53612.1	1.74044
OMO78612.1	1.74052
OMO81505.1	1.74053
OMO85388.1	1.74223
Novel00889	1.74256
OMO65320.1	1.74413
OMO50808.1	1.74418
Novel02790	1.74468
OMO64623.1	1.74474
Novel06596	1.74546
OMO81658.1	1.74634
Novel06804	1.74801
Novel06077	1.74849
OMO52635.1	1.74971
Novel02499	1.74972
Novel01329	1.75081
Novel06143	1.75225
OMO61742.1	1.75235
OMO54759.1	1.75236
OMO59218.1	1.75242
OMO93878.1	1.75385
OMO89253.1	1.75396
Novel03886	1.75518
OMO70285.1	1.75628
OMO94486.1	1.75778
OMO92477.1	1.76047
OMO87891.1	1.7615
OMO92688.1	1.76161
OMO86038.1	1.76253
OMO50778.1	1.76354
OMO80796.1	1.76371
Novel03949	1.76616
OMO93001.1	1.76647
OMO95946.1	1.76794
OMP02193.1	1.76944
OMO80023.1	1.76948
OMO76374.1	1.77052
OMO85873.1	1.77113
OMO70041.1	1.77203
OMO50800.1	1.77219
OMO65580.1	1.7731
OMO66253.1	1.77353
OMO77785.1	1.77427
OMO82232.1	1.77504
OMO55254.1	1.77505
OMO78608.1	1.77574
Novel06381	1.77637
OMO99814.1	1.7765
Novel01623	1.7776
Novel04140	1.77764
OMO59453.1	1.77927
OMO51615.1	1.77964
Novel06192	1.78008
Novel00869	1.78097
OMO53608.1	1.78161
Novel04578	1.78162
OMO94630.1	1.78164
OMO56698.1	1.78444
OMO71401.1	1.78451
OMO84982.1	1.78452
OMO87650.1	1.78516
OMO87280.1	1.78519
Novel00214	1.78728
OMO68616.1	1.78822
Novel06076	1.78877
OMO99851.1	1.7902
OMO65706.1	1.79066
OMO51575.1	1.79154
OMO62328.1	1.79178
Novel05400	1.79371
Novel04938	1.79389
OMO90032.1	1.79429
Novel04779	1.79444
OMO86287.1	1.79532
OMO50113.1	1.79708
OMO85510.1	1.79827
OMO56319.1	1.79943
Novel00953	1.80179
Novel04982	1.80256
OMO98077.1	1.80399
OMO95256.1	1.80445
OMO74334.1	1.80498
Novel04655	1.80501
OMO78490.1	1.8054
OMO93228.1	1.80889
OMO86772.1	1.81012
Novel00023	1.81095
Novel04789	1.81198
OMO56279.1	1.81202
OMO78669.1	1.81269
Novel06583	1.81318
OMO87541.1	1.81331
Novel02648	1.81343
OMO69684.1	1.81477
OMO84825.1	1.81906
OMO50948.1	1.81919
OMO87804.1	1.82137
Novel06439	1.82521
OMO61435.1	1.82586
OMO60195.1	1.82619
OMO49981.1	1.82765
OMO59710.1	1.8291
OMO93924.1	1.82922
OMO76143.1	1.82925
Novel03586	1.83167
Novel05686	1.83219
Novel05723	1.83374
OMO90785.1	1.83388
Novel05411	1.83427
OMO83618.1	1.83515
OMO56691.1	1.83545
OMO54824.1	1.83556
OMO76815.1	1.83563
OMO79670.1	1.83657
Novel02660	1.83704
OMP06122.1	1.83862
Novel03967	1.83875
Novel03162	1.83888
OMO91947.1	1.84202
OMO78244.1	1.84233
OMO61770.1	1.84469
OMP05185.1	1.84639
OMO87598.1	1.84657
OMO72022.1	1.84665
OMO78872.1	1.84737
Novel02101	1.84771
OMO72388.1	1.849
Novel05883	1.84943
Novel04194	1.84949
OMO87628.1	1.85036
OMO64526.1	1.85059
OMO56859.1	1.85071
OMO84363.1	1.85089
OMO73456.1	1.85124
OMO64134.1	1.85181
OMO61664.1	1.85316
Novel02799	1.85362
Novel00189	1.85476
OMO52841.1	1.85536
OMO57391.1	1.85584
OMO90288.1	1.85682
OMO79989.1	1.85801
OMO82724.1	1.85819
Novel00456	1.85869
OMP00168.1	1.85885
Novel04787	1.85924
OMO60679.1	1.8607
OMO55969.1	1.86084
OMO72563.1	1.86182
OMO95691.1	1.86435
OMP08375.1	1.86539
Novel04286	1.8676
OMO72496.1	1.87009
OMO60332.1	1.87012
OMO52098.1	1.87013
OMO60306.1	1.87047
OMO55935.1	1.87073
Novel03076	1.87145
OMO86190.1	1.87201
OMO55589.1	1.8721
Novel03583	1.87394
Novel04288	1.87452
OMO56384.1	1.87954
OMO93506.1	1.87962
Novel01541	1.88027
Novel03528	1.88117
Novel02826	1.88279
OMO70985.1	1.88308
OMO70400.1	1.884
OMO95891.1	1.88441
OMO50961.1	1.88451
Novel03612	1.88471
OMO61864.1	1.88538
Novel06411	1.88543
OMO84979.1	1.88667
OMO77302.1	1.88673
OMP04844.1	1.88746
OMO63775.1	1.88809
Novel02757	1.88831
Novel02676	1.88868
Novel04224	1.88987
OMO55306.1	1.88991
Novel00809	1.89002
OMO83143.1	1.89056
OMO71081.1	1.89071
Novel06814	1.89087
OMO85699.1	1.89211
OMO74424.1	1.8925
OMO67687.1	1.89339
Novel06586	1.89351
OMO93647.1	1.89477
Novel06299	1.89501
OMO50463.1	1.8954
OMO94788.1	1.8961
OMO50652.1	1.89647
OMO94281.1	1.8969
OMO83077.1	1.89698
OMP02725.1	1.89879
OMO79420.1	1.89903
OMO71503.1	1.8991
Novel05983	1.8997
OMO74314.1	1.89994
OMO92157.1	1.89998
OMO76556.1	1.90044
OMO84454.1	1.9015
Novel03830	1.90263
Novel06098	1.90331
OMO84999.1	1.90332
OMO96303.1	1.90369
Novel04663	1.9049
OMO87637.1	1.9065
Novel06326	1.90892
OMO80775.1	1.91056
Novel03521	1.91136
OMO51966.1	1.91239
OMO54476.1	1.91265
OMO60519.1	1.9127
OMO70286.1	1.91355
OMO66896.1	1.91358
Novel03558	1.91372
OMO91884.1	1.91484
Novel01679	1.91496
OMO95782.1	1.91652
Novel06775	1.9175
OMO68185.1	1.91752
OMO60742.1	1.91778
Novel01426	1.91885
OMO61974.1	1.92021
OMO82581.1	1.92132
OMO75333.1	1.92401
OMO79466.1	1.92479
OMO86021.1	1.92509
Novel03277	1.92663
Novel04050	1.92671
OMO90791.1	1.92717
OMO88419.1	1.92742
OMO67022.1	1.92829
Novel02038	1.9293
OMO77752.1	1.9295
OMO83803.1	1.92956
OMO52971.1	1.93212
Novel02267	1.93284
OMO54462.1	1.93347
OMO98028.1	1.93612
OMO58145.1	1.9363
OMO50187.1	1.93738
Novel06595	1.93927
OMO91817.1	1.94112
Novel04694	1.94218
OMO93225.1	1.9423
OMO74080.1	1.94297
OMO83250.1	1.94358
Novel01583	1.94396
OMO86851.1	1.944
OMO88816.1	1.94429
OMO74699.1	1.94538
OMO59221.1	1.94636
OMO82280.1	1.94725
OMO60302.1	1.9486
OMO85933.1	1.94881
Novel00922	1.94908
OMO79574.1	1.94946
OMO56865.1	1.94983
OMO76355.1	1.95194
OMO78383.1	1.95198
OMP05424.1	1.95201
OMP04059.1	1.95219
OMO74376.1	1.95243
OMO79299.1	1.95252
Novel05752	1.9548
OMO85324.1	1.9549
OMO99072.1	1.95567
OMO78390.1	1.95631
OMO93416.1	1.95761
OMO51552.1	1.95868
OMO92599.1	1.95957
OMO54636.1	1.96048
Novel04985	1.96105
OMO58752.1	1.96117
OMO60694.1	1.96291
Novel04887	1.96311
OMO86850.1	1.96452
OMO61332.1	1.96533
Novel01292	1.96565
OMO61811.1	1.96587
OMO67305.1	1.96604
Novel03525	1.96643
OMO84914.1	1.96762
OMO55672.1	1.96786
Novel00776	1.96829
Novel05578	1.96838
OMO86043.1	1.96839
OMP01787.1	1.9685
OMO79147.1	1.96914
OMO93217.1	1.96994
OMO80416.1	1.97073
OMO70273.1	1.97113
OMO80093.1	1.9716
OMO87915.1	1.97162
OMO59352.1	1.97217
OMO80909.1	1.97252
OMP08176.1	1.97294
OMO63969.1	1.97295
OMO60767.1	1.97351
OMO70956.1	1.97393
OMO70162.1	1.97517
Novel02088	1.97641
OMO61130.1	1.97798
Novel01043	1.98021
OMO91488.1	1.98067
OMO79806.1	1.98087
OMO68157.1	1.98195
Novel02508	1.98211
Novel04700	1.98218
OMO98239.1	1.98411
OMO75820.1	1.98646
OMO85031.1	1.99257
OMP05226.1	1.99341
OMO79125.1	1.9944
OMO95890.1	1.99701
OMP10693.1	1.99711
OMO67608.1	1.99909
OMO77318.1	1.9995
OMO77700.1	1.99971
OMO90205.1	2.00025
OMO67420.1	2.00112
OMO60670.1	2.00329
OMO86900.1	2.00496
Novel01853	2.00563
OMO59500.1	2.00652
OMO78233.1	2.00722
Novel06559	2.00892
OMO61167.1	2.00963
OMO56655.1	2.01124
OMO79799.1	2.01203
OMO68589.1	2.01228
OMO75497.1	2.01304
OMO83212.1	2.01313
OMO93660.1	2.01348
Novel01500	2.01431
OMP02034.1	2.01721
Novel04625	2.01745
Novel03848	2.01747
OMO73803.1	2.01778
OMO96318.1	2.01834
OMO81928.1	2.01854
OMP02553.1	2.01912
OMO99327.1	2.01926
Novel05535	2.02005
Novel01497	2.02027
Novel01944	2.02157
OMO50500.1	2.0234
OMO87638.1	2.02405
OMO83084.1	2.02478
OMO90865.1	2.02481
Novel04908	2.02499
OMO76662.1	2.02504
OMO93010.1	2.02547
OMO56885.1	2.02599
OMO55375.1	2.02644
OMO72259.1	2.0279
OMO74471.1	2.02831
OMO55463.1	2.02849
OMO61517.1	2.02867
OMO56453.1	2.02963
OMO60429.1	2.03229
OMO50112.1	2.03249
Novel00831	2.03314
OMO83876.1	2.03337
OMO91208.1	2.03403
OMO65902.1	2.03439
OMO75834.1	2.03507
Novel00571	2.03552
OMO54037.1	2.03722
Novel06793	2.03808
Novel06786	2.03905
OMO79274.1	2.03924
Novel00097	2.04019
OMO91547.1	2.04405
OMO60747.1	2.04411
OMO65268.1	2.04512
OMO73777.1	2.04529
OMO80025.1	2.04565
OMP11508.1	2.04679
Novel00475	2.0486
OMO59929.1	2.04966
OMO71518.1	2.05102
OMO70520.1	2.05107
OMO60301.1	2.05218
OMO72852.1	2.05245
Novel06356	2.05266
OMO98229.1	2.05374
OMO70751.1	2.05394
OMO53689.1	2.05416
OMO87490.1	2.05563
Novel01699	2.05622
OMP12066.1	2.05639
OMO93262.1	2.05901
OMO88356.1	2.0606
Novel03651	2.06226
OMO62024.1	2.06323
OMO85696.1	2.06572
OMO60701.1	2.06658
OMO86217.1	2.067
OMO55881.1	2.06776
OMO88003.1	2.06815
OMO51799.1	2.06883
OMO70280.1	2.06933
OMO80741.1	2.06954
Novel04132	2.06989
OMO92448.1	2.07009
OMO76728.1	2.07067
Novel03362	2.07346
OMO54088.1	2.07369
OMO85907.1	2.07654
Novel02436	2.07767
OMP06332.1	2.07954
OMO60859.1	2.08018
OMO85746.1	2.08081
OMO93755.1	2.08095
OMO63842.1	2.08371
OMO81748.1	2.08374
OMO54628.1	2.08555
Novel04752	2.08599
OMO67572.1	2.08624
OMO49781.1	2.08669
OMO79582.1	2.08836
Novel01878	2.08856
Novel00615	2.09
Novel00614	2.0912
OMO78762.1	2.09166
OMO61201.1	2.0918
OMO89122.1	2.09231
OMO81687.1	2.09317
OMO60849.1	2.09467
OMO71602.1	2.09619
OMO83888.1	2.09631
OMO61780.1	2.0987
OMO85127.1	2.09876
OMO89636.1	2.09984
OMP10502.1	2.10075
Novel06169	2.1054
OMO95259.1	2.1054
Novel05283	2.1076
OMO89408.1	2.10766
OMO82990.1	2.10952
Novel02209	2.11045
Novel04484	2.11418
OMO96488.1	2.11445
OMO87042.1	2.11707
Novel04457	2.11937
OMO63923.1	2.1199
OMO76348.1	2.12035
OMO79035.1	2.12099
OMO76528.1	2.12199
Novel06165	2.12203
OMO87958.1	2.12467
OMO68507.1	2.12469
OMO55336.1	2.12503
Novel02240	2.12676
OMO62981.1	2.12687
Novel00298	2.12733
OMO55918.1	2.12899
OMP04954.1	2.13108
OMO71141.1	2.13196
OMO99520.1	2.13261
OMO80011.1	2.13289
OMO93860.1	2.13454
Novel06168	2.13509
Novel06450	2.138
OMO82700.1	2.13917
OMP10353.1	2.13923
OMO76270.1	2.13938
Novel05631	2.13975
Novel02677	2.14133
OMO98602.1	2.1414
OMO49398.1	2.14258
Novel01343	2.14294
OMP06569.1	2.14525
OMO56149.1	2.14562
Novel06701	2.14566
Novel06170	2.14608
OMO62520.1	2.14695
OMO72477.1	2.14742
OMO81289.1	2.14777
OMO81353.1	2.14822
Novel02998	2.14938
OMP08386.1	2.1516
OMO54765.1	2.15204
OMO89432.1	2.15223
OMO65853.1	2.15294
Novel01602	2.15563
OMO71072.1	2.15571
OMO88234.1	2.15581
OMO78943.1	2.15589
Novel03255	2.156
OMP02243.1	2.15939
Novel01757	2.16034
OMO90031.1	2.16142
OMO70269.1	2.16362
Novel01265	2.16508
Novel01044	2.16578
OMO59669.1	2.16583
OMO52238.1	2.16642
OMO50086.1	2.16906
Novel04479	2.16915
OMP11044.1	2.16925
OMO80414.1	2.16949
Novel06481	2.16955
OMO74126.1	2.17116
Novel01796	2.17473
OMO51523.1	2.17554
Novel03297	2.17556
OMO69262.1	2.17702
OMO63139.1	2.17765
OMO56237.1	2.17839
OMO67836.1	2.17851
OMO99910.1	2.17881
OMO51831.1	2.18087
Novel01355	2.18093
OMO78551.1	2.18277
OMO78494.1	2.18378
OMO78154.1	2.18431
OMO84977.1	2.1852
OMO60032.1	2.18543
OMO69648.1	2.18555
OMO86207.1	2.1856
Novel01820	2.18747
OMO67968.1	2.18747
Novel03089	2.18799
OMO95145.1	2.1897
OMO97047.1	2.19057
OMO98604.1	2.19109
OMP01910.1	2.19198
OMP03420.1	2.19199
OMO59636.1	2.19388
OMO80478.1	2.19416
OMO65707.1	2.1955
OMO88947.1	2.1962
Novel05531	2.19625
OMO76977.1	2.19827
OMO87907.1	2.1991
OMO79446.1	2.20247
OMP06351.1	2.20273
OMO53208.1	2.2031
OMO64230.1	2.20317
Novel06722	2.2051
OMO81650.1	2.20565
OMO64023.1	2.20641
OMO62832.1	2.20669
OMO82572.1	2.20722
OMO73936.1	2.20807
OMP06039.1	2.20815
OMO50949.1	2.20909
OMO75074.1	2.21
OMO73828.1	2.21142
OMO55494.1	2.21149
OMO76952.1	2.21234
OMO84324.1	2.21248
OMO62237.1	2.21491
Novel00780	2.21682
OMO84894.1	2.2169
OMP04453.1	2.21769
Novel00586	2.21829
OMO96414.1	2.21845
Novel06089	2.21852
OMO53036.1	2.21948
Novel06708	2.22136
Novel03494	2.22262
OMO55667.1	2.22426
OMO80004.1	2.22563
OMO60389.1	2.2264
OMO68248.1	2.2281
OMO76675.1	2.22823
OMO59761.1	2.22892
Novel04345	2.22897
OMP12319.1	2.22997
Novel03946	2.23051
OMO94490.1	2.23055
OMO98648.1	2.23128
OMP06248.1	2.23143
OMO93692.1	2.23145
OMO52196.1	2.23241
Novel04608	2.23273
OMO82268.1	2.23351
OMO60246.1	2.23533
Novel06248	2.23589
OMO72782.1	2.23649
OMP05343.1	2.23716
OMO67203.1	2.23781
OMO83009.1	2.23791
OMO71634.1	2.23983
OMP06822.1	2.24048
OMO72729.1	2.24119
OMP11392.1	2.24222
OMO93026.1	2.24303
OMO84730.1	2.24306
OMO59226.1	2.24411
OMO94238.1	2.24835
Novel06577	2.24875
OMO62909.1	2.24941
OMO73795.1	2.24946
OMO82915.1	2.25016
OMO54371.1	2.25066
Novel05653	2.25168
OMO73505.1	2.25179
OMO72444.1	2.25343
OMO58146.1	2.25385
OMO60031.1	2.25507
OMO67407.1	2.25513
OMO88946.1	2.25555
Novel05322	2.25578
OMO61299.1	2.25608
OMO55789.1	2.25785
OMO97449.1	2.25807
Novel03794	2.26018
OMO60826.1	2.26192
OMO52943.1	2.26291
Novel01674	2.26329
OMO61386.1	2.26349
OMP03231.1	2.26653
OMO80183.1	2.26755
OMO78290.1	2.26763
OMP03112.1	2.2683
OMO94878.1	2.26848
OMP11242.1	2.27083
OMO67540.1	2.27257
OMO98971.1	2.2734
OMO76160.1	2.2742
OMO63939.1	2.27573
Novel00145	2.27581
Novel03756	2.2818
Novel01849	2.28291
Novel05863	2.284
OMO87750.1	2.28725
Novel04801	2.2876
OMO80552.1	2.28802
OMO74158.1	2.28842
OMO56863.1	2.28907
OMO83663.1	2.29057
Novel00524	2.29319
OMO78840.1	2.29345
OMO49977.1	2.29514
OMO72680.1	2.29592
OMO49381.1	2.29787
OMO74242.1	2.29892
OMO49949.1	2.29987
OMO50231.1	2.29991
OMO60906.1	2.3006
OMP10999.1	2.30075
Novel01301	2.30093
OMO69240.1	2.30205
OMO53545.1	2.30287
OMO52649.1	2.30341
OMO92907.1	2.30344
OMO71132.1	2.3047
OMO71111.1	2.30546
OMO87265.1	2.30585
OMO98144.1	2.30715
OMO91709.1	2.30755
Novel05483	2.31107
Novel04378	2.31173
Novel06086	2.31277
OMO84230.1	2.31356
OMO82584.1	2.31639
Novel01844	2.31657
Novel05028	2.31699
OMO85977.1	2.3171
Novel04692	2.31876
OMO93242.1	2.3221
OMO76649.1	2.32229
OMO96471.1	2.32858
OMO94927.1	2.32927
OMO55046.1	2.33058
OMO88468.1	2.33157
OMO81044.1	2.33328
OMO73882.1	2.33359
OMO73796.1	2.33394
OMO73298.1	2.33588
OMO89690.1	2.33602
Novel04448	2.33639
OMO80760.1	2.33682
Novel01546	2.33732
OMP12084.1	2.33754
OMO50976.1	2.33789
Novel00336	2.33803
OMO95128.1	2.33884
Novel04146	2.34198
Novel03523	2.34489
OMO95252.1	2.34828
OMO51501.1	2.35054
OMO78416.1	2.3516
OMO76266.1	2.35172
OMP11475.1	2.35197
OMO59420.1	2.35393
OMO50106.1	2.35639
OMO57101.1	2.35945
OMP07797.1	2.35953
Novel06744	2.35985
Novel00698	2.36034
Novel05038	2.36148
OMO74449.1	2.36172
OMO63845.1	2.3656
OMO91899.1	2.366
OMO94903.1	2.36765
Novel04514	2.36883
Novel02471	2.36997
OMP11515.1	2.3707
Novel05105	2.37111
Novel02747	2.37265
OMO79508.1	2.37367
Novel05146	2.37409
OMO72309.1	2.37433
OMO98025.1	2.37472
OMO99908.1	2.37577
OMO60795.1	2.37633
OMO87896.1	2.37678
OMO58262.1	2.3769
OMO96128.1	2.37714
OMO93004.1	2.37817
OMO87965.1	2.37834
OMO79411.1	2.38027
OMO90814.1	2.38061
Novel00779	2.3816
OMO79362.1	2.38171
OMO64543.1	2.38303
OMO87409.1	2.38342
Novel03730	2.3854
Novel01306	2.38685
OMO53008.1	2.38711
OMO77661.1	2.38958
OMO69525.1	2.38991
OMO67202.1	2.39272
OMO74519.1	2.39497
OMO96591.1	2.39617
Novel04670	2.39637
Novel01659	2.39684
OMO75949.1	2.39824
OMO61376.1	2.39847
OMO72702.1	2.39867
OMO86627.1	2.39919
OMO61485.1	2.39943
OMO78724.1	2.4
Novel04668	2.4003
OMO65318.1	2.40049
OMO76674.1	2.40095
OMO83605.1	2.40403
OMO93407.1	2.40449
OMO84214.1	2.40568
OMP10606.1	2.40588
Novel05881	2.40626
Novel04461	2.40691
OMO91707.1	2.40824
OMO55772.1	2.40839
OMO79812.1	2.40984
OMO75498.1	2.41038
OMO74753.1	2.41112
OMO67028.1	2.41456
OMO68194.1	2.41482
OMO92440.1	2.41522
Novel01117	2.41536
OMO68154.1	2.41565
Novel05267	2.41718
OMO50038.1	2.41751
OMO60581.1	2.41775
OMO86181.1	2.41851
OMO78141.1	2.41883
Novel00372	2.41888
Novel00719	2.4189
OMO95225.1	2.41999
Novel01953	2.42047
OMO78699.1	2.42306
Novel04827	2.42398
OMP12150.1	2.42567
OMO65774.1	2.42645
OMO60420.1	2.4265
Novel02304	2.42753
Novel03160	2.42934
OMO55656.1	2.4295
OMP12023.1	2.43037
OMO75339.1	2.43044
Novel04548	2.43288
OMO60842.1	2.43359
OMO98753.1	2.43385
OMO70899.1	2.43387
Novel04462	2.43453
OMO66285.1	2.43515
Novel02514	2.43918
OMO94907.1	2.44002
Novel03734	2.44044
OMO84469.1	2.4414
OMO59768.1	2.44448
OMO82070.1	2.44457
OMO89597.1	2.44505
OMO79047.1	2.44534
OMO55977.1	2.44658
OMO52511.1	2.44913
OMO63925.1	2.45006
OMO95196.1	2.4503
OMO95908.1	2.45194
OMO79124.1	2.45367
Novel02078	2.45451
OMO79788.1	2.4546
OMO78282.1	2.46029
OMO94644.1	2.46039
OMO58995.1	2.46259
OMO89053.1	2.46315
Novel05697	2.46416
OMP11550.1	2.4669
OMO53463.1	2.4678
OMO64199.1	2.46799
OMO51479.1	2.4686
Novel04693	2.47023
OMP03589.1	2.47056
OMO72390.1	2.47202
Novel04340	2.47212
Novel03721	2.47306
OMO55872.1	2.47509
Novel02324	2.47549
OMO78237.1	2.47614
Novel00568	2.47743
Novel02832	2.47862
OMO77729.1	2.4787
OMO69015.1	2.47874
OMO98690.1	2.4801
OMO73987.1	2.48076
OMO66446.1	2.4814
OMO92257.1	2.48144
OMO49444.1	2.48283
OMO61659.1	2.48291
OMO65618.1	2.4832
OMP02856.1	2.48332
OMO78349.1	2.48392
OMO79439.1	2.48692
OMO52796.1	2.48763
OMO65832.1	2.48874
OMO89424.1	2.48969
OMP11651.1	2.49096
OMO88319.1	2.49164
OMO77158.1	2.49204
OMO59156.1	2.49233
OMO86078.1	2.4955
OMO69554.1	2.49567
Novel00047	2.49642
OMO80429.1	2.49759
OMP04420.1	2.49939
OMO81565.1	2.50071
Novel03567	2.50135
OMO98112.1	2.50288
OMO61929.1	2.50373
OMO80403.1	2.50386
OMO87325.1	2.50435
Novel03671	2.50508
OMO81956.1	2.50637
OMO98242.1	2.50726
OMO87777.1	2.50828
OMO72549.1	2.50864
OMO71568.1	2.50915
OMO50048.1	2.50927
OMO63808.1	2.51005
OMO65322.1	2.51019
OMO56292.1	2.51079
OMO85384.1	2.51094
OMO86122.1	2.51194
OMO49653.1	2.5123
Novel03858	2.51242
Novel03601	2.51324
Novel06638	2.51376
OMO60765.1	2.51401
Novel04287	2.51598
Novel01437	2.51626
OMP07839.1	2.51825
OMO56983.1	2.5198
OMO55974.1	2.52115
OMO94501.1	2.52496
Novel04067	2.52665
OMO88859.1	2.52873
Novel04426	2.52941
Novel06340	2.52946
Novel03156	2.5298
OMO90242.1	2.52991
OMO76441.1	2.53229
OMO56689.1	2.53367
OMO78137.1	2.5356
OMO86868.1	2.53792
OMP00260.1	2.539
OMO61649.1	2.53946
Novel04840	2.54014
Novel05700	2.54035
Novel03755	2.54361
OMO93940.1	2.54469
OMO81075.1	2.54481
Novel05862	2.54512
Novel02332	2.54577
OMO74855.1	2.54586
Novel04032	2.54609
OMO72475.1	2.54641
OMO84276.1	2.5466
OMO84882.1	2.54797
OMO93776.1	2.54842
OMO53566.1	2.54961
OMP11023.1	2.55121
OMO55557.1	2.55245
OMO68171.1	2.55274
Novel01802	2.55301
OMO62522.1	2.55368
Novel02423	2.55399
OMO61863.1	2.55455
OMO54293.1	2.55622
OMO79319.1	2.55635
OMO80278.1	2.55643
Novel00505	2.56213
OMO53034.1	2.56275
OMO77469.1	2.56478
OMO56462.1	2.56494
OMO78058.1	2.56616
OMO70673.1	2.56799
[truncated: 16,322 more rows]
