# Supplementary material for: Gene coexpression network analysis and tissue-specific profiling of gene expression in jute (Corchorus capsularis L.)
Source: BMC Genomics. 2020 Jun 16;21:406. doi: 10.1186/s12864-020-06805-6 (PMC7298812; doi:10.1186/s12864-020-06805-6)
Supplement: Supplementary file 2 — Additional file 2: Table S2. Transcriptional genes that were identified in bast tissue during the flowering period (BFP). [file 12864_2020_6805_MOESM2_ESM.xlsx]

## Sheet: Average RPKM of BFP
geneID	Average RPKM of BFP
OMO61786.1	1.00099
OMO88786.1	1.00145
OMO71638.1	1.00192
OMO50403.1	1.00233
OMP02551.1	1.00285
OMO50443.1	1.00324
OMO71040.1	1.00347
OMO87145.1	1.00389
Novel03667	1.00416
OMO68864.1	1.00433
OMO72449.1	1.00449
Novel00733	1.00532
OMO83910.1	1.00548
OMO93510.1	1.00593
Novel05327	1.00606
OMO57419.1	1.00688
OMO83004.1	1.00737
OMO76143.1	1.00743
OMO56257.1	1.00744
OMO78494.1	1.00747
OMO76724.1	1.00779
OMO76660.1	1.00848
Novel06821	1.00871
Novel04334	1.00893
OMO51107.1	1.00935
OMP06847.1	1.00974
OMO51613.1	1.0108
OMO72549.1	1.01177
Novel04317	1.01179
Novel06187	1.0119
OMO66811.1	1.01331
OMO73256.1	1.01416
OMO53612.1	1.01466
OMO60269.1	1.01568
OMO95363.1	1.01896
Novel02636	1.01898
OMO53586.1	1.01929
Novel00680	1.01961
Novel02789	1.0199
Novel02947	1.02011
OMO60537.1	1.02194
OMO77201.1	1.02207
Novel00610	1.02249
OMO96210.1	1.02304
Novel06372	1.02385
OMO76945.1	1.02442
Novel03534	1.02719
OMO87662.1	1.02743
OMO53011.1	1.0279
Novel06200	1.02908
OMO74748.1	1.0294
Novel02073	1.03046
OMO87279.1	1.03182
OMO53598.1	1.03221
OMO51304.1	1.03229
OMO75915.1	1.03253
OMP03397.1	1.03267
OMO53273.1	1.0335
Novel05162	1.03373
OMO75180.1	1.03435
OMO93266.1	1.03561
OMP12319.1	1.03583
OMO73456.1	1.03583
Novel05748	1.03606
OMO85026.1	1.03664
OMO69804.1	1.03685
OMO78620.1	1.03705
Novel06337	1.03712
OMO98077.1	1.03713
OMO98648.1	1.03757
Novel03375	1.03769
OMO60177.1	1.0384
Novel01706	1.03844
Novel05204	1.03845
Novel03546	1.03882
OMO70887.1	1.03902
OMO81796.1	1.03976
OMO64580.1	1.0399
OMO97599.1	1.04054
Novel00781	1.04102
Novel04630	1.04163
Novel04256	1.04183
OMO99995.1	1.04206
OMO65731.1	1.04271
OMO68524.1	1.04304
Novel01164	1.0444
OMP05790.1	1.04461
OMO77823.1	1.04505
OMO86803.1	1.04605
OMO55412.1	1.04617
OMO79755.1	1.04673
Novel00523	1.04796
OMO76519.1	1.04819
OMO55645.1	1.04905
Novel05578	1.04939
OMO78159.1	1.04953
Novel02790	1.05012
OMO81107.1	1.05053
OMO65318.1	1.05063
OMO81806.1	1.05064
Novel02131	1.05082
OMO61733.1	1.05107
OMO95222.1	1.05274
Novel00932	1.05283
OMO73145.1	1.05478
OMO66748.1	1.0549
OMO61193.1	1.056
OMO84800.1	1.05632
OMO94228.1	1.05665
OMO70695.1	1.05718
OMO94925.1	1.05749
OMO79039.1	1.05751
Novel00456	1.05821
OMO88968.1	1.05993
OMO85511.1	1.06088
OMO97764.1	1.06167
OMO90785.1	1.06199
OMO99566.1	1.06203
OMO94175.1	1.06219
Novel04238	1.0626
OMP12023.1	1.06351
OMP12075.1	1.06378
OMO60106.1	1.06388
OMO61498.1	1.06406
Novel05173	1.06425
OMO54282.1	1.06459
OMO51966.1	1.065
OMO95252.1	1.06582
Novel06150	1.06592
Novel01667	1.06769
OMO56674.1	1.06844
OMO88478.1	1.06855
OMO85692.1	1.0689
OMO87799.1	1.06973
OMO74020.1	1.0721
OMP12268.1	1.07274
OMO58106.1	1.07392
OMO90031.1	1.07436
Novel06612	1.0746
OMO53521.1	1.07535
OMO56290.1	1.0756
OMO49377.1	1.07606
OMO52636.1	1.07656
OMO55023.1	1.07674
OMO57189.1	1.07718
OMO85248.1	1.07723
OMO70944.1	1.07795
OMO60228.1	1.07892
OMO58752.1	1.07902
Novel06002	1.07928
Novel02468	1.07972
OMO59930.1	1.08112
OMO79670.1	1.08195
OMO73271.1	1.08255
OMO60159.1	1.08267
OMO82667.1	1.08268
Novel06637	1.08281
OMO64296.1	1.08285
OMO83563.1	1.08289
OMO78460.1	1.08302
OMO64203.1	1.08341
OMO55538.1	1.08351
OMO68424.1	1.08374
Novel01822	1.08404
OMO69262.1	1.0842
OMO56986.1	1.08491
Novel01952	1.08575
OMO66251.1	1.08823
OMO66285.1	1.08856
Novel05179	1.0888
OMO49371.1	1.08881
Novel01683	1.08945
Novel06775	1.08978
Novel06482	1.09039
OMO75416.1	1.09068
OMO76312.1	1.09089
OMO89270.1	1.09108
OMO69680.1	1.0926
OMO66337.1	1.09263
OMO57086.1	1.09314
OMO89130.1	1.09379
OMO70515.1	1.09415
OMO84804.1	1.09467
OMO75958.1	1.09492
OMO60204.1	1.09573
OMO64165.1	1.09594
Novel01006	1.09635
OMO94856.1	1.09715
OMP05017.1	1.09749
OMO76977.1	1.09836
OMO96351.1	1.09885
Novel05409	1.1007
OMO55703.1	1.10074
OMO87598.1	1.10114
OMO50407.1	1.10284
OMO53353.1	1.10328
Novel03592	1.10389
OMO54333.1	1.10465
OMO80096.1	1.10475
Novel04704	1.10562
OMO55504.1	1.1061
Novel05584	1.10622
OMO64483.1	1.10696
OMO73406.1	1.10817
Novel01404	1.10875
OMO53455.1	1.10878
Novel01216	1.10996
Novel04372	1.1102
Novel03492	1.11059
OMO77469.1	1.11087
OMO85120.1	1.1109
Novel02020	1.11107
OMO93806.1	1.11124
Novel01817	1.11178
OMO85865.1	1.11322
OMO82787.1	1.1135
OMP03590.1	1.11404
OMO51799.1	1.11419
Novel00956	1.11453
OMO62832.1	1.11485
Novel01008	1.11488
OMO54315.1	1.11513
Novel02281	1.11536
OMO74709.1	1.11553
OMO50847.1	1.11741
OMO85888.1	1.11814
OMO53372.1	1.11833
OMO77716.1	1.11861
OMO76567.1	1.11948
OMO81963.1	1.11964
OMO89122.1	1.12005
OMO96605.1	1.12027
Novel02255	1.12088
OMO88149.1	1.12296
OMO64623.1	1.12299
OMO57101.1	1.12338
OMO76562.1	1.12429
Novel04479	1.12484
OMO56279.1	1.12533
OMO59221.1	1.12625
OMO74513.1	1.12628
OMP11315.1	1.1269
Novel04287	1.12757
OMO92168.1	1.1276
Novel04842	1.1281
OMO85603.1	1.12818
OMO86561.1	1.12909
OMO64346.1	1.13197
Novel06291	1.13303
OMO89917.1	1.13384
Novel05947	1.13405
Novel03924	1.13422
OMO82952.1	1.13518
Novel01446	1.13575
Novel03108	1.1365
OMP11703.1	1.13722
OMO74334.1	1.13774
OMO57235.1	1.13945
OMO93936.1	1.14097
OMO95148.1	1.14154
OMO84950.1	1.14174
OMO76528.1	1.14188
OMO98112.1	1.14209
Novel04309	1.14229
OMO80425.1	1.1427
OMO76277.1	1.14291
Novel06143	1.14321
OMO94697.1	1.14522
OMO85128.1	1.14547
OMO74454.1	1.14556
OMO72729.1	1.14687
OMO49751.1	1.14725
OMO97454.1	1.14806
Novel05702	1.14864
Novel04885	1.14882
OMP00849.1	1.14998
OMO80216.1	1.15011
Novel06532	1.15069
Novel04046	1.15077
OMO76972.1	1.15097
OMP10250.1	1.1513
OMO59585.1	1.15464
OMO62289.1	1.15481
OMO63969.1	1.15496
OMO78971.1	1.15511
OMO78772.1	1.15583
OMP01233.1	1.1566
OMO87870.1	1.15681
OMO89743.1	1.15704
OMO79292.1	1.15797
OMO78203.1	1.15802
OMO77609.1	1.15889
Novel06317	1.15935
OMO70982.1	1.1597
OMO87916.1	1.15983
OMO56646.1	1.15988
Novel02581	1.1599
OMO70286.1	1.16159
OMO95150.1	1.16317
OMO96303.1	1.16341
OMO86207.1	1.16345
Novel03629	1.16351
Novel03639	1.16366
OMO54431.1	1.16472
OMO70662.1	1.16537
Novel03113	1.16581
Novel03768	1.16656
OMO57295.1	1.16898
OMO78141.1	1.169
OMO94775.1	1.16905
Novel03255	1.16932
OMO81044.1	1.17029
OMO77325.1	1.17049
Novel05701	1.17074
OMP11623.1	1.17115
Novel06481	1.1714
OMO85592.1	1.17286
OMO55220.1	1.17322
OMO60420.1	1.17374
OMO74242.1	1.17396
OMO61838.1	1.17406
Novel01233	1.1747
OMO69859.1	1.17473
OMO55620.1	1.17562
OMO96663.1	1.17679
OMO95095.1	1.17741
OMO76771.1	1.17755
OMO76332.1	1.17934
OMO76673.1	1.17954
Novel00780	1.17974
OMO98602.1	1.18001
OMO81716.1	1.1802
OMO87143.1	1.18067
OMO83667.1	1.18084
OMO76343.1	1.18132
Novel01595	1.18196
Novel02445	1.18401
OMO65853.1	1.18463
OMO93862.1	1.18524
Novel00883	1.18638
OMO88018.1	1.18663
OMO85623.1	1.18795
OMO87265.1	1.1887
OMO74857.1	1.18929
Novel02046	1.18963
OMO66979.1	1.18969
Novel01638	1.18997
Novel05826	1.19011
OMP06032.1	1.1904
OMP08160.1	1.19159
OMO85384.1	1.19265
OMP03501.1	1.19266
OMO92463.1	1.19458
Novel01824	1.19566
OMO84267.1	1.19632
OMO85324.1	1.19734
OMO60373.1	1.1974
OMP10641.1	1.19752
Novel06761	1.1983
OMP11376.1	1.19918
OMO84805.1	1.19977
OMO67047.1	1.20083
OMO94844.1	1.20143
OMO91547.1	1.20153
Novel03882	1.20204
OMO93030.1	1.2025
Novel04833	1.2027
Novel03276	1.20297
OMP11374.1	1.20299
OMP11480.1	1.20368
OMO84944.1	1.20391
OMO53774.1	1.20407
OMO94906.1	1.20448
OMO60427.1	1.20495
OMO62990.1	1.2077
Novel03318	1.20808
OMO75281.1	1.20875
OMO54622.1	1.2097
Novel01084	1.20983
OMO56691.1	1.21005
OMO62882.1	1.21204
OMO97047.1	1.21301
OMO85003.1	1.21323
OMO74796.1	1.21345
Novel06456	1.21427
OMO91884.1	1.21528
OMO68907.1	1.2153
OMO94063.1	1.21535
OMO84580.1	1.21545
Novel00736	1.216
OMO76212.1	1.2165
OMO88705.1	1.21674
OMO80132.1	1.21697
Novel00330	1.21718
Novel05955	1.21747
OMO56291.1	1.21819
Novel04526	1.21856
OMO80414.1	1.21892
OMO55659.1	1.22111
OMO93525.1	1.22353
OMO76728.1	1.22357
OMO56173.1	1.22389
Novel01703	1.22407
OMO70505.1	1.22489
OMP07468.1	1.22493
OMO95924.1	1.22529
OMO57169.1	1.22599
Novel02386	1.2265
OMO51113.1	1.22695
OMO60065.1	1.22761
OMO84948.1	1.22791
OMO99814.1	1.22826
OMO76931.1	1.2289
OMO54046.1	1.23051
OMO54160.1	1.23143
OMO81353.1	1.23149
Novel03704	1.23153
OMO56161.1	1.2337
OMO49912.1	1.23421
OMO75687.1	1.23496
OMO56764.1	1.23499
Novel06225	1.23507
Novel05288	1.23548
OMO65902.1	1.23774
OMO80673.1	1.23849
OMO85546.1	1.23864
OMO78550.1	1.24183
OMO98240.1	1.24337
Novel02130	1.24422
OMO87355.1	1.24437
OMP12149.1	1.2447
OMO77952.1	1.24512
OMO68229.1	1.2453
Novel06543	1.24693
OMO86191.1	1.2471
OMO79799.1	1.24819
Novel01863	1.24876
Novel03163	1.24937
OMP05413.1	1.24942
OMP05644.1	1.25136
OMO77835.1	1.25281
OMO86805.1	1.253
Novel06133	1.25307
OMO67352.1	1.25377
OMO56773.1	1.25405
OMO50113.1	1.25482
OMO51408.1	1.25514
Novel05160	1.2555
OMO67862.1	1.25553
OMO91126.1	1.25572
OMO57306.1	1.2559
Novel05326	1.25602
OMO59077.1	1.2561
Novel02744	1.25611
Novel02607	1.25628
OMO78287.1	1.25673
Novel05343	1.2587
Novel05258	1.2598
OMO71950.1	1.25983
Novel06645	1.26067
Novel01043	1.26164
OMO56413.1	1.26233
OMO74816.1	1.2649
OMO49538.1	1.2651
Novel03362	1.26585
OMO67926.1	1.26868
Novel02418	1.2691
OMO69485.1	1.26965
OMO70041.1	1.27058
OMO68551.1	1.27121
OMO54912.1	1.27166
OMO77701.1	1.27199
Novel03848	1.27205
OMO54217.1	1.27264
OMO53644.1	1.27313
OMO72793.1	1.27332
OMO93878.1	1.27397
Novel01573	1.27465
OMP11392.1	1.27486
OMO98024.1	1.27551
Novel03659	1.27612
OMO61457.1	1.27615
OMO93407.1	1.27738
Novel03652	1.27754
Novel02476	1.27851
Novel06631	1.27863
OMO76199.1	1.27953
Novel02569	1.27967
Novel05638	1.28338
Novel04371	1.28444
Novel03121	1.28461
OMO70575.1	1.2849
Novel03063	1.28539
OMO81851.1	1.28619
Novel02438	1.28709
Novel04522	1.28736
OMO72247.1	1.28883
Novel02152	1.28927
OMO84855.1	1.28949
OMO76086.1	1.2895
OMO98666.1	1.2902
OMP06541.1	1.29042
OMP12081.1	1.2909
Novel02282	1.29289
OMO56368.1	1.29306
OMO76649.1	1.29307
OMO68248.1	1.29373
OMO90812.1	1.29535
OMO79411.1	1.29618
OMO67572.1	1.29644
OMO81951.1	1.2979
Novel04655	1.29834
OMO72695.1	1.29841
OMO96683.1	1.29849
OMO85556.1	1.29872
Novel02094	1.29923
OMP03564.1	1.30017
OMO85963.1	1.30034
Novel01423	1.30135
OMO91208.1	1.30319
OMO82672.1	1.30339
OMO81828.1	1.30414
OMO67081.1	1.3076
OMO53238.1	1.30833
Novel00562	1.30886
Novel04825	1.30913
OMO53681.1	1.31072
OMP07846.1	1.31088
Novel05448	1.31339
OMP03129.1	1.31375
OMO56765.1	1.31385
Novel04139	1.31423
OMO65561.1	1.31434
Novel06530	1.3151
OMO77232.1	1.31598
OMO51775.1	1.31656
OMO74752.1	1.31718
OMO51082.1	1.31763
Novel05398	1.3177
Novel05999	1.31783
OMO56170.1	1.31827
OMO59774.1	1.31897
OMO89434.1	1.31989
OMO93952.1	1.32259
OMP04988.1	1.32327
OMO54388.1	1.32377
Novel02830	1.32496
OMO83638.1	1.32645
OMO93262.1	1.32695
OMO85234.1	1.32742
OMO56703.1	1.3276
OMO69092.1	1.32782
OMO82555.1	1.32912
OMO59766.1	1.32977
OMO62181.1	1.33049
Novel02648	1.33156
OMO60920.1	1.33351
Novel05224	1.33394
OMO76527.1	1.33471
OMO84368.1	1.33477
Novel00071	1.3348
Novel03721	1.3356
OMP11714.1	1.33587
OMO66498.1	1.3366
Novel04978	1.33812
Novel01396	1.33853
OMO56012.1	1.33867
OMO85842.1	1.33887
Novel01727	1.33922
OMO83525.1	1.33934
OMO67685.1	1.34084
OMP05479.1	1.34092
OMO70162.1	1.34168
OMO63972.1	1.34194
Novel00443	1.34244
Novel05357	1.34254
Novel04846	1.34292
OMO94919.1	1.34331
OMO72672.1	1.34365
OMO94877.1	1.34421
OMO49997.1	1.3443
OMO56915.1	1.34452
OMO76223.1	1.34501
OMO76961.1	1.34582
OMO67129.1	1.34594
Novel02030	1.34611
OMO57113.1	1.34715
OMP03420.1	1.34716
OMO78762.1	1.34876
OMO61332.1	1.34877
OMO68955.1	1.34895
OMO83312.1	1.34976
OMO91579.1	1.35007
OMO96488.1	1.35062
OMO70926.1	1.35101
Novel05954	1.35137
OMO78378.1	1.3523
OMO73150.1	1.35231
OMO53540.1	1.35252
OMO61209.1	1.35297
OMP03963.1	1.35298
OMO74424.1	1.35407
OMO78583.1	1.35585
Novel01420	1.35656
OMP00307.1	1.35707
OMO74444.1	1.35744
OMO50420.1	1.3582
OMO68025.1	1.35822
Novel06094	1.35902
OMO78077.1	1.35929
OMO74410.1	1.35962
Novel06697	1.36128
Novel06076	1.36148
OMO94773.1	1.36297
OMO96548.1	1.36334
OMO76181.1	1.36368
OMO88521.1	1.36473
Novel03524	1.36721
Novel04438	1.36903
OMP08087.1	1.36928
OMO96212.1	1.36938
OMO98251.1	1.36959
Novel00905	1.36963
Novel05888	1.37094
OMP03230.1	1.37101
Novel05930	1.37102
Novel03224	1.37189
OMO76002.1	1.37259
Novel06677	1.37307
OMO52239.1	1.3743
OMO80272.1	1.37467
OMO56982.1	1.37492
OMO64345.1	1.37587
OMO79032.1	1.37674
OMO87535.1	1.37862
OMO94526.1	1.37897
OMO59654.1	1.37905
Novel00252	1.37938
OMO79733.1	1.37984
Novel02394	1.38012
OMO58222.1	1.38049
OMO51282.1	1.38147
OMO52888.1	1.38658
OMP02552.1	1.38694
OMO80009.1	1.3876
OMO82229.1	1.38767
OMO67152.1	1.38893
OMP05958.1	1.38902
Novel00473	1.38929
OMO73669.1	1.38972
Novel00923	1.39024
OMO95154.1	1.39177
OMO84699.1	1.39221
OMO64334.1	1.39248
OMO89009.1	1.39528
Novel05687	1.39604
OMO94758.1	1.39662
OMO73987.1	1.39745
OMO72699.1	1.39775
OMO67241.1	1.39786
OMO93755.1	1.39812
Novel01037	1.39876
Novel04326	1.39933
OMP11697.1	1.39982
OMO76838.1	1.40012
OMO49978.1	1.40045
Novel00829	1.40051
OMO56677.1	1.40276
OMO60528.1	1.40285
OMP05963.1	1.40288
Novel05146	1.40466
Novel04895	1.40501
OMO77318.1	1.40537
OMO83618.1	1.4065
OMO76542.1	1.40737
OMO75682.1	1.40756
OMO59224.1	1.40785
OMO51587.1	1.40808
OMO77661.1	1.40828
OMO55336.1	1.40837
Novel03006	1.40865
OMO79470.1	1.40951
Novel01689	1.40964
OMO52844.1	1.41019
OMO92440.1	1.41143
Novel04401	1.41367
OMO56505.1	1.41549
Novel04785	1.41553
OMP12289.1	1.41609
OMO68999.1	1.41613
OMO56965.1	1.4164
Novel00475	1.41668
OMP02800.1	1.41707
OMO54061.1	1.41722
OMO89415.1	1.41751
OMO79202.1	1.41766
Novel03416	1.41845
OMO82011.1	1.41882
OMO77728.1	1.41885
Novel04018	1.41903
OMO54117.1	1.41922
OMO65649.1	1.41976
Novel02257	1.42064
Novel04663	1.42089
OMO81289.1	1.42263
OMP02158.1	1.4243
OMO60424.1	1.42454
OMO88634.1	1.42464
Novel05071	1.42465
OMO69537.1	1.42493
OMO73821.1	1.4259
OMO88192.1	1.42594
OMO64124.1	1.42631
OMO60066.1	1.4279
OMO53545.1	1.4284
Novel05751	1.42867
OMO93220.1	1.42903
OMO60302.1	1.42972
OMO59635.1	1.43026
OMO78660.1	1.43048
OMO58224.1	1.43118
OMO56916.1	1.43215
Novel04228	1.43256
Novel01467	1.43326
Novel01721	1.43414
Novel04487	1.43555
Novel04791	1.436
OMP03892.1	1.43603
OMO82864.1	1.43713
OMO61036.1	1.43722
OMO62572.1	1.43722
OMO69166.1	1.43752
OMO86122.1	1.43801
OMO51670.1	1.43853
OMO56858.1	1.43883
Novel00012	1.44008
OMO53743.1	1.44115
OMO95946.1	1.44144
OMO88030.1	1.44146
OMO78506.1	1.44147
OMO72693.1	1.44157
Novel05744	1.44166
OMO70952.1	1.44172
Novel01389	1.44195
OMO62986.1	1.44309
OMO82857.1	1.4431
Novel02124	1.44367
OMO60732.1	1.44414
OMO62753.1	1.44775
OMP03301.1	1.44866
Novel02808	1.44868
OMO66974.1	1.4496
OMO73828.1	1.45027
Novel02914	1.45161
OMP11479.1	1.45256
OMO60516.1	1.45397
Novel06360	1.45399
Novel04186	1.45432
OMO67464.1	1.45455
Novel01327	1.45534
OMP03405.1	1.45569
OMO91305.1	1.45587
Novel00298	1.45612
OMO56655.1	1.45797
Novel00023	1.45921
OMO49991.1	1.46061
OMO79300.1	1.46263
OMO62440.1	1.46336
Novel03464	1.46532
OMO72059.1	1.46569
Novel03664	1.46644
Novel02540	1.46657
OMO70799.1	1.46753
OMO75203.1	1.468
OMO83250.1	1.46901
Novel05982	1.47156
OMO62517.1	1.47282
OMO75760.1	1.47423
Novel04751	1.47433
OMO67236.1	1.4749
OMO79282.1	1.47509
Novel05355	1.47516
OMO76149.1	1.4757
OMO61292.1	1.47601
Novel05141	1.47649
OMO75074.1	1.47708
Novel03060	1.47803
Novel06777	1.47876
OMO77978.1	1.47891
OMP06379.1	1.479
OMO60762.1	1.47915
OMO96341.1	1.47938
OMO83000.1	1.47999
OMP07348.1	1.48024
OMP11489.1	1.48172
OMO75145.1	1.4818
OMO67023.1	1.48188
OMO87607.1	1.48211
Novel01997	1.48225
OMO79786.1	1.48287
OMO55786.1	1.48296
OMO78667.1	1.48343
Novel06227	1.48347
OMO80600.1	1.48359
Novel06418	1.48368
Novel01321	1.48485
OMO50421.1	1.4854
OMO52795.1	1.48672
Novel06385	1.4875
Novel06699	1.4878
OMO64590.1	1.48794
Novel02038	1.48974
OMO91947.1	1.49052
OMO50793.1	1.4906
OMO81115.1	1.49093
OMO94810.1	1.49134
OMO81173.1	1.49236
OMO63727.1	1.4943
OMO71243.1	1.4943
OMO94086.1	1.49479
OMO62282.1	1.49482
OMO81659.1	1.49636
OMP10353.1	1.49659
Novel06411	1.49666
OMP00946.1	1.49721
OMO66261.1	1.49722
OMO68780.1	1.49753
OMO75960.1	1.49757
OMO95455.1	1.49778
OMO79114.1	1.49908
OMO78881.1	1.50009
OMO90891.1	1.50082
OMO74486.1	1.50133
OMO52664.1	1.50154
OMP03114.1	1.50191
OMO77478.1	1.50205
OMP00271.1	1.50283
OMO61290.1	1.50297
OMO96741.1	1.50312
OMO65974.1	1.50342
OMO69775.1	1.50387
OMO74386.1	1.50406
OMO56178.1	1.50444
Novel04608	1.50458
OMO79676.1	1.50468
OMP10809.1	1.50595
OMO57007.1	1.50662
OMO95693.1	1.50701
OMO71199.1	1.5073
Novel00721	1.50845
OMO69622.1	1.50909
OMO98822.1	1.50972
OMO98971.1	1.51028
Novel00039	1.51075
OMO78244.1	1.51091
Novel04447	1.51161
OMO98984.1	1.51224
Novel04787	1.51237
OMO87044.1	1.51253
OMO99994.1	1.51318
OMO50444.1	1.51348
OMO82915.1	1.51378
OMO62533.1	1.51475
Novel03601	1.51523
Novel00189	1.51548
OMO94927.1	1.51612
Novel00315	1.51614
Novel01394	1.51637
Novel00884	1.5174
OMO58413.1	1.51741
OMO67968.1	1.51764
OMO80252.1	1.51796
OMO53954.1	1.518
OMO95908.1	1.51811
OMO56698.1	1.51952
OMO70456.1	1.52017
Novel00985	1.52239
OMO99323.1	1.52347
Novel01679	1.52368
Novel04225	1.52382
OMO70683.1	1.52387
OMO51075.1	1.52499
OMO49990.1	1.52503
Novel00511	1.52649
OMO76566.1	1.52691
OMO81809.1	1.52752
OMO74615.1	1.52811
OMO51027.1	1.52869
Novel01021	1.52906
Novel03620	1.52912
OMO50961.1	1.52957
Novel04108	1.52964
OMO87637.1	1.53045
OMO80479.1	1.53345
OMO72524.1	1.53451
OMO94486.1	1.53604
OMO81277.1	1.53706
Novel01437	1.53766
Novel02828	1.53793
Novel04194	1.53838
OMP12027.1	1.53882
OMP05750.1	1.53888
OMO53910.1	1.53924
OMO95881.1	1.53979
OMO68617.1	1.54113
Novel01329	1.5422
Novel03655	1.54238
OMO60765.1	1.543
OMO73848.1	1.54406
OMO79322.1	1.54463
OMO52679.1	1.54527
OMO63121.1	1.54555
OMO83883.1	1.54829
OMP11164.1	1.54925
OMO85162.1	1.55074
OMO78462.1	1.5508
OMO76628.1	1.55159
OMO96969.1	1.55229
OMO66205.1	1.55248
OMO82090.1	1.55477
Novel01169	1.55528
Novel05577	1.55732
OMO95256.1	1.55843
OMO56362.1	1.55919
OMO81849.1	1.55919
OMO78735.1	1.55921
OMO52906.1	1.55928
OMO63139.1	1.55939
OMO56959.1	1.55973
Novel01583	1.5609
OMO98378.1	1.56146
Novel04331	1.56254
OMO56522.1	1.56307
OMO67228.1	1.5639
OMO60100.1	1.56392
OMO72852.1	1.56429
Novel04806	1.56451
Novel05400	1.56462
Novel03066	1.56551
OMO80771.1	1.56583
Novel00726	1.56592
OMO65268.1	1.56604
Novel02013	1.56705
Novel01967	1.56871
OMO56298.1	1.56879
OMO52655.1	1.56977
OMP03655.1	1.56991
OMO50100.1	1.57039
OMO89424.1	1.57072
OMO62190.1	1.57107
OMO53178.1	1.57133
Novel03033	1.57134
OMO89432.1	1.5714
OMO74629.1	1.57153
OMO95120.1	1.57353
OMO78031.1	1.57364
Novel01147	1.57382
OMO82972.1	1.57391
OMO69980.1	1.57479
OMO58876.1	1.57656
Novel02206	1.57686
OMO78661.1	1.57761
OMO63917.1	1.57783
Novel00372	1.57784
Novel03340	1.57806
OMO82019.1	1.57947
Novel00343	1.58032
OMO85933.1	1.58105
OMO94989.1	1.58113
OMO74080.1	1.58242
OMO85887.1	1.58253
Novel06639	1.58275
Novel04183	1.58293
Novel03190	1.58381
Novel01101	1.58399
Novel01953	1.58427
Novel06488	1.58435
OMO98590.1	1.5847
OMO62522.1	1.58561
OMO99911.1	1.58722
OMO70309.1	1.58918
OMP10606.1	1.58947
OMO86489.1	1.58949
OMO98242.1	1.58954
OMP04954.1	1.59038
OMO59208.1	1.59258
OMO80004.1	1.59423
Novel03857	1.59667
OMO53144.1	1.59679
OMO54000.1	1.59735
OMO99959.1	1.59942
OMO80742.1	1.60064
OMO54689.1	1.60103
OMO78702.1	1.60216
Novel04224	1.6027
Novel06562	1.60623
OMO95090.1	1.60685
OMO74648.1	1.60699
OMO80476.1	1.60722
Novel03118	1.6108
OMO62766.1	1.61134
OMO64204.1	1.6127
OMO61563.1	1.61292
OMO75297.1	1.6141
Novel05323	1.61589
OMO52175.1	1.61679
OMO96471.1	1.61772
OMO95089.1	1.61823
OMO78482.1	1.61835
OMO53807.1	1.61836
Novel02209	1.61844
Novel04887	1.61857
OMO70585.1	1.61974
OMO50629.1	1.62041
OMO53620.1	1.62046
Novel05028	1.62087
OMP06052.1	1.62097
Novel05072	1.62125
OMO68242.1	1.6216
OMO74257.1	1.62177
OMO94089.1	1.62219
OMO84140.1	1.62229
OMO93416.1	1.62284
OMP06536.1	1.62324
OMO75421.1	1.62367
Novel05604	1.62378
OMO56542.1	1.6247
OMO72617.1	1.6262
OMO89502.1	1.62697
OMP11651.1	1.62764
OMO56028.1	1.62776
OMO59407.1	1.6295
OMP11798.1	1.63027
OMO71604.1	1.63111
Novel04043	1.63197
OMO75823.1	1.63221
OMO78760.1	1.63225
OMO68616.1	1.63356
OMO87021.1	1.63398
OMO54696.1	1.63416
Novel00183	1.63431
OMP04644.1	1.63515
OMO49585.1	1.63554
OMO77700.1	1.63578
OMO50973.1	1.63718
Novel00382	1.63722
OMP12084.1	1.63747
OMO85437.1	1.64054
OMO74535.1	1.6418
OMO52013.1	1.64192
OMO70554.1	1.64266
OMO99518.1	1.64565
Novel02522	1.64571
OMO64624.1	1.646
OMO67836.1	1.64735
OMO55777.1	1.64746
OMO59310.1	1.64809
OMO70661.1	1.64831
OMP02373.1	1.65005
OMO97063.1	1.65056
OMO84825.1	1.65118
Novel04361	1.65244
OMO55540.1	1.65495
OMP04913.1	1.65515
OMO51153.1	1.65518
OMP01009.1	1.65578
OMP11231.1	1.65579
OMO79468.1	1.65677
Novel02732	1.657
OMO77156.1	1.65709
OMP01704.1	1.65779
OMO62258.1	1.65822
OMO49621.1	1.65899
OMO93003.1	1.65913
OMO99864.1	1.66181
Novel00581	1.6622
OMO71022.1	1.66249
OMP01633.1	1.66304
OMO94525.1	1.66354
OMO80093.1	1.66414
Novel05603	1.66587
Novel02762	1.6661
Novel00190	1.66653
Novel04738	1.66656
OMO81955.1	1.66682
Novel00947	1.66803
OMO83605.1	1.66873
OMO84692.1	1.66919
OMO67265.1	1.67025
Novel03360	1.67069
OMP03534.1	1.67102
OMO52098.1	1.67226
OMO79844.1	1.67255
OMP08375.1	1.67304
Novel06192	1.67325
OMO93852.1	1.67392
OMO86312.1	1.67518
Novel03830	1.6752
OMO80372.1	1.67676
OMO51983.1	1.67677
Novel04801	1.67769
OMO78768.1	1.67789
Novel01961	1.67851
OMO61166.1	1.67928
OMO66028.1	1.68156
OMO56366.1	1.68196
Novel04444	1.68222
OMO83739.1	1.68236
OMP02160.1	1.68247
OMO98114.1	1.6833
Novel00647	1.68351
OMO76255.1	1.68406
OMO74586.1	1.68453
Novel00010	1.68481
OMO76122.1	1.68578
Novel04769	1.686
OMO60849.1	1.68624
Novel04123	1.68645
Novel05038	1.68747
OMO74317.1	1.68773
OMP06569.1	1.68777
Novel05283	1.68782
OMO70956.1	1.68859
OMO85840.1	1.68907
OMP03159.1	1.68944
OMO84997.1	1.69099
OMO65322.1	1.6912
OMO51277.1	1.69166
Novel02620	1.69202
OMP10674.1	1.69233
OMO55787.1	1.69281
Novel00025	1.69481
OMO55136.1	1.69589
OMO53094.1	1.69743
Novel01429	1.69745
OMO77354.1	1.69763
OMO99149.1	1.69828
OMP11500.1	1.69842
Novel03315	1.69882
OMO77196.1	1.69907
OMO61367.1	1.69953
OMO85510.1	1.69981
Novel03793	1.70037
OMO81775.1	1.70057
OMO74699.1	1.70425
OMO77296.1	1.7044
OMO52277.1	1.70477
Novel06583	1.70592
OMO66020.1	1.70646
Novel05037	1.70659
OMP05991.1	1.70795
OMP04711.1	1.70831
OMO81906.1	1.70939
OMO60240.1	1.70982
OMO78848.1	1.71018
OMO71430.1	1.71045
OMO57669.1	1.71045
OMO99975.1	1.71151
OMO89984.1	1.71298
Novel01684	1.71443
Novel02587	1.71475
OMO64132.1	1.71494
OMO81280.1	1.71569
OMO54793.1	1.7161
Novel05549	1.71794
OMO83885.1	1.71893
OMO50921.1	1.71978
OMO63882.1	1.72062
OMO54352.1	1.7214
OMP08120.1	1.72228
OMO73713.1	1.72294
OMO68398.1	1.72369
Novel03773	1.7242
OMO60332.1	1.72421
OMO54425.1	1.72453
OMO84977.1	1.72583
OMO98208.1	1.72619
OMO76423.1	1.72619
OMO95960.1	1.72668
OMO78966.1	1.72724
OMP05080.1	1.72834
Novel01306	1.72872
Novel02991	1.72947
OMO79436.1	1.72977
Novel02040	1.72995
OMO61781.1	1.72995
Novel00729	1.73167
OMO79319.1	1.73206
OMO77529.1	1.73536
OMO61863.1	1.73592
OMO79133.1	1.73696
OMO68381.1	1.73752
OMO52871.1	1.73953
OMP02553.1	1.7416
OMO77785.1	1.74223
OMO98604.1	1.743
OMO87497.1	1.74416
OMO83011.1	1.7449
OMO64535.1	1.745
OMO61946.1	1.74555
OMO85880.1	1.74643
Novel04117	1.7467
OMO49389.1	1.74897
OMP11971.1	1.75151
Novel05711	1.75196
OMO85425.1	1.7524
Novel01964	1.75304
OMO81447.1	1.75672
Novel03691	1.75674
OMO50247.1	1.75682
OMO51575.1	1.75685
OMO63967.1	1.75879
OMP02725.1	1.75882
OMO79765.1	1.75947
Novel02494	1.7598
OMO81750.1	1.76415
OMO54736.1	1.76469
OMO56828.1	1.7647
Novel01105	1.76628
OMO49637.1	1.7664
Novel06422	1.76647
Novel00517	1.76665
Novel00792	1.76823
OMO50898.1	1.76922
OMO84276.1	1.76945
Novel03202	1.7714
OMP11843.1	1.77205
OMO55612.1	1.77285
OMP05109.1	1.77297
OMO88457.1	1.77433
OMO93164.1	1.77533
OMO53614.1	1.7766
Novel01044	1.77749
Novel06704	1.77751
OMO73418.1	1.77763
OMO83315.1	1.7782
OMO82099.1	1.77871
OMO56237.1	1.78022
OMO90319.1	1.78042
Novel06577	1.78087
OMO60176.1	1.78225
OMO79097.1	1.78273
Novel05130	1.78273
OMO74462.1	1.78283
OMO78288.1	1.7856
OMO77961.1	1.78619
OMO52658.1	1.78666
Novel03414	1.78758
Novel03196	1.78953
OMO87638.1	1.79039
OMO76427.1	1.79078
OMP05333.1	1.79099
OMP05185.1	1.79104
OMO91817.1	1.79104
Novel06342	1.79194
OMO53374.1	1.7928
OMO91232.1	1.79625
OMO79570.1	1.79654
Novel04375	1.7977
OMO95785.1	1.79812
Novel02710	1.79916
Novel00494	1.79975
Novel00633	1.79986
OMO85748.1	1.80253
OMO54090.1	1.80344
Novel02499	1.80416
Novel05969	1.80649
OMO61780.1	1.80694
OMO78419.1	1.8074
OMO49493.1	1.80817
OMO54767.1	1.8086
Novel04670	1.80885
OMO59316.1	1.80931
OMO67621.1	1.81045
OMO69534.1	1.81313
OMP03461.1	1.81531
OMO50044.1	1.81676
OMO74471.1	1.81715
OMO85843.1	1.81729
OMP05398.1	1.81797
OMO72571.1	1.81875
OMO94238.1	1.82346
Novel02760	1.82364
Novel02517	1.82372
OMO76556.1	1.82439
OMO77709.1	1.82645
Novel02821	1.82755
OMO98496.1	1.82898
OMO60826.1	1.82988
OMO69624.1	1.83014
OMO56781.1	1.83024
OMO52375.1	1.8316
OMO54485.1	1.83218
Novel01243	1.8348
Novel04174	1.83495
OMO96076.1	1.83526
OMO87325.1	1.83543
OMO54424.1	1.83553
OMO78441.1	1.83584
OMO67957.1	1.83595
OMO68194.1	1.83608
OMO84158.1	1.83858
OMO90814.1	1.83874
Novel04051	1.83901
Novel02747	1.83966
OMO79642.1	1.83984
OMO51764.1	1.84013
Novel00667	1.84068
Novel06573	1.84155
OMO50843.1	1.84246
OMO89694.1	1.84855
Novel03070	1.84901
Novel02842	1.84943
OMO77564.1	1.8503
OMP03231.1	1.85066
Novel03518	1.85254
OMO59899.1	1.85333
OMO91709.1	1.85336
Novel03753	1.85416
OMO85127.1	1.85476
Novel00906	1.85559
Novel00613	1.85714
OMO66521.1	1.85732
Novel01355	1.85733
Novel01644	1.85778
OMP12045.1	1.85928
OMO76355.1	1.86011
OMO95151.1	1.86118
Novel01772	1.86135
OMO86992.1	1.86268
OMO55217.1	1.86386
OMO62933.1	1.8644
OMO76306.1	1.86617
OMO62772.1	1.86736
OMO83567.1	1.86785
OMP03262.1	1.86924
OMP06126.1	1.86989
OMO91931.1	1.86996
OMO67264.1	1.87036
OMO95879.1	1.87234
OMO80758.1	1.87235
OMO82243.1	1.8761
OMO95259.1	1.87644
OMO60842.1	1.87779
OMO98225.1	1.87816
OMO70922.1	1.8783
Novel05457	1.88087
Novel00214	1.88095
OMO95250.1	1.88124
OMO98111.1	1.88291
OMO74584.1	1.88342
OMO86706.1	1.88351
OMP12332.1	1.88441
Novel01265	1.88665
Novel00491	1.8879
OMO77416.1	1.88835
OMO98988.1	1.88865
OMP10503.1	1.88882
OMO93890.1	1.88914
OMO51331.1	1.88983
Novel04592	1.89078
OMO80672.1	1.89153
OMO74642.1	1.89297
OMO88568.1	1.89336
OMO93227.1	1.89371
Novel04342	1.89432
OMO59821.1	1.89647
OMO95196.1	1.89686
OMO95976.1	1.89829
OMO66235.1	1.89977
OMP08386.1	1.9001
OMO74326.1	1.90055
OMO81046.1	1.90068
OMO85766.1	1.90078
OMO53687.1	1.90203
Novel00085	1.90255
OMO80124.1	1.90262
Novel06353	1.90301
Novel01173	1.90402
Novel04486	1.90538
Novel05960	1.90782
OMO81339.1	1.90799
OMO77833.1	1.90824
OMO73682.1	1.91009
OMO73922.1	1.91539
OMO59315.1	1.91631
OMO88444.1	1.91657
Novel01766	1.91815
OMO72782.1	1.91908
Novel02299	1.91943
Novel02943	1.92168
OMO62447.1	1.9219
OMO54110.1	1.92296
OMO90282.1	1.9232
OMP05681.1	1.92404
OMO82867.1	1.92488
OMO64128.1	1.92643
OMO53010.1	1.92721
Novel01853	1.92757
OMO53176.1	1.92759
Novel00635	1.92847
OMO56669.1	1.92875
OMO79464.1	1.92921
OMO92791.1	1.9293
OMO96591.1	1.92985
OMO57412.1	1.93212
OMO58078.1	1.93537
OMO97191.1	1.93664
Novel06542	1.93754
Novel00135	1.93824
OMO82990.1	1.93833
OMP05449.1	1.93976
Novel05856	1.94138
OMO86043.1	1.94148
OMO68529.1	1.94197
OMO55873.1	1.94243
Novel01352	1.94381
OMO78033.1	1.94486
OMO76702.1	1.94582
Novel03353	1.94586
Novel06207	1.94637
OMO80741.1	1.94689
OMO90365.1	1.94689
OMO86303.1	1.94733
Novel04848	1.94961
Novel04710	1.94988
OMP01006.1	1.94997
OMP02193.1	1.95086
OMO78587.1	1.95142
Novel03000	1.9516
Novel02320	1.95359
Novel03504	1.95516
OMO87042.1	1.95521
OMO78701.1	1.95602
OMO85886.1	1.95635
OMO80289.1	1.95882
OMO98620.1	1.95889
Novel01530	1.96127
Novel03987	1.96194
OMO85112.1	1.96196
Novel06346	1.96223
OMO98269.1	1.96643
OMO78198.1	1.96744
OMO86337.1	1.968
Novel03626	1.96817
OMO99500.1	1.96855
Novel00715	1.96925
OMO98607.1	1.9697
Novel02277	1.97212
OMO60417.1	1.97324
Novel05863	1.97354
Novel01342	1.97461
OMP05949.1	1.97516
OMO87352.1	1.97614
Novel03049	1.97626
OMO89359.1	1.97692
Novel01431	1.97768
OMO78290.1	1.97867
OMO87544.1	1.97939
Novel06692	1.98074
OMO80794.1	1.9808
OMO78871.1	1.9818
Novel06124	1.98205
OMO89484.1	1.9825
OMO81928.1	1.98291
Novel03640	1.98355
OMO77198.1	1.98454
OMO84894.1	1.98466
OMO93242.1	1.98491
OMO55912.1	1.98513
OMO55665.1	1.98526
OMO76117.1	1.98528
OMO86728.1	1.98723
OMO55782.1	1.98806
Novel05566	1.98839
OMO80300.1	1.98934
Novel05441	1.99058
Novel05023	1.99104
Novel02444	1.99209
OMO54214.1	1.99256
OMO78137.1	1.99302
OMO71289.1	1.99316
OMO64387.1	1.99343
OMO90033.1	1.99348
OMO55542.1	1.9949
OMO60782.1	1.99518
OMO67557.1	1.99582
Novel01171	1.99649
OMO93228.1	1.99652
OMO61703.1	1.99677
OMO77470.1	2.00036
OMO93648.1	2.00093
OMO59023.1	2.00213
OMO70622.1	2.00259
OMO74909.1	2.00325
Novel05137	2.00325
OMO81077.1	2.00349
Novel06182	2.00542
Novel05631	2.00567
OMO53251.1	2.00606
OMP04898.1	2.00621
OMO56421.1	2.00648
OMO51517.1	2.00717
OMO92907.1	2.00973
OMO55974.1	2.01037
Novel04400	2.01137
OMP06829.1	2.01597
Novel02960	2.01683
Novel06629	2.01748
OMO54840.1	2.01822
OMP01910.1	2.01849
OMO92309.1	2.01938
OMO53246.1	2.02
OMO67008.1	2.02186
OMO53138.1	2.02363
OMO52657.1	2.02469
OMO50086.1	2.02475
OMO95650.1	2.02614
Novel01351	2.02729
OMO82708.1	2.02883
OMO71129.1	2.02913
OMO62413.1	2.03132
Novel04077	2.03246
Novel03530	2.03444
OMO56859.1	2.03459
OMO56885.1	2.03563
OMO99148.1	2.03603
OMO95890.1	2.03606
OMO81843.1	2.03704
Novel04344	2.03714
OMO72297.1	2.03724
OMO85622.1	2.03738
OMO85855.1	2.03752
OMO69099.1	2.03875
OMP04853.1	2.03885
OMO71518.1	2.0398
OMP11343.1	2.0402
OMO71275.1	2.04052
OMP12265.1	2.04076
OMO87574.1	2.04087
OMO80123.1	2.04112
OMO86972.1	2.04125
Novel05927	2.04141
OMO86181.1	2.04301
Novel03583	2.04358
OMO79508.1	2.0436
OMO67663.1	2.04433
OMO64031.1	2.04539
OMO69138.1	2.04556
OMO71311.1	2.04906
OMP06456.1	2.04981
OMP03515.1	2.05013
OMO62276.1	2.05205
OMP06156.1	2.05214
Novel04050	2.05254
OMO82819.1	2.05277
OMO94466.1	2.0532
OMO55569.1	2.05354
OMO88816.1	2.05373
OMO76298.1	2.05414
OMO83143.1	2.05542
OMO95651.1	2.05574
OMP11365.1	2.05605
Novel06756	2.05643
Novel02998	2.05927
OMP06869.1	2.061
OMO87333.1	2.06136
OMO92688.1	2.06241
OMO97225.1	2.06384
OMO56653.1	2.06537
OMO55609.1	2.06978
OMO56811.1	2.07043
Novel02346	2.07287
OMP06335.1	2.07299
OMO50048.1	2.07425
OMP10787.1	2.07475
OMO61701.1	2.0752
Novel05264	2.07603
OMO99204.1	2.07605
OMO60327.1	2.0775
Novel02928	2.0777
Novel02259	2.07791
OMO88685.1	2.07895
OMO78058.1	2.08102
OMO50114.1	2.08118
OMO87540.1	2.08207
Novel00567	2.08288
Novel03211	2.08325
OMO59820.1	2.08438
Novel00009	2.08575
OMO65958.1	2.08935
OMO55900.1	2.08955
OMO67920.1	2.09325
OMP03052.1	2.09336
OMO87424.1	2.09479
OMO98906.1	2.0955
OMO53563.1	2.09651
Novel06366	2.09926
Novel04752	2.10129
OMO51651.1	2.10181
OMO83501.1	2.10288
OMO97461.1	2.10348
OMO77158.1	2.10372
OMO55931.1	2.10376
OMP05654.1	2.10428
OMO58127.1	2.1049
OMO96992.1	2.10536
OMO80444.1	2.10607
OMO70623.1	2.10679
OMO80224.1	2.10782
OMO67918.1	2.10798
OMO91443.1	2.10945
OMO56863.1	2.10971
OMO66896.1	2.11101
Novel04349	2.11166
OMO54332.1	2.11461
OMO87409.1	2.11463
OMO82966.1	2.11529
OMP06334.1	2.11598
Novel06519	2.11661
OMO82088.1	2.11679
OMO54010.1	2.11722
Novel02100	2.11828
OMO58262.1	2.12142
OMO70430.1	2.12345
OMO86100.1	2.12649
OMO91595.1	2.12666
OMO84912.1	2.12708
OMO87896.1	2.12763
Novel00889	2.12793
OMO61541.1	2.12827
OMO76276.1	2.12853
OMO60553.1	2.12866
OMO78937.1	2.13006
OMO87263.1	2.13063
Novel04662	2.13136
Novel06119	2.13247
OMO62516.1	2.13362
OMO73936.1	2.13415
OMO61978.1	2.13423
Novel01123	2.13438
OMO95885.1	2.13552
Novel05367	2.13635
OMO71605.1	2.13652
OMO63923.1	2.13743
OMO75442.1	2.13811
OMO82092.1	2.14132
OMO89744.1	2.14151
OMO87831.1	2.14291
OMO62207.1	2.14298
OMO98807.1	2.14392
Novel05682	2.1444
OMO55977.1	2.14533
OMO67657.1	2.14596
OMO84789.1	2.14628
OMO54247.1	2.14816
OMO60489.1	2.14846
OMO75496.1	2.14904
OMO69942.1	2.14955
OMO86809.1	2.14959
OMO87965.1	2.14987
OMP03566.1	2.15087
OMO53284.1	2.15156
Novel01582	2.15158
OMO88637.1	2.15208
Novel02251	2.1521
OMO84180.1	2.1522
Novel03579	2.15224
OMO87837.1	2.15478
Novel02192	2.15481
OMO76119.1	2.15485
OMO95334.1	2.15591
Novel00485	2.15634
Novel04821	2.15655
OMO54845.1	2.15669
Novel06012	2.15864
Novel02101	2.1595
OMO63932.1	2.16174
Novel05883	2.16206
OMO56800.1	2.16276
Novel03796	2.16405
OMP03102.1	2.16564
OMO56417.1	2.16741
OMO55414.1	2.16784
OMP11236.1	2.16792
OMO80130.1	2.16855
OMP01027.1	2.16886
OMO77587.1	2.16915
OMO70536.1	2.17017
OMO55888.1	2.17134
OMO70329.1	2.17173
OMO96829.1	2.17218
OMO68299.1	2.17223
OMO71897.1	2.1738
OMO78669.1	2.1745
Novel00139	2.17547
OMO81687.1	2.17586
OMO88858.1	2.1777
OMO61234.1	2.17839
OMO56784.1	2.17859
OMO69030.1	2.17932
Novel03194	2.17978
Novel05562	2.18108
OMO96344.1	2.18145
Novel05332	2.18158
Novel06496	2.18165
OMO98071.1	2.1819
OMO55599.1	2.18254
OMO77690.1	2.18282
OMO52012.1	2.18425
OMO58568.1	2.1852
OMO56650.1	2.18928
OMO82520.1	2.19115
OMO82277.1	2.19138
OMO95782.1	2.19313
OMO51777.1	2.19396
OMO60241.1	2.19451
OMO55972.1	2.19459
OMO71067.1	2.19546
Novel02219	2.19573
OMO80748.1	2.19731
Novel02780	2.19772
OMO83613.1	2.20169
OMO64391.1	2.20271
OMP11617.1	2.20356
OMO77807.1	2.20582
OMO52392.1	2.20608
OMO50860.1	2.20652
Novel04481	2.20724
Novel00047	2.20961
OMO87879.1	2.2107
Novel00858	2.21079
OMO95788.1	2.21148
OMO62593.1	2.21338
Novel03278	2.21445
OMO69571.1	2.21883
Novel06425	2.21889
OMO88234.1	2.22158
Novel03829	2.22364
OMO56432.1	2.22388
OMP07412.1	2.22689
Novel06587	2.2274
OMO55748.1	2.22862
OMO72146.1	2.22967
Novel00681	2.23029
Novel00366	2.23202
OMO50207.1	2.23418
OMO68402.1	2.23529
OMO67006.1	2.23792
OMP07839.1	2.23973
OMO77648.1	2.24047
OMO70819.1	2.24091
Novel00783	2.24097
OMO61485.1	2.24206
OMO93906.1	2.24294
OMO77645.1	2.24399
Novel03257	2.2451
OMO93005.1	2.24538
Novel05444	2.24592
OMO78647.1	2.24737
Novel05218	2.24867
OMO64526.1	2.24898
OMO95629.1	2.24976
OMO55772.1	2.25167
OMO61488.1	2.25325
OMP07939.1	2.25443
OMO80909.1	2.25713
OMO55871.1	2.25872
OMP03640.1	2.25947
OMO67354.1	2.26398
OMO78911.1	2.26536
OMO95034.1	2.26637
Novel03948	2.26725
OMO84256.1	2.2697
Novel06696	2.27018
Novel06588	2.2705
OMO64414.1	2.2727
Novel05475	2.27362
OMO81748.1	2.27464
OMO79217.1	2.27547
OMO49704.1	2.27555
OMO54872.1	2.27659
Novel00637	2.27707
Novel05223	2.27958
Novel04602	2.28157
Novel03361	2.28224
OMO60162.1	2.28418
OMO74261.1	2.28491
OMO70483.1	2.28975
Novel00881	2.29032
OMO79760.1	2.29157
OMO78872.1	2.29203
Novel00101	2.29207
OMP00390.1	2.29368
OMO79387.1	2.29377
OMO69052.1	2.29432
OMO75351.1	2.29593
OMO68391.1	2.29638
OMO54675.1	2.29646
Novel02934	2.29779
OMO56921.1	2.29841
OMO84128.1	2.29884
OMO60110.1	2.30077
OMO51506.1	2.30238
OMO56592.1	2.30366
OMO88003.1	2.30472
OMO50904.1	2.30532
OMO95423.1	2.3075
OMO57600.1	2.30838
OMO51263.1	2.30866
OMO59420.1	2.3088
OMO62999.1	2.31076
Novel05151	2.31085
OMO99018.1	2.31119
OMO79122.1	2.31162
OMO87621.1	2.31346
OMO90225.1	2.31588
OMO92249.1	2.31608
OMO90054.1	2.3181
OMO66154.1	2.3186
OMO94788.1	2.32042
OMP04854.1	2.32046
OMP11499.1	2.3229
OMO70985.1	2.32388
Novel01326	2.32466
Novel00283	2.32991
OMO88946.1	2.33108
OMP11568.1	2.33276
OMO75339.1	2.33359
OMO65706.1	2.33366
Novel05632	2.33369
OMO89137.1	2.33468
Novel05723	2.3352
OMO68254.1	2.33524
OMO62401.1	2.33531
OMO86705.1	2.33536
OMO68589.1	2.33618
OMO78944.1	2.33762
Novel03755	2.34075
OMO55581.1	2.34217
OMO86232.1	2.34256
OMO56821.1	2.34357
OMO83793.1	2.34364
OMO84263.1	2.34381
OMO93627.1	2.34382
OMO50406.1	2.34383
Novel00560	2.34422
OMO56743.1	2.34451
OMO86863.1	2.34917
OMO76392.1	2.34951
OMO80669.1	2.35165
OMO84972.1	2.35187
OMO87643.1	2.352
OMO49781.1	2.35297
OMO57250.1	2.35384
OMO74158.1	2.35474
Novel06069	2.35498
OMO66554.1	2.35698
OMO69466.1	2.35705
OMO74509.1	2.35885
OMP03098.1	2.3591
Novel00952	2.36075
OMO95941.1	2.36212
Novel04922	2.36395
OMO83201.1	2.36526
Novel05680	2.36552
OMO94386.1	2.36746
Novel06595	2.3701
Novel02303	2.37187
Novel02304	2.37206
OMO83803.1	2.37271
Novel06742	2.37303
Novel05732	2.3742
Novel04871	2.37715
OMO99519.1	2.3781
OMO95513.1	2.37906
OMP05208.1	2.37936
OMO78154.1	2.38251
Novel02838	2.38404
OMO62024.1	2.38432
OMO49696.1	2.38452
OMO80018.1	2.38638
OMO64209.1	2.3868
Novel04579	2.3873
OMO94283.1	2.38858
OMO53413.1	2.39144
Novel01301	2.39182
OMO71634.1	2.39212
OMO56983.1	2.3923
OMO87976.1	2.39429
Novel01500	2.39451
OMO50863.1	2.39533
OMO52609.1	2.40087
OMO65660.1	2.40108
OMP04897.1	2.40189
OMO78307.1	2.40425
OMO59276.1	2.4046
Novel05116	2.40548
OMP06663.1	2.40623
OMO99520.1	2.40792
OMO85278.1	2.41116
Novel00193	2.4123
OMO73992.1	2.41232
OMO91420.1	2.41296
Novel02988	2.41298
OMO50716.1	2.4138
OMO55821.1	2.41432
OMP12401.1	2.41503
Novel02443	2.41679
OMO86851.1	2.41955
OMO53452.1	2.42076
OMO85518.1	2.42105
OMP03986.1	2.42173
OMO74476.1	2.42177
OMP11618.1	2.42634
Novel03981	2.42701
Novel01063	2.42806
OMO62581.1	2.4282
OMO54103.1	2.42943
Novel03936	2.43116
Novel03695	2.43135
OMO67393.1	2.43205
Novel01292	2.43394
OMO83720.1	2.434
OMO71632.1	2.43783
OMP07780.1	2.43815
OMO96746.1	2.43864
OMO99073.1	2.43924
OMO87052.1	2.44056
OMO97979.1	2.44384
OMO76975.1	2.44443
OMO80770.1	2.44474
OMO99336.1	2.44482
OMO54759.1	2.44509
OMO95476.1	2.44555
Novel05052	2.44644
OMO74525.1	2.44725
OMO83251.1	2.44787
OMO68042.1	2.4496
OMO63122.1	2.45004
OMO87687.1	2.45108
Novel04024	2.45111
Novel06404	2.45144
Novel00720	2.45155
OMO78425.1	2.45166
OMO62571.1	2.45268
Novel05875	2.45327
OMO56256.1	2.45384
OMO90034.1	2.45474
OMO79313.1	2.45507
OMO79035.1	2.45797
OMP04835.1	2.45959
OMP11646.1	2.46015
OMO82007.1	2.46141
OMO69982.1	2.46249
Novel02890	2.46365
Novel03107	2.46659
OMO94519.1	2.46718
Novel03015	2.46732
OMO78957.1	2.46913
OMO81771.1	2.47108
OMO77861.1	2.4718
Novel05609	2.4728
OMP02180.1	2.47299
OMO79720.1	2.47329
Novel02645	2.47431
OMO50617.1	2.4769
Novel06077	2.48153
OMP03212.1	2.48286
OMO79431.1	2.4836
Novel03843	2.48385
OMO63990.1	2.48677
Novel04376	2.48863
OMO84335.1	2.4891
Novel02399	2.49012
OMO58980.1	2.49232
OMO95707.1	2.49249
OMO74265.1	2.49273
OMO97464.1	2.49308
OMO93002.1	2.49401
OMO67053.1	2.49581
OMO79877.1	2.49586
OMO85212.1	2.49744
OMO61989.1	2.49789
OMO56342.1	2.49808
OMO49445.1	2.50002
OMO57120.1	2.50097
OMO53039.1	2.50109
OMO71176.1	2.50134
OMO70353.1	2.50162
OMO82180.1	2.50373
Novel01073	2.50383
OMO62122.1	2.50795
OMO77824.1	2.50928
OMO58351.1	2.50929
Novel03858	2.50939
OMO51429.1	2.51138
OMO84969.1	2.5119
Novel02253	2.51335
[truncated: 16,270 more rows]
