# Supplementary material for: Gene coexpression network analysis and tissue-specific profiling of gene expression in jute (Corchorus capsularis L.)
Source: BMC Genomics. 2020 Jun 16;21:406. doi: 10.1186/s12864-020-06805-6 (PMC7298812; doi:10.1186/s12864-020-06805-6)
Supplement: Supplementary file 3 — Additional file 3: Table S3. Transcriptional genes that were identified in leaf tissues during the vegetative growth period (LVGP). [file 12864_2020_6805_MOESM3_ESM.xlsx]

## Sheet: Average RPKM of LVGP
geneID	Average RPKM of LVGP
Novel05816	1.00004
Novel00551	1.00068
OMO60003.1	1.00136
OMO62981.1	1.00189
OMO59006.1	1.0027
Novel03079	1.00326
Novel03829	1.00335
OMO86551.1	1.00358
Novel00956	1.00403
OMO93627.1	1.00509
OMO62234.1	1.00519
OMP07430.1	1.00662
OMO56698.1	1.00714
OMO55655.1	1.00723
OMO77595.1	1.00879
OMO84699.1	1.00883
Novel05053	1.00887
OMO76961.1	1.00926
OMO79649.1	1.00977
OMO75823.1	1.01035
OMO71307.1	1.01061
OMO52650.1	1.01141
OMO85327.1	1.01184
OMO78849.1	1.0123
OMO73803.1	1.01257
OMP07200.1	1.01282
OMO64207.1	1.01291
OMO71126.1	1.01366
Novel02326	1.01369
Novel04801	1.01419
OMO56556.1	1.01453
OMO80025.1	1.01454
OMO61320.1	1.01602
OMP01027.1	1.01616
Novel03822	1.01765
Novel03946	1.0179
Novel01803	1.01935
Novel00536	1.01983
Novel00428	1.02011
OMO58916.1	1.0212
OMO92960.1	1.02207
OMO94097.1	1.02259
OMO60550.1	1.02284
OMO59045.1	1.02328
Novel03123	1.02372
Novel05174	1.02404
Novel02821	1.02548
OMO85518.1	1.02579
OMO83219.1	1.02725
OMP11154.1	1.02739
OMO95235.1	1.02803
OMO67933.1	1.02856
OMO56111.1	1.0294
OMO79978.1	1.03002
Novel00967	1.03031
OMO98112.1	1.03051
OMO56691.1	1.0309
OMO75442.1	1.03104
Novel06482	1.03166
OMO87750.1	1.03256
Novel00590	1.03287
OMP01633.1	1.0329
Novel04484	1.03311
OMO56419.1	1.03336
OMO62328.1	1.03444
OMO55842.1	1.0347
OMO51042.1	1.03521
OMO85285.1	1.03531
OMO61199.1	1.03534
OMP06089.1	1.03545
OMO65947.1	1.03587
OMP10305.1	1.03659
OMO74700.1	1.03691
OMO78620.1	1.0394
OMO90365.1	1.0399
Novel03523	1.04031
OMO49509.1	1.04315
OMO76758.1	1.04349
OMO89809.1	1.04376
OMO76497.1	1.04421
OMO96923.1	1.04447
OMO54295.1	1.04462
OMO62326.1	1.0452
Novel00393	1.04527
OMP05244.1	1.04557
OMO85510.1	1.04571
OMO78159.1	1.04625
OMO61324.1	1.04655
OMO56331.1	1.04746
OMO96076.1	1.04764
Novel04649	1.04767
OMO79372.1	1.04836
Novel04305	1.04966
OMO71129.1	1.04996
OMO68456.1	1.05053
OMO60767.1	1.0509
OMO76167.1	1.0509
OMO76187.1	1.05133
OMP03427.1	1.05153
OMO94903.1	1.05205
Novel01352	1.05208
OMO85626.1	1.05232
OMO86214.1	1.05286
OMO58227.1	1.05308
Novel02943	1.05412
OMO74920.1	1.05514
OMO98620.1	1.05622
OMO66345.1	1.05657
Novel05071	1.0578
Novel06638	1.05788
OMP11825.1	1.05793
OMO85678.1	1.05795
OMO61863.1	1.0581
Novel00896	1.05845
OMO56476.1	1.05953
OMO56301.1	1.06003
OMO99484.1	1.06038
OMO80817.1	1.06093
Novel06513	1.06149
OMP05384.1	1.06193
Novel04303	1.06236
OMO86705.1	1.06243
Novel02842	1.06243
Novel06628	1.0625
OMP05644.1	1.06282
Novel05400	1.06299
OMO60516.1	1.06349
OMO60241.1	1.06441
Novel02346	1.06516
OMO78768.1	1.06521
OMP07939.1	1.06522
OMO95879.1	1.06532
OMO62194.1	1.06547
OMO76423.1	1.0663
OMO78196.1	1.06724
OMO67313.1	1.06727
OMO78723.1	1.06817
OMO76147.1	1.0685
OMO62231.1	1.06871
Novel04207	1.06969
OMO78669.1	1.06969
Novel01171	1.06973
OMO78154.1	1.07081
OMO76119.1	1.071
OMP11053.1	1.0716
OMO52942.1	1.07189
OMO81814.1	1.07306
OMP11733.1	1.07344
Novel00595	1.07394
Novel01557	1.07395
OMO50443.1	1.07441
OMO99714.1	1.07538
OMP06869.1	1.07727
OMO59073.1	1.07765
OMO96586.1	1.07769
OMO77748.1	1.07791
Novel05798	1.07812
Novel00052	1.0787
OMO71424.1	1.07959
Novel06195	1.07997
OMO85243.1	1.08128
OMP06663.1	1.0828
Novel00220	1.08306
OMO90192.1	1.08352
OMO63781.1	1.08404
OMO77077.1	1.08438
OMO84341.1	1.08521
OMO67054.1	1.08529
Novel03992	1.08575
OMO61269.1	1.0858
Novel02875	1.08612
OMO95919.1	1.0868
OMO70338.1	1.08701
Novel04625	1.08721
OMO90934.1	1.08796
Novel05200	1.08825
Novel04361	1.08856
OMO78971.1	1.08899
OMO76566.1	1.0892
OMO61823.1	1.08935
Novel05905	1.09017
OMO78599.1	1.09035
Novel01313	1.09124
Novel00079	1.0916
Novel00828	1.09246
Novel04174	1.09291
Novel05983	1.09309
OMP10664.1	1.09313
OMO55913.1	1.09316
Novel03981	1.09323
Novel02566	1.09326
OMO72501.1	1.09342
Novel06391	1.09354
OMO85248.1	1.09362
Novel01882	1.09536
Novel03936	1.09562
Novel02708	1.09563
OMO54627.1	1.09618
Novel04461	1.09668
OMO72680.1	1.09787
OMO79362.1	1.09804
OMO82851.1	1.09861
Novel03101	1.09869
OMO74846.1	1.09902
OMO87842.1	1.09917
OMO75078.1	1.09921
OMO78233.1	1.09936
OMO97539.1	1.0996
OMO67118.1	1.09975
Novel03401	1.09994
Novel03521	1.10071
Novel04401	1.10115
OMO68787.1	1.10224
OMO88568.1	1.10281
OMO79105.1	1.10339
OMO86809.1	1.10415
OMO66714.1	1.1043
OMO60668.1	1.10432
OMO68114.1	1.1048
Novel00625	1.1054
Novel03281	1.10552
OMO67836.1	1.10567
OMO85423.1	1.10581
OMO67779.1	1.10753
Novel04307	1.10916
OMO79799.1	1.10927
OMO53521.1	1.10929
Novel01152	1.11043
OMO51039.1	1.11189
Novel05137	1.11288
OMO93003.1	1.11362
Novel04825	1.11384
OMO56803.1	1.1145
OMO69624.1	1.11603
Novel05475	1.11654
OMO94859.1	1.11908
Novel00012	1.11936
Novel01997	1.12044
OMO54102.1	1.12059
OMO89921.1	1.12084
OMO95753.1	1.122
OMO71602.1	1.12368
OMO61602.1	1.12373
OMO60701.1	1.12409
OMO85399.1	1.1253
OMO91090.1	1.12533
OMO78980.1	1.12573
OMO56722.1	1.1267
OMO87637.1	1.12817
OMO51172.1	1.12854
OMO66942.1	1.129
OMO86038.1	1.12938
Novel01623	1.12939
Novel06488	1.12961
OMO74401.1	1.12985
OMO54119.1	1.13008
Novel03786	1.13013
OMO53495.1	1.13033
OMO62731.1	1.1306
OMO86306.1	1.13131
OMO85866.1	1.13143
Novel01929	1.13147
OMO85625.1	1.13226
OMO64624.1	1.13321
OMO79786.1	1.13642
OMO68774.1	1.13749
OMO56916.1	1.13764
OMO88661.1	1.13838
Novel02535	1.13841
OMO56342.1	1.13847
Novel05746	1.13859
OMO75830.1	1.13872
OMO87922.1	1.13986
OMO53732.1	1.14036
OMO81174.1	1.14083
OMO79684.1	1.14224
OMO86561.1	1.14291
Novel01216	1.14317
OMO79770.1	1.14404
OMP08577.1	1.14407
Novel03671	1.14452
OMO81453.1	1.14603
OMO59929.1	1.14609
Novel04326	1.14617
OMO79674.1	1.14704
OMO73802.1	1.14714
OMO54680.1	1.14796
OMO73576.1	1.14895
OMO54088.1	1.14911
OMO77752.1	1.14967
OMO63789.1	1.1498
OMO49696.1	1.14989
OMO99814.1	1.15028
OMO91111.1	1.15029
Novel01328	1.15032
OMO49537.1	1.1506
OMP10621.1	1.15106
OMO90227.1	1.15128
OMP03113.1	1.15233
OMO64393.1	1.15441
OMO56384.1	1.15472
OMO88730.1	1.15486
OMO60376.1	1.15505
OMP06082.1	1.1558
OMP07348.1	1.15596
OMO68171.1	1.15648
OMO56004.1	1.15691
OMO79022.1	1.15798
OMO87593.1	1.1581
OMO85500.1	1.15816
Novel04738	1.15832
OMO53614.1	1.15863
Novel03467	1.15871
OMO61495.1	1.15941
OMO64980.1	1.15967
Novel06182	1.1602
Novel00469	1.16148
OMO99417.1	1.16232
OMO74650.1	1.16245
Novel06027	1.1625
Novel04292	1.16251
OMP00392.1	1.16261
Novel02136	1.16286
Novel01264	1.1629
OMO60346.1	1.16358
OMP05517.1	1.16393
OMO85530.1	1.16402
OMO74052.1	1.16446
Novel00059	1.16519
Novel00118	1.16649
OMO81281.1	1.16691
Novel02625	1.16735
OMO64318.1	1.1676
OMO83820.1	1.16766
Novel03814	1.16825
Novel00615	1.1689
OMO55152.1	1.16918
OMO86978.1	1.16936
OMO56674.1	1.16937
OMO77227.1	1.16979
OMO56939.1	1.1699
OMO85906.1	1.17012
Novel06783	1.17016
OMO69537.1	1.17029
Novel00568	1.17142
OMO50815.1	1.17219
OMO53690.1	1.17321
OMO61290.1	1.17332
OMO97473.1	1.17349
OMO67309.1	1.17417
OMO52411.1	1.17423
Novel03034	1.17488
OMP08855.1	1.17502
OMP11687.1	1.17548
OMO56548.1	1.17656
OMO86122.1	1.17707
OMO94114.1	1.17763
Novel04834	1.17879
OMO67757.1	1.17883
OMO76952.1	1.179
OMO90034.1	1.179
OMO76325.1	1.17986
OMO80760.1	1.18077
OMO65731.1	1.18141
OMO63533.1	1.18186
OMO73942.1	1.18317
OMO75089.1	1.18512
Novel00639	1.18546
OMO63139.1	1.18558
OMO97601.1	1.18749
OMO54634.1	1.18893
OMO91952.1	1.19081
OMO98143.1	1.19141
OMO57054.1	1.19166
OMO56264.1	1.19211
OMO93631.1	1.19216
Novel01581	1.19219
OMO50036.1	1.19241
Novel01444	1.19245
OMO79937.1	1.19274
OMO55888.1	1.19277
OMO68875.1	1.1928
Novel02094	1.19294
OMO54748.1	1.19356
Novel02494	1.19557
OMO98808.1	1.1957
Novel04442	1.19642
Novel00229	1.19697
OMO50231.1	1.19709
OMO56608.1	1.19788
OMO70559.1	1.19827
OMO93278.1	1.19848
OMO78940.1	1.19864
OMP06122.1	1.20099
OMO64383.1	1.20173
Novel01640	1.20183
OMO74843.1	1.20201
OMO59087.1	1.20372
OMO83876.1	1.20522
OMO50768.1	1.20598
Novel00613	1.20616
OMO82235.1	1.20619
Novel06326	1.20761
OMO88468.1	1.20818
OMO55516.1	1.20952
OMO70106.1	1.21011
OMO87042.1	1.21265
Novel00348	1.21345
OMO99593.1	1.21367
OMO51062.1	1.21417
Novel03659	1.21464
OMO82424.1	1.21469
OMO85388.1	1.21609
OMO49637.1	1.21642
OMO67920.1	1.21848
Novel01520	1.21864
Novel04227	1.22001
OMO92601.1	1.22031
Novel00155	1.22114
OMO65774.1	1.22158
OMO49660.1	1.22225
OMO71538.1	1.22251
OMO52879.1	1.22265
OMO72671.1	1.2232
Novel00514	1.22442
OMO81283.1	1.22464
OMO57500.1	1.22495
OMO85351.1	1.22601
OMP07495.1	1.22631
OMO56279.1	1.22632
OMO62477.1	1.22633
Novel03583	1.22777
Novel00003	1.22822
Novel02140	1.22857
Novel01467	1.2307
OMO69347.1	1.231
OMO73182.1	1.23149
OMO84979.1	1.23152
OMO66234.1	1.23155
OMO80296.1	1.23181
Novel04498	1.23333
OMO77659.1	1.23355
OMO67539.1	1.23403
OMP04954.1	1.23445
OMO54907.1	1.23603
OMO72793.1	1.23696
OMP11971.1	1.23714
Novel03276	1.2375
Novel05198	1.23784
OMO53035.1	1.23818
OMO86863.1	1.23976
OMO70383.1	1.23986
Novel04049	1.24016
Novel03501	1.24053
OMO98244.1	1.24053
OMO61299.1	1.2406
OMO99680.1	1.24092
OMO54238.1	1.241
OMP06380.1	1.24154
OMO71605.1	1.24218
OMO85065.1	1.24285
OMO49381.1	1.24558
OMO69487.1	1.24597
OMO85277.1	1.2473
OMO62909.1	1.24736
Novel02629	1.24809
OMP07797.1	1.24817
OMO93312.1	1.24898
Novel04985	1.2491
Novel00829	1.24964
OMO80265.1	1.24985
Novel03052	1.24996
OMP00390.1	1.25077
Novel01965	1.25113
OMO50079.1	1.25153
OMO56532.1	1.25232
OMP02590.1	1.25269
OMO58146.1	1.25331
Novel01934	1.25499
OMO66639.1	1.25534
OMO52663.1	1.25588
OMO67803.1	1.2559
OMO85887.1	1.25639
OMO64022.1	1.25661
Novel00819	1.25688
OMO69808.1	1.25783
OMO84986.1	1.25824
OMO53178.1	1.25843
Novel02101	1.26059
OMO54872.1	1.26064
OMO90250.1	1.26087
Novel04691	1.26112
OMO61631.1	1.26146
Novel00097	1.26167
Novel02760	1.2618
Novel00721	1.2619
OMP01787.1	1.26194
Novel03209	1.26308
OMO84764.1	1.26402
OMO49991.1	1.26443
OMO59767.1	1.26446
OMO98496.1	1.26448
OMO69862.1	1.26487
Novel04224	1.26546
Novel03768	1.26736
OMO94260.1	1.26886
OMO70160.1	1.26889
OMP07824.1	1.26894
Novel06484	1.26948
Novel03126	1.27168
OMO49949.1	1.27245
OMO84016.1	1.27283
OMO74625.1	1.27379
Novel01437	1.27457
OMO88995.1	1.27586
Novel04371	1.27594
OMP02212.1	1.27636
Novel03597	1.27668
OMO99432.1	1.27701
OMO65562.1	1.27779
OMO95145.1	1.27909
OMO87591.1	1.28039
OMO90032.1	1.281
OMO80436.1	1.28163
OMO54899.1	1.28194
Novel01693	1.28231
OMO84928.1	1.2828
OMO66477.1	1.28296
Novel02063	1.2836
OMO76862.1	1.28368
OMO60099.1	1.28419
OMO91488.1	1.28455
OMO61866.1	1.28737
OMO55789.1	1.28835
OMO89360.1	1.29001
OMO59074.1	1.29007
Novel01690	1.29055
OMP03564.1	1.29128
OMO53518.1	1.29204
OMO78883.1	1.29279
OMO77856.1	1.29337
OMO62878.1	1.29368
OMO74171.1	1.29444
OMO85484.1	1.29462
OMO81117.1	1.295
OMO79349.1	1.2951
OMO82384.1	1.29525
OMO84146.1	1.29562
OMO59224.1	1.29576
Novel04750	1.29604
OMO79299.1	1.29612
OMO91884.1	1.2968
OMO95922.1	1.29785
OMO69240.1	1.29828
Novel05827	1.29831
OMO95887.1	1.29848
Novel04444	1.29905
Novel06358	1.30047
OMO61500.1	1.30078
OMP06301.1	1.30135
OMO96479.1	1.30257
OMO94499.1	1.30293
Novel01394	1.30392
OMO86546.1	1.30398
Novel02689	1.30468
OMO51022.1	1.30595
Novel03340	1.30662
OMO60844.1	1.30679
OMO84713.1	1.3084
OMO57146.1	1.30869
OMO81230.1	1.30992
OMO91232.1	1.3105
OMO75831.1	1.31064
Novel02838	1.31275
OMO55672.1	1.31327
OMO81046.1	1.31415
Novel02461	1.31567
Novel00078	1.31743
OMO80132.1	1.31803
Novel03318	1.31919
OMO57431.1	1.31952
Novel02827	1.3198
OMO71072.1	1.31992
Novel00953	1.32062
OMO81371.1	1.3209
OMO84789.1	1.32267
Novel03957	1.32277
OMO62145.1	1.32365
OMO60427.1	1.32419
Novel02617	1.32539
Novel02374	1.32569
OMO63788.1	1.32756
Novel04877	1.32812
OMO58016.1	1.32871
OMO95933.1	1.32936
Novel03620	1.32962
OMO87553.1	1.33026
OMO57096.1	1.33097
OMP03017.1	1.33197
OMO84977.1	1.332
OMO95895.1	1.33234
OMP05665.1	1.33253
OMO60276.1	1.33266
OMO54117.1	1.33273
OMO62851.1	1.33275
OMO87574.1	1.33362
OMO76675.1	1.33367
OMO76743.1	1.33461
OMO96605.1	1.33502
Novel05474	1.33558
OMO83501.1	1.33572
OMP05312.1	1.3362
OMO56774.1	1.33701
Novel00539	1.33737
OMO99327.1	1.33799
OMO85743.1	1.33833
OMP11597.1	1.33849
OMO71943.1	1.33879
Novel00194	1.33924
OMO99882.1	1.34138
Novel06340	1.34143
OMO82011.1	1.34172
OMO87594.1	1.34202
OMO81107.1	1.34216
OMO84223.1	1.34256
OMO79470.1	1.3427
Novel03297	1.34303
OMO49981.1	1.34325
OMO55898.1	1.34328
OMO77850.1	1.34356
OMO56025.1	1.34378
Novel00082	1.34386
Novel04398	1.34402
OMO71303.1	1.34427
OMO56863.1	1.34673
OMO85368.1	1.34709
OMP07822.1	1.34766
OMO81658.1	1.3477
OMO93871.1	1.34898
OMO80403.1	1.34905
OMO72904.1	1.34944
Novel01073	1.34952
OMO93358.1	1.34996
OMO87281.1	1.35001
OMO52842.1	1.3502
OMO62164.1	1.35067
Novel03667	1.35078
Novel04737	1.35105
Novel02798	1.35118
OMO93510.1	1.35151
OMO72022.1	1.35196
OMO87896.1	1.35367
Novel01458	1.35448
OMO95255.1	1.35484
OMO52609.1	1.35549
OMO62623.1	1.35604
OMO76673.1	1.3561
OMO88947.1	1.35709
Novel01319	1.35754
OMO81805.1	1.35862
OMO88696.1	1.35862
OMO79546.1	1.35924
OMP00987.1	1.35946
OMO93000.1	1.36028
OMO94825.1	1.36094
OMO90938.1	1.36152
OMO70925.1	1.36187
OMO89789.1	1.36368
OMO93691.1	1.3649
OMO94460.1	1.36647
Novel05751	1.36681
OMO70521.1	1.36758
OMO80302.1	1.3715
OMO60509.1	1.37183
OMO53246.1	1.37222
OMO52796.1	1.37333
OMO54654.1	1.37357
OMO98822.1	1.37487
OMO99433.1	1.37636
OMO51081.1	1.37705
OMP03098.1	1.37735
Novel05837	1.37779
Novel05631	1.37789
OMO96715.1	1.37822
OMO70400.1	1.37908
OMO88084.1	1.37913
OMO87041.1	1.38067
OMO67541.1	1.38156
OMO54901.1	1.38244
OMO61569.1	1.38255
OMO76674.1	1.38304
Novel06169	1.3834
OMO88035.1	1.38452
OMO81650.1	1.38549
Novel02419	1.38555
OMO74956.1	1.38577
OMO76887.1	1.38623
OMO54009.1	1.38627
OMO73876.1	1.38699
OMP11529.1	1.38712
OMO86803.1	1.38721
OMO60658.1	1.38754
OMO92058.1	1.3876
OMO90392.1	1.38852
OMO64164.1	1.38898
OMO67394.1	1.38951
Novel05726	1.3912
OMO61714.1	1.39164
OMO50359.1	1.39207
OMO94843.1	1.39236
OMP07029.1	1.39237
Novel03506	1.39282
OMO66028.1	1.39445
OMO53752.1	1.39459
OMO57104.1	1.3947
OMO66020.1	1.39675
OMO78033.1	1.39716
OMO61534.1	1.39716
OMP11187.1	1.39744
OMO55071.1	1.40101
OMO70430.1	1.4015
Novel03626	1.40155
OMP00996.1	1.40194
OMP02856.1	1.40296
OMO73298.1	1.4031
OMO79302.1	1.40311
OMO75760.1	1.4039
OMO96919.1	1.40459
Novel04787	1.40557
OMO93704.1	1.40682
Novel04548	1.40746
OMO95455.1	1.408
OMO87052.1	1.4081
Novel05313	1.4092
OMO85881.1	1.40935
Novel02480	1.40989
OMO61893.1	1.4105
OMO91267.1	1.41064
OMO53893.1	1.41185
OMO76657.1	1.41197
OMO61036.1	1.41324
OMO50118.1	1.41412
Novel05012	1.41454
OMO61201.1	1.41501
OMO78459.1	1.4152
OMO87851.1	1.41721
OMO78488.1	1.41747
OMO63865.1	1.41782
OMO85629.1	1.42
OMO67151.1	1.42022
Novel02858	1.4212
Novel06187	1.42156
OMP10673.1	1.42376
OMO50463.1	1.42404
OMO87804.1	1.42504
OMO70207.1	1.42596
Novel03232	1.42643
Novel01131	1.42697
Novel01967	1.42815
OMO77567.1	1.42878
OMO77851.1	1.4289
Novel00858	1.4304
OMO80546.1	1.43171
OMO68025.1	1.43179
OMO96548.1	1.43332
OMO73777.1	1.4335
OMO89815.1	1.43363
OMO99800.1	1.43368
OMO89374.1	1.43475
OMO81365.1	1.43618
OMO94788.1	1.43671
Novel00139	1.43699
Novel01769	1.43703
OMO67919.1	1.43771
OMP11498.1	1.43812
OMO51120.1	1.4382
OMO55733.1	1.43874
OMO66476.1	1.44174
OMO96761.1	1.44299
OMO58897.1	1.44424
Novel04897	1.44497
Novel04132	1.44526
OMO93004.1	1.44546
OMO73839.1	1.44566
OMO94416.1	1.44627
OMO70525.1	1.44686
OMO54090.1	1.44715
OMO59297.1	1.44723
OMO79827.1	1.44794
OMO98990.1	1.4483
Novel04376	1.44847
OMO88699.1	1.44908
Novel05283	1.45198
OMO61224.1	1.45246
OMO91950.1	1.45369
OMO80018.1	1.45407
OMO95225.1	1.4542
OMO96992.1	1.45424
OMO76462.1	1.45487
OMO99519.1	1.45495
Novel05670	1.456
Novel04578	1.45672
OMO99014.1	1.45689
OMO78760.1	1.45728
OMO77716.1	1.45741
OMO61512.1	1.45759
Novel06793	1.45764
OMO56726.1	1.45838
OMO65660.1	1.45954
OMO69490.1	1.46065
OMO85963.1	1.46074
Novel05336	1.46155
OMO64362.1	1.46157
OMO86275.1	1.46165
OMO63740.1	1.46183
OMO82599.1	1.46233
OMP06822.1	1.46297
Novel00326	1.46298
OMO82166.1	1.46344
Novel06168	1.46432
OMO61167.1	1.46473
OMO82522.1	1.46479
Novel05327	1.46545
OMO61699.1	1.46646
OMO94006.1	1.46658
Novel04771	1.46679
Novel05578	1.4673
Novel04908	1.46843
OMO81827.1	1.46938
Novel03818	1.46991
OMO55574.1	1.47114
OMO52537.1	1.47145
OMP09170.1	1.47151
OMO98497.1	1.47226
OMO84459.1	1.47306
OMO54759.1	1.47347
OMO95664.1	1.47376
OMO88349.1	1.47387
OMO87976.1	1.47431
Novel04197	1.47448
OMO64189.1	1.47515
OMO74415.1	1.4772
OMP05324.1	1.47762
OMO72901.1	1.47818
OMO51523.1	1.47916
OMO78758.1	1.48067
OMO67728.1	1.48067
OMO79047.1	1.48142
OMO60162.1	1.48265
OMO81960.1	1.48288
OMO70681.1	1.48388
Novel05319	1.48481
OMP03835.1	1.48497
OMP05149.1	1.48544
OMO64152.1	1.4859
OMO57078.1	1.48612
OMO98586.1	1.48733
OMO55558.1	1.48853
OMP02184.1	1.48909
Novel01459	1.48919
Novel03373	1.4897
OMO58995.1	1.49052
OMO59488.1	1.49063
Novel05264	1.49115
OMO61843.1	1.4912
OMO89690.1	1.49206
OMP12150.1	1.49435
Novel00499	1.49449
OMO57265.1	1.49564
OMO69030.1	1.49652
OMO79334.1	1.49738
OMP09778.1	1.49802
OMO77458.1	1.49927
OMO61905.1	1.49986
OMO56239.1	1.5002
OMO93690.1	1.50182
OMO69680.1	1.50191
OMO73250.1	1.50272
Novel03997	1.50385
OMO76791.1	1.50387
OMO58886.1	1.50409
OMO54824.1	1.50485
OMO79121.1	1.50522
Novel03522	1.50557
OMO76277.1	1.50594
OMO67904.1	1.5065
OMO78674.1	1.50666
OMO77425.1	1.50753
OMO79509.1	1.50778
OMO94238.1	1.50797
OMO76700.1	1.50891
OMO87207.1	1.509
OMO73258.1	1.5094
Novel06555	1.50978
OMO97297.1	1.51189
OMO72672.1	1.51248
OMO78648.1	1.513
OMO84271.1	1.51429
Novel00376	1.51603
OMO57295.1	1.51715
Novel03120	1.51778
OMO64124.1	1.51826
Novel05880	1.5196
OMO74412.1	1.5198
Novel03496	1.52003
Novel01601	1.52071
OMO67252.1	1.52099
Novel01287	1.5213
Novel01859	1.52137
Novel06650	1.5218
OMO95860.1	1.52344
OMO63937.1	1.5241
OMO91899.1	1.52489
OMO81786.1	1.5258
OMO83497.1	1.52599
Novel03114	1.52671
OMP05751.1	1.52686
OMO99883.1	1.52726
OMO56149.1	1.52741
OMO81170.1	1.52807
OMO91948.1	1.53017
OMO55572.1	1.53199
OMO86078.1	1.53202
Novel05095	1.53255
OMO71306.1	1.53434
OMO76885.1	1.53458
Novel06749	1.53491
OMO76348.1	1.53501
OMO79393.1	1.53512
OMO54046.1	1.53569
Novel00456	1.53788
OMO87840.1	1.53829
OMO93225.1	1.53894
Novel02038	1.54029
OMO71634.1	1.54047
Novel03569	1.542
OMO93001.1	1.54216
OMO77730.1	1.54271
OMO84296.1	1.5435
OMO72192.1	1.54374
Novel01841	1.54438
OMO76110.1	1.54462
OMO55390.1	1.54536
OMO94396.1	1.54574
OMO99476.1	1.54598
Novel03554	1.54604
OMO51075.1	1.54842
OMO86382.1	1.54916
Novel03711	1.5492
OMO57229.1	1.54986
OMO78922.1	1.55022
OMO80478.1	1.55026
OMO95626.1	1.55148
OMO93660.1	1.55354
OMO69626.1	1.55519
Novel06077	1.55585
OMO82956.1	1.55628
OMO96488.1	1.55797
OMO78185.1	1.55833
Novel06118	1.55916
OMO89328.1	1.55992
OMO61378.1	1.56001
OMO79572.1	1.56002
OMO57066.1	1.56221
OMO97107.1	1.56234
OMO81806.1	1.56235
Novel01560	1.56296
OMO93422.1	1.56347
Novel02596	1.5635
Novel02100	1.56393
OMO60684.1	1.56605
OMO61780.1	1.56625
OMO70299.1	1.56635
OMO58909.1	1.56741
OMO49997.1	1.56782
OMO56668.1	1.56831
Novel00478	1.56839
Novel06806	1.56966
OMO78735.1	1.57014
Novel02966	1.57262
Novel03308	1.57309
OMO54647.1	1.57354
OMO74752.1	1.57389
OMO53034.1	1.57425
OMO66396.1	1.57451
Novel02016	1.57543
OMO94627.1	1.57593
OMO83250.1	1.57643
OMO82700.1	1.5774
OMO51615.1	1.57835
OMO70331.1	1.57895
OMO95715.1	1.57909
OMO58145.1	1.57959
OMO86868.1	1.57975
OMO57572.1	1.58012
OMO64387.1	1.58041
OMO69015.1	1.58223
Novel05267	1.58281
Novel05999	1.5834
OMO68229.1	1.58368
OMO50083.1	1.58375
OMO99316.1	1.58396
OMO52172.1	1.58544
Novel06360	1.58603
OMP03845.1	1.58668
OMO96320.1	1.588
OMO56653.1	1.59014
Novel00546	1.59092
OMO87521.1	1.5911
OMO64070.1	1.59251
Novel01488	1.59412
OMO84276.1	1.59526
OMO56069.1	1.59562
OMO53094.1	1.59603
OMO81154.1	1.59604
Novel06595	1.59613
OMO61773.1	1.5969
Novel03517	1.59731
Novel03278	1.60012
Novel04506	1.60066
OMO94356.1	1.60087
Novel02093	1.60123
OMO95167.1	1.60262
OMO89502.1	1.60279
OMO62478.1	1.60304
OMO96588.1	1.60342
Novel06493	1.60352
OMO59820.1	1.60393
Novel04577	1.60435
Novel03113	1.60455
OMO80688.1	1.60561
OMO84954.1	1.60573
OMO55607.1	1.60646
OMO81928.1	1.60661
OMO84124.1	1.60673
OMO76279.1	1.60887
OMO97272.1	1.6094
OMO59048.1	1.60981
OMO89984.1	1.61047
OMP03263.1	1.61102
OMP10573.1	1.61137
Novel00682	1.61161
Novel04907	1.61318
OMO93494.1	1.61342
OMO94277.1	1.6139
OMO62954.1	1.6142
OMP11935.1	1.61506
OMO76563.1	1.6151
OMO61340.1	1.61528
Novel03241	1.61535
OMO61575.1	1.61544
OMO56865.1	1.61612
OMO87145.1	1.61647
OMO86361.1	1.61673
Novel03560	1.61702
OMO89839.1	1.61791
OMO66235.1	1.61941
OMO60402.1	1.61946
OMO86195.1	1.61969
OMO59515.1	1.62106
Novel06146	1.62159
OMO53464.1	1.62268
Novel06596	1.62287
OMO55482.1	1.62365
OMO75146.1	1.62662
Novel04117	1.62808
OMP00026.1	1.62841
Novel06586	1.62861
Novel05705	1.62943
OMO79587.1	1.63024
OMO86160.1	1.63038
Novel01762	1.63153
OMO96707.1	1.63162
Novel04580	1.63256
Novel05531	1.63297
OMP05791.1	1.63465
OMO59457.1	1.63592
Novel01853	1.63679
OMO55900.1	1.63769
OMO84947.1	1.63855
OMO88485.1	1.63875
OMO83009.1	1.63934
Novel02308	1.64049
OMO85975.1	1.64073
OMO74241.1	1.64121
Novel06777	1.64204
OMO67862.1	1.64359
OMO83163.1	1.64452
OMO81801.1	1.64513
OMO85002.1	1.64625
OMP11183.1	1.64701
OMO84230.1	1.64724
Novel01320	1.64752
OMO84214.1	1.64764
OMO96769.1	1.65051
Novel06211	1.6506
OMO83749.1	1.6507
Novel06266	1.65155
OMO93028.1	1.65157
OMO97599.1	1.65182
OMO51148.1	1.6521
Novel05035	1.65219
OMO55871.1	1.65243
OMO88377.1	1.65256
Novel06356	1.6526
OMO80226.1	1.65311
OMO86217.1	1.65382
Novel00345	1.65443
OMO72704.1	1.65491
OMO57110.1	1.65522
Novel00922	1.65533
OMO83838.1	1.65615
Novel03912	1.65616
Novel00427	1.65749
Novel02511	1.6585
OMO99153.1	1.65943
OMO50247.1	1.65945
OMO53883.1	1.66025
OMO92257.1	1.6609
OMO78237.1	1.66097
Novel03128	1.6614
Novel06089	1.66261
OMO87687.1	1.6631
OMO82938.1	1.66756
OMO77232.1	1.66796
OMO79700.1	1.6687
OMO52652.1	1.66887
OMO89131.1	1.66996
OMO90994.1	1.67022
OMO60302.1	1.67038
Novel06381	1.67054
OMO88705.1	1.67224
Novel01699	1.6728
OMO84335.1	1.67302
Novel04186	1.67323
OMO54457.1	1.67324
OMO99820.1	1.67518
OMO74180.1	1.67556
OMO94906.1	1.6761
OMO74075.1	1.67623
OMO78840.1	1.67658
Novel03830	1.67664
Novel03949	1.67665
Novel01123	1.6776
OMO82007.1	1.6778
OMO85521.1	1.67803
OMO98862.1	1.6788
OMO79642.1	1.67896
OMO93643.1	1.67963
Novel01582	1.68169
OMO60667.1	1.68216
Novel06708	1.68236
OMO64243.1	1.6825
OMO59655.1	1.68254
Novel04887	1.68373
OMO53747.1	1.6844
Novel05078	1.68473
OMO59771.1	1.68741
OMO74409.1	1.68754
OMO87990.1	1.68894
OMO99072.1	1.68991
OMO94866.1	1.69013
OMO53313.1	1.69058
OMO70887.1	1.69105
OMO52841.1	1.69121
OMP07468.1	1.69241
OMO67398.1	1.69283
OMO60166.1	1.69352
OMO50038.1	1.69423
OMO67393.1	1.69428
OMO53750.1	1.69433
OMP06473.1	1.69488
Novel03445	1.69547
Novel01117	1.6963
Novel01546	1.69763
OMO90811.1	1.69829
OMO74485.1	1.6984
OMO78779.1	1.6994
OMO99965.1	1.70085
Novel03755	1.70091
OMO68138.1	1.70242
OMO52899.1	1.70311
OMO58662.1	1.70341
OMO93601.1	1.70422
OMO71016.1	1.70478
OMO59860.1	1.70504
OMO79316.1	1.70547
OMO54293.1	1.70564
OMO78234.1	1.70584
OMO76374.1	1.70617
OMO54898.1	1.70625
OMO84730.1	1.70707
OMO74363.1	1.70737
OMO61745.1	1.70812
OMO67023.1	1.70865
OMO54624.1	1.70948
OMO78424.1	1.70951
OMO54487.1	1.7109
OMO78649.1	1.71174
OMO95124.1	1.71225
OMO85026.1	1.71285
OMO74525.1	1.71295
OMO66890.1	1.7142
OMO79039.1	1.71448
Novel00879	1.71477
OMO94158.1	1.71482
OMO59225.1	1.71523
OMO90891.1	1.71578
OMO84990.1	1.7172
OMO84903.1	1.71725
OMO87965.1	1.71728
OMP01984.1	1.7201
OMO96212.1	1.72093
Novel00508	1.72126
OMO79048.1	1.72162
OMO61601.1	1.72163
Novel06804	1.72248
Novel05332	1.72364
OMO81771.1	1.72379
Novel00189	1.72451
OMO64203.1	1.72555
OMO54039.1	1.72575
OMO77650.1	1.72581
OMO61762.1	1.72707
OMO92249.1	1.72743
OMO83691.1	1.72807
OMO77163.1	1.72834
OMO60694.1	1.72839
OMO79345.1	1.73153
Novel05216	1.73267
OMO95077.1	1.73436
OMO69756.1	1.73494
Novel01836	1.73513
OMO92740.1	1.73664
OMO63061.1	1.73726
OMO80944.1	1.7375
OMO73377.1	1.7385
Novel00389	1.7385
OMO86104.1	1.73926
OMO87604.1	1.73988
OMO53681.1	1.74066
Novel00995	1.74146
Novel00252	1.74253
Novel04050	1.74454
Novel03578	1.74464
OMO87325.1	1.74671
OMO87658.1	1.74764
OMO72297.1	1.74792
OMP10491.1	1.74906
OMO85127.1	1.74924
Novel05771	1.74986
OMO72041.1	1.75001
OMO99715.1	1.75045
OMO83642.1	1.75102
Novel05438	1.75103
Novel01043	1.75187
OMO60100.1	1.75193
OMP03589.1	1.75222
OMO49517.1	1.75259
OMO93940.1	1.75444
OMO54037.1	1.75457
OMO98205.1	1.75468
OMO78092.1	1.75505
OMO84969.1	1.75551
OMP11785.1	1.75585
OMO74664.1	1.75626
OMP00942.1	1.75639
OMO79512.1	1.75678
OMO58560.1	1.75751
OMO80218.1	1.75779
OMO49366.1	1.75864
OMO87356.1	1.7601
OMO95693.1	1.76066
Novel04051	1.76076
OMO95916.1	1.76231
Novel00407	1.76251
OMO59306.1	1.76417
OMO72469.1	1.76492
OMO67357.1	1.76593
OMO55223.1	1.76593
OMO56023.1	1.76625
OMO56908.1	1.76633
OMO51552.1	1.76653
OMO49994.1	1.77023
OMO65561.1	1.771
OMO77359.1	1.77133
OMO53679.1	1.77215
OMO68293.1	1.77242
OMO71219.1	1.77264
Novel05465	1.77275
OMP11741.1	1.77311
OMO83789.1	1.77334
OMO85382.1	1.775
OMO59765.1	1.77559
OMO58624.1	1.77566
OMO75361.1	1.77641
OMO64185.1	1.77648
OMO59044.1	1.77747
OMO79721.1	1.77753
OMO96027.1	1.77773
OMO75725.1	1.77781
OMO62237.1	1.77783
Novel04779	1.77787
OMO57154.1	1.77813
OMO80981.1	1.77986
Novel06116	1.78045
Novel05863	1.78091
Novel02070	1.78103
OMO72471.1	1.78104
Novel05928	1.78161
OMO85011.1	1.78233
OMP02552.1	1.78293
OMO51021.1	1.78316
OMO76443.1	1.78492
OMO97216.1	1.78642
Novel02652	1.78654
OMP02926.1	1.78745
OMO71095.1	1.78802
OMO59635.1	1.78984
Novel06143	1.79033
OMO53656.1	1.79048
OMO67932.1	1.7906
Novel02253	1.79076
OMO78228.1	1.79129
Novel04700	1.79132
OMO69338.1	1.7923
Novel04651	1.79298
OMO57116.1	1.79373
OMO68524.1	1.79434
OMO63801.1	1.79448
OMO85638.1	1.79492
Novel01357	1.79504
OMO66371.1	1.79525
OMO69190.1	1.79647
OMO55217.1	1.79925
Novel02304	1.80065
OMO87777.1	1.80194
OMO99719.1	1.80261
Novel00562	1.80275
OMP11239.1	1.80388
OMO96033.1	1.80499
OMP11930.1	1.8076
OMO96077.1	1.80887
OMO86906.1	1.8099
Novel04448	1.81103
OMO91579.1	1.81115
OMO80982.1	1.81194
OMO77182.1	1.81219
OMO92580.1	1.81308
OMO78077.1	1.8137
OMO95126.1	1.81448
OMO96471.1	1.81512
OMO76160.1	1.81773
OMO62530.1	1.81858
Novel01411	1.82059
Novel01730	1.8206
OMO60110.1	1.82063
Novel04345	1.8234
OMO76941.1	1.82366
OMO98859.1	1.82375
Novel05490	1.82391
OMO93530.1	1.8246
Novel02762	1.82518
Novel04652	1.82863
OMO78852.1	1.82997
OMP11042.1	1.83223
Novel02814	1.83287
OMO98071.1	1.83317
OMO59233.1	1.83414
OMO80924.1	1.83427
Novel04499	1.83558
Novel00669	1.8358
OMO49621.1	1.83797
OMO89042.1	1.83812
OMO60008.1	1.8399
OMO74449.1	1.83996
OMO87802.1	1.84015
OMO87678.1	1.84055
OMO82789.1	1.84091
OMO82491.1	1.84208
OMO77686.1	1.84228
OMO80672.1	1.84252
OMO62520.1	1.84274
OMO86021.1	1.84303
Novel01558	1.84476
Novel03524	1.84507
OMO97047.1	1.84556
Novel01796	1.84565
OMO88225.1	1.8457
OMO80690.1	1.84608
OMO96997.1	1.84612
OMP06334.1	1.84683
OMP03707.1	1.84734
OMO60327.1	1.84811
OMO74362.1	1.85074
OMO51850.1	1.85121
OMO86026.1	1.85362
OMO63972.1	1.85505
OMO95754.1	1.85563
Novel00092	1.8565
OMO97217.1	1.8567
OMO87280.1	1.85707
OMO85120.1	1.8592
OMO63811.1	1.85942
Novel03563	1.86096
OMO75820.1	1.86157
Novel05707	1.86203
Novel00560	1.86244
OMO54944.1	1.86283
OMO74615.1	1.8645
OMO63133.1	1.86529
OMO97014.1	1.86708
OMO79893.1	1.86851
Novel06427	1.8691
OMO60049.1	1.86941
Novel00832	1.86956
OMO98026.1	1.8705
Novel02119	1.87152
Novel03162	1.87208
OMO87223.1	1.87213
OMO82990.1	1.87279
OMO86739.1	1.87575
OMO71275.1	1.87638
Novel01635	1.87641
OMO79909.1	1.87774
OMO78588.1	1.87864
OMO62330.1	1.87873
Novel02147	1.87881
OMO56075.1	1.88064
OMO50409.1	1.88312
OMO85981.1	1.88318
Novel02073	1.88335
OMO83775.1	1.8834
OMO53493.1	1.88418
OMO72496.1	1.88426
OMO85746.1	1.88482
Novel03115	1.88491
OMO84855.1	1.88555
OMP11225.1	1.8861
OMO71111.1	1.88784
OMO64057.1	1.88862
OMO94799.1	1.89035
OMP02556.1	1.89078
Novel00140	1.89104
OMO55634.1	1.89278
OMO82905.1	1.89336
OMO75086.1	1.89341
OMO69544.1	1.89365
OMP05326.1	1.89386
OMO66498.1	1.89406
OMO97463.1	1.89426
OMO78383.1	1.89478
OMO61497.1	1.89597
OMO70384.1	1.89623
OMO75016.1	1.89647
OMO79979.1	1.89709
OMO57155.1	1.89784
Novel00683	1.90008
Novel01340	1.90103
OMO74023.1	1.90105
OMO67687.1	1.90156
Novel05221	1.90214
OMO95268.1	1.90226
Novel05697	1.90303
OMO89433.1	1.9036
OMO96415.1	1.90382
OMO95788.1	1.90383
Novel00616	1.90467
OMO75193.1	1.90481
OMO51304.1	1.90561
OMO50908.1	1.90649
OMO90319.1	1.90771
OMO80616.1	1.90779
Novel05750	1.91049
OMO85336.1	1.91129
OMP05413.1	1.91268
OMP00024.1	1.91282
OMO56566.1	1.91383
OMO59626.1	1.91387
OMP01744.1	1.91595
OMO99746.1	1.91635
Novel05459	1.91746
OMO83241.1	1.91748
OMO60048.1	1.91836
OMP02469.1	1.91964
OMO54842.1	1.92031
Novel05215	1.92066
OMO77529.1	1.92069
OMP03501.1	1.92071
OMO77778.1	1.9212
OMP12067.1	1.92126
Novel03858	1.92153
Novel05653	1.92197
OMO87958.1	1.92247
OMO64138.1	1.92369
Novel04563	1.92395
OMO74461.1	1.92448
OMO64302.1	1.92519
Novel05686	1.92592
OMO84691.1	1.92599
OMO57685.1	1.92599
OMO51587.1	1.92692
Novel05594	1.92801
Novel05736	1.92866
OMO65839.1	1.92931
OMO56809.1	1.92982
OMO96720.1	1.93232
OMO73286.1	1.9342
Novel03222	1.93528
OMP11315.1	1.93577
OMO75505.1	1.93579
OMO55907.1	1.9366
Novel02508	1.93803
OMO88420.1	1.93881
OMP05311.1	1.94028
OMO94276.1	1.94052
OMO57405.1	1.94163
Novel00905	1.94196
OMO61486.1	1.94233
Novel06485	1.94363
OMO65688.1	1.94559
OMO56651.1	1.94605
OMO72543.1	1.9464
Novel04234	1.94847
OMO88812.1	1.94985
OMO90242.1	1.95034
Novel03651	1.95149
OMO60205.1	1.95239
OMO87193.1	1.95271
OMO90791.1	1.95415
OMP03565.1	1.95643
OMO95958.1	1.95731
OMO94281.1	1.95839
Novel01074	1.95956
OMO52901.1	1.95996
OMO94280.1	1.96082
OMO83613.1	1.9615
OMO77201.1	1.96245
OMO78885.1	1.96292
OMO76703.1	1.96293
OMO72852.1	1.96491
OMO80404.1	1.96554
OMO90193.1	1.96604
OMO87691.1	1.96611
OMO62482.1	1.96628
OMP10860.1	1.96672
OMO77341.1	1.9683
OMO59966.1	1.96849
OMO51749.1	1.9685
OMO79204.1	1.96948
OMO85210.1	1.97004
OMO56800.1	1.97068
OMO56155.1	1.97212
Novel02442	1.97225
OMP10535.1	1.97235
OMO86201.1	1.97303
OMP12332.1	1.97408
OMO78230.1	1.97467
OMO99055.1	1.97508
OMO88946.1	1.97565
OMO77751.1	1.97647
Novel02576	1.97664
OMO78058.1	1.97753
OMO54230.1	1.97806
OMO68020.1	1.97935
OMO68316.1	1.98082
OMO55703.1	1.98163
Novel03483	1.98324
OMO70329.1	1.9839
OMO57673.1	1.98586
OMO90288.1	1.98643
Novel00454	1.98657
OMO52777.1	1.98726
OMO81775.1	1.98769
Novel00434	1.98771
Novel05535	1.98797
OMO73849.1	1.9888
Novel00729	1.98934
OMO87144.1	1.98961
OMO87831.1	1.99056
Novel06142	1.99085
OMO80289.1	1.99093
OMO92688.1	1.99185
Novel06347	1.99422
Novel00327	1.99467
OMO84978.1	1.99475
OMO76264.1	1.9948
OMO54704.1	1.99768
OMO98111.1	1.99797
OMO55784.1	1.99832
OMO84882.1	1.99844
Novel05761	1.99967
Novel03374	1.9997
OMO78608.1	2.00022
OMO57416.1	2.00066
OMO53566.1	2.00149
OMO79950.1	2.00194
OMO60398.1	2.00444
OMO79045.1	2.00468
Novel04151	2.0064
OMO72470.1	2.00935
OMO77713.1	2.00941
OMO62383.1	2.0103
OMO87424.1	2.01101
Novel05888	2.01143
OMO76628.1	2.01143
Novel03808	2.01231
OMO69138.1	2.0151
OMO90282.1	2.01562
Novel04859	2.01567
OMO84314.1	2.01761
OMO98625.1	2.0182
OMO61957.1	2.019
Novel04982	2.02082
OMO60240.1	2.02085
OMO88816.1	2.0214
OMP04897.1	2.0215
Novel03977	2.0218
OMO80183.1	2.02238
OMO75351.1	2.02241
OMO70408.1	2.02281
OMO82188.1	2.02604
OMO98251.1	2.0263
OMO78763.1	2.02638
OMO76815.1	2.02743
OMO87383.1	2.02886
OMO83888.1	2.02897
OMO50831.1	2.03028
OMO98379.1	2.03162
OMO73178.1	2.03279
OMO69047.1	2.03298
Novel06354	2.03443
OMO63387.1	2.03545
Novel02391	2.03551
OMO59774.1	2.03855
OMO87388.1	2.03865
Novel02343	2.03956
OMO79324.1	2.04108
OMO97406.1	2.0411
Novel03421	2.0413
Novel03894	2.04411
OMO89615.1	2.04412
Novel00511	2.04513
OMO59837.1	2.04616
OMO64368.1	2.0472
OMO94231.1	2.04802
Novel03721	2.04988
Novel04655	2.04998
Novel03602	2.05011
OMO80771.1	2.05044
OMO78282.1	2.0514
Novel02853	2.05217
OMO78349.1	2.05269
Novel04249	2.05306
Novel05680	2.05375
OMO98724.1	2.05479
Novel01744	2.0551
Novel04394	2.05603
OMO50080.1	2.05723
OMO82102.1	2.05876
OMP06031.1	2.06005
OMO51771.1	2.06044
OMP05958.1	2.06113
Novel04886	2.06407
OMP05080.1	2.06443
OMO76216.1	2.065
Novel01530	2.06634
OMO77701.1	2.06678
OMO75496.1	2.06895
OMO83802.1	2.06899
OMO93906.1	2.06901
Novel06583	2.06966
OMO64079.1	2.06983
OMO54442.1	2.06996
OMO88342.1	2.07082
OMO80283.1	2.07127
OMO98580.1	2.07291
OMO64581.1	2.07458
Novel00068	2.07554
OMO70751.1	2.07747
OMP03638.1	2.07767
OMP02553.1	2.07784
OMO80278.1	2.07804
OMO58078.1	2.07903
OMO77791.1	2.08138
OMO54765.1	2.08203
OMO83780.1	2.08248
OMO76984.1	2.0826
OMO60306.1	2.08358
OMO93508.1	2.08584
OMO69979.1	2.08902
OMO77830.1	2.08926
OMO71568.1	2.0914
OMO85266.1	2.09244
OMO60859.1	2.0942
OMO73506.1	2.09437
OMO61423.1	2.09484
Novel01439	2.09558
OMO74080.1	2.09577
Novel04360	2.09613
Novel00488	2.09696
OMO84941.1	2.09724
OMO84481.1	2.09858
OMO55727.1	2.10028
OMO93227.1	2.10192
OMO58811.1	2.10304
OMP03588.1	2.10342
OMO99993.1	2.10492
Novel06683	2.1059
Novel01509	2.10605
OMP03097.1	2.10612
Novel06450	2.10731
OMO81262.1	2.10924
OMO93905.1	2.11161
Novel03472	2.11227
OMP03639.1	2.11232
Novel01731	2.11279
Novel05695	2.11456
OMO65819.1	2.11662
OMO57669.1	2.11668
Novel01638	2.11708
OMO64246.1	2.11711
Novel06164	2.11731
Novel00374	2.11754
OMO86173.1	2.11784
OMO52277.1	2.11809
OMO60434.1	2.11818
OMO50871.1	2.11842
OMO79392.1	2.12025
OMP06246.1	2.12083
OMO74532.1	2.12319
OMO87910.1	2.1272
OMO61608.1	2.12795
Novel03394	2.12834
OMO82866.1	2.12875
OMO96745.1	2.12929
Novel02696	2.13005
OMO53716.1	2.13026
OMO87681.1	2.13048
OMO80417.1	2.13104
OMO59768.1	2.13118
OMP11947.1	2.13237
OMO76662.1	2.13248
Novel04340	2.13395
Novel00517	2.13404
OMO56371.1	2.13415
OMO56764.1	2.13435
OMO76117.1	2.13554
OMO62864.1	2.13593
Novel03769	2.13619
OMO49445.1	2.13784
Novel00657	2.13785
OMO62032.1	2.13802
OMO98350.1	2.13906
OMO78429.1	2.13962
OMO78365.1	2.14073
OMO74519.1	2.14146
OMO74334.1	2.14181
Novel06311	2.14211
OMO56804.1	2.14283
OMO49978.1	2.14349
OMO56119.1	2.14452
OMP06536.1	2.14648
Novel00823	2.14758
Novel03756	2.14881
OMO66889.1	2.15027
OMO75834.1	2.15157
Novel04308	2.15226
OMO74501.1	2.15441
OMO88634.1	2.15464
Novel06370	2.15589
OMO62766.1	2.15806
OMO62454.1	2.15941
OMO62351.1	2.1597
OMO63840.1	2.16026
OMO66519.1	2.16224
OMO60700.1	2.16386
OMO61168.1	2.16426
Novel04662	2.16479
OMO79999.1	2.16578
OMO56332.1	2.16627
Novel04359	2.16748
OMO89463.1	2.16797
OMO95878.1	2.16832
Novel04158	2.16957
Novel01710	2.17067
OMP04838.1	2.17304
OMO98273.1	2.17665
OMO76922.1	2.17748
OMO56898.1	2.17911
OMO76330.1	2.18132
OMO86691.1	2.18134
OMO88428.1	2.18291
OMP11596.1	2.18467
Novel06411	2.18626
OMO76372.1	2.1878
Novel04138	2.18951
OMO56925.1	2.18977
OMO82534.1	2.19037
Novel02349	2.19076
OMO79739.1	2.19106
OMO67624.1	2.19352
OMO74183.1	2.19354
OMO53382.1	2.1953
Novel00681	2.19554
OMO92438.1	2.19643
OMO88318.1	2.1982
OMP12190.1	2.19998
OMO88004.1	2.20167
OMO57876.1	2.20177
OMO80347.1	2.20225
OMO74444.1	2.2024
OMO94490.1	2.203
OMO65281.1	2.20302
OMO82531.1	2.20303
OMO82920.1	2.20445
OMO74469.1	2.20447
Novel05286	2.20474
OMP01046.1	2.20478
OMO49979.1	2.20484
OMO61576.1	2.20534
OMO78288.1	2.20582
OMP05276.1	2.20613
OMO79645.1	2.20638
Novel02655	2.20641
Novel01471	2.20725
OMO78966.1	2.21134
OMO83289.1	2.21219
OMO74816.1	2.21478
Novel03627	2.21496
OMO88319.1	2.21503
Novel01265	2.21561
Novel02302	2.21585
OMO72728.1	2.2164
OMO51330.1	2.21777
OMO59360.1	2.22077
OMP03162.1	2.22132
OMO50745.1	2.22142
OMO97332.1	2.22143
OMP08712.1	2.22192
OMO72822.1	2.22209
Novel03077	2.22337
OMO52669.1	2.22401
Novel03704	2.22548
Novel02780	2.22659
OMO62168.1	2.22689
OMO49500.1	2.22707
Novel02677	2.22786
Novel02956	2.2288
OMO89053.1	2.22885
Novel06346	2.22899
OMO52910.1	2.22988
Novel04751	2.23011
Novel06353	2.23057
Novel01254	2.23096
OMO64924.1	2.2329
OMO82993.1	2.23588
Novel03200	2.23649
Novel00807	2.23736
OMO96300.1	2.23777
Novel06577	2.2378
Novel01606	2.23895
OMO74263.1	2.23965
Novel04789	2.24085
OMO55997.1	2.24098
OMO79755.1	2.24139
OMO86625.1	2.24274
OMO74687.1	2.24313
OMO60540.1	2.24351
Novel04223	2.24461
OMO97813.1	2.24523
OMO60367.1	2.24542
OMO50012.1	2.24702
OMO59038.1	2.2482
OMO98574.1	2.24899
OMO54231.1	2.25006
OMO84174.1	2.25046
OMO64627.1	2.25066
OMO93830.1	2.25106
OMO71001.1	2.25131
OMO54912.1	2.25427
Novel00698	2.25519
OMO94517.1	2.25791
OMO74949.1	2.25873
OMO78416.1	2.26127
OMO99897.1	2.26156
OMO99669.1	2.26201
Novel01409	2.2624
Novel01844	2.26736
OMO80743.1	2.26793
Novel00529	2.26853
OMO56979.1	2.26901
OMO66858.1	2.27001
Novel02899	2.27129
OMO80287.1	2.27374
OMO98524.1	2.27412
Novel06371	2.27473
OMO61023.1	2.27491
Novel00756	2.27798
Novel01241	2.27874
OMO80744.1	2.28039
Novel06339	2.28062
OMO58087.1	2.28146
OMO61929.1	2.28227
OMO85677.1	2.28586
OMO70883.1	2.28893
OMO57153.1	2.29362
OMO54391.1	2.29435
OMO49645.1	2.29588
OMO50863.1	2.29645
OMP05129.1	2.29649
OMO74011.1	2.29682
OMP11150.1	2.29716
OMO69513.1	2.29775
OMO84269.1	2.29824
OMO69002.1	2.2992
OMO67016.1	2.29943
OMO55569.1	2.30069
OMO80814.1	2.30123
OMO52664.1	2.30289
Novel04827	2.30355
OMP05343.1	2.30629
OMO55538.1	2.30648
OMO85930.1	2.30726
Novel01160	2.30861
Novel01211	2.30936
OMO61394.1	2.31227
Novel03789	2.31235
OMO83364.1	2.31261
OMO80042.1	2.31311
OMO53423.1	2.31497
OMO76618.1	2.31501
Novel02855	2.31668
Novel03623	2.31755
OMO56121.1	2.3184
Novel01901	2.31854
OMO62124.1	2.32043
OMO71081.1	2.32089
OMO78781.1	2.3213
Novel05146	2.32189
Novel00273	2.32273
OMP05442.1	2.32275
OMO49553.1	2.32342
OMO86065.1	2.32496
Novel01390	2.32549
OMP11636.1	2.32651
OMO57186.1	2.32695
OMO68970.1	2.32703
OMO93317.1	2.32717
Novel01672	2.32753
OMO85835.1	2.32755
Novel02789	2.32763
OMO84338.1	2.33096
OMO77549.1	2.33148
OMO90230.1	2.33163
OMO58752.1	2.33184
OMO88761.1	2.33389
OMO79903.1	2.33537
OMO65740.1	2.33559
OMO68602.1	2.3361
OMO80476.1	2.33642
OMO87901.1	2.33714
OMO75363.1	2.3372
OMO49520.1	2.33734
OMO72698.1	2.33902
OMO79880.1	2.34018
Novel00567	2.34065
OMO85304.1	2.34228
OMO86914.1	2.34287
OMP01618.1	2.34336
OMO88882.1	2.34405
Novel02237	2.34461
OMO76882.1	2.34462
OMO54121.1	2.34565
Novel00489	2.34572
OMP06156.1	2.34834
OMO79445.1	2.35186
Novel00869	2.35277
OMO49781.1	2.35284
OMO77661.1	2.3532
Novel03436	2.35421
OMO87607.1	2.35447
Novel02890	2.35527
OMO55867.1	2.35573
OMP05228.1	2.35591
OMO96268.1	2.35616
OMO64391.1	2.35739
OMO58762.1	2.35776
Novel01576	2.35902
OMO54371.1	2.36081
OMP03643.1	2.36085
OMO51173.1	2.36148
OMO94854.1	2.36218
OMO87535.1	2.36241
OMO96911.1	2.36367
OMO93492.1	2.36455
Novel00503	2.3658
OMP05466.1	2.36607
OMO79122.1	2.36631
[truncated: 15,482 more rows]
