# Supplementary material for: Gene coexpression network analysis and tissue-specific profiling of gene expression in jute (Corchorus capsularis L.)
Source: BMC Genomics. 2020 Jun 16;21:406. doi: 10.1186/s12864-020-06805-6 (PMC7298812; doi:10.1186/s12864-020-06805-6)
Supplement: Supplementary file 4 — Additional file 4: Table S4. Transcriptional genes that were identified in leaf tissues during the flowering period (LFP). [file 12864_2020_6805_MOESM4_ESM.xlsx]

## Sheet:  Average RPKM of LFP
geneID	Average RPKM of LFP
OMO53785.1	1.00024
Novel00499	1.00029
OMP07621.1	1.00039
Novel06456	1.00052
Novel06127	1.00071
OMO89042.1	1.00116
OMO60359.1	1.00133
OMO62289.1	1.00164
OMO50988.1	1.00304
Novel00925	1.00409
OMO60923.1	1.00427
OMO67241.1	1.00433
Novel04999	1.00441
OMP00025.1	1.00475
OMO86733.1	1.00742
OMO72702.1	1.00786
OMO50816.1	1.00787
OMO56749.1	1.00796
Novel01355	1.00867
OMP01002.1	1.00914
OMO78768.1	1.01027
Novel00715	1.01047
Novel02540	1.01048
OMO61664.1	1.01084
OMO76862.1	1.01095
Novel05151	1.01171
OMO56213.1	1.0118
OMO51490.1	1.01197
Novel06774	1.01227
OMO58996.1	1.01248
Novel00134	1.0128
OMO69487.1	1.01315
OMO64296.1	1.0134
Novel03882	1.01349
Novel02119	1.0137
OMO85872.1	1.01471
OMP05654.1	1.01528
OMO71632.1	1.01596
Novel00188	1.016
OMO79546.1	1.01623
OMO80529.1	1.01653
Novel00905	1.01699
OMO49978.1	1.01805
Novel04246	1.0187
OMO79910.1	1.01899
Novel06790	1.01922
OMO81447.1	1.01937
OMO96404.1	1.02107
OMO90891.1	1.02159
OMO80689.1	1.0221
OMO73849.1	1.02224
OMO72614.1	1.02248
Novel05920	1.02271
Novel06050	1.02342
OMP06869.1	1.02374
OMO78359.1	1.02379
OMP05208.1	1.02492
OMO67847.1	1.02518
OMO57205.1	1.0253
OMO62522.1	1.02548
OMO74393.1	1.02622
OMO50079.1	1.02625
OMO69775.1	1.02649
OMO74451.1	1.02732
OMP11782.1	1.02824
OMO99746.1	1.02839
OMO56257.1	1.02875
Novel04833	1.02997
OMO94397.1	1.03068
OMO81403.1	1.03081
Novel02499	1.03127
OMO84105.1	1.03167
OMP11916.1	1.03167
OMP05215.1	1.03176
OMO57113.1	1.03196
OMO97454.1	1.03214
Novel01035	1.03221
OMO62383.1	1.03366
OMO88995.1	1.03497
OMO86064.1	1.03505
Novel02297	1.0351
OMO73876.1	1.03539
OMO63979.1	1.03571
OMO76187.1	1.03606
OMO76388.1	1.03642
OMO80009.1	1.03716
OMO54908.1	1.03731
OMO85888.1	1.03808
OMO71939.1	1.03839
Novel00052	1.03867
OMO52292.1	1.03961
OMO77201.1	1.04081
OMO82102.1	1.04164
OMO53555.1	1.04236
OMO83302.1	1.04267
OMO61872.1	1.04361
Novel04015	1.04389
Novel04379	1.04419
OMO72041.1	1.04449
OMO89755.1	1.04511
OMO67181.1	1.04547
Novel06049	1.04548
OMO79770.1	1.04663
OMO92975.1	1.04771
Novel04072	1.04843
OMO77037.1	1.0487
OMO55516.1	1.04906
OMO92463.1	1.04952
OMO56920.1	1.05068
Novel03133	1.0513
OMP05864.1	1.05253
OMO67201.1	1.05287
OMO56811.1	1.05293
OMO89090.1	1.05351
OMO69624.1	1.05413
OMO50735.1	1.05485
OMO52815.1	1.05576
OMO56264.1	1.0559
Novel01737	1.05592
OMO98025.1	1.05597
OMO78701.1	1.05718
OMO74326.1	1.05728
OMO78282.1	1.05746
OMO67463.1	1.05759
OMO53646.1	1.05779
Novel02877	1.058
Novel04509	1.05856
Novel06092	1.05924
OMO53353.1	1.05965
OMO65824.1	1.06057
OMO67365.1	1.06096
OMP06170.1	1.06107
OMO85907.1	1.06146
Novel05279	1.06186
OMO93525.1	1.0627
Novel02140	1.06331
OMO58040.1	1.06395
OMO73963.1	1.06453
OMO77256.1	1.0648
OMO79470.1	1.06512
OMO85162.1	1.06559
OMO78712.1	1.06704
OMO62516.1	1.06732
Novel03582	1.06816
Novel02858	1.06827
OMO77196.1	1.06829
Novel01074	1.06839
OMO95093.1	1.06859
OMO59679.1	1.06915
Novel05337	1.06967
OMO75364.1	1.06969
Novel03196	1.07004
Novel03901	1.0704
OMO82977.1	1.07136
Novel06089	1.07239
Novel01243	1.07257
OMO54430.1	1.07331
OMO67349.1	1.07358
OMO55620.1	1.07428
OMO71947.1	1.07432
Novel00023	1.07435
OMO61272.1	1.07525
OMO78767.1	1.07541
OMO79238.1	1.07554
OMO93227.1	1.07578
OMO58906.1	1.07615
OMO80167.1	1.07636
OMP10405.1	1.07644
OMO70645.1	1.07691
OMO86214.1	1.07754
OMP11051.1	1.07768
Novel02963	1.07917
OMO62604.1	1.07939
OMP04854.1	1.07941
OMO78290.1	1.07941
OMP06458.1	1.07957
Novel05949	1.08036
OMO71941.1	1.08044
OMO83638.1	1.08058
OMO56776.1	1.08073
OMO78530.1	1.08273
OMO55665.1	1.08301
OMO55581.1	1.0831
OMO57060.1	1.08421
Novel01123	1.08477
Novel03251	1.0848
OMP07200.1	1.08481
OMO86043.1	1.08517
OMO53372.1	1.08579
OMO78971.1	1.08587
OMO86732.1	1.08593
OMO55857.1	1.0863
OMO64056.1	1.08648
Novel03549	1.0865
OMO49621.1	1.08654
OMO69575.1	1.0872
OMO65654.1	1.08732
Novel03858	1.08737
Novel03101	1.08801
OMO66582.1	1.08818
OMO71382.1	1.08846
OMO86028.1	1.08869
OMO87419.1	1.08894
Novel02703	1.08906
OMO77661.1	1.08944
OMO57169.1	1.08982
OMO55465.1	1.0905
Novel03202	1.09124
OMO72501.1	1.09196
OMO50987.1	1.09218
OMO61786.1	1.09221
OMO79316.1	1.09321
Novel05468	1.09374
OMO85821.1	1.09431
Novel06723	1.09437
OMO52795.1	1.09461
Novel06696	1.09484
OMO51277.1	1.09514
OMO77406.1	1.09625
Novel05301	1.09682
OMO49981.1	1.09707
OMO53990.1	1.09761
Novel01001	1.09859
OMO72543.1	1.09914
Novel06303	1.10034
OMO50755.1	1.1004
OMO53413.1	1.10071
OMO53954.1	1.10162
OMO87042.1	1.10265
Novel01623	1.10286
OMO51493.1	1.10287
OMO99320.1	1.10339
OMO85887.1	1.10399
OMO66261.1	1.10434
OMO74816.1	1.10439
Novel03471	1.10489
OMO68966.1	1.10621
Novel05961	1.10622
OMO78353.1	1.10625
Novel04522	1.10755
Novel03416	1.10795
OMP04453.1	1.10801
OMO69914.1	1.10801
OMO51548.1	1.10832
OMO57229.1	1.10867
OMO85928.1	1.10899
OMO77548.1	1.10903
Novel01646	1.10925
OMO93900.1	1.10926
Novel03353	1.11015
Novel00543	1.11027
OMO79105.1	1.11045
OMO72432.1	1.11084
OMO66236.1	1.11088
OMO76199.1	1.11119
OMO60214.1	1.11131
OMO72444.1	1.11157
OMP05312.1	1.11171
OMO58715.1	1.11224
Novel04299	1.11334
OMO78891.1	1.1139
OMO58362.1	1.11409
Novel03340	1.11518
OMO80429.1	1.11536
OMO73506.1	1.1154
OMO85057.1	1.11602
OMO82859.1	1.11701
OMO79028.1	1.11707
OMO80212.1	1.11743
Novel05072	1.118
OMO59508.1	1.11917
OMO78952.1	1.1199
OMO99897.1	1.12035
OMO66573.1	1.12072
OMO67203.1	1.12188
OMO77850.1	1.12224
OMO79125.1	1.12287
OMO52611.1	1.12325
OMO73419.1	1.12445
OMO56634.1	1.1253
OMO83004.1	1.12546
OMO55900.1	1.12611
OMO78760.1	1.12632
Novel03114	1.12725
OMO55096.1	1.1274
Novel04275	1.12877
OMO81796.1	1.12896
OMO95862.1	1.13026
OMO92438.1	1.13051
OMO55977.1	1.13054
OMO83490.1	1.13201
Novel01328	1.13201
OMO56764.1	1.13211
OMO79998.1	1.13225
OMP04064.1	1.13308
OMO50885.1	1.13335
Novel00985	1.13337
OMO67645.1	1.13442
OMO74155.1	1.13453
OMO72903.1	1.1351
OMP03129.1	1.13513
OMO95788.1	1.13517
Novel06789	1.1355
Novel02744	1.13606
OMO83990.1	1.13714
Novel04043	1.13725
Novel06118	1.1377
OMO90240.1	1.13776
Novel01006	1.13815
OMO69347.1	1.13818
OMO98111.1	1.13868
OMO93414.1	1.13923
OMP11401.1	1.13931
OMO95148.1	1.13963
Novel00478	1.14028
Novel02092	1.14048
OMO49694.1	1.14051
OMO62764.1	1.14098
OMO51988.1	1.14156
OMO94223.1	1.14181
OMO66748.1	1.14235
OMO85843.1	1.14276
OMO81281.1	1.14322
OMO83820.1	1.14423
OMO71985.1	1.1443
OMO58569.1	1.14479
OMO56522.1	1.14484
OMO84789.1	1.14489
OMO60705.1	1.1456
OMO86972.1	1.14564
OMO81154.1	1.1462
Novel03413	1.14663
OMO56702.1	1.14773
OMO59220.1	1.14801
OMO85191.1	1.14916
Novel04024	1.15054
OMO87802.1	1.15121
Novel03031	1.15186
OMO85125.1	1.15197
OMO70400.1	1.15251
OMO76312.1	1.15288
OMP07822.1	1.15299
Novel00255	1.15373
Novel05135	1.1544
OMO67309.1	1.15442
OMO94129.1	1.15444
OMP03461.1	1.15471
Novel02313	1.15478
OMP08225.1	1.15572
OMO73828.1	1.1562
OMO79909.1	1.15682
OMO79881.1	1.15696
Novel03651	1.15761
OMO62866.1	1.15855
OMP03740.1	1.16005
OMO81659.1	1.16045
OMO69513.1	1.16089
Novel00536	1.16138
OMO93862.1	1.16139
Novel01058	1.16254
Novel02802	1.1626
OMP03049.1	1.16268
Novel01171	1.16342
OMP10009.1	1.16441
OMO54457.1	1.16466
OMO79431.1	1.16466
OMO76516.1	1.16644
OMO78077.1	1.16661
OMO83644.1	1.16716
OMO61602.1	1.16777
Novel06601	1.16959
Novel02192	1.16966
OMO98242.1	1.17107
Novel03755	1.17168
Novel00376	1.17177
OMO96414.1	1.17193
Novel06804	1.17264
OMO96663.1	1.17327
OMO87145.1	1.1749
OMO74501.1	1.17515
OMO74629.1	1.17524
OMO97938.1	1.17579
Novel03070	1.17582
Novel02786	1.17644
OMO56983.1	1.17837
OMO71403.1	1.17906
Novel06609	1.17977
OMO60241.1	1.17997
Novel02299	1.1804
OMO74317.1	1.18072
OMO49381.1	1.18167
Novel05071	1.18226
Novel05851	1.18242
OMO71392.1	1.18259
OMO80673.1	1.18268
OMO78880.1	1.1834
OMO67252.1	1.18378
OMP03078.1	1.18378
OMO84314.1	1.18605
OMO78680.1	1.18813
OMO84730.1	1.18834
OMO51983.1	1.18897
OMO64624.1	1.1897
Novel03553	1.1921
OMO49912.1	1.19217
OMO85256.1	1.19232
OMO99803.1	1.19355
Novel01517	1.19395
OMO74664.1	1.19423
Novel05718	1.19501
Novel06488	1.19506
OMO57133.1	1.19545
Novel03351	1.19611
OMO99563.1	1.19636
OMP06539.1	1.19681
Novel02282	1.1972
OMO89415.1	1.19729
OMO87105.1	1.19868
OMO76122.1	1.19975
OMO86162.1	1.20004
Novel06528	1.20016
Novel05604	1.20082
Novel05137	1.2013
OMO73777.1	1.20218
OMO60143.1	1.20222
OMO81505.1	1.20225
OMO61843.1	1.20316
OMO60267.1	1.20322
OMO55494.1	1.20442
OMO70525.1	1.20676
OMO87379.1	1.20824
OMO76887.1	1.20866
Novel02346	1.20886
Novel05136	1.20894
Novel04477	1.2102
OMO67862.1	1.21024
OMO64132.1	1.21137
OMO83802.1	1.21143
Novel04895	1.2115
OMO79039.1	1.21206
OMO63960.1	1.21262
OMO90933.1	1.2131
OMO52665.1	1.21415
OMO57132.1	1.21464
Novel04049	1.21478
OMO52943.1	1.21571
OMO72672.1	1.2159
OMO74855.1	1.21612
Novel04075	1.21618
Novel02084	1.21635
OMO79091.1	1.21727
OMO51157.1	1.21752
Novel04342	1.21768
Novel03087	1.21966
OMO85511.1	1.2236
OMO95918.1	1.22371
OMO87074.1	1.22458
Novel05816	1.22619
OMO80621.1	1.22626
Novel00273	1.22629
OMO73287.1	1.22647
OMO87894.1	1.22673
Novel05010	1.22749
OMO87676.1	1.22811
Novel02447	1.22815
Novel02333	1.2294
Novel05741	1.22981
OMO51756.1	1.23023
Novel01025	1.23054
OMO72617.1	1.231
Novel06143	1.23124
Novel01092	1.23191
OMO99837.1	1.23203
OMO52888.1	1.23227
Novel06398	1.23343
OMO78968.1	1.23404
Novel06330	1.23416
OMO82153.1	1.23449
Novel01105	1.23488
OMP03605.1	1.23545
OMO54388.1	1.23618
OMO97878.1	1.23664
OMP04293.1	1.2371
OMO77302.1	1.23778
OMO93510.1	1.23789
Novel00171	1.23886
Novel00079	1.23952
OMO73286.1	1.23958
Novel04371	1.23967
Novel02633	1.23982
OMO73118.1	1.24007
OMO76347.1	1.24083
OMO67805.1	1.24087
OMO74158.1	1.241
OMP01009.1	1.24183
OMO92309.1	1.24187
OMO71217.1	1.24188
OMO80619.1	1.24253
OMO98906.1	1.24334
OMO94407.1	1.2448
Novel06679	1.24502
OMO88786.1	1.24522
Novel02094	1.24527
OMO89091.1	1.24581
OMO58147.1	1.24676
OMO60850.1	1.24688
OMP11633.1	1.24719
OMO67956.1	1.24727
Novel04234	1.24733
OMO50871.1	1.24906
Novel02281	1.25051
Novel03691	1.2508
Novel00680	1.25083
OMO50419.1	1.25207
OMO50407.1	1.25564
Novel06688	1.25585
Novel01520	1.25595
OMO70106.1	1.25682
OMO88084.1	1.25685
OMO65617.1	1.25734
OMO83197.1	1.25744
Novel00140	1.25765
OMP10516.1	1.25855
Novel03910	1.2592
Novel04691	1.2601
OMO57142.1	1.26044
OMO72704.1	1.26051
Novel01437	1.26087
Novel06481	1.26095
OMO89502.1	1.26173
OMO65831.1	1.26211
Novel00698	1.26227
OMO98848.1	1.26346
Novel00675	1.26382
OMP00763.1	1.26448
OMP11692.1	1.26466
Novel04848	1.26467
Novel05400	1.26472
OMO69622.1	1.26494
OMO76685.1	1.26518
OMO56556.1	1.26679
OMO52277.1	1.26769
OMO84713.1	1.26951
OMO98225.1	1.2705
OMO96761.1	1.27159
Novel02897	1.27245
OMO84604.1	1.27246
Novel06195	1.27288
OMO84386.1	1.27331
OMO99959.1	1.27384
OMO56882.1	1.274
OMO83241.1	1.27484
Novel06119	1.27504
Novel00009	1.27532
OMO57398.1	1.27545
Novel06591	1.27604
Novel03936	1.27618
OMO69626.1	1.27635
OMO57419.1	1.27865
OMO85277.1	1.27873
Novel00639	1.27903
OMO94773.1	1.27943
OMO98929.1	1.27999
OMP05194.1	1.28288
Novel03067	1.28318
OMP10502.1	1.28379
OMO71291.1	1.28382
OMO73456.1	1.28428
OMO87667.1	1.28436
Novel06706	1.28501
OMO59219.1	1.28571
OMO77491.1	1.2874
OMO77862.1	1.2884
Novel04602	1.2921
OMO94044.1	1.29292
OMO60099.1	1.29328
OMO84128.1	1.29392
OMO66942.1	1.29427
OMO50847.1	1.29443
Novel06777	1.29472
Novel05869	1.29528
OMO74072.1	1.29535
OMO56916.1	1.29582
OMO98586.1	1.29584
OMO72522.1	1.29587
OMO52826.1	1.29668
OMO57500.1	1.2971
OMO70559.1	1.29723
OMO57007.1	1.29835
OMO78849.1	1.29838
OMO99566.1	1.29844
OMO86803.1	1.29899
OMO74700.1	1.29943
OMO79164.1	1.29972
OMO59930.1	1.30061
OMO61701.1	1.30148
OMO89689.1	1.30246
OMO80924.1	1.30295
Novel06232	1.30311
OMO60826.1	1.3033
Novel02051	1.3037
Novel04759	1.30531
OMO63811.1	1.30581
OMO81717.1	1.30604
OMP02160.1	1.30615
Novel03318	1.30652
OMO93164.1	1.30788
Novel06326	1.30833
OMO99049.1	1.30861
OMO52541.1	1.30872
OMP08375.1	1.31069
Novel02494	1.31117
Novel02568	1.31212
OMO80566.1	1.31212
Novel06117	1.31283
OMO54046.1	1.31319
OMO79684.1	1.31417
OMO96992.1	1.3146
OMO60346.1	1.31529
OMO79643.1	1.31583
OMO55588.1	1.31671
OMO92795.1	1.31778
Novel06366	1.31808
Novel04850	1.31845
Novel00071	1.31927
OMO99325.1	1.31962
Novel01147	1.31964
Novel00511	1.32093
OMO60860.1	1.3217
OMP12066.1	1.32209
OMO94089.1	1.32242
OMO86207.1	1.32276
Novel00518	1.32328
OMO74093.1	1.32889
OMO78156.1	1.32942
Novel00829	1.32962
OMO87496.1	1.3299
Novel06482	1.33034
OMO94705.1	1.33062
Novel05529	1.3314
OMO73848.1	1.33154
OMO93989.1	1.33193
Novel00788	1.33303
OMO59352.1	1.33358
OMO79246.1	1.3337
OMP10675.1	1.33384
OMO81044.1	1.33409
OMO94499.1	1.33471
OMO94927.1	1.33485
OMO86863.1	1.33499
Novel02209	1.33523
OMO86002.1	1.33607
OMO49785.1	1.33636
Novel04592	1.33684
OMO93602.1	1.33782
OMO80403.1	1.33829
OMO70334.1	1.33863
OMO60766.1	1.33973
OMP06379.1	1.34127
OMO59360.1	1.34265
OMO98895.1	1.34268
OMO67008.1	1.34314
Novel03659	1.34346
OMO65638.1	1.34402
Novel04447	1.34454
OMO76567.1	1.34455
Novel03278	1.3457
OMO82908.1	1.34608
Novel06612	1.34616
OMO67006.1	1.34638
OMO79334.1	1.34665
OMO61978.1	1.34736
OMO74520.1	1.34762
OMO70108.1	1.34814
Novel01582	1.34879
OMO76119.1	1.34913
OMO59649.1	1.35262
OMO56548.1	1.35284
OMO59515.1	1.35298
OMO98580.1	1.35367
OMO61491.1	1.35645
Novel04326	1.35648
OMO62002.1	1.35699
Novel01510	1.35768
OMO90736.1	1.35801
OMO54838.1	1.35875
OMO87591.1	1.35941
Novel06354	1.36066
OMO61200.1	1.36198
OMO75958.1	1.36216
OMO76316.1	1.36237
Novel03411	1.36285
OMO95878.1	1.36543
Novel00431	1.36547
OMO83314.1	1.36583
OMO86992.1	1.36627
OMO61863.1	1.36645
OMO97762.1	1.368
OMO86301.1	1.36846
OMO64307.1	1.36985
OMP03419.1	1.3702
Novel04967	1.37142
OMO82531.1	1.37171
Novel05304	1.37522
OMP11726.1	1.3756
OMO52009.1	1.3761
OMO63958.1	1.37621
OMO56957.1	1.37723
OMO92584.1	1.3785
OMO72022.1	1.37922
Novel03657	1.37936
OMO79281.1	1.3806
Novel03132	1.38195
OMO55621.1	1.38334
OMO50444.1	1.38335
OMO73420.1	1.38368
Novel01227	1.38383
OMO63808.1	1.38482
OMO61825.1	1.38484
Novel02641	1.38554
Novel04303	1.38591
OMO53094.1	1.38632
OMO69537.1	1.38696
Novel01200	1.38715
OMO53521.1	1.3874
OMO79755.1	1.38788
OMO56895.1	1.38855
OMO63923.1	1.38894
OMO75522.1	1.38915
OMO66460.1	1.38966
Novel06532	1.38974
OMO56453.1	1.39044
Novel03829	1.39072
Novel02636	1.39264
OMO61435.1	1.39281
OMO71983.1	1.3929
Novel04117	1.39313
OMO74752.1	1.39404
OMO97296.1	1.39423
OMO60509.1	1.39448
OMO83292.1	1.39459
Novel02702	1.39527
Novel02046	1.39649
OMO55733.1	1.3969
OMO54117.1	1.39761
OMO56371.1	1.39762
Novel05258	1.39783
OMO60553.1	1.39799
OMO83525.1	1.4003
Novel01073	1.40053
OMO85413.1	1.40149
Novel05751	1.40192
OMO55960.1	1.40434
OMP07932.1	1.40537
OMO70913.1	1.40548
Novel06430	1.40698
OMO79871.1	1.40719
OMO61036.1	1.41018
Novel00608	1.41064
OMO88968.1	1.41116
OMO67354.1	1.41182
OMO67919.1	1.41187
OMO51027.1	1.41191
OMO95268.1	1.41212
Novel03596	1.41214
OMO79822.1	1.41316
OMO53875.1	1.41338
OMO52669.1	1.41379
Novel01929	1.41546
OMO69048.1	1.4165
Novel04787	1.41691
OMO82851.1	1.41701
OMO56290.1	1.41785
Novel02176	1.41817
Novel02751	1.41872
OMO56753.1	1.41881
OMO77738.1	1.42029
OMO75823.1	1.42187
OMP02552.1	1.42191
OMO57068.1	1.42212
OMO97047.1	1.42275
Novel04576	1.42285
OMO81452.1	1.42395
OMP00046.1	1.42419
Novel04877	1.42428
OMO81827.1	1.4246
OMO98822.1	1.42505
OMO84731.1	1.42722
Novel00595	1.42747
OMO98590.1	1.42815
OMO69718.1	1.42853
OMO86181.1	1.43062
OMO61208.1	1.43078
OMO83497.1	1.431
Novel01233	1.43149
OMO75145.1	1.43175
Novel00969	1.43176
OMO82675.1	1.43224
OMO83879.1	1.43247
Novel06391	1.43272
OMO91486.1	1.43357
Novel04139	1.43393
Novel04793	1.43478
OMO83318.1	1.43486
OMO67918.1	1.43613
OMO95087.1	1.43654
OMO60412.1	1.43763
OMO80163.1	1.43785
OMO57096.1	1.4389
Novel01254	1.43972
Novel05975	1.44355
Novel04869	1.44455
OMO65636.1	1.44466
OMO93881.1	1.44496
OMO64203.1	1.44726
Novel01635	1.44732
OMO55634.1	1.45036
OMP12067.1	1.45064
OMO78871.1	1.45096
OMO80600.1	1.45103
Novel04123	1.45116
OMO55818.1	1.4518
OMO67023.1	1.45195
OMO73576.1	1.45206
OMO68398.1	1.4526
OMO90193.1	1.45335
OMO85748.1	1.45363
OMO68154.1	1.45398
OMO93645.1	1.45573
OMO73981.1	1.45598
OMO88008.1	1.45653
OMO60528.1	1.45749
OMO69804.1	1.45772
OMO88912.1	1.45776
Novel04679	1.45898
OMO74457.1	1.45912
OMO70643.1	1.46023
OMO93058.1	1.46066
Novel06335	1.46141
OMO98603.1	1.46194
Novel05215	1.46245
Novel03308	1.46338
OMO50443.1	1.46633
OMO80988.1	1.46924
OMO60302.1	1.46956
OMO64526.1	1.47008
Novel00194	1.47263
OMO76264.1	1.47267
OMO81080.1	1.47268
OMO84146.1	1.47276
OMO78159.1	1.47314
Novel02928	1.47375
OMO85807.1	1.47458
OMO60190.1	1.47586
OMP11262.1	1.47665
OMO51017.1	1.47868
OMO51771.1	1.48059
OMO85546.1	1.48073
OMO53883.1	1.48132
OMO54038.1	1.48157
OMO59457.1	1.48312
Novel04655	1.48406
OMO52723.1	1.48563
Novel00568	1.48764
OMO55867.1	1.48886
OMO93878.1	1.48931
OMO80672.1	1.49041
OMO94866.1	1.49106
OMO84242.1	1.492
Novel04871	1.49267
OMO53545.1	1.49372
OMO51763.1	1.49539
Novel04552	1.49748
OMO51886.1	1.50185
OMO64623.1	1.50212
Novel05578	1.50248
OMO62981.1	1.50365
OMO56117.1	1.5046
OMO92764.1	1.50491
OMO50716.1	1.5052
OMO72140.1	1.5052
OMO61166.1	1.50646
OMP06714.1	1.50912
OMO84084.1	1.50939
OMO67265.1	1.5096
Novel03523	1.51006
OMO90377.1	1.51067
OMO93830.1	1.5116
OMO51491.1	1.51222
Novel04596	1.51245
OMO49891.1	1.51288
Novel05368	1.51324
OMO64342.1	1.51488
OMO60288.1	1.51494
OMO50362.1	1.5152
OMO57978.1	1.51576
OMO82012.1	1.51759
Novel01173	1.51762
OMO82915.1	1.51805
Novel05748	1.51835
OMP11374.1	1.51918
OMO78772.1	1.51922
Novel06589	1.51984
Novel05883	1.52017
OMO77319.1	1.52115
Novel03361	1.5212
OMO93420.1	1.52155
OMO68460.1	1.52213
OMP01888.1	1.52247
OMO60240.1	1.52343
Novel05434	1.52599
OMO58734.1	1.52751
OMO71111.1	1.52763
OMO76392.1	1.52775
OMO89444.1	1.52798
OMO56075.1	1.52945
OMO99165.1	1.5298
Novel03113	1.53059
OMO96465.1	1.53104
OMO83856.1	1.5316
Novel03224	1.53174
OMO49692.1	1.53292
OMO60668.1	1.5334
OMO57040.1	1.53362
Novel00443	1.53401
OMO81549.1	1.53601
OMO72627.1	1.53743
Novel03257	1.53902
OMO55938.1	1.53908
OMP01711.1	1.53988
OMO84948.1	1.54133
Novel03721	1.5418
OMO98690.1	1.54202
OMO62986.1	1.54364
Novel02120	1.54396
OMO63840.1	1.54471
OMO83667.1	1.545
OMO69052.1	1.54759
OMP11687.1	1.54784
OMO51914.1	1.54825
Novel05926	1.5497
OMO82681.1	1.54973
OMO52664.1	1.54987
Novel05802	1.54991
Novel00637	1.54995
OMO79887.1	1.55011
OMO55888.1	1.55057
OMO68526.1	1.55258
Novel00100	1.55355
OMO90031.1	1.55426
Novel00010	1.55446
OMO54230.1	1.55507
OMO62869.1	1.55644
Novel02277	1.55644
Novel06346	1.55687
OMO78233.1	1.55691
OMP11760.1	1.55701
OMO62994.1	1.55788
OMO78781.1	1.55967
Novel01890	1.56045
OMO84590.1	1.561
OMO56657.1	1.56129
Novel05584	1.56317
OMO50060.1	1.5634
OMP10621.1	1.5636
OMO75915.1	1.56388
OMO94543.1	1.56467
Novel00491	1.56565
Novel05074	1.56579
Novel06742	1.56878
OMO56121.1	1.56908
OMO98581.1	1.56924
OMO78414.1	1.56924
OMO94706.1	1.57025
OMO69862.1	1.57149
OMO87760.1	1.57172
OMO74444.1	1.57279
Novel00514	1.57317
Novel05350	1.57375
Novel02587	1.5741
Novel04704	1.57447
OMO76276.1	1.57458
OMO54442.1	1.57537
OMO82149.1	1.5775
Novel06577	1.57855
OMO97764.1	1.57908
Novel03380	1.58013
Novel05283	1.58133
OMO92718.1	1.58187
Novel03629	1.58289
Novel04398	1.58333
OMP00308.1	1.58345
OMO66605.1	1.5863
OMO95322.1	1.587
Novel04982	1.58737
OMO95839.1	1.58818
Novel03966	1.58958
Novel01880	1.59174
OMO60065.1	1.59303
OMO76330.1	1.59341
OMO63135.1	1.59435
OMO61413.1	1.5944
OMO82522.1	1.59512
Novel01429	1.59692
OMO56677.1	1.59763
OMO59966.1	1.59778
OMO90365.1	1.59915
Novel00560	1.60029
OMO89827.1	1.60113
Novel00524	1.60215
OMO68141.1	1.60306
OMO76255.1	1.60327
OMO79202.1	1.60329
OMO60671.1	1.60398
OMO59712.1	1.6059
Novel04480	1.60783
OMO80568.1	1.60829
OMO76217.1	1.60863
OMO71129.1	1.60864
OMO78620.1	1.61069
OMO61290.1	1.61082
OMO72306.1	1.61144
OMO50978.1	1.61313
OMO56698.1	1.61352
OMP11935.1	1.61452
OMO65707.1	1.61586
Novel06086	1.6159
Novel03131	1.61661
Novel03769	1.61714
OMO81775.1	1.6182
OMO52609.1	1.61884
OMO51121.1	1.61925
OMO51554.1	1.62091
OMO75089.1	1.62118
OMO79300.1	1.6215
OMO87621.1	1.62186
OMO88730.1	1.62221
OMO81173.1	1.62358
OMO82010.1	1.62406
Novel04131	1.62653
OMO53463.1	1.62749
OMO56256.1	1.62905
OMO86744.1	1.62942
Novel03362	1.63035
Novel02799	1.63049
OMO80278.1	1.63118
OMO84954.1	1.63172
Novel03000	1.6343
OMP06829.1	1.63432
OMP07846.1	1.63504
OMO73835.1	1.63612
Novel04224	1.63662
OMP12268.1	1.63844
Novel06543	1.63866
OMO74160.1	1.63948
Novel02025	1.63974
OMO54039.1	1.64065
Novel04944	1.64112
OMO60076.1	1.64362
OMO88468.1	1.64472
OMO52942.1	1.64571
OMP06588.1	1.64596
OMP05238.1	1.64622
OMO56472.1	1.64664
OMO72756.1	1.64672
Novel04558	1.64678
OMO56651.1	1.648
OMO97191.1	1.64864
OMO93794.1	1.64929
OMO54406.1	1.64968
OMO68955.1	1.65052
Novel01649	1.65079
OMO61632.1	1.6513
OMO60034.1	1.65182
OMO90195.1	1.65283
Novel06583	1.65301
Novel01968	1.6533
OMO93915.1	1.65347
OMP10491.1	1.65438
Novel00809	1.65526
Novel02073	1.65591
Novel02101	1.65653
OMO55757.1	1.65807
OMO61320.1	1.65839
OMO85865.1	1.65946
OMO95250.1	1.66026
OMO66253.1	1.66082
OMO64581.1	1.66176
OMO90319.1	1.66239
Novel00581	1.6624
Novel05391	1.66321
Novel04375	1.66353
Novel02252	1.6638
OMO78872.1	1.66386
OMP11971.1	1.66504
OMO62124.1	1.666
OMP04913.1	1.66612
OMO72228.1	1.66623
OMO58887.1	1.66804
OMO78378.1	1.66871
OMO52053.1	1.6688
Novel05323	1.66881
Novel04361	1.66887
OMO96536.1	1.67031
OMP11164.1	1.6715
Novel05573	1.67176
Novel03625	1.67349
Novel03107	1.67439
OMO87223.1	1.67506
OMO55849.1	1.67596
OMO55217.1	1.6763
Novel04032	1.6775
OMO79292.1	1.6792
OMO80376.1	1.67923
OMO57439.1	1.67924
OMO68185.1	1.67983
Novel04733	1.67986
OMO79445.1	1.68036
OMO80975.1	1.68058
Novel00808	1.68117
Novel03948	1.68122
Novel03048	1.68307
OMO58328.1	1.68314
OMO80164.1	1.68665
OMO80302.1	1.68669
OMO93890.1	1.68679
Novel04769	1.68769
OMO74476.1	1.68797
OMO95691.1	1.6883
OMO88572.1	1.68864
OMO97473.1	1.68884
OMO85122.1	1.68928
OMO87524.1	1.69
OMO71623.1	1.69139
Novel00413	1.69172
OMO70560.1	1.6936
Novel00621	1.69409
OMO85336.1	1.69424
OMO87325.1	1.69443
OMO68025.1	1.69443
Novel06202	1.69451
OMP02800.1	1.69463
OMP00392.1	1.695
OMO73951.1	1.69512
OMO88875.1	1.69671
OMO74486.1	1.69817
OMO76439.1	1.69892
OMO62731.1	1.70006
OMO74614.1	1.70091
OMO75947.1	1.70202
OMO60031.1	1.70251
OMO57368.1	1.70271
OMO49412.1	1.70318
OMO56566.1	1.70351
OMO86952.1	1.70389
OMO71401.1	1.70404
OMO56975.1	1.7042
OMO88419.1	1.7043
OMO64980.1	1.70548
OMO99884.1	1.70559
OMO70280.1	1.7074
Novel03502	1.70815
Novel00139	1.70869
OMO91571.1	1.70997
OMO73709.1	1.71056
OMP03488.1	1.71089
Novel05941	1.71296
OMO49997.1	1.713
OMO92907.1	1.71308
OMO99323.1	1.71387
OMO59821.1	1.71414
OMP10790.1	1.71458
OMO88521.1	1.71475
OMO94501.1	1.71487
OMO85857.1	1.71572
OMO83789.1	1.71687
OMO88674.1	1.7203
Novel06699	1.72308
OMO94460.1	1.72355
OMO78813.1	1.72434
OMO78696.1	1.72547
OMO94856.1	1.72609
Novel03886	1.72655
OMO88349.1	1.72777
OMO51236.1	1.72898
OMO74570.1	1.72988
Novel00012	1.73284
OMO87487.1	1.73333
OMP08386.1	1.73339
OMO69583.1	1.73519
OMO55826.1	1.73805
OMO88204.1	1.73821
Novel00950	1.73935
Novel03448	1.74035
OMO79799.1	1.74071
OMO83278.1	1.74291
OMO88484.1	1.74395
OMO68675.1	1.74444
OMP08319.1	1.74494
OMO67564.1	1.74519
OMO81230.1	1.74532
OMO97539.1	1.74655
OMO72550.1	1.74734
Novel03496	1.74795
OMO93363.1	1.7488
OMO74080.1	1.74895
OMO77701.1	1.74916
OMO95225.1	1.74998
OMO74843.1	1.75063
OMO79362.1	1.75096
Novel05680	1.75138
OMO67558.1	1.75223
OMO82093.1	1.75332
Novel00923	1.75365
OMO69166.1	1.75459
OMP03262.1	1.75467
OMO76515.1	1.75596
OMO78137.1	1.75634
Novel05216	1.75689
Novel03704	1.75703
Novel04868	1.75731
Novel00792	1.75786
OMO53614.1	1.75883
Novel03524	1.75894
Novel03546	1.75914
OMO98208.1	1.76046
OMO61601.1	1.76064
Novel03912	1.76092
Novel04887	1.76109
Novel06812	1.76122
Novel05105	1.7614
OMO73418.1	1.76143
OMO87881.1	1.76163
OMO53246.1	1.7626
OMO52046.1	1.7628
OMO90227.1	1.76527
OMO95693.1	1.76603
OMO86975.1	1.7661
OMP03503.1	1.76758
OMO50114.1	1.76786
OMO98144.1	1.76903
OMO75147.1	1.76912
OMO64925.1	1.76981
Novel05566	1.77012
OMO55856.1	1.77015
OMO85543.1	1.7706
OMP11689.1	1.77072
OMO56618.1	1.771
OMP05170.1	1.77107
OMO84969.1	1.77125
OMO82057.1	1.77141
OMO71303.1	1.77436
OMO68463.1	1.77613
Novel01667	1.7809
OMO55785.1	1.78332
Novel02344	1.78442
OMO95124.1	1.7856
Novel06756	1.78708
OMO65947.1	1.78906
Novel01546	1.78951
Novel06174	1.78977
Novel04862	1.79358
Novel05648	1.79638
Novel00232	1.79659
Novel01757	1.79857
Novel02810	1.79916
Novel05028	1.79969
OMO98071.1	1.7999
Novel04401	1.80261
OMO85935.1	1.80294
OMO74644.1	1.80309
OMO85399.1	1.80602
OMO89690.1	1.80653
OMO51740.1	1.8095
OMO80218.1	1.81026
OMO76883.1	1.81058
Novel03077	1.81084
OMO78702.1	1.8111
OMO85127.1	1.81159
Novel04183	1.81341
Novel03360	1.81357
Novel02660	1.81416
OMO95879.1	1.81508
OMO98753.1	1.81556
OMO87043.1	1.81895
Novel01683	1.8209
OMP03230.1	1.82108
Novel01573	1.82159
OMO78852.1	1.82252
OMO77736.1	1.82352
Novel05332	1.82461
OMO79786.1	1.82465
Novel06168	1.82598
OMO91879.1	1.82719
OMO50421.1	1.82906
Novel03156	1.8307
OMO77227.1	1.83086
OMO71897.1	1.83131
OMO81077.1	1.83206
OMO61880.1	1.83254
OMO54119.1	1.83276
OMO52328.1	1.83449
OMO84563.1	1.83496
OMO67249.1	1.83764
Novel03822	1.8383
OMO50500.1	1.83862
OMO99910.1	1.83871
OMO57155.1	1.84008
OMP03638.1	1.84023
OMO69315.1	1.84356
OMO59820.1	1.84582
Novel02160	1.84623
OMO79978.1	1.84849
OMO92857.1	1.85253
OMO56234.1	1.85275
OMO53277.1	1.85291
OMP03655.1	1.85298
OMO72659.1	1.85319
OMO66477.1	1.85343
Novel03706	1.85367
OMO58764.1	1.85419
OMO85677.1	1.85446
OMO84335.1	1.85513
OMO75628.1	1.8558
OMO58804.1	1.85724
OMO53495.1	1.85853
Novel03279	1.86003
Novel01501	1.86009
OMO86845.1	1.86052
OMO93508.1	1.86091
OMO60667.1	1.86138
OMO54331.1	1.86246
OMO74386.1	1.86314
Novel06783	1.86337
Novel03652	1.8637
OMO54371.1	1.86371
OMO60516.1	1.86388
OMO82665.1	1.86402
OMO65656.1	1.86595
Novel01352	1.867
OMO53689.1	1.86724
OMO56419.1	1.86769
OMO78910.1	1.86842
Novel05095	1.86892
OMP06084.1	1.8707
OMO53035.1	1.87295
OMO85961.1	1.87355
OMO77595.1	1.87393
OMO61167.1	1.87415
OMO92637.1	1.8755
OMO79248.1	1.87693
OMP01046.1	1.87722
OMO79319.1	1.87737
OMO90814.1	1.87825
OMO87383.1	1.87921
OMO88699.1	1.87948
Novel03818	1.88077
Novel04662	1.88082
OMO55607.1	1.88339
OMO90032.1	1.88467
OMO78377.1	1.88514
OMO79917.1	1.88541
Novel03727	1.88588
OMO88856.1	1.88608
OMO52796.1	1.88725
OMP12084.1	1.88898
OMO80266.1	1.88902
OMO95695.1	1.88944
OMO92104.1	1.89115
OMO69550.1	1.89118
OMP12045.1	1.89136
OMO84157.1	1.8919
OMO79676.1	1.89223
OMP07348.1	1.89237
Novel06683	1.89334
Novel00265	1.89743
OMP07412.1	1.89828
OMO76765.1	1.89869
OMO54944.1	1.89969
OMO80098.1	1.90017
OMO80414.1	1.90124
OMO59655.1	1.90224
Novel03262	1.90335
OMO65705.1	1.90345
Novel01554	1.90498
Novel06069	1.9057
OMO60925.1	1.90672
OMO71274.1	1.90705
OMO72901.1	1.90744
OMO54431.1	1.90754
Novel03793	1.90771
OMO73505.1	1.90845
OMO87965.1	1.90851
Novel01413	1.90862
OMO55789.1	1.90881
OMO84385.1	1.90946
OMO89561.1	1.90948
OMO72549.1	1.91097
OMO58916.1	1.91112
OMO88471.1	1.91274
OMO74261.1	1.91336
OMO87930.1	1.91362
OMO66234.1	1.91629
OMO74783.1	1.91648
OMO60248.1	1.91673
Novel04692	1.91693
OMO57437.1	1.91784
Novel06596	1.92019
OMO56161.1	1.92118
OMO93905.1	1.92618
Novel03563	1.9267
OMO78438.1	1.9272
OMO80794.1	1.92789
OMO52380.1	1.92919
OMO64478.1	1.92919
OMO85284.1	1.92928
OMO73982.1	1.92933
Novel04886	1.92969
OMO87574.1	1.93008
Novel01953	1.93011
OMO73922.1	1.93107
OMO76148.1	1.93191
OMO60320.1	1.93249
OMO84792.1	1.93561
OMO68253.1	1.93571
OMO67267.1	1.93655
OMO94386.1	1.93889
OMO87409.1	1.93904
OMP01504.1	1.94015
OMO76882.1	1.94082
OMO71040.1	1.94192
OMO95256.1	1.94194
OMO80289.1	1.942
Novel01428	1.94383
OMP06318.1	1.94586
OMO67621.1	1.94628
OMO56574.1	1.94885
Novel02960	1.94907
OMO61356.1	1.94927
Novel03583	1.94965
OMO78167.1	1.94994
Novel00529	1.95122
OMP11479.1	1.95317
OMP11480.1	1.95372
OMO51613.1	1.95473
Novel03554	1.95473
Novel04344	1.95689
Novel02179	1.95692
Novel03973	1.95751
OMP10999.1	1.95779
OMO52881.1	1.95788
Novel00068	1.95818
OMO85206.1	1.96063
Novel01668	1.96151
OMO60176.1	1.96237
OMO61224.1	1.96337
OMO60066.1	1.96413
OMO49617.1	1.96859
OMO95947.1	1.96893
OMO95363.1	1.97119
OMP00946.1	1.97128
OMO77751.1	1.97205
Novel05732	1.97308
OMO89053.1	1.97368
OMO58725.1	1.97369
OMO61495.1	1.97518
OMO96027.1	1.97581
OMP11489.1	1.97636
Novel03213	1.97695
OMO54935.1	1.98034
OMO86287.1	1.98066
Novel06005	1.98196
OMO90811.1	1.9824
Novel00807	1.98303
OMO91948.1	1.98564
OMO67533.1	1.98694
Novel00817	1.98731
OMP01984.1	1.98905
Novel06628	1.9891
OMP04988.1	1.99015
OMO81852.1	1.99058
OMO98808.1	1.99075
OMO85692.1	1.99234
OMO59687.1	1.99452
OMP06088.1	1.99525
OMO72657.1	1.99618
OMP11648.1	1.99962
Novel00896	1.99985
OMO56077.1	2.00418
OMO70405.1	2.00589
Novel03314	2.00669
OMO77478.1	2.00809
OMO63534.1	2.00828
OMP03201.1	2.00888
OMO62231.1	2.00953
Novel02683	2.0096
OMO74509.1	2.01119
Novel06120	2.01142
OMO70883.1	2.01181
OMO84016.1	2.0121
Novel06296	2.01225
OMO65562.1	2.01293
OMO54060.1	2.01327
OMO74011.1	2.01383
OMO64198.1	2.01674
OMO67313.1	2.01816
OMO68456.1	2.01913
OMP11413.1	2.01993
Novel05699	2.02103
OMO70925.1	2.02139
OMP01634.1	2.02205
OMO49704.1	2.02239
Novel01626	2.02256
Novel06155	2.0245
OMO50826.1	2.02854
OMP01508.1	2.02895
Novel01044	2.02975
OMO70338.1	2.03229
OMO82089.1	2.03234
OMO55080.1	2.03525
OMO80226.1	2.03556
OMP03589.1	2.03582
OMO77860.1	2.03597
OMO95976.1	2.03656
Novel06422	2.03692
OMO93278.1	2.03745
OMO58224.1	2.03949
OMP03006.1	2.03955
Novel06225	2.03957
OMO96128.1	2.04013
Novel06657	2.0406
Novel04426	2.04148
Novel02645	2.04164
OMO94810.1	2.04206
OMO87029.1	2.04241
OMP01712.1	2.04304
OMO54112.1	2.04383
OMO73584.1	2.04409
OMP11187.1	2.04455
Novel05989	2.04506
OMO99849.1	2.04529
Novel02029	2.04702
OMO64184.1	2.04826
OMO63733.1	2.04905
OMO85423.1	2.05042
OMO51517.1	2.05172
OMO58897.1	2.05299
OMO85759.1	2.05322
OMP03001.1	2.05434
Novel01485	2.05475
OMO55408.1	2.05489
OMO97217.1	2.05681
OMO88225.1	2.05684
Novel00601	2.05721
OMO54759.1	2.0584
OMO52842.1	2.05952
Novel02606	2.06148
OMO82019.1	2.06457
Novel05798	2.0654
OMO71041.1	2.0676
Novel01343	2.06991
OMO74491.1	2.07009
OMO87594.1	2.07015
OMO87041.1	2.07068
OMO75834.1	2.07142
OMO97338.1	2.07195
OMO85880.1	2.07221
Novel00929	2.07222
OMO55071.1	2.07242
OMO65836.1	2.07456
OMO64178.1	2.07538
OMO99433.1	2.07766
OMO59087.1	2.07814
OMO70483.1	2.07841
OMO78883.1	2.07933
Novel06137	2.08008
OMO76657.1	2.08091
OMO87343.1	2.08395
OMO54824.1	2.08686
OMO70697.1	2.08691
OMO64440.1	2.08825
OMO69684.1	2.08844
Novel05771	2.08861
OMO55972.1	2.0889
OMO50463.1	2.08926
OMO79765.1	2.09066
OMP03081.1	2.09122
Novel06411	2.09152
OMO79235.1	2.0926
OMO67955.1	2.09547
OMO81283.1	2.09572
OMO55599.1	2.09619
OMO61456.1	2.09645
OMO76700.1	2.1
Novel05744	2.1007
OMO91355.1	2.10284
OMO84950.1	2.10341
Novel02147	2.10456
OMP02926.1	2.1053
OMO96471.1	2.10631
OMO51331.1	2.10715
OMO91884.1	2.10738
Novel02785	2.10785
Novel06668	2.10831
OMO88110.1	2.10919
Novel00789	2.10936
Novel02527	2.11009
OMO58183.1	2.11266
OMO98026.1	2.11446
OMO96605.1	2.11739
OMO62032.1	2.11874
OMO68794.1	2.11897
OMO72812.1	2.1192
OMO55772.1	2.11968
OMP00307.1	2.1229
OMO87593.1	2.12333
OMO80130.1	2.1237
OMO56691.1	2.12391
OMO54050.1	2.12637
OMO76528.1	2.12723
OMO80025.1	2.12935
OMO62848.1	2.12996
OMO73669.1	2.1308
OMO61485.1	2.13103
OMO77785.1	2.13136
Novel04349	2.1325
OMO80013.1	2.1325
OMO66734.1	2.13336
OMO94946.1	2.13343
Novel06542	2.13465
OMO80496.1	2.13497
OMO56939.1	2.13611
OMO65637.1	2.13671
OMO96969.1	2.13676
OMO90188.1	2.13758
OMO80546.1	2.13973
OMO67077.1	2.14001
OMO60576.1	2.14071
Novel02131	2.14196
Novel05749	2.143
OMO55558.1	2.1436
OMO66371.1	2.14668
OMO81928.1	2.14705
OMO91579.1	2.14769
Novel00953	2.14774
OMO80690.1	2.15103
OMO63059.1	2.15111
OMO78506.1	2.15338
OMO92384.1	2.15346
Novel04212	2.15361
OMO55659.1	2.15378
OMO75931.1	2.15641
Novel00033	2.15683
OMO59982.1	2.15698
Novel05954	2.15701
OMO64535.1	2.15803
OMO97272.1	2.15917
OMO68970.1	2.15955
OMO61575.1	2.15981
OMP06231.1	2.16048
Novel05631	2.16155
OMO67174.1	2.162
Novel04580	2.16348
OMO70927.1	2.16372
OMO80268.1	2.1641
OMO80124.1	2.16572
Novel04423	2.16572
OMO61392.1	2.16638
OMO53732.1	2.1677
Novel01841	2.1698
Novel01859	2.17217
OMO61023.1	2.17235
Novel06169	2.17267
OMO54067.1	2.17379
OMO59306.1	2.17394
Novel05730	2.17734
Novel00327	2.17744
Novel00869	2.17931
OMO74615.1	2.17937
OMO79816.1	2.18112
OMP11003.1	2.18158
Novel05609	2.18162
Novel03089	2.18168
OMO54535.1	2.1821
OMO86222.1	2.18271
OMO76688.1	2.18304
OMO98269.1	2.18361
OMP05216.1	2.18542
OMO63969.1	2.18623
OMO75842.1	2.18653
Novel01774	2.18818
OMO58732.1	2.18859
OMO64574.1	2.19124
OMO74159.1	2.19144
OMO93952.1	2.19228
OMO69572.1	2.19258
OMP11239.1	2.19307
OMO70309.1	2.19472
OMO79575.1	2.19616
OMO79538.1	2.19675
OMO77835.1	2.19759
OMO78667.1	2.19784
OMO96715.1	2.1993
OMO97216.1	2.20077
OMO85329.1	2.20417
OMP01704.1	2.20429
OMO78975.1	2.20481
OMO61762.1	2.20598
OMP11973.1	2.20659
OMO71602.1	2.20665
OMO79903.1	2.20774
OMO61215.1	2.20861
OMO62412.1	2.20954
OMO62990.1	2.21161
OMP02553.1	2.21227
Novel04305	2.21236
OMO68237.1	2.21312
OMO78439.1	2.21421
Novel04226	2.21469
OMO74041.1	2.21529
Novel04108	2.21653
OMO83863.1	2.22009
OMO52012.1	2.22022
OMO59407.1	2.22049
OMO52879.1	2.22139
OMO49632.1	2.22227
OMO81150.1	2.22522
OMO49660.1	2.22529
OMO78315.1	2.22618
OMP02158.1	2.22841
Novel05927	2.22908
OMO84944.1	2.23031
OMO87837.1	2.23084
Novel06209	2.23087
OMO93627.1	2.23369
Novel02444	2.23379
OMP03845.1	2.23637
OMO69706.1	2.23671
OMO69612.1	2.23781
OMO65786.1	2.23835
OMO60537.1	2.24002
OMO64363.1	2.24107
Novel05564	2.24148
Novel02100	2.24208
Novel02551	2.24264
Novel00118	2.24287
OMO83315.1	2.24325
OMO53181.1	2.24429
Novel02847	2.24613
OMO74784.1	2.24661
OMP03202.1	2.24674
OMO63917.1	2.24681
OMO56899.1	2.24772
Novel02374	2.24815
Novel05214	2.24854
Novel03232	2.24871
Novel05237	2.24921
OMO58624.1	2.24949
OMO80471.1	2.25064
OMO79825.1	2.25082
OMO84699.1	2.2509
OMO54462.1	2.25111
OMO65281.1	2.25128
Novel06311	2.25201
OMO51552.1	2.25264
OMP11150.1	2.25322
OMO77296.1	2.25376
OMO80771.1	2.25431
Novel06159	2.25578
OMO81932.1	2.25738
Novel06603	2.2577
Novel05447	2.2582
OMO61658.1	2.25849
OMO91267.1	2.25993
OMO54912.1	2.26193
OMO83662.1	2.26346
Novel05173	2.26397
OMP01388.1	2.26452
OMO53750.1	2.26452
OMO63912.1	2.26461
OMO64368.1	2.26509
Novel06218	2.26529
Novel00189	2.26556
OMO97765.1	2.26617
Novel03121	2.26701
OMO49538.1	2.26723
Novel04286	2.26737
OMO67232.1	2.26989
OMO84101.1	2.27032
OMO78613.1	2.27068
OMO51113.1	2.27162
OMP03113.1	2.27164
Novel00155	2.27208
OMO68020.1	2.27292
Novel01414	2.27425
OMO79031.1	2.27431
OMO59771.1	2.27461
OMO93506.1	2.27525
OMO56998.1	2.27544
OMO77650.1	2.27816
Novel05638	2.27858
Novel04737	2.2815
OMO75496.1	2.28338
OMO68171.1	2.28475
OMO50420.1	2.28545
OMO56743.1	2.2863
Novel03188	2.28696
Novel02830	2.289
Novel02535	2.28935
OMO94139.1	2.28973
Novel01084	2.28999
Novel06814	2.29002
OMO55609.1	2.29037
OMO60008.1	2.29082
OMO59861.1	2.29147
OMO89137.1	2.29162
OMO78244.1	2.29302
OMO64151.1	2.2934
OMO55880.1	2.29397
OMO78154.1	2.29544
OMO78304.1	2.29568
OMO66811.1	2.29596
OMO83084.1	2.29837
OMO67123.1	2.29843
OMO96300.1	2.30079
OMO81806.1	2.30089
OMO86903.1	2.30118
OMO59626.1	2.30139
OMO59837.1	2.30223
Novel05567	2.30336
OMO56426.1	2.30436
Novel04710	2.30443
OMO52013.1	2.30468
OMO85243.1	2.30474
Novel04801	2.30646
Novel00663	2.30735
Novel00111	2.30875
OMO62829.1	2.31028
OMO92762.1	2.31116
Novel01944	2.31117
Novel06182	2.3112
Novel05550	2.31126
OMO85351.1	2.31291
Novel02842	2.31384
Novel05723	2.31614
OMO50949.1	2.31669
OMO75760.1	2.31692
OMO60819.1	2.31715
OMP10809.1	2.31742
OMO82165.1	2.31765
OMO85881.1	2.31808
OMO77778.1	2.31915
OMO78668.1	2.32058
OMO85023.1	2.32128
OMO86912.1	2.32157
OMO62017.1	2.32174
OMO88925.1	2.32269
OMP00260.1	2.32624
Novel01458	2.32635
OMO95235.1	2.32659
OMO58972.1	2.3274
OMP02203.1	2.32907
OMO55748.1	2.32916
OMO60376.1	2.3294
OMO81277.1	2.33108
Novel03830	2.33151
OMO90812.1	2.33309
OMP06380.1	2.33527
Novel04506	2.33559
OMO64384.1	2.33616
OMO85278.1	2.3374
OMP05751.1	2.33872
OMO55701.1	2.3388
OMO74625.1	2.3391
Novel06078	2.3426
Novel00469	2.34532
Novel00687	2.34696
OMO80248.1	2.34722
OMO97374.1	2.34776
Novel05190	2.34882
OMO88634.1	2.35038
OMO71541.1	2.35089
OMO53949.1	2.35158
Novel01530	2.35318
OMO86217.1	2.35448
Novel03519	2.35479
OMO70287.1	2.35504
Novel01560	2.35528
Novel04908	2.35638
OMO82849.1	2.35684
OMO84946.1	2.35729
OMO69138.1	2.35769
OMO85625.1	2.35833
OMO78288.1	2.35843
OMO67932.1	2.35887
Novel04897	2.35973
OMO71638.1	2.3608
OMO90810.1	2.36127
OMO85804.1	2.36328
OMO77649.1	2.36447
OMO54090.1	2.36643
OMO89374.1	2.36873
Novel06575	2.36903
OMO93005.1	2.36967
OMO60162.1	2.37012
Novel03640	2.3709
OMO99994.1	2.37133
OMP03153.1	2.37244
OMO56809.1	2.37347
OMO52657.1	2.37811
Novel03315	2.37858
OMO84342.1	2.37905
OMO76791.1	2.37964
OMO58186.1	2.38011
OMO66476.1	2.38096
OMP11825.1	2.38112
Novel05457	2.38147
OMO83008.1	2.38197
OMO70491.1	2.38208
OMP12081.1	2.38213
OMO67920.1	2.3826
OMO52871.1	2.38436
OMP11497.1	2.38497
OMO63759.1	2.38555
Novel01608	2.3856
Novel01762	2.38644
OMP11947.1	2.38699
OMO62350.1	2.38845
Novel06477	2.3887
OMP03639.1	2.38908
OMO85518.1	2.38966
OMO60658.1	2.39205
OMO71634.1	2.3947
OMO67557.1	2.39569
Novel05531	2.39617
OMO87541.1	2.39793
OMO79572.1	2.39822
OMO95485.1	2.39891
Novel00055	2.39892
OMO54704.1	2.39908
Novel01394	2.4014
Novel04807	2.40192
OMO66235.1	2.40217
Novel06509	2.40316
Novel02136	2.40358
OMO52392.1	2.40399
Novel02790	2.40442
Novel01431	2.40523
OMO67152.1	2.40688
OMO81116.1	2.40731
OMO61634.1	2.40877
Novel04574	2.40918
OMO97377.1	2.40951
OMO79760.1	2.41002
OMO54476.1	2.4111
OMO50768.1	2.41201
Novel05653	2.41315
Novel03736	2.41401
OMO71016.1	2.41524
OMO57114.1	2.41538
OMO85550.1	2.41707
OMO81683.1	2.41796
OMO88990.1	2.41899
Novel03387	2.41904
OMO72496.1	2.41955
OMO95881.1	2.4203
OMO49340.1	2.423
OMO62234.1	2.42306
OMO87910.1	2.42386
OMO58811.1	2.42418
OMO54713.1	2.42644
OMO50086.1	2.42741
OMP09778.1	2.43009
OMO87355.1	2.43034
OMP04711.1	2.43128
Novel06630	2.43508
OMO60859.1	2.43546
OMO83731.1	2.43564
Novel02899	2.43565
Novel02304	2.43719
OMO66020.1	2.43869
OMO86021.1	2.43976
OMO87916.1	2.44317
OMP10579.1	2.44318
OMO82964.1	2.44366
Novel02894	2.44598
OMO72146.1	2.44636
OMO85675.1	2.44754
OMO91076.1	2.4486
OMO97979.1	2.44903
OMO85437.1	2.44943
OMO81334.1	2.44958
OMO53452.1	2.4497
Novel05475	2.45133
OMO94230.1	2.45206
Novel03667	2.45322
OMO79512.1	2.45476
Novel05183	2.45489
OMO52187.1	2.45525
[truncated: 16,127 more rows]
