# Supplementary material for: Gene coexpression network analysis and tissue-specific profiling of gene expression in jute (Corchorus capsularis L.)
Source: BMC Genomics. 2020 Jun 16;21:406. doi: 10.1186/s12864-020-06805-6 (PMC7298812; doi:10.1186/s12864-020-06805-6)
Supplement: Supplementary file 5 — Additional file 5: Table S5. Transcriptional genes that were identified in fruit < 0.8 cm in diameter (FF1). [file 12864_2020_6805_MOESM5_ESM.xlsx]

## Sheet: Average RPKM of FF1
geneID	Average RPKM of FF1
Novel00523	1.00008
OMP11964.1	1.00072
OMO49949.1	1.00114
Novel00786	1.00195
OMO51489.1	1.00309
Novel01472	1.00322
OMO86726.1	1.00348
Novel05971	1.0061
OMO56917.1	1.00747
OMO80770.1	1.00858
OMO58351.1	1.00957
OMO69774.1	1.00968
OMO75361.1	1.01052
Novel03597	1.01073
OMO78186.1	1.01135
Novel00957	1.01191
OMO52777.1	1.01219
Novel02050	1.0128
OMO51515.1	1.01534
Novel02874	1.0156
OMO96344.1	1.01654
Novel04182	1.01689
OMO72880.1	1.01703
OMO87540.1	1.01717
OMO74410.1	1.0175
OMO83879.1	1.01772
OMO77841.1	1.01775
Novel03193	1.01915
Novel01497	1.01938
OMO59230.1	1.02089
Novel06457	1.0218
Novel02846	1.02272
OMO69659.1	1.02312
OMP00238.1	1.02362
OMO84169.1	1.02433
OMO88204.1	1.02523
Novel02288	1.02537
OMO93900.1	1.02538
Novel02092	1.02571
Novel05279	1.02611
OMO54316.1	1.02654
OMO69195.1	1.02678
OMO90225.1	1.02696
Novel03101	1.02723
OMO81458.1	1.02819
Novel03554	1.02858
OMO64362.1	1.02919
OMO68889.1	1.03078
OMO51742.1	1.03091
OMO88840.1	1.0312
Novel01124	1.03227
Novel00079	1.03261
OMO89743.1	1.03297
Novel02676	1.03315
Novel00662	1.03326
OMO93026.1	1.03353
OMO85373.1	1.03444
OMO50100.1	1.0346
Novel01844	1.0346
OMO84893.1	1.03527
OMO98023.1	1.03654
Novel03416	1.03761
OMO62573.1	1.03851
OMO76214.1	1.0387
OMO78311.1	1.03926
OMO87900.1	1.04001
Novel03163	1.04005
Novel03120	1.04012
OMO94792.1	1.0403
Novel06435	1.0403
OMO59306.1	1.04037
Novel03162	1.04049
Novel05116	1.04069
OMP06032.1	1.04189
Novel01895	1.04202
OMO85855.1	1.04214
OMO62560.1	1.0423
OMO60275.1	1.04243
Novel01588	1.04277
OMO85192.1	1.0431
Novel03138	1.04342
OMP11886.1	1.04385
OMO72913.1	1.04398
Novel04019	1.04405
OMO74592.1	1.04489
OMO56703.1	1.04533
OMO59940.1	1.04605
OMO60925.1	1.0477
Novel04140	1.04883
OMO86973.1	1.04905
OMO83501.1	1.04911
Novel04624	1.04926
Novel01608	1.04928
Novel03981	1.04942
OMO53689.1	1.05052
OMO99815.1	1.05086
OMO67464.1	1.05109
OMO52655.1	1.05179
Novel04331	1.05192
Novel04333	1.05251
OMO84729.1	1.05269
OMO64492.1	1.05281
Novel04446	1.05308
Novel06657	1.05322
OMO72307.1	1.05354
OMO55589.1	1.05362
OMO95775.1	1.05445
OMO97541.1	1.05485
Novel03719	1.05556
OMO78390.1	1.05671
Novel01133	1.05675
OMO61906.1	1.05675
Novel04149	1.05804
OMO72258.1	1.05837
Novel01992	1.05842
OMP11638.1	1.05864
OMO71403.1	1.05959
Novel04349	1.06042
OMO54238.1	1.06088
OMO74535.1	1.06146
Novel01092	1.06171
Novel01623	1.06209
OMO92637.1	1.06236
OMO77296.1	1.06246
OMO97538.1	1.06416
OMO53017.1	1.06426
OMO98091.1	1.06562
OMO95062.1	1.06889
OMO89258.1	1.06925
OMP07939.1	1.07043
Novel04234	1.07082
OMO79664.1	1.07116
OMO69466.1	1.07341
OMO92566.1	1.07397
Novel00778	1.07409
Novel00567	1.07475
OMO85278.1	1.07488
Novel00985	1.07507
Novel02832	1.07552
Novel02907	1.07565
Novel05188	1.07565
OMO58736.1	1.07595
OMO74699.1	1.07624
Novel02703	1.0765
OMO92249.1	1.0772
OMO50407.1	1.07734
OMO50860.1	1.07756
OMO90189.1	1.078
Novel06775	1.07817
Novel02617	1.07879
OMO78956.1	1.07955
OMO62910.1	1.07961
OMO99680.1	1.0803
Novel04291	1.08078
OMP06379.1	1.08094
OMO99993.1	1.08259
OMO91952.1	1.08316
OMO55896.1	1.08362
OMO59310.1	1.08386
OMO79642.1	1.08397
OMO56485.1	1.08498
Novel01368	1.08577
OMO68966.1	1.08608
Novel05171	1.08622
OMO88415.1	1.08637
Novel01431	1.08653
OMO86864.1	1.08687
OMO84854.1	1.08698
Novel06645	1.08701
OMO52010.1	1.08749
OMO91462.1	1.08759
Novel04209	1.08775
OMO58990.1	1.08921
OMO70704.1	1.09075
OMO95644.1	1.0914
OMO60515.1	1.09256
OMO53238.1	1.09307
OMO51022.1	1.0931
OMO52663.1	1.09326
OMO63707.1	1.09331
Novel06542	1.09386
OMO71008.1	1.09442
Novel00906	1.09559
Novel01649	1.09806
OMO93777.1	1.09863
Novel05090	1.0991
Novel03231	1.09945
OMO66399.1	1.09953
OMO79030.1	1.09973
OMO66020.1	1.1003
Novel04050	1.10036
OMO76958.1	1.10068
OMO82565.1	1.10111
OMO85484.1	1.1019
Novel00010	1.10293
Novel02608	1.10306
OMO50793.1	1.10342
Novel03000	1.10397
OMO66567.1	1.10413
OMO79770.1	1.10442
Novel02137	1.10528
OMP05750.1	1.10608
OMO59024.1	1.10619
OMO49371.1	1.10648
OMO83651.1	1.1069
Novel04074	1.10696
OMO76312.1	1.10722
OMO99850.1	1.10735
OMO64574.1	1.10791
OMO92913.1	1.10846
Novel01370	1.1089
OMO53598.1	1.10931
Novel02655	1.10944
Novel04486	1.10946
OMO60320.1	1.10995
Novel05955	1.11083
OMO95171.1	1.11125
OMP07780.1	1.11185
OMO61457.1	1.11217
Novel05594	1.11242
OMO79976.1	1.11251
OMO98138.1	1.11254
OMO71358.1	1.11339
OMO54162.1	1.11522
Novel00783	1.11616
OMO78305.1	1.11671
OMO60382.1	1.11712
OMO93852.1	1.1175
OMO76868.1	1.12012
Novel00792	1.12027
OMO64735.1	1.12029
OMO51886.1	1.12038
OMO67277.1	1.12204
OMO95786.1	1.12215
OMP07200.1	1.12221
Novel01084	1.12225
OMP12156.1	1.1232
OMO80272.1	1.12347
OMP11005.1	1.12382
OMO74050.1	1.12383
Novel00298	1.12433
OMO70338.1	1.12492
OMO89235.1	1.12521
OMO78702.1	1.12581
OMO79701.1	1.12595
OMO50946.1	1.12603
OMP10511.1	1.12661
OMO79546.1	1.12803
OMO86728.1	1.12805
OMO97001.1	1.1285
OMO85211.1	1.12932
Novel04484	1.12965
OMO80346.1	1.1307
OMO64199.1	1.1308
OMO84931.1	1.13091
OMO88110.1	1.1314
OMO71355.1	1.13292
OMO78971.1	1.13483
OMO85869.1	1.13519
Novel05790	1.13519
OMO78207.1	1.13576
Novel04846	1.13578
Novel05078	1.13652
OMO66748.1	1.13715
Novel01342	1.13808
Novel00560	1.13839
OMP11048.1	1.13924
OMP03640.1	1.14034
Novel01826	1.14038
OMO93411.1	1.14117
OMO85423.1	1.14132
Novel00053	1.14139
OMO53685.1	1.14163
OMO55665.1	1.14164
OMO66339.1	1.14173
OMO83786.1	1.14176
Novel00712	1.14206
Novel05071	1.14259
Novel00213	1.14386
OMP02015.1	1.14391
Novel06425	1.14396
OMO61978.1	1.14446
OMO55739.1	1.14629
OMO99013.1	1.14709
Novel02282	1.14754
OMO70931.1	1.14788
OMO94228.1	1.14811
Novel05037	1.14963
Novel04464	1.15055
OMO89689.1	1.15061
OMO65947.1	1.15139
OMO96212.1	1.15238
OMO53756.1	1.1534
Novel03611	1.1538
Novel02708	1.15399
OMO70305.1	1.1541
OMO89091.1	1.1546
OMO71842.1	1.15724
OMO67252.1	1.15747
OMO78881.1	1.15785
OMO89833.1	1.1582
Novel02391	1.15845
OMO76678.1	1.1588
OMO91817.1	1.15926
OMO89599.1	1.1595
Novel02965	1.15953
OMO80758.1	1.16131
OMO76567.1	1.1617
Novel04850	1.1617
Novel05883	1.16196
OMO88346.1	1.16207
OMO55220.1	1.16336
OMP01009.1	1.16353
OMO74753.1	1.16384
Novel04735	1.16399
Novel02987	1.16399
OMO75497.1	1.16403
Novel04194	1.16453
OMP08177.1	1.16489
OMO54571.1	1.1657
Novel02533	1.16713
OMO54767.1	1.16906
OMO50367.1	1.17094
Novel01509	1.17213
OMO60831.1	1.17232
OMO88037.1	1.17325
OMO80043.1	1.17446
Novel03247	1.17519
Novel04054	1.17583
OMO97096.1	1.17584
OMO57202.1	1.17624
OMO63744.1	1.17767
OMO85256.1	1.17768
Novel04774	1.17846
Novel02393	1.17861
Novel06439	1.17881
OMO70930.1	1.17925
OMO74072.1	1.18184
OMO86187.1	1.18238
OMO92908.1	1.18281
Novel03704	1.18294
Novel03392	1.18392
OMO69583.1	1.18468
OMO67862.1	1.18481
OMO89839.1	1.18487
OMO78968.1	1.18521
OMO51021.1	1.18612
OMO57247.1	1.18663
OMO88006.1	1.18664
Novel03314	1.18746
OMO55413.1	1.18753
OMO89860.1	1.18789
OMO62724.1	1.18861
OMO60003.1	1.1887
OMO74261.1	1.18896
OMO77307.1	1.18901
OMO72435.1	1.18918
Novel02506	1.18952
OMP11180.1	1.19008
OMP03891.1	1.19018
OMO55871.1	1.19092
OMO60301.1	1.19152
OMO76355.1	1.19164
Novel01021	1.19173
OMO99806.1	1.19276
OMO57066.1	1.19276
OMO66206.1	1.19289
Novel00581	1.19469
OMO83638.1	1.19548
Novel00179	1.19605
OMO92596.1	1.19684
OMO83713.1	1.1986
Novel05804	1.19921
OMO67966.1	1.20009
Novel05458	1.20035
Novel05827	1.20076
Novel02777	1.20292
OMO99951.1	1.20435
Novel05457	1.20509
OMO66609.1	1.20538
Novel06241	1.20552
OMO80404.1	1.20582
Novel01243	1.2062
OMO87029.1	1.20648
OMO93005.1	1.20723
OMO52888.1	1.2079
OMP10809.1	1.20815
OMO86217.1	1.20815
Novel02479	1.20924
OMO52844.1	1.21017
OMO66554.1	1.21054
OMP04453.1	1.21092
OMO88478.1	1.21096
OMO65707.1	1.21162
OMP07468.1	1.21167
Novel04498	1.21192
OMO82818.1	1.21246
OMO80775.1	1.21286
Novel00076	1.21358
OMO52277.1	1.2137
OMO51235.1	1.21604
OMO61930.1	1.21739
OMO81827.1	1.21772
OMO64519.1	1.21907
OMO80476.1	1.21946
OMO70350.1	1.21965
Novel01324	1.21984
Novel04759	1.22047
Novel05036	1.22115
OMO76512.1	1.22125
OMO76200.1	1.22138
OMO60922.1	1.22395
OMO76289.1	1.22404
Novel01759	1.22435
OMO54055.1	1.22524
OMO97519.1	1.22608
OMP03647.1	1.22628
Novel02897	1.22666
OMO49692.1	1.22669
Novel02587	1.22723
OMO94486.1	1.22758
OMO98441.1	1.22869
OMO50525.1	1.22907
OMO78844.1	1.22909
OMO75417.1	1.22913
Novel06699	1.23017
OMO61200.1	1.23053
Novel02991	1.23105
OMO77196.1	1.23142
OMO74796.1	1.23242
OMO57391.1	1.2326
OMO82166.1	1.23428
Novel05514	1.23479
OMO81046.1	1.23483
OMO99518.1	1.23556
OMO74461.1	1.23561
OMO54116.1	1.23578
OMO73984.1	1.23607
OMO71538.1	1.23613
OMO63495.1	1.23624
OMO83805.1	1.23645
OMO84826.1	1.23654
OMO70299.1	1.23686
OMO87105.1	1.23892
OMO59899.1	1.23893
Novel02633	1.23912
OMO97273.1	1.2394
Novel06422	1.2401
Novel01211	1.24031
OMO96605.1	1.24046
OMO86275.1	1.24085
OMO80817.1	1.24099
OMO89052.1	1.24113
Novel03035	1.24184
OMO77425.1	1.24188
OMO74478.1	1.24212
OMP10621.1	1.24254
Novel01058	1.24267
OMO51277.1	1.24307
OMO55899.1	1.24445
OMO70738.1	1.24575
OMO52658.1	1.24684
OMO98228.1	1.24705
Novel06113	1.24727
Novel04887	1.24768
OMO99049.1	1.24814
OMO81778.1	1.24894
OMO51635.1	1.24895
OMO79822.1	1.24895
OMO78159.1	1.24923
Novel01849	1.24983
Novel02442	1.25
OMO80032.1	1.25082
OMO53251.1	1.25111
OMO63601.1	1.25238
OMO82474.1	1.25313
OMO50443.1	1.25364
OMO52595.1	1.25438
OMO52380.1	1.2559
OMO53774.1	1.25631
OMO51493.1	1.25762
Novel05626	1.2578
OMO54787.1	1.25791
Novel03375	1.25804
Novel03107	1.25806
OMO60732.1	1.2598
OMO56939.1	1.26008
Novel02842	1.26063
OMO62465.1	1.26089
Novel02113	1.26136
OMO87423.1	1.26156
OMO94230.1	1.26158
OMO81377.1	1.26356
Novel04108	1.26408
OMO58916.1	1.2657
OMO61193.1	1.26593
OMO99800.1	1.26727
OMO97032.1	1.2674
OMP12268.1	1.26875
Novel03901	1.26879
OMO85005.1	1.26889
OMO81623.1	1.26929
Novel04610	1.26951
OMO84520.1	1.27043
Novel04789	1.27163
OMO83496.1	1.27231
OMO52653.1	1.2725
OMO55574.1	1.27348
Novel05332	1.2739
Novel02942	1.27449
OMO62766.1	1.2745
OMO54839.1	1.2746
OMO61498.1	1.2748
OMO56957.1	1.27524
OMO76330.1	1.27576
OMO80302.1	1.27601
OMO85759.1	1.27614
OMO87799.1	1.27619
Novel02605	1.27691
OMO94856.1	1.27701
OMO75342.1	1.27766
OMO72614.1	1.27946
OMO69626.1	1.27949
Novel00732	1.2799
OMO60544.1	1.281
Novel03817	1.28101
OMO74444.1	1.28129
OMO64387.1	1.28139
OMO56117.1	1.28158
OMO71763.1	1.28191
OMO79468.1	1.28201
Novel02540	1.2825
Novel06596	1.28426
OMP11843.1	1.28496
OMO66251.1	1.28626
Novel03105	1.2865
Novel00583	1.28746
OMO55960.1	1.28807
Novel04592	1.28929
Novel00969	1.28959
OMO85151.1	1.29172
OMO97678.1	1.29274
OMO79998.1	1.29325
Novel00904	1.29364
OMO83624.1	1.29468
OMO94881.1	1.29586
Novel00424	1.29649
OMO80287.1	1.29689
Novel00491	1.29772
Novel02131	1.29801
OMO79028.1	1.29905
Novel01105	1.2993
Novel03877	1.29939
OMO54102.1	1.29951
OMO86485.1	1.30028
OMO57113.1	1.30181
OMO88950.1	1.30358
Novel06143	1.30363
OMO69030.1	1.30429
OMO95743.1	1.30432
OMO52611.1	1.305
Novel05554	1.30677
OMP03001.1	1.30761
OMO85457.1	1.30869
Novel05607	1.31072
OMP11782.1	1.31093
OMO59064.1	1.31101
Novel01914	1.31315
OMO58840.1	1.31374
OMO67412.1	1.31493
OMO70575.1	1.31591
OMO79504.1	1.31639
OMO97988.1	1.31665
OMO64581.1	1.31774
OMO68049.1	1.3187
OMP11598.1	1.31966
OMO54544.1	1.3203
OMO78040.1	1.32037
OMO85838.1	1.3241
Novel02021	1.32524
OMO88444.1	1.32527
OMO55785.1	1.32555
Novel05460	1.32587
OMO58661.1	1.3259
OMO76834.1	1.32642
Novel03553	1.32718
Novel04261	1.3274
Novel06209	1.32844
OMO88759.1	1.32884
OMO64233.1	1.32908
Novel06591	1.32962
OMO72673.1	1.33007
Novel00680	1.33051
OMO86343.1	1.3311
OMO56421.1	1.33361
Novel03039	1.33468
Novel02891	1.3347
Novel01264	1.33487
Novel03412	1.33571
OMO74468.1	1.33579
Novel03153	1.33617
OMO81339.1	1.33627
OMO63149.1	1.33878
Novel06676	1.33893
Novel00012	1.34069
OMO97634.1	1.34371
OMP03201.1	1.34412
OMO85437.1	1.34474
Novel03223	1.34484
OMO62284.1	1.345
OMO88816.1	1.3479
Novel06496	1.34943
Novel02530	1.34953
OMO76632.1	1.35006
Novel01577	1.35019
Novel04929	1.35027
OMO60850.1	1.3531
OMO66464.1	1.35329
OMO73453.1	1.35496
OMO55818.1	1.35538
OMO65742.1	1.35588
OMO56800.1	1.35697
OMO73286.1	1.35801
Novel00878	1.35951
OMO81661.1	1.35952
Novel01343	1.36049
OMO61427.1	1.36051
Novel02120	1.36069
OMO73681.1	1.36165
Novel05467	1.36226
OMO78943.1	1.36269
OMO86386.1	1.36305
OMO74591.1	1.3631
OMO80580.1	1.36319
OMO76735.1	1.36362
OMO80462.1	1.3642
Novel04892	1.36503
Novel02320	1.36504
OMO73961.1	1.36542
OMO86831.1	1.36598
OMO94762.1	1.36605
OMO75958.1	1.3682
OMO76887.1	1.36855
Novel05730	1.36864
Novel04999	1.36915
OMO68999.1	1.36916
OMO65648.1	1.36938
OMO54738.1	1.36989
Novel03113	1.37021
OMO76556.1	1.37056
Novel00140	1.37108
OMO69238.1	1.37168
Novel02753	1.37299
Novel04176	1.3731
OMO57508.1	1.37552
Novel06179	1.37677
OMO73709.1	1.37681
OMO87916.1	1.37704
OMO95918.1	1.37744
OMO77649.1	1.37754
OMO95322.1	1.37821
OMO55659.1	1.37866
Novel00637	1.37902
OMO87663.1	1.37939
Novel04886	1.37943
OMO78735.1	1.38101
OMO76223.1	1.38159
OMO74520.1	1.38384
OMO71323.1	1.38385
Novel05322	1.385
OMO67558.1	1.38691
OMO62183.1	1.38814
OMO70982.1	1.38826
OMP06539.1	1.38831
OMO51148.1	1.38947
Novel04275	1.39171
Novel04937	1.39182
OMO67203.1	1.39216
Novel05660	1.39219
OMO54695.1	1.39251
OMO95942.1	1.39257
OMO61661.1	1.39381
OMO62104.1	1.39658
OMP06515.1	1.39721
OMO95949.1	1.39722
OMO93242.1	1.39742
OMO71175.1	1.39792
Novel05869	1.39832
OMO83497.1	1.39852
OMO78166.1	1.39901
OMP11529.1	1.39943
Novel00514	1.39977
OMO72192.1	1.40047
OMO70823.1	1.40123
Novel06747	1.4015
OMO81680.1	1.40187
Novel02883	1.40275
OMP10305.1	1.40319
OMO81173.1	1.40356
OMO56298.1	1.40416
OMO57393.1	1.40455
Novel03174	1.40525
OMO55504.1	1.40648
OMO53035.1	1.40661
Novel03583	1.40716
OMO56898.1	1.40729
OMP03589.1	1.40764
Novel04915	1.40777
OMO59745.1	1.40792
OMO95088.1	1.40871
OMO76388.1	1.40982
Novel02471	1.4102
OMP11191.1	1.41067
OMO61989.1	1.41069
OMO57670.1	1.41295
Novel01043	1.41326
OMO70285.1	1.4133
OMO73172.1	1.4136
Novel04138	1.41436
OMP11651.1	1.41537
OMO71382.1	1.41587
Novel04177	1.4161
OMO76984.1	1.4162
OMO60510.1	1.41647
OMO75297.1	1.41745
OMP03202.1	1.41745
Novel00407	1.41783
Novel00139	1.419
OMO82235.1	1.41978
OMO92638.1	1.42007
Novel03664	1.42046
Novel04654	1.4205
OMO62527.1	1.4208
Novel01791	1.42094
Novel00594	1.42125
OMO55391.1	1.42163
Novel02663	1.42638
Novel00478	1.42681
Novel06409	1.42682
OMO54160.1	1.4277
Novel03521	1.42837
OMO98590.1	1.42887
Novel03070	1.43211
Novel02821	1.43225
OMP02201.1	1.43432
OMO75740.1	1.4348
OMO81051.1	1.435
Novel05744	1.43527
OMO80436.1	1.43653
Novel05283	1.43688
OMO74424.1	1.43766
Novel04363	1.43893
OMO90935.1	1.43961
OMO62242.1	1.43977
OMO56783.1	1.4402
OMO62002.1	1.44051
Novel03340	1.44141
OMO94782.1	1.44165
Novel02693	1.44186
OMO49781.1	1.44205
OMO84139.1	1.44256
Novel04563	1.44373
Novel01428	1.44416
OMO78058.1	1.44483
Novel03829	1.44545
Novel03755	1.44546
OMO55034.1	1.446
OMO95976.1	1.44741
OMO96746.1	1.44746
Novel00809	1.44877
Novel05051	1.44885
OMO77478.1	1.44935
OMO66604.1	1.44956
OMO78353.1	1.45017
OMO90224.1	1.45152
OMP02986.1	1.45322
OMO69316.1	1.45484
OMO79005.1	1.45486
Novel01329	1.45698
OMO54088.1	1.45721
OMP11571.1	1.45948
OMO55634.1	1.45987
Novel05632	1.45988
OMO53618.1	1.46042
OMO87658.1	1.46052
OMO56057.1	1.46081
OMO92706.1	1.46095
OMO85518.1	1.46271
OMO91882.1	1.46421
Novel05323	1.46425
OMO56653.1	1.46469
OMO78141.1	1.46474
Novel02890	1.46573
Novel01766	1.46602
OMO67564.1	1.46631
OMO86997.1	1.46995
OMO92762.1	1.47079
Novel03657	1.47132
OMO65704.1	1.47304
OMO80116.1	1.47478
OMO55609.1	1.47505
OMO84896.1	1.47689
Novel01828	1.47793
OMO76306.1	1.47993
Novel00554	1.48046
OMO86738.1	1.48138
OMO74788.1	1.48167
OMO56749.1	1.48199
Novel01437	1.48355
OMO54050.1	1.4846
OMO53600.1	1.48474
OMO76885.1	1.485
OMO93871.1	1.48653
OMO78937.1	1.48974
Novel01878	1.48981
Novel02751	1.4909
OMO58722.1	1.49141
OMO82089.1	1.49198
OMP02160.1	1.49338
Novel01912	1.49558
OMO54782.1	1.49627
Novel06535	1.49795
OMO77488.1	1.4994
Novel06410	1.49944
Novel04827	1.5
OMO57153.1	1.50111
OMO68768.1	1.50143
OMO64230.1	1.50159
Novel01845	1.50184
OMO80163.1	1.5033
OMO76110.1	1.5037
OMO69166.1	1.50456
OMO56369.1	1.5046
OMO54430.1	1.50468
OMO73828.1	1.50478
Novel02067	1.50479
Novel06131	1.50544
Novel02728	1.50675
OMO67357.1	1.51217
OMO95334.1	1.51322
OMO51983.1	1.51366
OMO79118.1	1.51421
OMO78137.1	1.51482
OMO96715.1	1.51486
OMO67151.1	1.51547
OMO87930.1	1.51557
OMO73962.1	1.51558
OMO72296.1	1.51593
OMO85677.1	1.51665
Novel05190	1.51887
Novel03066	1.51889
OMP03564.1	1.52012
OMO49517.1	1.52017
OMO77587.1	1.52043
OMO55645.1	1.52094
OMO56674.1	1.52159
Novel00518	1.52244
OMO77486.1	1.52321
OMO94905.1	1.52498
OMO99156.1	1.52602
Novel02414	1.5262
OMO96853.1	1.52625
OMO93704.1	1.52757
OMO68909.1	1.52788
OMO53165.1	1.5281
OMO58704.1	1.52837
OMO59120.1	1.52926
Novel04246	1.52977
OMO98667.1	1.53006
OMO84464.1	1.53069
OMO74267.1	1.53074
Novel04225	1.53129
OMO53023.1	1.53237
OMO52104.1	1.53273
Novel03257	1.53284
OMO51587.1	1.53306
OMO79786.1	1.53373
OMO60177.1	1.53483
OMO88192.1	1.53562
Novel00559	1.53599
Novel03987	1.53612
Novel00157	1.53698
OMO65743.1	1.53729
OMO79766.1	1.53757
OMO56734.1	1.53769
OMO96341.1	1.53846
OMO55606.1	1.5389
OMO85209.1	1.54022
OMP07824.1	1.54038
OMO99994.1	1.54089
OMO86782.1	1.54229
Novel00128	1.54233
OMO91879.1	1.54263
OMO97714.1	1.54278
OMO96707.1	1.54327
OMO58040.1	1.54452
OMO53519.1	1.5471
OMP05225.1	1.54767
OMO93399.1	1.5482
OMO76883.1	1.55018
Novel01790	1.55033
OMO88786.1	1.55041
Novel01351	1.55092
Novel00698	1.55109
OMO50849.1	1.55124
OMO68695.1	1.55129
OMO84573.1	1.55223
OMO78831.1	1.55308
Novel03464	1.5539
OMO97979.1	1.55414
OMO93803.1	1.55534
Novel04220	1.55558
Novel06225	1.55648
OMO86023.1	1.55656
OMP00274.1	1.55659
Novel02394	1.55676
OMP03405.1	1.55762
OMO69261.1	1.55792
Novel06612	1.55918
Novel02496	1.55934
Novel06366	1.55954
OMO84941.1	1.56094
Novel06785	1.561
OMO94158.1	1.56159
OMO78428.1	1.56167
Novel06565	1.5628
OMO58224.1	1.56422
OMO51660.1	1.56514
OMO86846.1	1.56634
OMP11480.1	1.56659
OMO69197.1	1.56736
OMO86902.1	1.56803
OMO56915.1	1.56809
OMO84997.1	1.56862
Novel06513	1.56991
OMO99520.1	1.57082
OMO76147.1	1.57211
Novel00905	1.57276
Novel00214	1.57304
OMO76270.1	1.57411
Novel05151	1.57571
OMO86181.1	1.5792
Novel00721	1.58026
OMO91823.1	1.58124
Novel04856	1.5813
Novel00579	1.58167
OMO74631.1	1.5836
Novel02132	1.58376
OMO78620.1	1.58474
OMO60358.1	1.5852
OMO89791.1	1.58565
Novel06120	1.5861
Novel00505	1.58677
OMO81154.1	1.58814
OMO95862.1	1.58843
OMO73419.1	1.58924
OMO76971.1	1.59094
OMO87151.1	1.59206
OMO84939.1	1.59259
Novel04243	1.59332
OMO69237.1	1.59426
OMO98690.1	1.59522
Novel02517	1.59527
Novel01541	1.59616
Novel03019	1.59722
Novel05368	1.59926
OMO87506.1	1.59973
OMP11099.1	1.59977
Novel00511	1.60021
OMO59352.1	1.60025
OMP08577.1	1.60027
OMO93938.1	1.6019
OMP03724.1	1.60212
Novel03774	1.60236
Novel02679	1.60335
Novel01164	1.60453
Novel04499	1.60622
Novel02297	1.60703
Novel04423	1.60729
OMO63932.1	1.60803
OMO86232.1	1.60833
OMO87141.1	1.60855
Novel00562	1.60897
OMP11928.1	1.6094
Novel00381	1.60975
OMO61975.1	1.61003
Novel02351	1.61075
OMO77690.1	1.6109
OMO64504.1	1.61096
OMP12084.1	1.61178
OMO99366.1	1.61209
OMO83767.1	1.61381
Novel06094	1.61484
Novel04905	1.61565
Novel04505	1.61624
Novel02539	1.61642
OMO85162.1	1.61645
OMO88521.1	1.61771
OMO67028.1	1.62013
Novel05391	1.62131
OMO79022.1	1.6216
OMO50427.1	1.62198
OMO78250.1	1.62269
Novel03773	1.62313
OMP11475.1	1.62388
OMO87043.1	1.62477
OMP01146.1	1.62493
Novel04474	1.6253
Novel02920	1.62587
Novel02253	1.62596
OMO60842.1	1.6263
OMO76163.1	1.62803
OMO61519.1	1.62825
Novel06050	1.62985
OMO77833.1	1.63068
Novel02486	1.63224
OMO71950.1	1.63267
OMO67682.1	1.63392
OMO99153.1	1.63415
OMO93030.1	1.63427
Novel01501	1.63538
OMO99057.1	1.63788
OMO74752.1	1.63798
OMO96421.1	1.63806
OMO99526.1	1.63941
OMO79648.1	1.64055
OMO77729.1	1.64163
Novel03591	1.64228
Novel00344	1.64242
OMP06082.1	1.64249
OMO83143.1	1.64273
Novel01964	1.64336
Novel03528	1.64352
OMO81963.1	1.64358
Novel01555	1.64422
OMO65958.1	1.64459
OMO95256.1	1.64515
OMO88634.1	1.64587
OMO78553.1	1.64813
Novel01228	1.64833
OMO86100.1	1.64991
OMO52411.1	1.65137
OMO63072.1	1.65167
OMO84699.1	1.65224
OMO72061.1	1.65293
OMO98111.1	1.65378
OMO81333.1	1.65421
OMO94402.1	1.65567
OMO74532.1	1.65631
OMO79464.1	1.65756
Novel06677	1.65827
OMO60159.1	1.65866
Novel02437	1.65866
OMO93624.1	1.65896
OMO95879.1	1.66106
OMO96588.1	1.6618
OMO86980.1	1.66296
Novel01901	1.6633
OMP11596.1	1.66426
OMO91731.1	1.6648
Novel00023	1.66516
OMO72502.1	1.66658
OMO56287.1	1.66732
OMO60110.1	1.66897
Novel04344	1.66923
OMO53479.1	1.67045
Novel04578	1.67062
OMO65902.1	1.67116
OMO55390.1	1.6712
OMO62231.1	1.67322
OMO80248.1	1.67352
OMO70041.1	1.67397
Novel00369	1.67556
OMP03588.1	1.67642
OMO98822.1	1.67644
OMO97599.1	1.67695
Novel03948	1.67756
Novel03089	1.67814
OMO71624.1	1.679
Novel05930	1.67952
OMO72420.1	1.67987
Novel03360	1.67998
OMO59280.1	1.68028
OMO99995.1	1.68113
OMO52461.1	1.68289
OMO81771.1	1.68516
Novel00366	1.68524
OMP05224.1	1.68525
OMO85572.1	1.68612
OMO87907.1	1.68644
OMP09170.1	1.68684
OMO79938.1	1.68704
Novel04459	1.6884
Novel05563	1.68857
OMO85543.1	1.68924
Novel02926	1.68924
Novel05237	1.6911
OMO93778.1	1.69141
Novel00910	1.6918
Novel02063	1.69231
OMO60609.1	1.69246
OMO73710.1	1.69373
OMO92907.1	1.69388
OMO82789.1	1.69406
OMO78287.1	1.69602
OMO86804.1	1.69625
OMO93506.1	1.69704
OMP02105.1	1.69904
OMO79186.1	1.7002
OMO63990.1	1.70116
OMO98807.1	1.70425
OMO91486.1	1.70496
OMO94744.1	1.70594
OMO95250.1	1.7069
OMO51802.1	1.70695
Novel04558	1.70783
Novel06391	1.71061
OMO81081.1	1.71296
OMO81052.1	1.71339
OMO75193.1	1.71367
OMO81169.1	1.71391
OMO75442.1	1.71503
OMO76466.1	1.71661
OMO87383.1	1.71715
Novel04145	1.71746
OMO84321.1	1.71842
OMO62866.1	1.71924
OMO59766.1	1.72065
OMO84670.1	1.72086
Novel02662	1.72147
OMO93407.1	1.72327
OMO73110.1	1.72343
OMO93507.1	1.72345
Novel02342	1.72486
OMO95151.1	1.72487
Novel01626	1.72526
Novel05427	1.72543
OMO52009.1	1.72579
OMO61166.1	1.7265
Novel05603	1.72835
OMO79275.1	1.72859
OMO49997.1	1.72876
OMO79676.1	1.7295
OMO50870.1	1.73103
OMO74074.1	1.73125
OMO62533.1	1.73134
Novel04998	1.73263
OMO79710.1	1.73743
OMO70662.1	1.73831
Novel02416	1.7393
Novel04151	1.73951
Novel00615	1.74155
OMO59868.1	1.74289
Novel04897	1.74367
OMO49977.1	1.74518
OMO78494.1	1.74554
OMO54759.1	1.7493
Novel02796	1.74972
OMO94775.1	1.75116
OMO81775.1	1.75117
OMO88968.1	1.75283
OMO90205.1	1.75289
Novel00324	1.75308
OMO98859.1	1.75327
OMO56119.1	1.75418
Novel00858	1.75432
OMO75356.1	1.75565
OMO67261.1	1.75568
Novel02838	1.75656
OMO59565.1	1.75675
Novel02277	1.75707
OMP11715.1	1.75817
OMO87765.1	1.75849
OMO55573.1	1.75908
OMO59156.1	1.76222
OMO88762.1	1.76317
Novel06089	1.76323
OMO78425.1	1.76466
OMO65654.1	1.7666
OMO56651.1	1.76897
Novel06356	1.76973
OMP06714.1	1.77098
OMO93670.1	1.77121
OMO90032.1	1.77255
OMO84703.1	1.77485
OMO64623.1	1.77556
OMO83565.1	1.77629
OMO76972.1	1.77771
OMP02212.1	1.77793
Novel01890	1.77834
OMO71111.1	1.7802
OMO90192.1	1.78147
Novel02802	1.78295
OMP12075.1	1.7834
OMP11187.1	1.78436
Novel06408	1.78456
OMO96303.1	1.78669
OMO85343.1	1.78738
OMO81280.1	1.78805
OMO98971.1	1.78961
OMO78377.1	1.78979
OMO82964.1	1.79203
OMO72672.1	1.79305
OMO86863.1	1.79351
OMO56291.1	1.79411
Novel03386	1.79422
OMO95994.1	1.7944
OMO61563.1	1.7946
OMO96076.1	1.79477
OMO78286.1	1.79505
OMO59088.1	1.79527
OMO57101.1	1.79569
OMO50402.1	1.79587
OMP03535.1	1.79641
OMO53268.1	1.79681
Novel03131	1.79752
OMO89815.1	1.79808
OMO69718.1	1.79949
Novel06288	1.79981
OMO56863.1	1.80043
OMO71499.1	1.80101
OMO86207.1	1.80139
OMO99616.1	1.80145
Novel01485	1.80198
OMO56362.1	1.80205
Novel06522	1.80205
Novel04608	1.80221
Novel06159	1.80224
OMO81447.1	1.80494
Novel05701	1.80669
OMO88685.1	1.80752
OMO64197.1	1.81054
Novel02136	1.81169
OMO57146.1	1.81194
OMO88945.1	1.81219
Novel06266	1.81335
Novel03843	1.81367
OMO69099.1	1.81527
Novel04426	1.81542
OMO64543.1	1.81574
Novel06326	1.81592
Novel03727	1.81769
OMP11045.1	1.82101
OMO72154.1	1.82164
Novel03949	1.82242
Novel05985	1.82309
Novel06320	1.82373
Novel01352	1.82468
OMO55824.1	1.82473
OMP00253.1	1.82543
Novel05475	1.82632
OMO52924.1	1.82652
OMO76975.1	1.8269
OMO54333.1	1.8284
OMP06563.1	1.82975
OMO80018.1	1.82994
Novel04694	1.83098
OMO67230.1	1.8321
OMO51517.1	1.83232
OMO83296.1	1.83278
Novel06577	1.83327
OMO99071.1	1.83391
Novel02423	1.83526
OMO57063.1	1.83563
OMO84894.1	1.8364
OMO79031.1	1.83676
Novel05723	1.83698
Novel03496	1.83769
OMO70026.1	1.83784
OMO79165.1	1.83833
OMO94485.1	1.83996
OMO67847.1	1.84053
Novel01794	1.84066
Novel06412	1.842
Novel06142	1.84211
Novel02710	1.84467
OMO79731.1	1.8452
OMO73456.1	1.84596
OMO59755.1	1.84928
Novel06499	1.84958
OMO79972.1	1.85067
Novel06488	1.85074
OMO56880.1	1.85271
Novel00648	1.85337
OMO64289.1	1.85715
OMO49683.1	1.85756
OMO68132.1	1.85758
OMO77648.1	1.85879
OMO74816.1	1.86054
Novel05752	1.86075
Novel06543	1.86175
Novel03544	1.8652
OMO74238.1	1.86756
OMP11063.1	1.86829
OMO75288.1	1.86978
OMP11479.1	1.87289
Novel01044	1.87397
OMO68977.1	1.87452
OMO51113.1	1.8755
Novel06285	1.87613
OMO70554.1	1.87615
OMO85146.1	1.87616
OMO50816.1	1.87625
OMO79323.1	1.87868
Novel06573	1.87925
Novel00717	1.87959
OMO55677.1	1.8821
OMO53458.1	1.88376
OMO83009.1	1.88479
Novel02304	1.88543
OMO76199.1	1.88596
OMO69625.1	1.88671
OMO96128.1	1.88835
OMO81114.1	1.89185
OMO57014.1	1.89218
OMO81150.1	1.89313
OMO76563.1	1.89339
OMO71939.1	1.89478
Novel02482	1.89511
OMO84483.1	1.89605
OMO59687.1	1.89633
Novel06305	1.89667
OMO89633.1	1.89674
OMO60107.1	1.89766
OMO97272.1	1.8986
OMO83072.1	1.899
OMO70549.1	1.89902
Novel04378	1.89942
Novel04437	1.89997
OMO76728.1	1.90119
OMO79032.1	1.90158
OMO82599.1	1.90198
OMO79292.1	1.90301
OMO51513.1	1.90308
OMO98021.1	1.90525
OMP05149.1	1.90604
OMO60540.1	1.90628
OMO60825.1	1.9076
OMO88730.1	1.90825
Novel01697	1.91139
Novel04861	1.91139
Novel00315	1.91161
OMO57240.1	1.91202
OMO67803.1	1.91204
Novel04693	1.91207
OMP11023.1	1.91309
OMO53032.1	1.91313
OMO84825.1	1.91325
OMP11055.1	1.91387
OMO79124.1	1.91539
Novel04342	1.91595
Novel03789	1.91686
OMO79299.1	1.91756
OMP05440.1	1.91764
Novel00003	1.91965
OMO93228.1	1.92005
OMP05958.1	1.92021
OMO80496.1	1.92113
OMO59389.1	1.9221
OMO62882.1	1.92505
OMO86301.1	1.92555
Novel03837	1.92622
OMO77860.1	1.92728
Novel02259	1.92896
OMO89404.1	1.92927
OMO92477.1	1.92952
OMO65640.1	1.92997
OMP11489.1	1.93314
Novel06141	1.93512
OMO52172.1	1.93589
OMO61209.1	1.93766
OMO96342.1	1.93784
Novel06078	1.93856
Novel04132	1.93915
OMO72059.1	1.93931
Novel04233	1.94031
OMO89415.1	1.94048
Novel00780	1.94057
Novel04350	1.94155
OMP10353.1	1.94174
OMO72117.1	1.94272
OMO71072.1	1.94437
Novel04848	1.94451
OMO60974.1	1.94503
Novel01216	1.94531
OMO57235.1	1.94641
OMO59966.1	1.94673
Novel05926	1.94719
OMO89374.1	1.94806
OMO90365.1	1.94833
OMO62878.1	1.94862
OMO85546.1	1.94962
Novel00089	1.94976
OMO49538.1	1.95069
Novel04506	1.95118
OMO51501.1	1.95179
OMO82007.1	1.95229
OMO78414.1	1.95273
OMO74539.1	1.95276
OMO66614.1	1.95303
OMO60905.1	1.95417
OMO60532.1	1.95794
Novel03586	1.95798
OMO67894.1	1.95958
OMO88321.1	1.96016
Novel02514	1.9617
OMO86979.1	1.96305
OMO81347.1	1.96409
OMO56136.1	1.96419
OMO69979.1	1.96492
Novel05802	1.96562
OMO67893.1	1.96612
Novel04196	1.96651
Novel05652	1.96671
Novel04823	1.96743
OMP02108.1	1.96771
Novel04032	1.96832
OMO62350.1	1.96841
OMO93870.1	1.96887
OMO84914.1	1.96905
OMO98143.1	1.96952
OMO59930.1	1.96986
OMO79740.1	1.97001
OMO50888.1	1.97012
OMP10787.1	1.97176
Novel06583	1.97282
OMP04961.1	1.97359
OMO95363.1	1.97435
OMO85881.1	1.97452
OMO70445.1	1.97512
Novel06077	1.97618
Novel06814	1.9765
OMO77666.1	1.97656
OMO64128.1	1.97738
OMO78544.1	1.97805
OMO55742.1	1.97913
OMO59420.1	1.98244
OMO97374.1	1.98374
Novel05157	1.98448
Novel03886	1.98589
OMO84961.1	1.9869
OMO55972.1	1.98764
OMO79446.1	1.98804
OMP08855.1	1.98919
Novel02957	1.98975
OMO81283.1	1.98989
OMO50960.1	1.99021
Novel05562	1.9908
OMO56170.1	1.99141
OMO97938.1	1.9934
Novel02151	1.99432
OMO73638.1	1.99453
OMO87134.1	1.99661
OMO88990.1	1.99675
OMO72571.1	1.99701
Novel06381	1.99853
OMO82092.1	1.99973
OMO51236.1	2.00004
OMO98034.1	2.00011
Novel04944	2.00169
OMP02158.1	2.00243
OMO93691.1	2.00254
Novel04974	2.00426
OMO58734.1	2.00534
OMO58262.1	2.00587
Novel01025	2.00717
OMO80098.1	2.00843
OMO61786.1	2.00945
OMO96209.1	2.01139
OMO54872.1	2.01206
OMO51615.1	2.01282
OMO59840.1	2.01284
Novel06688	2.01369
OMO76765.1	2.01604
Novel03185	2.01745
Novel00189	2.01823
OMO50447.1	2.01875
Novel00394	2.02064
OMO79666.1	2.02223
OMO50510.1	2.02606
OMO67081.1	2.02664
OMO77978.1	2.02703
OMO68587.1	2.02729
OMO61954.1	2.02746
Novel05304	2.02858
OMO75088.1	2.02952
OMO82675.1	2.03037
Novel00681	2.03217
OMO58078.1	2.03221
Novel00810	2.03465
Novel04793	2.03689
Novel02130	2.0375
Novel01450	2.03931
OMO81960.1	2.04075
OMO55412.1	2.04154
OMO55450.1	2.04173
OMO75724.1	2.04183
OMO53808.1	2.04306
Novel01496	2.04317
Novel03205	2.04438
OMO55068.1	2.0446
OMO56111.1	2.04508
OMO95919.1	2.04594
OMO80673.1	2.04722
OMO66205.1	2.04748
OMO70463.1	2.04832
OMO87042.1	2.04873
OMO80252.1	2.04995
OMO78872.1	2.05
OMO74249.1	2.05207
OMO63061.1	2.05456
Novel01283	2.05706
Novel05564	2.05752
OMO89838.1	2.05782
OMO51799.1	2.05796
OMO87041.1	2.05809
Novel02064	2.05885
OMO61036.1	2.05963
OMO59712.1	2.06053
Novel04622	2.06112
Novel03655	2.06201
OMO62189.1	2.06322
OMO67022.1	2.06442
OMO95089.1	2.06489
OMO85832.1	2.06533
OMO75760.1	2.06728
OMO84915.1	2.06781
OMO87802.1	2.06833
OMO95207.1	2.06859
Novel04462	2.06919
OMO93352.1	2.06968
Novel02855	2.06986
OMO79047.1	2.07045
OMO72697.1	2.07063
OMO57669.1	2.07084
OMP05393.1	2.07347
OMO93627.1	2.07395
OMO64526.1	2.07446
OMO80164.1	2.07483
Novel03627	2.07541
Novel05114	2.07789
OMO94773.1	2.07863
OMO56286.1	2.07875
OMO87870.1	2.08058
OMO99500.1	2.0813
OMO73970.1	2.08205
OMO96286.1	2.08332
OMO52881.1	2.08383
Novel05032	2.08482
OMO71324.1	2.08499
Novel02830	2.08557
OMO60241.1	2.0866
OMO87032.1	2.09039
OMO64153.1	2.0906
Novel04480	2.0917
OMO74664.1	2.09322
OMO80702.1	2.09353
Novel06076	2.09405
Novel05535	2.09465
OMO84855.1	2.09515
OMO54476.1	2.09523
OMO60099.1	2.09585
OMO50764.1	2.09598
OMO74292.1	2.09653
OMP05244.1	2.09692
Novel00250	2.09716
Novel06638	2.09924
OMO95973.1	2.10022
Novel04146	2.1008
OMP00987.1	2.10088
OMO56743.1	2.10131
OMO80265.1	2.10261
Novel04985	2.10677
OMO70346.1	2.10692
Novel00206	2.10719
OMO69808.1	2.10892
Novel03278	2.10922
OMO56811.1	2.11294
OMO96061.1	2.1131
OMO94114.1	2.11335
Novel01934	2.11396
OMO86806.1	2.11451
OMO62990.1	2.1155
OMO94508.1	2.11651
OMO87842.1	2.11718
OMP11044.1	2.11746
Novel04389	2.119
OMO60359.1	2.12038
Novel02319	2.12246
OMO50731.1	2.12258
OMP08556.1	2.12266
Novel00781	2.12315
OMP07426.1	2.12332
OMO86627.1	2.12391
OMO51575.1	2.12469
OMO53039.1	2.1265
OMO83869.1	2.12689
Novel04077	2.12696
OMO89690.1	2.12734
OMO79978.1	2.12763
OMO84882.1	2.12883
Novel04779	2.12917
OMO91709.1	2.12939
Novel04487	2.13045
OMP05949.1	2.13136
OMP12045.1	2.13141
Novel04226	2.13144
OMO56885.1	2.13154
OMO96769.1	2.13163
OMO59649.1	2.13215
OMO77256.1	2.13387
OMO51763.1	2.13415
Novel06207	2.13557
OMO70921.1	2.13579
Novel04976	2.13783
OMO87647.1	2.13791
OMO85821.1	2.1382
OMP01543.1	2.13886
OMO87545.1	2.14034
Novel06095	2.14112
Novel01357	2.14153
OMO74476.1	2.14258
OMO86717.1	2.1428
OMO93806.1	2.14739
OMO73777.1	2.14745
OMO71081.1	2.14752
Novel02886	2.14761
OMO77443.1	2.14806
OMO87713.1	2.14813
OMO79033.1	2.14908
OMO94927.1	2.14936
OMO85327.1	2.14944
OMO99640.1	2.14997
Novel05423	2.15236
OMO60860.1	2.15311
OMO83807.1	2.15327
OMO61497.1	2.15502
Novel06337	2.15552
OMO79871.1	2.15818
OMO78462.1	2.16037
Novel04287	2.16091
OMO67365.1	2.16491
OMO59961.1	2.16581
OMO54828.1	2.16652
OMO58007.1	2.16723
OMO78669.1	2.16789
Novel00529	2.16805
OMO98608.1	2.16842
Novel05375	2.16904
Novel00524	2.17004
OMO70268.1	2.17039
Novel04340	2.17059
OMO94799.1	2.17125
Novel05944	2.17301
Novel01744	2.17547
OMO87139.1	2.17584
Novel04245	2.17703
OMP03438.1	2.17752
Novel06689	2.17938
OMO79760.1	2.18096
OMO87325.1	2.18099
OMO72249.1	2.18182
Novel02257	2.18302
Novel03558	2.18463
OMO84982.1	2.1878
OMO74451.1	2.18787
Novel04538	2.1879
Novel03351	2.18869
OMO87279.1	2.19158
Novel02621	2.19453
OMO64364.1	2.1957
OMO74158.1	2.19598
OMP03230.1	2.19612
OMO87934.1	2.19673
OMO50950.1	2.19738
OMO50866.1	2.19794
OMO93940.1	2.19903
OMO60747.1	2.19907
OMO79771.1	2.20063
OMO58683.1	2.20105
OMP07029.1	2.20126
Novel01131	2.20131
OMO54187.1	2.20203
OMO88030.1	2.20225
OMO50975.1	2.20374
OMO74052.1	2.20419
OMO84713.1	2.20432
OMO99014.1	2.20444
OMO72617.1	2.20619
OMO76470.1	2.20766
OMO70985.1	2.20779
Novel05531	2.20841
OMO64151.1	2.20902
Novel03387	2.21017
OMO76264.1	2.21046
OMO70673.1	2.21169
OMO53582.1	2.21257
OMO53138.1	2.21259
OMO98724.1	2.21425
OMO76653.1	2.21459
OMP05208.1	2.21608
OMO59407.1	2.21663
OMO56522.1	2.21695
OMO78953.1	2.218
OMO61730.1	2.2185
OMO83662.1	2.21854
OMO51229.1	2.21863
OMO94138.1	2.21915
Novel01390	2.21922
OMO54188.1	2.22014
Novel06343	2.22324
OMO62572.1	2.22581
OMO80523.1	2.22605
Novel04139	2.22632
OMO75363.1	2.22651
OMO86868.1	2.22839
OMO57306.1	2.22928
OMP03780.1	2.23338
OMP05188.1	2.23369
Novel03651	2.23418
OMO77770.1	2.23563
OMO56290.1	2.23774
Novel01625	2.23832
OMO60100.1	2.23848
OMO57169.1	2.23862
OMO77781.1	2.239
OMO54535.1	2.23933
OMO85368.1	2.24083
Novel05638	2.24419
OMP04838.1	2.24462
OMO57187.1	2.24543
OMO96741.1	2.24664
OMO87355.1	2.24818
OMO60733.1	2.24995
OMO71022.1	2.25123
OMO80686.1	2.25151
OMO69347.1	2.25504
OMO66477.1	2.25594
Novel01500	2.25661
OMO76815.1	2.25742
OMO91884.1	2.25748
OMO80345.1	2.2577
OMO55918.1	2.25785
OMO53767.1	2.25844
OMO89248.1	2.25915
OMO85556.1	2.26299
Novel04448	2.2651
OMP06084.1	2.26615
Novel05798	2.26817
OMO96404.1	2.26848
Novel01687	2.26997
Novel00045	2.27001
OMO69262.1	2.27073
OMO56239.1	2.27099
OMO86028.1	2.2727
Novel00283	2.27345
OMO72103.1	2.27391
Novel01638	2.27484
Novel02444	2.27615
OMO54788.1	2.27717
OMO86160.1	2.27876
OMO65775.1	2.28063
OMO57419.1	2.28071
OMO85935.1	2.28176
OMO70483.1	2.2819
OMO97063.1	2.28243
OMO89493.1	2.28326
Novel02792	2.28403
OMO71638.1	2.28436
OMO60304.1	2.28469
Novel03207	2.28477
OMO53008.1	2.2848
OMO97798.1	2.285
OMO67006.1	2.28537
OMO96131.1	2.28609
OMO69942.1	2.28646
OMO66499.1	2.28667
OMO83481.1	2.28715
OMO76622.1	2.28744
OMP02553.1	2.28836
OMO73115.1	2.28838
OMO84358.1	2.28864
OMO58017.1	2.28868
Novel06299	2.29029
OMO85886.1	2.29057
OMO68847.1	2.29088
OMO71219.1	2.29149
OMO84396.1	2.29386
OMO77843.1	2.29585
OMO54217.1	2.29724
Novel01762	2.29927
OMO86312.1	2.29952
Novel02024	2.29956
OMO82331.1	2.30126
Novel02299	2.30178
OMO86849.1	2.3021
OMO77969.1	2.30352
OMO73517.1	2.30354
Novel04760	2.3041
Novel01659	2.30598
Novel03012	2.3063
OMO80096.1	2.30698
OMO49576.1	2.30707
OMO89137.1	2.308
OMO80478.1	2.3085
Novel01944	2.30923
Novel03394	2.3094
Novel04392	2.30957
OMP05826.1	2.31131
Novel03602	2.31132
OMO76838.1	2.31383
OMO51749.1	2.31448
OMO95271.1	2.31557
Novel04982	2.3163
OMO78549.1	2.31649
Novel04186	2.31748
OMO75820.1	2.31755
Novel01377	2.31763
Novel01161	2.31785
OMO60795.1	2.31981
OMO53586.1	2.32015
OMO75496.1	2.32085
Novel04708	2.32137
OMO80093.1	2.32187
OMP05215.1	2.32215
Novel05286	2.32558
OMO55152.1	2.32629
OMO85550.1	2.32707
OMO91570.1	2.32709
Novel00522	2.32834
Novel00989	2.32948
OMO59353.1	2.33086
OMO60287.1	2.33112
OMO55080.1	2.33162
Novel02374	2.33262
Novel00828	2.33278
OMO78188.1	2.3329
OMP11935.1	2.33353
OMO97380.1	2.33411
Novel03799	2.3355
Novel03613	2.33597
OMP03709.1	2.33603
OMO87454.1	2.33605
OMO58994.1	2.33632
OMO82524.1	2.33634
Novel01640	2.33724
OMO68970.1	2.33894
OMO70405.1	2.3406
OMO87388.1	2.34177
Novel03224	2.34234
OMO98496.1	2.34287
Novel06186	2.34287
OMO63876.1	2.34505
OMO87638.1	2.34622
OMO59165.1	2.34647
Novel06556	2.34738
Novel01220	2.34868
Novel06069	2.34875
OMO75146.1	2.34905
OMO53398.1	2.34927
OMO81452.1	2.3501
Novel02339	2.35042
OMO69138.1	2.35256
OMO80788.1	2.35296
OMO71954.1	2.35299
OMO50738.1	2.35341
OMO79969.1	2.35356
Novel02569	2.35368
Novel00485	2.35393
Novel05013	2.35514
Novel04908	2.35541
OMO74082.1	2.35563
OMO60066.1	2.35593
OMO76759.1	2.35658
OMO67009.1	2.35678
OMO78982.1	2.357
Novel03156	2.35842
Novel02122	2.35914
OMO83643.1	2.35947
Novel01439	2.35964
OMO89021.1	2.35967
Novel03626	2.35972
OMO67002.1	2.36115
OMO92164.1	2.36238
Novel00568	2.36256
OMO67734.1	2.36271
Novel02476	2.36387
OMO59895.1	2.36388
OMO69999.1	2.36455
OMO65563.1	2.36471
OMO82851.1	2.36538
OMO87628.1	2.36821
OMO96911.1	2.36884
OMO60302.1	2.36933
Novel00553	2.37001
OMO56645.1	2.37038
OMO70901.1	2.37223
OMO62848.1	2.37252
OMO83004.1	2.37281
OMP07766.1	2.37611
OMO55655.1	2.3762
OMO85212.1	2.37806
OMO55939.1	2.37871
Novel05267	2.3796
Novel02928	2.37974
OMO86772.1	2.38042
OMO60545.1	2.38088
OMO64185.1	2.38236
OMO95120.1	2.3827
Novel03756	2.38337
Novel02922	2.38423
Novel03167	2.38477
OMO71943.1	2.38573
Novel01020	2.3864
Novel03734	2.38674
OMO83990.1	2.38776
OMO57405.1	2.38892
OMO63937.1	2.3893
OMO95788.1	2.39392
OMO70525.1	2.39404
OMO79202.1	2.3942
OMO74265.1	2.39504
OMO78882.1	2.39559
OMO65734.1	2.3957
Novel00059	2.39817
OMO60332.1	2.39903
Novel01812	2.39961
OMO93414.1	2.40013
Novel02678	2.40067
OMO87021.1	2.4007
OMO49493.1	2.40146
OMO89226.1	2.4063
OMP04644.1	2.40747
Novel06168	2.41187
Novel06679	2.41309
Novel03502	2.41367
OMO55717.1	2.41371
Novel03437	2.41375
Novel05817	2.41439
OMP06380.1	2.41614
Novel01113	2.41633
Novel05697	2.41792
OMO75498.1	2.41794
OMO49509.1	2.41834
OMO52329.1	2.41858
OMO62258.1	2.41876
OMO92791.1	2.4194
Novel01562	2.41996
OMO55047.1	2.42005
OMO87261.1	2.42044
OMO54189.1	2.4206
OMP05130.1	2.42211
OMO73669.1	2.42217
Novel04461	2.42244
OMO88829.1	2.42516
Novel03196	2.42545
OMO62894.1	2.42781
OMO87352.1	2.42806
OMO81829.1	2.4284
OMO86303.1	2.42848
Novel03381	2.43018
Novel05195	2.43176
OMO87431.1	2.43187
Novel00546	2.43217
OMO50080.1	2.43369
Novel01340	2.43453
OMO62566.1	2.43543
OMO55542.1	2.43617
OMO74991.1	2.4363
OMO77752.1	2.43663
Novel06458	2.43767
OMO95259.1	2.43823
OMP04854.1	2.44095
OMO74709.1	2.44126
OMO78957.1	2.44265
OMO78359.1	2.44412
OMP12149.1	2.44593
OMO86021.1	2.44999
OMO82231.1	2.45047
OMO81115.1	2.45096
OMO90240.1	2.4529
Novel01831	2.45349
OMO74686.1	2.45515
OMO56803.1	2.45563
OMO76277.1	2.45635
OMO72306.1	2.4574
OMO56490.1	2.45771
OMP11447.1	2.45832
OMO55877.1	2.45918
OMO72561.1	2.45925
OMO84223.1	2.46172
OMO71424.1	2.46264
Novel04556	2.46441
OMP11515.1	2.46441
Novel01796	2.46496
OMO80474.1	2.4654
OMO98666.1	2.46848
OMO93860.1	2.46862
Novel02828	2.47071
[truncated: 17,398 more rows]
