# Supplementary material for: Gene coexpression network analysis and tissue-specific profiling of gene expression in jute (Corchorus capsularis L.)
Source: BMC Genomics. 2020 Jun 16;21:406. doi: 10.1186/s12864-020-06805-6 (PMC7298812; doi:10.1186/s12864-020-06805-6)
Supplement: Supplementary file 6 — Additional file 6: Table S6. Transcriptional genes that were identified in fruit > 0.8 cm in diameter (FF2). [file 12864_2020_6805_MOESM6_ESM.xlsx]

## Sheet:  Average RPKM of FF2
geneID	Average RPKM of FF2
OMO53479.1	1.00058
OMO56858.1	1.0009
Novel06407	1.00186
OMO79664.1	1.00194
OMO50113.1	1.00196
Novel05967	1.00235
OMO73145.1	1.00238
Novel05863	1.00245
Novel03360	1.00315
Novel02442	1.00349
OMO56593.1	1.00354
OMO55739.1	1.00368
OMO93161.1	1.00397
Novel02267	1.00408
OMO60106.1	1.00419
OMO94086.1	1.00436
OMO53023.1	1.00446
OMO56532.1	1.00492
OMO81333.1	1.00631
OMO99566.1	1.00634
OMO78279.1	1.00636
Novel00910	1.00659
OMO78359.1	1.00671
Novel05702	1.00689
OMO56782.1	1.00709
OMO92463.1	1.0079
Novel03793	1.00848
OMO69168.1	1.00891
Novel01845	1.00952
OMO61987.1	1.00956
OMO61978.1	1.01032
Novel01372	1.01076
OMO69914.1	1.01114
OMO51002.1	1.01143
OMO95062.1	1.01283
Novel00779	1.01313
Novel04345	1.01321
OMO86529.1	1.01325
OMO79701.1	1.01344
Novel03035	1.014
OMO78968.1	1.01431
Novel00085	1.01499
OMO80600.1	1.01631
OMO84464.1	1.01639
Novel02883	1.01663
OMO67183.1	1.01746
OMO56568.1	1.01804
Novel04220	1.01821
OMO87318.1	1.01836
OMO59093.1	1.01845
OMO88030.1	1.01911
Novel00179	1.01972
OMO76151.1	1.02022
Novel00441	1.02059
OMO82584.1	1.02113
OMO72901.1	1.02193
OMO62766.1	1.02223
OMO71036.1	1.0225
Novel02385	1.02261
OMO86980.1	1.02263
OMO89833.1	1.02295
OMO55220.1	1.02389
Novel00720	1.02404
OMO63784.1	1.02404
OMO61200.1	1.02535
OMO92908.1	1.02548
OMO64261.1	1.02617
OMO80853.1	1.02622
OMO59467.1	1.0263
OMO72673.1	1.02686
OMO51229.1	1.02723
Novel02633	1.02796
OMO55873.1	1.03012
Novel00348	1.03131
Novel01534	1.03221
OMO50510.1	1.03226
OMO78848.1	1.03251
OMO66576.1	1.03293
Novel02271	1.03332
OMO88006.1	1.03397
Novel02084	1.03478
OMO50362.1	1.03486
OMO67647.1	1.03542
Novel01497	1.03579
Novel05901	1.03655
Novel06385	1.03699
OMO95862.1	1.03732
OMO80272.1	1.03749
OMO90224.1	1.03969
Novel00581	1.0404
OMO76941.1	1.04042
OMO89599.1	1.04182
OMO88415.1	1.04362
OMO64165.1	1.04418
Novel02742	1.04421
OMO78318.1	1.04455
Novel00155	1.04548
OMO84728.1	1.04601
Novel02987	1.04674
Novel04423	1.04685
OMO72117.1	1.04693
Novel00473	1.04698
Novel04331	1.04747
OMO59287.1	1.04959
OMO79818.1	1.04976
OMO77843.1	1.05034
OMO62595.1	1.05088
OMO56698.1	1.05131
OMO55645.1	1.05227
Novel00011	1.05387
OMO72880.1	1.05416
OMO76703.1	1.05445
Novel02471	1.05482
OMO78549.1	1.05529
OMO67412.1	1.05627
OMO59840.1	1.05637
OMO78207.1	1.05696
Novel03308	1.05711
OMO86979.1	1.05837
OMO59712.1	1.05871
OMO71008.1	1.06003
OMO80116.1	1.06048
Novel05283	1.06096
OMP06462.1	1.06105
OMO85838.1	1.06158
OMO49683.1	1.0619
OMO57240.1	1.06195
OMO72672.1	1.06217
OMP05224.1	1.06245
Novel06777	1.06265
OMP11886.1	1.06305
Novel06179	1.06388
OMO77292.1	1.06459
OMO60846.1	1.06469
Novel01043	1.0649
OMO54425.1	1.06645
OMO83869.1	1.0667
OMO59280.1	1.0669
OMP12085.1	1.06778
OMO81661.1	1.06881
Novel06422	1.06925
OMO75268.1	1.06995
OMO60609.1	1.07019
OMO62350.1	1.0703
OMO71401.1	1.07051
OMP11698.1	1.07112
OMO58736.1	1.07127
Novel06598	1.07148
OMO98690.1	1.07192
OMO71947.1	1.07226
OMO84895.1	1.0724
Novel04245	1.07252
OMO74094.1	1.07257
Novel03415	1.07264
OMO79275.1	1.07344
OMP11023.1	1.07349
OMO76556.1	1.07378
OMP06541.1	1.07412
Novel03799	1.07414
Novel01881	1.07575
Novel03202	1.07582
OMO78186.1	1.07606
Novel02747	1.07611
OMO76907.1	1.07617
OMO60759.1	1.07643
OMO71842.1	1.07781
OMP05398.1	1.07796
OMO87803.1	1.07863
OMP07140.1	1.07899
Novel06529	1.07903
OMO72146.1	1.07939
OMO70575.1	1.08169
Novel02063	1.08246
OMO68142.1	1.08246
OMO99652.1	1.08262
OMO57942.1	1.08302
Novel06305	1.08307
Novel05460	1.08308
OMO85367.1	1.08436
Novel01324	1.08481
Novel02978	1.08506
OMO71382.1	1.08519
OMO93634.1	1.08528
OMO73369.1	1.0853
Novel01021	1.08936
Novel00918	1.09024
OMO85373.1	1.09052
OMP05997.1	1.09067
OMO94228.1	1.09089
OMO57187.1	1.09091
Novel04286	1.09261
OMO95738.1	1.09297
Novel06703	1.09348
OMO80817.1	1.0945
OMO60510.1	1.09505
OMO56827.1	1.09583
OMO97599.1	1.09614
OMO87126.1	1.09652
Novel03314	1.09668
OMO84066.1	1.09759
Novel06137	1.09775
Novel00593	1.09835
OMO89431.1	1.09863
OMO85110.1	1.09882
OMO89389.1	1.09941
OMO62527.1	1.09995
Novel01658	1.10005
OMO57508.1	1.10028
OMO80224.1	1.10086
Novel06225	1.10096
OMP03564.1	1.10173
OMO81044.1	1.10175
OMO60143.1	1.10249
Novel06742	1.10276
OMO86849.1	1.10405
Novel01512	1.10505
OMO86386.1	1.10605
OMO57133.1	1.10641
OMO77477.1	1.10705
Novel02479	1.10846
Novel00554	1.10857
Novel02553	1.10858
OMO99323.1	1.1086
OMO60727.1	1.10883
Novel02092	1.10921
OMO84854.1	1.10945
Novel02469	1.10962
OMO89689.1	1.10974
Novel02796	1.11002
Novel00570	1.1107
Novel00809	1.11128
OMP06363.1	1.11247
OMO99593.1	1.11311
OMO86846.1	1.11403
OMO53397.1	1.11542
Novel05660	1.11578
Novel01605	1.11612
OMO78971.1	1.11638
OMO84883.1	1.11704
OMO51148.1	1.11711
OMO77491.1	1.11833
Novel04409	1.11839
OMO71700.1	1.11898
OMO70982.1	1.11948
Novel05626	1.12092
Novel02604	1.12108
OMP06743.1	1.12148
OMO63876.1	1.12227
OMO60241.1	1.1224
Novel05994	1.12253
Novel05137	1.12403
Novel01914	1.12409
OMO99500.1	1.12409
OMO67795.1	1.12433
OMO63744.1	1.12483
OMO97949.1	1.12518
Novel05536	1.12569
Novel06543	1.12577
Novel00989	1.12694
OMO77406.1	1.12783
OMO73984.1	1.12789
OMO52380.1	1.12792
OMO53447.1	1.12815
OMO63072.1	1.1282
Novel04074	1.12848
Novel02958	1.12908
OMO87053.1	1.12968
OMO51277.1	1.13053
OMO94927.1	1.13137
OMO60081.1	1.13171
Novel02897	1.13245
Novel04399	1.13288
Novel05190	1.13328
Novel03789	1.13338
OMO91506.1	1.13445
OMO92164.1	1.13476
OMP02185.1	1.13514
OMO88478.1	1.13525
OMO74050.1	1.136
OMO96180.1	1.13618
Novel02351	1.13662
OMO72438.1	1.13769
Novel01413	1.13815
OMO55634.1	1.13833
Novel00511	1.13962
OMO76756.1	1.13984
OMO92795.1	1.14063
OMO69601.1	1.14099
Novel01357	1.14174
OMO55703.1	1.14195
OMO88897.1	1.14208
Novel00495	1.14374
Novel02847	1.14437
Novel01002	1.14444
Novel02960	1.1446
OMO85842.1	1.14522
OMO60465.1	1.14524
OMO94878.1	1.14544
OMP06563.1	1.14551
OMO61547.1	1.14596
Novel04693	1.14624
OMO79005.1	1.14657
OMP07412.1	1.14687
Novel01879	1.14689
Novel06522	1.14722
OMO81775.1	1.14811
OMO78233.1	1.14813
OMO90185.1	1.14819
OMO82681.1	1.14835
Novel01700	1.14866
OMO76163.1	1.14899
OMO88786.1	1.14929
OMO77740.1	1.15005
OMP01910.1	1.15203
OMO71695.1	1.1525
OMO99882.1	1.15284
Novel03678	1.15289
Novel05586	1.15295
Novel06285	1.15331
Novel02588	1.15388
Novel02393	1.15393
OMO61975.1	1.15395
Novel01084	1.15403
OMO73291.1	1.15405
OMO55412.1	1.15413
OMP05449.1	1.15692
OMO92638.1	1.15706
OMO74167.1	1.15733
OMO80843.1	1.15888
OMO56362.1	1.16008
OMO56939.1	1.16094
Novel01648	1.1611
Novel06412	1.16146
OMO87333.1	1.16249
OMO50093.1	1.16294
OMO58764.1	1.1638
OMO93166.1	1.16652
OMP10409.1	1.16658
OMO98980.1	1.16714
OMO95144.1	1.16817
OMO86902.1	1.16817
OMO51659.1	1.16888
OMO49977.1	1.16939
Novel03288	1.16962
Novel05332	1.16971
OMO87383.1	1.1705
OMO87178.1	1.17109
OMO70823.1	1.17145
OMO71990.1	1.17217
Novel06812	1.1722
OMP05177.1	1.17329
OMO54833.1	1.17334
Novel04474	1.17368
Novel03282	1.17368
Novel01431	1.17437
Novel05171	1.17488
Novel01329	1.17532
Novel02137	1.17551
Novel06628	1.17595
OMO62465.1	1.17694
OMO95334.1	1.17698
OMO92566.1	1.17706
Novel03163	1.17752
OMO70893.1	1.17792
OMO60341.1	1.17807
OMO86973.1	1.1789
OMO61786.1	1.17902
OMO61653.1	1.1791
OMO72695.1	1.17941
OMO82093.1	1.17977
Novel01582	1.18006
OMO55857.1	1.18128
OMO85146.1	1.18183
OMO56634.1	1.18196
Novel02030	1.18211
OMO75351.1	1.18308
OMO85120.1	1.18322
OMP11632.1	1.18332
OMO99014.1	1.18415
Novel01437	1.1846
Novel01026	1.18465
OMO59389.1	1.18471
OMO51176.1	1.18479
Novel02636	1.18501
OMP08285.1	1.18552
OMO97714.1	1.18573
OMO62894.1	1.18595
OMO83185.1	1.18616
OMP00987.1	1.18681
OMO88444.1	1.18777
OMO51128.1	1.1893
OMO77478.1	1.19022
Novel04694	1.19037
OMO62242.1	1.19109
OMO89415.1	1.1912
OMP10579.1	1.19144
Novel05881	1.19235
Novel04892	1.19323
OMO59586.1	1.19349
OMO79032.1	1.19571
OMO79573.1	1.19688
OMO87470.1	1.19807
OMO82910.1	1.19926
OMP07029.1	1.19929
OMO67365.1	1.20016
OMO79812.1	1.20067
OMO97454.1	1.20083
OMO95942.1	1.20107
OMO57007.1	1.20116
OMO53689.1	1.20135
OMO76653.1	1.20155
Novel04360	1.20179
OMO98240.1	1.20314
OMP03778.1	1.20385
OMO52411.1	1.2042
OMO61989.1	1.20482
OMO99714.1	1.20514
OMO89711.1	1.20599
OMO54430.1	1.20618
OMO68587.1	1.20718
OMO86122.1	1.20728
OMO81458.1	1.20782
Novel01849	1.20796
OMO49991.1	1.20812
OMO98023.1	1.20847
OMO88968.1	1.20854
Novel05986	1.20944
OMO61714.1	1.20962
Novel06565	1.21167
Novel00669	1.21298
OMO76759.1	1.21313
Novel01638	1.2138
OMO62981.1	1.21403
Novel05427	1.21438
OMO84713.1	1.21461
OMO62103.1	1.21466
OMO75442.1	1.21535
OMO85759.1	1.21813
Novel02608	1.21909
Novel03200	1.21999
OMP06714.1	1.2213
OMO61209.1	1.2214
Novel01472	1.22152
OMO93026.1	1.22181
OMO63979.1	1.2223
OMO87355.1	1.22361
OMO54700.1	1.22496
OMO66979.1	1.22508
OMO53018.1	1.22527
Novel01232	1.22576
Novel02113	1.22591
Novel05074	1.22626
Novel02961	1.22644
OMO80270.1	1.22734
OMP10353.1	1.22737
OMO60136.1	1.22769
OMO98025.1	1.22829
Novel01573	1.22839
Novel02589	1.23201
OMO97032.1	1.23203
OMO60732.1	1.23253
Novel00682	1.23253
OMO73286.1	1.23273
Novel03948	1.23294
Novel02100	1.23306
Novel01635	1.23452
Novel06342	1.23475
Novel00478	1.23495
OMO76223.1	1.2362
OMO56542.1	1.23672
Novel02444	1.23683
OMO75376.1	1.23712
OMO68132.1	1.23718
OMO68847.1	1.23784
OMO51513.1	1.23881
OMO60581.1	1.23908
Novel05157	1.23949
OMO85484.1	1.24093
Novel04075	1.24196
OMO77529.1	1.24202
OMO95322.1	1.24202
Novel04446	1.24331
OMO98111.1	1.24476
OMO88206.1	1.24553
OMO56005.1	1.24573
OMO85677.1	1.24615
OMO55512.1	1.2466
OMO94428.1	1.24714
OMP05016.1	1.2473
OMO98112.1	1.24784
OMO89235.1	1.2503
Novel03952	1.25037
OMO84949.1	1.25102
OMO92637.1	1.25109
Novel01211	1.25184
OMO54088.1	1.25232
OMO62052.1	1.2524
OMO57500.1	1.25417
OMO97017.1	1.25545
OMO67387.1	1.25592
OMP11045.1	1.25702
Novel04716	1.25711
OMO69989.1	1.25769
OMO53641.1	1.25832
OMO77609.1	1.25865
Novel03375	1.2594
OMP02277.1	1.25974
OMO81194.1	1.26085
Novel02064	1.26125
OMO93860.1	1.26132
OMO54217.1	1.26166
Novel03554	1.26203
OMO95922.1	1.26423
Novel03553	1.26475
Novel01292	1.26493
OMO87647.1	1.26544
OMO76961.1	1.26576
Novel02513	1.26606
OMO56286.1	1.26611
OMO56898.1	1.26686
OMO78058.1	1.26743
OMO60544.1	1.26778
OMO50793.1	1.26807
OMO84826.1	1.26823
OMO68768.1	1.26901
Novel00778	1.26956
OMP05949.1	1.2702
OMO99995.1	1.27039
OMO53246.1	1.27041
OMO67464.1	1.27049
Novel03089	1.2706
Novel04462	1.27124
OMO80462.1	1.27254
OMO54479.1	1.27279
Novel04556	1.27302
OMO85832.1	1.27308
OMO50946.1	1.27455
OMO64370.1	1.27466
OMO84699.1	1.27494
Novel06496	1.27521
Novel00717	1.27578
Novel00053	1.27604
Novel04186	1.27826
OMO75724.1	1.2786
OMO52010.1	1.27906
Novel02762	1.27911
Novel06542	1.28031
OMO93919.1	1.28049
Novel03990	1.2817
Novel05071	1.28214
OMO73419.1	1.28355
OMO61631.1	1.28374
Novel06078	1.2851
Novel06143	1.28585
OMO59745.1	1.28627
Novel03657	1.28705
OMO59088.1	1.28712
Novel05323	1.28715
OMO92913.1	1.28781
OMO55742.1	1.28811
OMO55391.1	1.28821
OMO78727.1	1.28974
Novel01912	1.28977
Novel04905	1.28986
OMO88659.1	1.29086
OMO95259.1	1.291
OMO99148.1	1.29141
OMO85388.1	1.2916
OMO61730.1	1.29312
Novel06328	1.29437
Novel04735	1.29513
Novel03101	1.29534
OMO67872.1	1.29538
OMO86023.1	1.29587
OMO67402.1	1.29674
OMO64526.1	1.29681
OMO82965.1	1.29746
Novel06645	1.29777
OMO95930.1	1.29871
Novel06241	1.30091
OMO93890.1	1.30107
Novel02132	1.30136
OMP10862.1	1.30223
OMO53458.1	1.30329
OMO57101.1	1.30355
OMO55504.1	1.30363
OMO58734.1	1.30396
Novel03107	1.30449
Novel03623	1.30483
OMO68909.1	1.30507
OMO84215.1	1.30588
OMP04453.1	1.30667
OMO75288.1	1.30794
OMO61036.1	1.30859
OMO97374.1	1.30926
OMO94354.1	1.30959
OMO56024.1	1.31057
OMO59038.1	1.31065
Novel03434	1.311
OMO56910.1	1.31149
OMO74753.1	1.31171
Novel02795	1.31251
OMO76306.1	1.31255
OMO54188.1	1.31312
OMO51587.1	1.31335
Novel05470	1.31341
OMO54424.1	1.31441
OMO65704.1	1.31449
OMO77193.1	1.31555
Novel00273	1.31631
OMO63601.1	1.31785
OMO66520.1	1.31904
OMO59310.1	1.32031
OMP12081.1	1.32058
OMO83302.1	1.32061
OMO61914.1	1.32085
Novel05954	1.32108
Novel01913	1.32118
OMO55450.1	1.32155
OMO93852.1	1.32271
OMO63792.1	1.32304
Novel05883	1.32471
OMO76313.1	1.32516
Novel06120	1.32531
OMO78188.1	1.32619
OMO80431.1	1.32634
OMO89921.1	1.3269
OMO60545.1	1.32765
Novel04480	1.32779
OMP00046.1	1.32816
OMO83624.1	1.32862
OMO93938.1	1.32923
Novel02832	1.32945
Novel02476	1.3298
OMO79156.1	1.33027
OMO84969.1	1.33128
Novel00324	1.33233
OMO55871.1	1.33271
OMO74686.1	1.33287
OMO62183.1	1.33605
OMO59460.1	1.33694
OMO75297.1	1.33708
OMO78494.1	1.33742
OMP05872.1	1.33914
Novel03528	1.34032
OMO57054.1	1.34102
OMO78419.1	1.34116
OMO55921.1	1.34129
Novel05993	1.34139
Novel05023	1.34226
OMO72951.1	1.34273
OMO81447.1	1.34311
OMO59218.1	1.34361
OMO56178.1	1.34409
Novel00140	1.34475
OMO51983.1	1.34517
OMO62819.1	1.34527
OMO56427.1	1.34556
Novel04349	1.34587
OMO64374.1	1.34685
OMO66567.1	1.34759
OMO85855.1	1.34832
OMO87814.1	1.34903
OMO96707.1	1.34976
OMO94013.1	1.35071
OMO87141.1	1.35073
Novel06591	1.35119
Novel00680	1.35179
Novel05930	1.35322
OMO94929.1	1.35358
OMO88950.1	1.35393
OMO66554.1	1.35552
Novel05877	1.35692
OMO80404.1	1.35789
OMO60275.1	1.35855
Novel03000	1.3589
OMO95976.1	1.35942
OMO82476.1	1.35954
OMP09170.1	1.35989
Novel03822	1.36062
OMO69187.1	1.36076
OMO76678.1	1.361
Novel05714	1.36123
Novel05457	1.36164
OMO86031.1	1.36228
OMO85623.1	1.36257
OMO77488.1	1.36468
OMO91709.1	1.36495
OMO83638.1	1.36564
OMP05750.1	1.36617
Novel06792	1.36687
OMO89789.1	1.36764
Novel06609	1.36774
Novel02281	1.36926
OMO49997.1	1.36962
Novel01351	1.37202
OMO78953.1	1.37292
Novel01790	1.37418
Novel00076	1.3743
OMO80248.1	1.37572
OMO55153.1	1.3758
OMO56291.1	1.37733
OMO58722.1	1.37738
OMO62882.1	1.37758
OMO75356.1	1.37792
Novel05802	1.37815
Novel05796	1.37835
Novel01377	1.38025
OMO95455.1	1.38041
OMO81778.1	1.38056
Novel01692	1.38106
OMO83496.1	1.38169
OMP07468.1	1.38335
OMP07419.1	1.38364
OMO49786.1	1.38383
OMP07058.1	1.38399
Novel03343	1.3841
Novel03055	1.38459
OMO58840.1	1.38497
OMO76325.1	1.38516
OMO52611.1	1.38523
OMO59755.1	1.38602
OMO85674.1	1.38625
Novel06596	1.3872
OMO76838.1	1.38777
OMP11027.1	1.38828
OMO94905.1	1.38933
OMP11480.1	1.38938
OMO72297.1	1.38958
OMO52777.1	1.39072
OMO77425.1	1.39152
OMO72502.1	1.39169
OMO53372.1	1.39202
OMO91731.1	1.39288
OMO54016.1	1.393
OMO82977.1	1.393
OMO62848.1	1.39801
OMO80476.1	1.39811
OMO55960.1	1.39824
OMO85546.1	1.39859
Novel02131	1.39864
OMO92762.1	1.39939
OMO49621.1	1.40071
Novel03066	1.40116
OMO60974.1	1.40164
Novel05607	1.40237
Novel05826	1.40302
OMO51150.1	1.40333
OMO79649.1	1.40342
OMO93625.1	1.40367
OMO56899.1	1.40373
OMO88321.1	1.40373
Novel04915	1.40385
OMO78696.1	1.40442
Novel02744	1.40442
OMO83143.1	1.4047
OMO77196.1	1.40532
Novel04624	1.40666
OMO93507.1	1.40684
Novel04234	1.40775
OMO81280.1	1.4079
OMO73638.1	1.4081
OMO90068.1	1.41014
OMO76887.1	1.41021
Novel00012	1.41258
Novel05909	1.41337
OMO79822.1	1.41475
OMO64543.1	1.41507
OMO66270.1	1.41548
OMO52656.1	1.41558
OMO73172.1	1.41621
OMO83501.1	1.41641
OMP11063.1	1.4166
OMO94588.1	1.41798
OMO61658.1	1.41808
OMO52723.1	1.41875
OMO81173.1	1.41877
OMP05343.1	1.41984
OMO76214.1	1.42041
Novel00407	1.42231
OMO51742.1	1.42262
Novel06556	1.42294
OMO72617.1	1.42417
OMO60676.1	1.42473
OMO81619.1	1.42518
Novel04051	1.4283
Novel02416	1.42896
Novel02792	1.42953
OMO72432.1	1.43069
OMO58147.1	1.43085
OMO84914.1	1.43206
OMO81107.1	1.43302
Novel03113	1.43311
OMP03780.1	1.43329
OMO93030.1	1.43373
Novel03666	1.43408
OMO61332.1	1.43446
Novel02338	1.4346
OMO87871.1	1.43504
OMO59156.1	1.43513
OMO84994.1	1.43532
Novel05563	1.43563
OMO59488.1	1.43628
OMP12149.1	1.43751
OMO99013.1	1.43797
OMO87765.1	1.43803
OMO78287.1	1.43863
Novel02394	1.43868
OMO66020.1	1.43968
OMO74586.1	1.44015
OMP10537.1	1.4404
Novel01541	1.44159
OMO85423.1	1.44198
OMO99815.1	1.44233
Novel06005	1.44325
OMO74800.1	1.44328
OMO81047.1	1.44336
Novel04937	1.44345
OMP03716.1	1.44357
OMO78305.1	1.44402
OMO87151.1	1.44536
OMP03892.1	1.44582
OMO56057.1	1.44633
OMO67572.1	1.44833
Novel04974	1.44992
OMP11191.1	1.45034
OMO64128.1	1.45052
Novel02676	1.4507
Novel04246	1.45086
OMO69647.1	1.4514
Novel02342	1.45158
Novel02008	1.45188
OMO86100.1	1.45188
OMO96488.1	1.45209
Novel04361	1.45324
Novel02678	1.45379
OMO59966.1	1.45545
OMO77833.1	1.45714
OMO72697.1	1.45761
Novel04378	1.45829
OMP11782.1	1.461
OMO72191.1	1.4611
OMO75960.1	1.46206
Novel00123	1.46207
Novel00782	1.46256
OMO78230.1	1.46284
OMO79033.1	1.46364
OMO84825.1	1.46384
OMO60240.1	1.46386
OMO97541.1	1.46511
OMO69776.1	1.4673
OMO77781.1	1.46734
OMO61211.1	1.4677
Novel03241	1.46802
OMP10305.1	1.46803
OMO86191.1	1.46867
OMO51850.1	1.47012
Novel04019	1.4704
Novel03774	1.4707
Novel02627	1.47138
Novel06785	1.47144
Novel00010	1.47286
Novel03652	1.47319
Novel00100	1.47339
OMO59195.1	1.47381
Novel00719	1.47474
Novel04169	1.47521
OMO85346.1	1.47549
OMO55047.1	1.4772
OMO85869.1	1.47752
OMO97273.1	1.47815
OMO82685.1	1.47898
OMO57095.1	1.4817
OMO59024.1	1.48184
OMO51304.1	1.48227
OMO93624.1	1.48253
OMO87934.1	1.48275
Novel05514	1.48282
OMO87907.1	1.48384
Novel02587	1.48386
OMO81651.1	1.4842
Novel05531	1.48475
OMO99993.1	1.48496
OMO88709.1	1.4855
OMO51615.1	1.48559
Novel01878	1.48625
Novel05368	1.48772
OMO90871.1	1.48999
OMO95256.1	1.49103
OMO98667.1	1.49195
OMO97461.1	1.49259
Novel05458	1.49271
Novel02024	1.49423
OMO99049.1	1.49472
OMP07348.1	1.4951
OMO85211.1	1.49524
Novel01640	1.49542
Novel04108	1.49644
OMO84729.1	1.49656
Novel02423	1.49662
OMO70041.1	1.49748
Novel01204	1.49786
Novel02621	1.49955
Novel03901	1.49993
OMO94762.1	1.5005
OMO57113.1	1.50177
OMO81339.1	1.50206
Novel04499	1.50215
OMO85437.1	1.50297
OMO96588.1	1.5039
Novel04506	1.50393
OMO74616.1	1.5052
OMO87105.1	1.50612
OMO99850.1	1.50634
Novel06775	1.50794
OMO78288.1	1.50801
OMO66748.1	1.50846
OMO74444.1	1.50948
Novel00637	1.51151
OMO88521.1	1.51168
OMP02015.1	1.51217
OMO67357.1	1.51286
OMO88762.1	1.51319
OMO60099.1	1.51411
OMO56645.1	1.51415
OMO54279.1	1.51484
OMO69627.1	1.5149
OMP01711.1	1.51666
Novel05562	1.51675
OMO87614.1	1.51714
OMO55665.1	1.51722
OMO62936.1	1.5182
OMO65656.1	1.51888
OMO67403.1	1.51936
OMO88192.1	1.52025
OMO83885.1	1.52102
OMO96746.1	1.52224
Novel03704	1.52288
OMO67862.1	1.52309
OMO58224.1	1.52366
Novel05989	1.5237
OMO72470.1	1.5238
OMO58916.1	1.524
OMO59002.1	1.52402
Novel02045	1.52454
Novel04134	1.52538
OMO52679.1	1.52643
OMO54160.1	1.52693
Novel03269	1.52773
OMO54050.1	1.52872
Novel06338	1.52878
OMP11598.1	1.53033
Novel02320	1.5304
OMO76975.1	1.53044
Novel03185	1.53122
OMO60515.1	1.53242
Novel04498	1.53307
OMO64289.1	1.53346
OMO61166.1	1.53371
OMO70285.1	1.53435
Novel05781	1.53444
Novel02662	1.53482
OMO87720.1	1.53525
OMP10405.1	1.53705
OMO83606.1	1.53727
OMO78390.1	1.53753
OMO83072.1	1.53791
OMO73377.1	1.53909
OMO69754.1	1.53957
Novel00858	1.54012
OMO60925.1	1.54104
OMO74951.1	1.54188
OMO74431.1	1.54197
OMO57670.1	1.542
OMO61498.1	1.54291
OMO97096.1	1.54336
OMO64124.1	1.54425
Novel04054	1.5443
OMO74535.1	1.54507
Novel01766	1.54536
OMO61427.1	1.54547
Novel03664	1.54681
Novel06095	1.54893
OMO69717.1	1.54914
Novel04982	1.54932
OMO60906.1	1.54939
OMO78768.1	1.55126
Novel04042	1.55269
OMO75497.1	1.55341
Novel04213	1.55392
OMO99520.1	1.55395
Novel03070	1.55513
OMO84893.1	1.55544
OMO72192.1	1.55564
Novel05955	1.55721
Novel03829	1.55728
OMO71311.1	1.55867
OMO89404.1	1.55891
OMO89669.1	1.55927
OMO50975.1	1.55974
OMP05495.1	1.56003
OMP11843.1	1.56012
Novel05869	1.5605
OMO57265.1	1.56059
Novel04437	1.56164
OMO98021.1	1.56453
OMO79676.1	1.56458
OMO85306.1	1.56648
OMO98983.1	1.5666
OMO69783.1	1.56725
OMO99071.1	1.56817
OMO90891.1	1.56822
Novel04078	1.56862
OMP05553.1	1.56875
OMO73962.1	1.57054
Novel05409	1.57072
OMP04961.1	1.57078
OMO87802.1	1.57173
OMP06084.1	1.57222
OMO76470.1	1.57288
OMO56421.1	1.57432
OMO78831.1	1.57488
OMO74592.1	1.57494
Novel00081	1.57662
OMO56049.1	1.57694
Novel04827	1.57818
OMO84573.1	1.57819
OMP05226.1	1.57984
Novel05364	1.58036
Novel03437	1.58044
OMO68229.1	1.58047
OMO78872.1	1.5807
OMO98859.1	1.58092
OMO82964.1	1.58128
OMO79028.1	1.58174
Novel06209	1.58229
OMO64230.1	1.58251
Novel02299	1.58306
OMO78612.1	1.58327
OMP12268.1	1.58434
Novel05411	1.58491
OMO87663.1	1.58519
Novel01501	1.5852
OMO72233.1	1.58537
OMO79972.1	1.58599
Novel05441	1.58602
Novel03464	1.58628
OMO88912.1	1.58646
OMO50463.1	1.58709
OMO60107.1	1.58725
OMO98822.1	1.58886
Novel05790	1.58887
OMP04954.1	1.58896
OMO87930.1	1.58965
OMO59895.1	1.59033
Novel01623	1.59046
OMO87042.1	1.59084
OMO88203.1	1.59103
OMO56490.1	1.59111
Novel03257	1.59193
Novel02539	1.59273
OMO60734.1	1.59278
OMO82165.1	1.59364
OMO89630.1	1.59371
OMO71072.1	1.59502
OMO82271.1	1.59637
OMO60066.1	1.59765
OMP05864.1	1.59815
OMO93407.1	1.59911
Novel02605	1.60048
Novel00878	1.60132
OMO51120.1	1.60209
Novel00648	1.6021
OMO60320.1	1.60336
Novel01355	1.60422
OMO76162.1	1.60471
OMO70692.1	1.60565
OMO95918.1	1.60618
OMO83296.1	1.60663
OMO84321.1	1.60968
Novel05391	1.61041
OMO65660.1	1.61105
OMO56376.1	1.61156
Novel00583	1.61235
OMP05215.1	1.61292
OMO93358.1	1.61321
OMO99153.1	1.61364
OMP03535.1	1.61401
OMO88685.1	1.61458
OMO88990.1	1.61474
Novel04080	1.61535
OMO87658.1	1.61959
Novel05632	1.62005
OMO79343.1	1.62075
Novel00134	1.62099
Novel00662	1.62104
OMO51763.1	1.62137
Novel03695	1.62155
Novel03987	1.62172
OMP05149.1	1.62296
Novel02517	1.62387
OMO70673.1	1.62552
Novel04350	1.62596
Novel02486	1.62649
Novel02192	1.62806
OMO97774.1	1.62817
OMO56743.1	1.62853
OMO70346.1	1.62884
Novel02088	1.62984
OMO86181.1	1.63028
OMO50764.1	1.63114
Novel06527	1.63231
OMO85497.1	1.63242
OMO73709.1	1.63296
OMO81150.1	1.63335
OMO73258.1	1.63376
OMO64265.1	1.63545
OMO87044.1	1.63775
Novel01485	1.63814
OMO87258.1	1.63891
OMO69625.1	1.64068
OMO86275.1	1.64407
OMO70554.1	1.64512
OMP04838.1	1.6462
OMO81154.1	1.64728
Novel00485	1.64744
OMO60389.1	1.64783
Novel05804	1.64803
OMO78850.1	1.64805
OMO56290.1	1.64818
OMO91570.1	1.64827
Novel06337	1.65029
OMP06056.1	1.65053
OMO76952.1	1.65091
Novel01346	1.65113
OMO80268.1	1.6514
OMO71324.1	1.65198
OMO80001.1	1.65212
OMO54720.1	1.6523
OMO56727.1	1.65273
OMO74796.1	1.65375
OMO53685.1	1.65472
OMO79766.1	1.65538
Novel03392	1.65604
OMO60358.1	1.65647
OMO99156.1	1.65727
OMO75146.1	1.65758
OMP02235.1	1.65782
OMO70483.1	1.65824
OMO83481.1	1.659
OMO56522.1	1.65966
Novel06113	1.66068
OMO61534.1	1.66138
OMO87840.1	1.66171
Novel00905	1.66178
Novel04015	1.66202
OMO58804.1	1.66253
Novel06266	1.66368
OMO77907.1	1.66516
OMO62910.1	1.66517
OMO51337.1	1.66535
OMO86312.1	1.66581
OMO76971.1	1.66754
Novel03138	1.66841
OMO99616.1	1.66864
OMP11408.1	1.66877
OMO81075.1	1.66895
OMO87043.1	1.66925
Novel02808	1.66941
OMO49986.1	1.66949
OMO72699.1	1.67019
OMO81115.1	1.67026
OMO85572.1	1.67088
OMO83643.1	1.67093
OMO94230.1	1.67172
OMO89815.1	1.67308
OMO57393.1	1.67347
OMO75088.1	1.67352
OMO53138.1	1.67365
OMO93778.1	1.67589
Novel06146	1.67628
Novel03957	1.67685
OMO72444.1	1.67767
Novel05708	1.67768
Novel04151	1.67807
OMO93242.1	1.67827
Novel01207	1.67873
OMP08120.1	1.67934
Novel02120	1.67939
Novel01376	1.67956
OMO72249.1	1.68048
OMO59930.1	1.68106
Novel00366	1.68139
Novel01771	1.68176
OMO74410.1	1.68179
Novel01044	1.68194
Novel02842	1.68395
OMO66499.1	1.6865
OMO95363.1	1.68885
OMO79118.1	1.69191
OMO58752.1	1.69342
Novel03127	1.69569
Novel06439	1.69642
Novel04243	1.69813
OMO82851.1	1.70141
OMP05188.1	1.70143
Novel01264	1.70373
Novel03773	1.70375
OMO99800.1	1.70378
OMO62017.1	1.70475
OMO79202.1	1.70476
OMO86804.1	1.70581
OMO74620.1	1.70584
OMO56136.1	1.70699
OMO58078.1	1.70726
OMO57306.1	1.70787
Novel06050	1.7084
Novel06288	1.70854
OMO73747.1	1.71112
OMO70976.1	1.71276
Novel00544	1.71334
OMO75281.1	1.71359
OMO58994.1	1.71381
Novel01606	1.71403
OMP10787.1	1.71417
OMO49576.1	1.71488
OMO61497.1	1.71539
Novel03205	1.71565
OMO96605.1	1.71574
Novel02655	1.71575
OMO74752.1	1.7158
OMO59679.1	1.71656
Novel02957	1.7176
OMP11389.1	1.71801
OMO74341.1	1.7196
Novel03224	1.71992
OMO98870.1	1.72046
Novel04146	1.72061
OMP00333.1	1.7209
OMO81347.1	1.72125
OMP08577.1	1.72203
OMO89860.1	1.72249
Novel04886	1.72296
OMO86806.1	1.7242
OMO77648.1	1.72433
OMO62104.1	1.72535
OMO94540.1	1.72628
OMO84483.1	1.72688
OMO85058.1	1.72742
OMO73576.1	1.72743
OMP12084.1	1.72842
OMO71355.1	1.72843
Novel02392	1.73155
OMO60100.1	1.73244
OMO85961.1	1.73361
OMO85518.1	1.73483
OMO74074.1	1.73534
OMO71175.1	1.73698
Novel05815	1.73787
OMO60159.1	1.73899
OMO79700.1	1.73937
OMO86343.1	1.73969
Novel03060	1.74067
OMO74424.1	1.74139
OMO51235.1	1.74295
Novel00546	1.74313
OMO71624.1	1.74373
OMO83807.1	1.74398
OMO78353.1	1.74416
OMO95225.1	1.74421
OMO50402.1	1.74495
OMO82818.1	1.74654
Novel03886	1.74763
OMP05826.1	1.74792
OMO83248.1	1.74811
OMO95151.1	1.74866
OMO67193.1	1.74877
OMO85973.1	1.74983
OMO94097.1	1.75041
OMO84897.1	1.75047
OMO69166.1	1.75128
Novel01343	1.75173
OMO91869.1	1.75244
OMP02201.1	1.75267
OMO87921.1	1.75267
Novel04487	1.75355
Novel05013	1.7546
Novel04486	1.75507
Novel02506	1.75529
Novel05730	1.75615
OMO56369.1	1.75624
OMP03405.1	1.75658
OMO67682.1	1.7568
OMP11301.1	1.75688
OMO49592.1	1.75955
Novel04793	1.76036
OMO60788.1	1.76064
OMO77376.1	1.76069
OMO92706.1	1.76294
OMP02158.1	1.76348
OMO93058.1	1.76351
OMO58262.1	1.76392
OMO77060.1	1.76411
Novel01794	1.76494
OMO97979.1	1.76514
OMO51515.1	1.76699
OMO62866.1	1.76733
Novel01428	1.76859
OMO79464.1	1.76865
Novel03626	1.76883
Novel00214	1.76908
Novel04944	1.76916
OMO56915.1	1.76958
Novel05151	1.77011
OMO84267.1	1.77017
OMO80098.1	1.77053
Novel01189	1.77374
OMO90872.1	1.77419
OMO71049.1	1.77471
Novel00698	1.77539
OMO80265.1	1.77625
OMO51816.1	1.77626
OMO56491.1	1.77638
OMO85078.1	1.77877
OMO62533.1	1.78032
OMO56298.1	1.78038
Novel00369	1.78344
OMO95543.1	1.78378
OMO51517.1	1.78387
OMO77729.1	1.78474
Novel00906	1.78503
OMO50291.1	1.7857
OMO62990.1	1.78611
OMO66206.1	1.78675
OMO63958.1	1.78759
Novel06612	1.79087
Novel01895	1.79103
Novel01352	1.79136
OMO95973.1	1.79156
OMO64133.1	1.79171
OMO54102.1	1.79329
OMO96992.1	1.7944
OMO64069.1	1.7948
OMO79164.1	1.79484
Novel02253	1.79511
OMO50409.1	1.79513
OMO67410.1	1.79542
OMO80014.1	1.79723
OMO81141.1	1.79734
OMO86805.1	1.79867
OMO94856.1	1.79899
OMO56863.1	1.79919
OMO76427.1	1.80051
Novel00189	1.8013
OMO55972.1	1.80144
Novel06077	1.80342
Novel01369	1.80414
Novel00721	1.80528
OMO53176.1	1.80748
OMO71274.1	1.81013
OMO86160.1	1.81083
OMO95089.1	1.81102
OMO69466.1	1.81153
OMO95088.1	1.8118
OMO81384.1	1.81237
OMO60831.1	1.81348
OMO51660.1	1.81396
Novel05322	1.81537
OMO96468.1	1.81666
OMO68459.1	1.81902
OMP10591.1	1.81929
OMO74393.1	1.82227
OMO50849.1	1.82274
Novel00514	1.82303
Novel03153	1.82391
Novel03521	1.8248
OMP11651.1	1.8248
OMO69261.1	1.82571
Novel00949	1.82585
OMO67278.1	1.82718
Novel04558	1.8287
OMO98724.1	1.82904
OMO84263.1	1.83035
OMO61659.1	1.83063
OMO64185.1	1.83436
Novel04050	1.8362
OMO72496.1	1.83977
OMO72258.1	1.84054
OMO57405.1	1.84145
OMO49509.1	1.84191
Novel04759	1.84464
Novel02117	1.84634
OMO70299.1	1.84634
OMO82089.1	1.84658
Novel05423	1.84891
OMO54824.1	1.84908
Novel04526	1.85143
Novel03583	1.85439
OMO54008.1	1.8544
OMO74155.1	1.85497
OMO80411.1	1.85645
OMO60591.1	1.85745
OMO74380.1	1.85781
Novel03416	1.85903
OMO76811.1	1.86006
Novel06327	1.86016
OMO53982.1	1.86016
OMO79771.1	1.86022
Novel03074	1.86028
Novel01500	1.86058
Novel03386	1.86138
OMO60301.1	1.86147
OMO93035.1	1.8637
Novel06343	1.86464
OMO86281.1	1.8648
OMO93872.1	1.86544
Novel04850	1.86649
OMO65734.1	1.86703
OMO96715.1	1.86736
OMO54759.1	1.86786
OMO73110.1	1.8686
OMO83106.1	1.86981
Novel04750	1.86997
OMO74993.1	1.87024
OMO58908.1	1.87033
OMP11187.1	1.87079
OMO85907.1	1.87097
OMO71424.1	1.87289
OMO83318.1	1.87301
OMO68782.1	1.87328
OMO57153.1	1.87389
OMO57295.1	1.8739
Novel04342	1.8767
Novel02496	1.87961
Novel04287	1.88061
OMO50745.1	1.88072
OMO94158.1	1.88086
OMO81623.1	1.88164
OMO54730.1	1.88173
OMO66365.1	1.8832
OMO78159.1	1.88323
Novel04132	1.88371
OMO64623.1	1.88741
OMO93831.1	1.88795
OMO49990.1	1.88825
OMO67886.1	1.88903
OMO55918.1	1.88995
Novel05934	1.89032
Novel04977	1.89117
Novel04291	1.89127
Novel03340	1.8919
Novel00023	1.89324
OMO71718.1	1.89351
OMO56653.1	1.89419
Novel04225	1.89503
OMO75760.1	1.89656
OMP07822.1	1.89738
Novel03627	1.89748
Novel01034	1.89759
Novel00139	1.89767
Novel04180	1.89772
OMO80702.1	1.89827
OMO59306.1	1.89859
OMO98895.1	1.90041
OMO70748.1	1.90181
OMO96076.1	1.90185
OMO95640.1	1.90307
OMO86863.1	1.90367
OMO88661.1	1.9038
OMO83689.1	1.90478
OMO79978.1	1.90559
OMO99994.1	1.90643
OMO74052.1	1.90756
OMP05929.1	1.90815
OMO70826.1	1.90845
OMP04711.1	1.90908
Novel00869	1.9096
OMO85843.1	1.91064
OMO81843.1	1.91072
Novel00059	1.91093
OMO61292.1	1.91241
OMO97938.1	1.91302
OMO52172.1	1.91498
OMO80583.1	1.91553
OMO77587.1	1.91577
Novel01113	1.91619
Novel06814	1.91686
OMO51799.1	1.91787
OMP06539.1	1.91887
Novel00172	1.91991
OMO57391.1	1.91996
OMO68009.1	1.9205
Novel04448	1.92184
OMO63923.1	1.92218
Novel06326	1.92268
Novel01901	1.92308
OMO74644.1	1.92427
OMO78620.1	1.92507
Novel02920	1.92559
OMO63842.1	1.92606
OMO61563.1	1.92722
OMO68185.1	1.92757
OMO98666.1	1.92824
OMO76220.1	1.92829
OMO62478.1	1.92832
OMO59420.1	1.92915
Novel01326	1.93324
OMO53774.1	1.93359
OMP02553.1	1.93406
Novel06089	1.93407
OMO85625.1	1.93449
OMO84965.1	1.93721
OMO82092.1	1.93806
OMO92909.1	1.93911
Novel03751	1.94005
OMO49926.1	1.94109
Novel02297	1.94128
OMO84977.1	1.9436
OMO79845.1	1.94521
Novel05723	1.94536
OMO79502.1	1.94599
OMO81680.1	1.94639
Novel05237	1.94706
OMO73710.1	1.9474
OMO96131.1	1.94791
Novel04955	1.9481
OMO99883.1	1.94903
OMP11529.1	1.95075
OMO60795.1	1.95224
OMO55907.1	1.95261
OMO60376.1	1.95266
OMO86301.1	1.95325
OMP11374.1	1.95338
OMO84169.1	1.95456
OMO71111.1	1.95467
OMP11055.1	1.95628
OMO52888.1	1.95937
OMO60176.1	1.95942
Novel06513	1.96036
OMO59649.1	1.96053
OMO94114.1	1.9629
OMO79319.1	1.96535
OMP07351.1	1.96568
Novel04392	1.96568
OMO94777.1	1.96816
Novel02474	1.96852
OMO72307.1	1.96859
Novel01521	1.97028
Novel05286	1.97113
Novel01307	1.97129
OMO56432.1	1.97189
Novel06668	1.972
OMO70430.1	1.97228
OMO74662.1	1.97269
OMO78708.1	1.97285
OMO56749.1	1.97352
Novel01697	1.97548
OMO91072.1	1.97573
OMO83565.1	1.97622
OMO53600.1	1.97644
OMP12067.1	1.97846
OMO55888.1	1.97925
OMO90812.1	1.97963
OMO66251.1	1.97981
OMO56965.1	1.98028
Novel00524	1.98098
OMO64364.1	1.9827
OMP06335.1	1.98337
OMO83662.1	1.98513
OMO76787.1	1.98522
Novel06391	1.98584
OMO79504.1	1.9859
OMO76498.1	1.987
OMO62573.1	1.98819
OMO70662.1	1.98971
OMO83197.1	1.99013
OMO74728.1	1.99023
OMO78957.1	1.99054
OMP01146.1	1.99205
Novel02344	1.99394
Novel03949	1.99558
OMO76652.1	1.99639
OMO59064.1	1.99826
OMO49398.1	1.99841
OMO79468.1	1.99859
OMO65654.1	1.99891
OMO95775.1	1.99906
OMO59637.1	1.99959
OMP03065.1	1.99975
OMO83742.1	1.99981
OMO70192.1	2.00075
OMO54571.1	2.00375
Novel04975	2.00425
OMO85151.1	2.00624
Novel05475	2.00645
OMO79323.1	2.0072
OMO99366.1	2.00757
OMO70671.1	2.00763
Novel04908	2.00839
Novel05377	2.00945
OMO65648.1	2.01023
OMO96341.1	2.01036
OMO62878.1	2.01055
OMO63149.1	2.01189
OMO95994.1	2.01236
OMO57669.1	2.01383
OMO82675.1	2.01413
OMO70549.1	2.01469
OMO56981.1	2.01667
OMO67957.1	2.01688
Novel05564	2.01735
OMO55743.1	2.0174
OMO60733.1	2.01914
OMO64345.1	2.01958
OMO64171.1	2.01991
OMO90791.1	2.0204
OMO98971.1	2.02091
OMO81618.1	2.02171
OMO60791.1	2.02187
OMO97519.1	2.02249
OMO80278.1	2.02463
OMO77752.1	2.02463
OMO92249.1	2.02522
OMO55777.1	2.02531
OMO83210.1	2.02794
OMO96722.1	2.02894
OMO80442.1	2.02899
OMO90935.1	2.02946
Novel01964	2.03133
Novel00666	2.03141
OMO93940.1	2.03236
Novel05188	2.03275
OMO85228.1	2.03408
OMO60575.1	2.03416
OMO49751.1	2.03656
Novel03166	2.0389
Novel01386	2.0395
OMO57006.1	2.03997
OMO80788.1	2.0407
OMO66942.1	2.04118
OMO89690.1	2.04174
Novel00192	2.04182
Novel02830	2.04223
OMO56239.1	2.04522
OMO98144.1	2.0464
OMO88730.1	2.04733
Novel00732	2.04849
OMO79989.1	2.04908
Novel03278	2.05073
Novel04479	2.0515
Novel00568	2.05187
OMO53008.1	2.0534
OMO65322.1	2.05487
Novel06493	2.05686
OMO86029.1	2.05742
OMO56170.1	2.05765
OMO53618.1	2.05847
OMO51882.1	2.059
Novel04389	2.05931
OMO73828.1	2.05935
OMO84468.1	2.06026
OMO77969.1	2.06092
Novel00443	2.06306
Novel04538	2.06385
OMO86303.1	2.06392
Novel00830	2.06508
Novel03760	2.06612
OMO82090.1	2.06675
OMO49665.1	2.0673
OMO55152.1	2.0675
OMO76312.1	2.0692
OMO64334.1	2.07107
OMO74343.1	2.07155
Novel05701	2.07156
OMO95829.1	2.0719
Novel03121	2.07467
Novel02482	2.0749
Novel05926	2.07514
Novel02956	2.07561
Novel04578	2.07622
OMO74539.1	2.07783
OMP05333.1	2.07817
OMO79039.1	2.07854
OMO56322.1	2.07906
OMO76728.1	2.08007
OMO52048.1	2.0814
OMO74486.1	2.08164
OMP05958.1	2.08224
OMO56111.1	2.08276
OMO76514.1	2.08465
OMO93649.1	2.08573
OMO60110.1	2.08656
Novel02828	2.08678
OMO55915.1	2.0886
OMP03487.1	2.08868
Novel05978	2.08911
OMO65743.1	2.08958
OMO76702.1	2.09003
Novel05787	2.09079
Novel01626	2.09086
Novel02802	2.09188
OMO90932.1	2.09317
OMO51004.1	2.09564
Novel03830	2.09636
Novel06131	2.0994
OMP11489.1	2.10253
OMP03593.1	2.10391
OMO93220.1	2.10418
OMO56651.1	2.10605
OMO54021.1	2.1062
Novel05304	2.10791
OMO71174.1	2.10802
OMO78328.1	2.10811
OMP07823.1	2.1097
OMO52461.1	2.10976
OMO94775.1	2.10997
OMO67803.1	2.11092
OMO97063.1	2.11144
OMO95784.1	2.11164
OMO87799.1	2.11304
OMO79436.1	2.11381
Novel04196	2.11397
Novel00522	2.11567
Novel01934	2.117
OMO95650.1	2.11791
Novel01625	2.11848
OMO76752.1	2.11946
OMO94744.1	2.11987
OMO89809.1	2.12221
OMO52618.1	2.12289
OMP03438.1	2.12359
OMO72561.1	2.12384
OMO67074.1	2.12412
OMO60516.1	2.1247
Novel03659	2.12487
OMO83759.1	2.12525
OMO75264.1	2.1269
OMO55384.1	2.12739
Novel03885	2.12789
OMO51867.1	2.12877
OMO76567.1	2.12966
OMO83998.1	2.13101
OMO73725.1	2.13184
OMO79470.1	2.13272
OMP04897.1	2.13292
Novel01342	2.13469
Novel02928	2.13795
OMO82007.1	2.13855
OMO97380.1	2.1392
OMO56885.1	2.13923
Novel06320	2.14168
OMO80741.1	2.14285
Novel03020	2.14425
Novel03837	2.1443
Novel05209	2.14483
Novel04194	2.14526
OMO53068.1	2.1457
Novel05375	2.1459
OMO65742.1	2.14637
OMO99563.1	2.14693
OMO50442.1	2.14907
OMP12045.1	2.15105
Novel06408	2.15211
OMP02212.1	2.15222
Novel02122	2.15242
Novel05638	2.15372
OMO70405.1	2.15446
OMO88945.1	2.15566
OMO62189.1	2.15601
OMO74451.1	2.15711
OMP06379.1	2.16045
OMO60789.1	2.1609
Novel06243	2.16095
OMO82555.1	2.16188
OMP11315.1	2.1632
OMO99719.1	2.16355
OMO72698.1	2.16369
OMO56413.1	2.16434
OMP03428.1	2.16478
Novel06488	2.1649
Novel04077	2.16537
OMO86551.1	2.16656
OMO66236.1	2.16964
OMO88110.1	2.17026
Novel02710	2.17039
OMO54229.1	2.17204
Novel04459	2.17504
Novel02116	2.17658
Novel05535	2.1794
OMO92596.1	2.1816
Novel03297	2.1826
OMO71152.1	2.18415
Novel06207	2.18666
OMO72154.1	2.18721
OMO96741.1	2.18847
OMP02108.1	2.18863
Novel05467	2.18875
Novel04340	2.18977
OMO56328.1	2.19031
Novel01624	2.19113
OMO66609.1	2.19146
OMO59352.1	2.19191
Novel04994	2.19196
OMO88568.1	2.19212
OMO49340.1	2.19353
OMO51153.1	2.19403
Novel04226	2.19874
OMO83786.1	2.19906
OMO80579.1	2.19966
OMO91486.1	2.20009
OMO99814.1	2.20117
OMO55080.1	2.20152
Novel00614	2.20187
OMO57419.1	2.20193
OMO56865.1	2.20212
OMO70026.1	2.20594
Novel03710	2.2069
OMO78626.1	2.20733
Novel02130	2.20816
OMO86021.1	2.20817
OMO74991.1	2.20817
OMO96128.1	2.20832
OMO68242.1	2.20893
Novel05160	2.20902
OMO83990.1	2.20952
OMO60359.1	2.21107
Novel04967	2.21162
Novel06638	2.21223
Novel00564	2.21228
OMO73034.1	2.21247
Novel04138	2.21253
OMO71022.1	2.21257
OMO50367.1	2.2127
Novel00055	2.21325
OMO86334.1	2.21373
Novel00283	2.21518
OMO64205.1	2.21575
OMO70921.1	2.21655
OMO99680.1	2.22075
OMO51861.1	2.22096
OMP08087.1	2.22104
OMO51575.1	2.22187
OMO87280.1	2.22301
OMO82575.1	2.22331
OMO95919.1	2.2246
OMO62194.1	2.22609
OMP11343.1	2.22916
Novel06056	2.2294
OMO95946.1	2.23018
OMO87628.1	2.23068
OMO89248.1	2.23141
OMO87061.1	2.2329
OMO90240.1	2.23322
OMO85880.1	2.23333
OMO51651.1	2.23543
OMO95991.1	2.23595
OMO81906.1	2.23892
OMO85266.1	2.23922
OMO51113.1	2.24122
OMO49538.1	2.24171
OMP09778.1	2.24182
OMP06082.1	2.24353
Novel03727	2.24535
OMO98024.1	2.24571
OMO92907.1	2.24643
OMO81463.1	2.2465
Novel00206	2.24656
OMP06588.1	2.24663
Novel00518	2.24691
OMO74468.1	2.2476
Novel01890	2.24796
OMO85209.1	2.2484
OMO98597.1	2.24847
Novel05752	2.24879
OMO99057.1	2.24918
OMO89053.1	2.24946
Novel04514	2.25026
OMO73456.1	2.25163
Novel04938	2.2518
OMO77649.1	2.25305
OMO78760.1	2.25353
Novel05761	2.25472
OMO90193.1	2.25523
OMO75628.1	2.25817
Novel03563	2.25887
Novel03139	2.25994
OMO72116.1	2.26003
Novel04140	2.2601
OMO76002.1	2.26138
OMO54238.1	2.26236
OMO54624.1	2.26357
OMO71310.1	2.26422
OMO92402.1	2.26568
OMO74816.1	2.2658
OMO87506.1	2.26637
OMO78739.1	2.26641
OMO74494.1	2.2669
OMO50826.1	2.26696
Novel03496	2.26743
OMO60762.1	2.26788
OMO79740.1	2.26903
OMO62258.1	2.26956
OMP01636.1	2.2722
Novel02304	2.27237
OMO65958.1	2.27537
OMO69138.1	2.27554
OMO72793.1	2.2759
OMO94644.1	2.27594
Novel01704	2.27619
OMO74249.1	2.27637
Novel04326	2.27681
OMP02160.1	2.27686
Novel04751	2.27709
Novel02094	2.27912
Novel05946	2.28
Novel03156	2.28072
Novel04861	2.28111
OMO54401.1	2.28295
OMO85935.1	2.28421
OMO58725.1	2.28508
OMO93704.1	2.28671
OMO87146.1	2.28944
OMO85865.1	2.28972
OMO56674.1	2.28982
OMO83011.1	2.29006
OMO77730.1	2.29182
OMO81332.1	2.29372
OMO73517.1	2.29408
Novel02427	2.29463
Novel00505	2.29466
OMO85425.1	2.29562
Novel06126	2.29581
OMO85983.1	2.29587
OMO55939.1	2.29833
Novel06679	2.29876
OMO61519.1	2.29913
OMO76662.1	2.30193
OMO74555.1	2.30201
OMO71667.1	2.3029
Novel00529	2.30495
Novel00995	2.30522
OMO93702.1	2.30696
Novel04375	2.30983
OMO83734.1	2.31176
Novel02154	2.31199
OMO84520.1	2.3121
OMO76177.1	2.31241
Novel02437	2.3148
OMP08177.1	2.3153
OMO64189.1	2.31649
OMO98091.1	2.31678
OMO62231.1	2.31904
Novel01457	2.32076
OMO64396.1	2.32081
OMO87958.1	2.32217
Novel03843	2.32224
Novel04139	2.32343
OMO54476.1	2.32609
OMO91823.1	2.32926
OMO61457.1	2.33014
OMO90319.1	2.33046
Novel02494	2.33053
Novel03558	2.33163
Novel04426	2.33223
Novel02277	2.33257
OMO78943.1	2.33454
OMO65775.1	2.33705
OMO59710.1	2.33772
Novel02751	2.3378
Novel00285	2.33804
Novel02634	2.34011
OMO61574.1	2.34029
OMP05129.1	2.34071
OMO69980.1	2.34134
Novel03768	2.34341
OMO81771.1	2.34429
OMO61276.1	2.34471
Novel00003	2.345
OMO83691.1	2.34507
OMO79017.1	2.34633
OMO80566.1	2.34634
OMO68775.1	2.34784
Novel05837	2.34894
OMO59165.1	2.34966
Novel04270	2.3544
OMO94773.1	2.35457
OMO84939.1	2.35537
OMO60975.1	2.35576
OMO79799.1	2.35844
OMO83618.1	2.36002
OMO51552.1	2.36058
OMO73150.1	2.36116
OMO80554.1	2.36118
Novel03848	2.36158
Novel02959	2.36281
OMP01888.1	2.36282
OMO79546.1	2.36287
OMO61864.1	2.36498
OMO83749.1	2.36707
[truncated: 17,511 more rows]
