# Supplementary material for: Gene coexpression network analysis and tissue-specific profiling of gene expression in jute (Corchorus capsularis L.)
Source: BMC Genomics. 2020 Jun 16;21:406. doi: 10.1186/s12864-020-06805-6 (PMC7298812; doi:10.1186/s12864-020-06805-6)
Supplement: Supplementary file 7 — Additional file 7: Table S7. Transcriptional genes that were identified in flower tissues. [file 12864_2020_6805_MOESM7_ESM.xlsx]

## Sheet: Average RPKM of MF
geneID	Average RPKM of MF
OMO87207.1	1
OMO58260.1	1.00011
OMO88829.1	1.00027
OMO71276.1	1.00037
Novel01794	1.00109
Novel05216	1.00165
OMO78834.1	1.00167
OMO82524.1	1.00195
OMO51173.1	1.00218
Novel04270	1.00305
OMO51976.1	1.00333
OMO68038.1	1.00333
OMO97814.1	1.00333
OMO60260.1	1.00333
Novel01658	1.00333
OMO60066.1	1.00333
OMO54217.1	1.00333
OMO55390.1	1.00333
OMO78441.1	1.00333
OMO80478.1	1.00333
OMO62986.1	1.00333
OMP06473.1	1.00333
OMO79688.1	1.00333
Novel04361	1.00431
OMO74292.1	1.00438
OMO96591.1	1.00439
OMO74334.1	1.00441
OMO84912.1	1.00459
OMO56783.1	1.00461
OMO69980.1	1.00514
Novel00488	1.00519
Novel00337	1.00602
OMP11515.1	1.00609
OMO61485.1	1.00619
Novel04938	1.00624
Novel01885	1.00693
Novel00995	1.00722
OMO82565.1	1.0081
OMO50619.1	1.0085
OMO52796.1	1.00858
OMO76441.1	1.00881
OMO76220.1	1.00964
OMO76972.1	1.00964
OMO86778.1	1.01015
OMO83618.1	1.01015
Novel01355	1.01076
OMO63760.1	1.01108
OMP11401.1	1.01116
OMO85229.1	1.0114
OMO96039.1	1.01159
OMO70913.1	1.01187
OMO82581.1	1.01187
OMP12075.1	1.01346
Novel01824	1.01414
Novel02130	1.01426
Novel04285	1.01465
OMO95693.1	1.01486
OMP05791.1	1.01486
Novel03504	1.01503
OMO86195.1	1.01511
OMO67660.1	1.01527
OMO80743.1	1.01639
OMO69625.1	1.01683
OMO80212.1	1.01695
OMO62832.1	1.0171
OMO83196.1	1.01751
OMO57669.1	1.01758
Novel05095	1.01776
OMO55717.1	1.01861
OMO55784.1	1.0188
OMO54535.1	1.01926
OMO49694.1	1.02038
OMO61234.1	1.02071
OMO73576.1	1.02084
OMO69786.1	1.0212
OMO76146.1	1.0212
OMP11947.1	1.023
OMO63744.1	1.023
OMO70463.1	1.02353
OMO62560.1	1.0245
OMO69766.1	1.02452
Novel05827	1.02478
Novel03555	1.02517
Novel01211	1.0253
OMO74271.1	1.02536
OMO65774.1	1.0254
OMO89130.1	1.02543
OMO76787.1	1.02552
OMO55225.1	1.0259
Novel00910	1.02596
Novel02038	1.0265
OMO87134.1	1.02698
OMO56722.1	1.02714
OMO90791.1	1.02719
Novel06095	1.02799
OMO55413.1	1.02804
OMP00392.1	1.02906
OMO85511.1	1.02976
OMO64079.1	1.02983
OMO60537.1	1.02989
OMO82551.1	1.03136
OMO58016.1	1.03169
OMO84331.1	1.032
OMO57169.1	1.03267
Novel05955	1.03313
OMO81037.1	1.03373
Novel00596	1.03384
OMO86386.1	1.03413
OMO69238.1	1.03468
Novel01546	1.03501
OMO78551.1	1.03506
OMO95268.1	1.03569
OMO83004.1	1.03604
Novel01631	1.03633
OMO64735.1	1.03647
OMO93220.1	1.03663
OMO90250.1	1.03668
OMO50785.1	1.03746
OMO74992.1	1.03815
Novel04459	1.03821
Novel04220	1.03827
OMO57019.1	1.03905
Novel05260	1.03923
OMO74909.1	1.03926
Novel04140	1.03952
OMO95895.1	1.04017
Novel03941	1.04089
OMO50086.1	1.04154
OMO62477.1	1.04162
Novel00781	1.04192
OMO98338.1	1.0429
Novel03736	1.0438
Novel00372	1.0439
OMO70286.1	1.04422
Novel04509	1.04443
OMO61781.1	1.04489
Novel06793	1.0457
OMP02184.1	1.04582
OMO82232.1	1.04582
Novel05104	1.04642
OMO76289.1	1.04668
OMP08285.1	1.04695
OMO60510.1	1.04695
Novel06559	1.0473
OMO57095.1	1.04792
OMO56922.1	1.04815
OMO76466.1	1.04911
Novel04976	1.04916
OMO58752.1	1.04923
OMO53949.1	1.05072
OMO50848.1	1.05087
OMO84217.1	1.05173
OMO53239.1	1.05177
OMO64251.1	1.05218
Novel01699	1.05239
Novel05881	1.05258
OMO59661.1	1.05267
Novel04055	1.05333
OMO70329.1	1.05336
Novel06628	1.05364
OMO82942.1	1.054
Novel06254	1.05478
OMO65732.1	1.05478
Novel04284	1.05508
OMO56341.1	1.05614
OMO75080.1	1.05711
Novel01606	1.05757
Novel04514	1.05767
OMO89390.1	1.05777
OMO82331.1	1.05777
OMP12155.1	1.05796
Novel03414	1.05867
OMO90245.1	1.05885
Novel01963	1.05899
OMO53020.1	1.05907
OMO72151.1	1.05926
OMO76110.1	1.05955
OMO78774.1	1.05991
OMO80683.1	1.05996
Novel05469	1.06012
Novel02436	1.06041
OMO68042.1	1.06137
OMO78315.1	1.06235
OMO52036.1	1.06284
OMO53531.1	1.06336
OMO60351.1	1.06357
OMO83372.1	1.06369
OMO69153.1	1.06473
OMO56535.1	1.06489
OMO69808.1	1.06548
OMO85346.1	1.06634
OMO84914.1	1.0669
OMO73392.1	1.0673
OMO76462.1	1.06806
OMO88573.1	1.06848
OMO62819.1	1.06892
Novel00644	1.0698
Novel00633	1.06986
OMO74341.1	1.07022
OMO66028.1	1.07022
Novel02677	1.07022
Novel03671	1.07022
OMO67918.1	1.07022
OMO50036.1	1.0741
OMO64189.1	1.07479
OMO67805.1	1.075
OMO81786.1	1.07518
Novel01702	1.07539
OMO59930.1	1.07583
OMO53855.1	1.07637
OMO50826.1	1.07717
OMO65484.1	1.0782
Novel05631	1.07995
OMO53578.1	1.08013
Novel06474	1.0803
OMO98208.1	1.08046
OMO76879.1	1.08051
OMO79165.1	1.08097
Novel03394	1.08103
Novel06481	1.08152
OMP11972.1	1.0816
OMO93584.1	1.08235
Novel01593	1.08289
Novel01934	1.08313
Novel06585	1.08468
OMO80124.1	1.08573
OMO49377.1	1.08636
OMO83876.1	1.0864
OMO96484.1	1.08671
Novel02841	1.08722
OMO71008.1	1.08725
OMO57116.1	1.08767
OMO81539.1	1.08806
Novel06806	1.08888
OMO58845.1	1.08888
Novel01557	1.08921
OMO83290.1	1.08933
OMP00034.1	1.09004
OMO52906.1	1.09041
OMO67008.1	1.091
OMO93507.1	1.09178
OMO94481.1	1.09186
OMO67447.1	1.09206
Novel03865	1.09287
OMO60020.1	1.09297
OMO50816.1	1.09314
OMO61701.1	1.09358
OMP03539.1	1.09387
OMO95885.1	1.09394
OMO88925.1	1.094
Novel01638	1.09405
OMO55655.1	1.09454
Novel05695	1.09559
OMO84882.1	1.09593
OMP11568.1	1.09632
OMO77304.1	1.09642
OMO76674.1	1.09673
OMO96663.1	1.09687
Novel04401	1.09717
Novel00505	1.09725
OMO53094.1	1.09766
Novel05474	1.0979
Novel02390	1.0982
OMO95908.1	1.09842
OMO88035.1	1.09845
Novel04186	1.09854
OMO55450.1	1.09954
OMO81777.1	1.09995
OMO50048.1	1.10012
OMO60240.1	1.10031
Novel04574	1.10138
OMO86973.1	1.1017
OMO77232.1	1.1027
Novel02790	1.10346
Novel06060	1.10398
Novel03730	1.10414
OMO64492.1	1.10419
OMO84230.1	1.10419
Novel00586	1.10447
Novel05522	1.10448
OMO68507.1	1.10464
OMO80012.1	1.10512
OMO56453.1	1.10512
OMO94078.1	1.10523
Novel06814	1.10551
Novel01842	1.10634
OMO50735.1	1.1067
OMO77609.1	1.10712
OMO55895.1	1.10733
OMO59755.1	1.10734
Novel04974	1.10772
OMO83838.1	1.10841
OMO52815.1	1.10844
OMO62005.1	1.10878
Novel06391	1.10936
OMO60922.1	1.10937
Novel01352	1.10999
OMO88876.1	1.11012
OMO54793.1	1.11018
OMP06589.1	1.11026
Novel05817	1.1105
Novel02291	1.1106
Novel01687	1.11071
OMO78844.1	1.11103
Novel04862	1.11182
OMO67230.1	1.11231
OMO76122.1	1.11246
OMO83493.1	1.11284
OMO56421.1	1.11311
OMO76810.1	1.11318
OMO97049.1	1.11325
Novel03226	1.11334
OMO54753.1	1.1139
Novel04461	1.11397
Novel00336	1.11405
Novel00807	1.11441
OMO95853.1	1.11481
OMO90196.1	1.11481
OMO66154.1	1.11481
OMO86217.1	1.11481
OMO51663.1	1.11481
OMO70301.1	1.11618
OMO60241.1	1.11726
OMO57340.1	1.11726
Novel03019	1.11745
OMO54172.1	1.11918
Novel03382	1.11931
OMO98906.1	1.12
OMO84894.1	1.12
OMO76971.1	1.12033
OMO85343.1	1.12098
OMO56279.1	1.1214
Novel04700	1.12164
OMO78053.1	1.122
OMO93193.1	1.122
OMO85127.1	1.122
OMO72309.1	1.122
OMO82964.1	1.12316
OMO67252.1	1.12362
OMO95112.1	1.12373
OMO78885.1	1.12395
OMP11392.1	1.1245
Novel00392	1.12495
OMO72449.1	1.12495
Novel05531	1.12591
OMO54237.1	1.12655
OMO91767.1	1.12655
Novel00508	1.12764
OMO61247.1	1.12817
OMO76868.1	1.12875
OMO68154.1	1.12934
OMO78703.1	1.12943
OMO80937.1	1.13037
Novel01649	1.13058
OMO55079.1	1.13067
OMO87228.1	1.13074
OMO49785.1	1.1309
OMP12027.1	1.13196
OMO56324.1	1.13196
OMO55835.1	1.13231
Novel01991	1.13285
OMO58804.1	1.13331
OMO62454.1	1.13371
OMP03556.1	1.13371
OMO54242.1	1.13371
OMO53464.1	1.13429
OMO58596.1	1.13466
Novel02483	1.1347
OMP06229.1	1.13487
Novel02166	1.13508
OMO63139.1	1.13566
OMO75830.1	1.13612
OMO80474.1	1.13619
OMO76181.1	1.13667
OMO79903.1	1.1367
OMO70346.1	1.13689
OMO56772.1	1.13729
Novel00541	1.13733
Novel02206	1.1377
OMO92990.1	1.13803
OMP04838.1	1.13822
OMO93704.1	1.13859
Novel06742	1.13869
OMO55039.1	1.13879
Novel04861	1.13902
OMO59838.1	1.13903
Novel05116	1.13909
OMO82330.1	1.13949
OMO95120.1	1.13958
OMO54627.1	1.13993
OMO54462.1	1.14001
OMO55789.1	1.14032
OMO74080.1	1.1404
OMO63721.1	1.1404
OMO58402.1	1.14104
OMO80285.1	1.14157
Novel05327	1.14225
Novel02355	1.1423
OMO70443.1	1.1424
OMO52958.1	1.14319
OMO89672.1	1.14326
OMO80025.1	1.14447
Novel05733	1.14492
OMO61863.1	1.14509
OMO49898.1	1.1457
OMO79313.1	1.14578
OMO59894.1	1.14666
OMP05333.1	1.14666
OMO79642.1	1.14666
OMP05790.1	1.14666
OMO55640.1	1.14666
OMO87280.1	1.14666
Novel02535	1.14666
OMO67757.1	1.14666
OMO71895.1	1.14666
OMO50764.1	1.14751
Novel03640	1.14802
OMO74254.1	1.14813
OMP03429.1	1.14815
Novel04949	1.14946
Novel04855	1.14963
OMO99630.1	1.15012
OMO63823.1	1.15048
OMO62257.1	1.15071
OMO77341.1	1.15204
Novel04145	1.15215
Novel06595	1.15222
OMO76255.1	1.15224
Novel00819	1.15234
OMO54401.1	1.15271
OMO78724.1	1.1532
OMO53785.1	1.15325
OMO83645.1	1.15331
OMO66582.1	1.15368
Novel02710	1.15424
Novel04628	1.15465
OMO77645.1	1.15471
OMO95946.1	1.15491
OMO58983.1	1.15508
OMO73179.1	1.15508
OMO57086.1	1.15544
OMO61386.1	1.15581
Novel03747	1.15584
Novel04325	1.15592
OMO98988.1	1.15598
OMO75724.1	1.15613
OMO84950.1	1.15622
OMO91486.1	1.15638
Novel04276	1.1566
OMO81289.1	1.1568
OMO81771.1	1.15699
OMO81470.1	1.15744
OMO54291.1	1.15788
Novel01346	1.1584
Novel04519	1.15999
OMP11183.1	1.16109
OMO89690.1	1.16109
OMP05279.1	1.16145
OMO84070.1	1.16167
OMO55068.1	1.16254
Novel05505	1.16317
OMO89838.1	1.16328
OMO53090.1	1.16489
OMO90034.1	1.16558
OMO52098.1	1.16563
OMO67404.1	1.16617
OMO51997.1	1.16626
Novel02897	1.1669
OMO87143.1	1.16757
Novel01510	1.16786
OMO53036.1	1.16793
OMO93514.1	1.1681
Novel03893	1.16816
OMP06011.1	1.1682
OMO50231.1	1.16826
OMP05188.1	1.1685
Novel02778	1.16917
OMO74241.1	1.16921
OMO95650.1	1.1699
Novel04289	1.17094
OMO95272.1	1.17173
OMO76214.1	1.17177
OMP11703.1	1.17262
Novel02703	1.17272
OMO57178.1	1.17297
OMO82280.1	1.17312
Novel01029	1.17316
OMO80022.1	1.17323
OMO96999.1	1.17329
OMO49381.1	1.17348
OMO93878.1	1.17368
Novel05941	1.1745
Novel03830	1.17458
OMO66371.1	1.17463
OMO84263.1	1.17562
OMO63967.1	1.17575
Novel02495	1.17586
OMO62402.1	1.17668
OMO86378.1	1.17682
OMP03231.1	1.17724
OMO75349.1	1.17724
OMP06170.1	1.17724
Novel01207	1.17753
OMO75146.1	1.1776
OMO56972.1	1.17804
OMO80130.1	1.17851
OMO87041.1	1.17883
OMO98441.1	1.18039
OMP10606.1	1.18039
OMO70570.1	1.18039
OMO82903.1	1.18089
Novel03727	1.18128
OMO70930.1	1.18141
OMO49492.1	1.18146
OMO54712.1	1.18172
OMO61974.1	1.18306
OMO76922.1	1.18334
OMO67302.1	1.1838
Novel00665	1.18474
OMO71588.1	1.18488
OMO70522.1	1.18497
OMP01007.1	1.18522
OMO80414.1	1.18557
OMO94089.1	1.18561
OMO81385.1	1.18575
OMO68043.1	1.18618
OMO66519.1	1.1862
OMO63784.1	1.18644
OMO55772.1	1.18697
OMO50800.1	1.18711
OMO54160.1	1.18719
OMO95949.1	1.18754
OMO81962.1	1.18756
Novel02046	1.18765
Novel06043	1.18811
OMO81080.1	1.18839
OMO74617.1	1.18847
OMO58078.1	1.18848
OMO59679.1	1.18913
OMO96077.1	1.18913
OMP06380.1	1.18913
OMO99520.1	1.18913
OMO61886.1	1.18913
OMO76653.1	1.19004
Novel02218	1.1913
OMO93691.1	1.1914
OMO83163.1	1.1917
OMO52842.1	1.19171
OMO51515.1	1.19181
OMO56369.1	1.19214
OMO87328.1	1.19271
OMO76330.1	1.19292
OMO95707.1	1.1937
OMO79649.1	1.19393
OMO66628.1	1.19404
OMO53247.1	1.1949
OMO78708.1	1.1949
OMO85351.1	1.19546
OMP11099.1	1.19589
OMP01264.1	1.19647
OMO89408.1	1.1974
OMP05991.1	1.19755
OMO51660.1	1.19787
OMO61613.1	1.19833
OMO52046.1	1.19888
OMO72249.1	1.19902
OMO83216.1	1.20024
OMO97678.1	1.20031
OMO70899.1	1.20091
OMO81167.1	1.20102
OMO76618.1	1.20124
OMO84229.1	1.20127
OMO60008.1	1.20133
Novel03139	1.20147
OMO98378.1	1.20223
OMO72471.1	1.2023
OMO54633.1	1.2026
OMO62517.1	1.20264
OMO54782.1	1.20277
OMO90403.1	1.204
OMO85865.1	1.20433
Novel04241	1.20485
OMO68916.1	1.20588
OMO81829.1	1.20619
OMO98457.1	1.2069
OMO86213.1	1.20741
Novel06330	1.20779
OMO98602.1	1.20789
OMO94544.1	1.20831
OMO88420.1	1.20881
OMO67657.1	1.20883
OMP06829.1	1.20895
OMO54090.1	1.20921
Novel02847	1.20925
Novel00828	1.20959
Novel03374	1.20965
OMO57957.1	1.20996
Novel01076	1.21064
OMO62190.1	1.21091
OMO54168.1	1.21106
Novel01420	1.21107
OMO77849.1	1.2117
Novel05756	1.21219
OMO79300.1	1.21284
OMO74615.1	1.21291
OMO86023.1	1.21311
OMP05128.1	1.21411
OMO52841.1	1.21438
OMP11825.1	1.21476
Novel05991	1.2149
Novel01090	1.21506
OMO50099.1	1.21616
OMO85266.1	1.21616
OMO87598.1	1.21616
OMO51277.1	1.21616
OMO80216.1	1.21616
OMO66749.1	1.21772
OMO69047.1	1.21802
Novel02652	1.21857
OMO68894.1	1.21927
OMO81283.1	1.21994
OMO94238.1	1.22005
OMO77158.1	1.22012
OMO97191.1	1.22072
OMO85385.1	1.22144
OMO69624.1	1.22203
OMO99908.1	1.22227
Novel06237	1.22283
Novel05550	1.22287
OMO53801.1	1.22311
OMO66270.1	1.22311
Novel06248	1.22325
OMO66234.1	1.22354
Novel02427	1.22454
OMO72493.1	1.22484
OMO70433.1	1.22551
OMO49621.1	1.22567
OMO76622.1	1.2258
OMO92909.1	1.22597
OMO50038.1	1.22605
OMO56634.1	1.22629
OMO80471.1	1.22629
OMO94903.1	1.22674
Novel01059	1.2295
OMO87054.1	1.22967
Novel00327	1.23085
OMO55701.1	1.2309
OMP06579.1	1.23122
Novel00780	1.23147
OMP08160.1	1.2316
OMO86306.1	1.23285
OMO89492.1	1.23372
OMO78383.1	1.23487
OMP05393.1	1.23487
OMP11244.1	1.23681
OMO83888.1	1.23725
OMP05699.1	1.23744
OMO94138.1	1.23767
OMO59745.1	1.23794
OMO97460.1	1.23907
OMO70885.1	1.23989
Novel01843	1.24006
Novel01457	1.24015
OMO75498.1	1.24048
Novel02178	1.24112
OMO54840.1	1.24136
OMO79411.1	1.24145
OMO57110.1	1.24145
Novel06285	1.24169
OMO57146.1	1.24193
OMP04776.1	1.24205
OMO61070.1	1.24222
Novel04090	1.24255
OMO94770.1	1.24342
OMO87689.1	1.24444
OMO49389.1	1.24444
OMO95919.1	1.24444
OMO67365.1	1.24578
OMP05413.1	1.24647
OMO76374.1	1.24712
Novel04666	1.24738
OMO83315.1	1.24745
OMO53446.1	1.24749
OMO93492.1	1.24847
OMP03655.1	1.24859
OMO59500.1	1.24859
OMO59043.1	1.24859
OMO74159.1	1.24859
Novel02621	1.24886
OMO80094.1	1.24898
Novel02486	1.24931
OMP04711.1	1.24953
OMO86209.1	1.24966
Novel03557	1.25028
OMO87628.1	1.2507
Novel00929	1.25125
OMO65900.1	1.25159
OMO54860.1	1.25163
OMO84800.1	1.25186
OMO55143.1	1.25238
OMO57673.1	1.25264
Novel06744	1.25267
Novel04305	1.25267
OMO63121.1	1.2531
OMO72729.1	1.25416
Novel02449	1.25448
OMO60434.1	1.2549
OMP03740.1	1.25519
OMO56726.1	1.25539
OMO52187.1	1.25587
OMO93011.1	1.25773
Novel03124	1.2578
OMO95651.1	1.25783
OMO98077.1	1.25908
OMO61276.1	1.25908
Novel01065	1.25914
OMO81046.1	1.25932
OMO93924.1	1.26121
OMO63931.1	1.26164
OMO76769.1	1.26246
OMO98984.1	1.26332
OMO79998.1	1.26377
Novel02475	1.26409
OMO56472.1	1.26436
OMO88571.1	1.2648
Novel02333	1.2654
OMO56749.1	1.26561
OMO54016.1	1.26578
Novel06053	1.26605
Novel00517	1.26648
OMO78147.1	1.26683
Novel03439	1.26688
OMO49445.1	1.26752
Novel06143	1.26753
OMO85248.1	1.2677
Novel03807	1.26785
OMO61225.1	1.26818
OMO65740.1	1.26894
OMO60521.1	1.27015
OMO85070.1	1.27029
Novel01073	1.27105
OMO66613.1	1.27155
Novel03981	1.27183
OMO81117.1	1.27283
Novel03528	1.27304
Novel01648	1.27333
Novel06279	1.27379
OMO75198.1	1.27407
Novel00206	1.27427
OMO99072.1	1.27457
OMO60299.1	1.27476
Novel04210	1.27517
Novel02609	1.27552
OMO58146.1	1.27555
OMO89374.1	1.27571
OMO56362.1	1.27634
OMO95271.1	1.27669
OMO98848.1	1.27696
OMO53905.1	1.27696
OMO85128.1	1.27773
OMO91954.1	1.27781
OMO71695.1	1.27787
OMO82088.1	1.27787
OMO56534.1	1.27808
OMO87593.1	1.27961
OMO54757.1	1.27961
Novel06491	1.2798
OMO85972.1	1.28011
OMO79029.1	1.28023
OMO77841.1	1.28094
OMO89493.1	1.28164
Novel06747	1.28165
OMP01633.1	1.28182
OMO66942.1	1.28203
OMO79871.1	1.28249
OMO57417.1	1.2828
OMO61629.1	1.28317
OMO94879.1	1.28378
OMO74494.1	1.28378
OMO58704.1	1.28426
OMO85209.1	1.28426
OMO62328.1	1.28426
OMO83605.1	1.28426
OMO90811.1	1.28487
Novel00530	1.28496
OMO58370.1	1.28531
OMO95199.1	1.28565
OMO50042.1	1.28592
OMO79760.1	1.28671
OMO54203.1	1.28787
Novel04434	1.28865
OMO81906.1	1.291
OMO72880.1	1.29143
OMO91823.1	1.29237
OMO63663.1	1.29237
OMO60327.1	1.29367
OMO57377.1	1.29388
OMO87965.1	1.29422
OMO51153.1	1.29431
OMO79740.1	1.29462
Novel05558	1.29578
OMO96415.1	1.2964
OMO86744.1	1.29652
OMO50866.1	1.29732
Novel03530	1.29882
OMO59034.1	1.29955
OMP10535.1	1.29955
OMO84454.1	1.30033
OMO74382.1	1.30038
OMO79324.1	1.30144
OMO94788.1	1.30162
Novel01728	1.30212
Novel01220	1.30217
OMO68697.1	1.30275
OMO76306.1	1.30287
OMO84097.1	1.30325
OMO84966.1	1.30347
OMO66194.1	1.30347
Novel06353	1.30433
OMO81453.1	1.30492
OMO75958.1	1.30514
OMO56502.1	1.30543
OMO56437.1	1.30554
OMO62351.1	1.30573
OMO55677.1	1.30634
Novel03760	1.30634
Novel01326	1.30648
Novel06450	1.30701
OMO56693.1	1.30702
Novel02605	1.30769
OMO88810.1	1.30778
OMO78705.1	1.30881
OMO86705.1	1.30892
OMP05194.1	1.30907
OMO58731.1	1.30922
OMO89738.1	1.30961
OMO70819.1	1.30971
OMO55974.1	1.31009
Novel04307	1.3104
Novel05313	1.31047
OMO70678.1	1.31224
Novel05346	1.31295
OMO79048.1	1.31345
OMO67009.1	1.31385
OMO82684.1	1.31393
OMO73297.1	1.31444
OMO95994.1	1.3151
OMO64980.1	1.3151
Novel02416	1.31513
OMO54776.1	1.31535
Novel04392	1.31575
OMO70740.1	1.31608
OMO83789.1	1.31627
OMO58183.1	1.3182
Novel03711	1.31888
OMO50014.1	1.31893
Novel03344	1.31937
OMO50093.1	1.32003
OMO73230.1	1.32068
OMO53546.1	1.32069
OMO76657.1	1.32216
OMO78608.1	1.32337
OMO98494.1	1.32339
OMO93006.1	1.32398
Novel05337	1.32451
OMO60787.1	1.32483
OMO85148.1	1.32507
OMO77608.1	1.32527
Novel02070	1.32532
OMO63939.1	1.32585
OMO84977.1	1.3259
OMO89359.1	1.32591
OMO51330.1	1.32618
OMO79788.1	1.32661
OMO75201.1	1.32812
OMO51816.1	1.32828
OMO80469.1	1.32863
Novel03936	1.32887
OMP03159.1	1.32946
OMO93690.1	1.32957
OMO89360.1	1.33077
OMO62173.1	1.33177
OMO58351.1	1.33208
Novel01859	1.33252
Novel01204	1.3331
OMO72296.1	1.3333
OMO67143.1	1.33437
OMO65822.1	1.33521
OMO54788.1	1.33634
Novel01444	1.3374
OMO97367.1	1.33777
OMP06363.1	1.33777
OMO78980.1	1.33777
OMO62882.1	1.33777
OMO84858.1	1.33777
OMP12081.1	1.33777
Novel04438	1.33777
OMO90205.1	1.33777
OMO72444.1	1.33777
OMO78141.1	1.33777
OMO54293.1	1.33777
OMO83270.1	1.33777
OMP05442.1	1.33777
OMO50247.1	1.33777
OMO93882.1	1.33777
OMO55605.1	1.33777
OMO77783.1	1.33777
OMO54457.1	1.33777
OMO77197.1	1.33777
OMO96061.1	1.33777
OMO53982.1	1.33777
Novel01328	1.34012
OMO92333.1	1.34027
OMO67904.1	1.34066
OMO52912.1	1.34078
Novel06277	1.34087
Novel01689	1.34116
OMO72658.1	1.34128
Novel00553	1.34132
OMO53805.1	1.34136
OMO89104.1	1.34234
OMO51966.1	1.34296
Novel03103	1.34334
OMO95916.1	1.34351
Novel05622	1.34357
OMO89669.1	1.34394
OMO81045.1	1.34429
OMO79701.1	1.34489
OMO94805.1	1.345
Novel02480	1.34534
OMO91355.1	1.34588
OMO94802.1	1.34608
OMO87375.1	1.34708
Novel01800	1.34768
OMO67850.1	1.34865
OMO77181.1	1.34901
Novel00494	1.34936
OMO92448.1	1.34965
OMO55419.1	1.35039
OMO61872.1	1.35066
OMO61673.1	1.35076
OMO62503.1	1.35102
OMO68881.1	1.35129
OMO59306.1	1.35327
Novel04067	1.3536
OMP02235.1	1.35402
OMO91967.1	1.35402
OMO55153.1	1.35429
OMO93525.1	1.35515
OMO76702.1	1.35561
OMO85384.1	1.3561
OMO58735.1	1.35627
Novel02628	1.35652
OMO60453.1	1.35688
OMO50948.1	1.35716
Novel06218	1.35727
OMO54872.1	1.35835
OMO68009.1	1.35851
OMO50409.1	1.35872
Novel02933	1.35875
Novel01471	1.35881
OMO83318.1	1.36066
Novel05790	1.36068
OMO87900.1	1.36071
Novel04153	1.36143
OMO85329.1	1.36166
OMO80019.1	1.3618
OMO61168.1	1.3621
OMO87021.1	1.36235
Novel04308	1.36301
OMO76423.1	1.36325
Novel06054	1.36375
OMO80924.1	1.36464
OMO92462.1	1.3648
OMO75421.1	1.36507
OMO79706.1	1.36554
OMO76556.1	1.36589
Novel05750	1.36661
Novel02308	1.36728
OMP05789.1	1.3675
Novel05672	1.36772
OMO57881.1	1.36818
OMO96605.1	1.36888
Novel04930	1.36913
Novel05512	1.37026
OMO57151.1	1.3704
OMO74177.1	1.37086
OMO99669.1	1.37127
OMO51749.1	1.37166
OMO87638.1	1.37207
OMO68132.1	1.37243
OMO90785.1	1.37315
Novel04028	1.37341
Novel05490	1.37398
Novel04399	1.37408
Novel00729	1.37413
OMO93660.1	1.3748
Novel01674	1.37511
OMO59037.1	1.37569
Novel06381	1.37644
OMO92638.1	1.37683
OMO82153.1	1.37705
OMO83009.1	1.37712
Novel04075	1.37715
OMO65839.1	1.37754
Novel05761	1.37756
OMO91506.1	1.37765
OMO61843.1	1.37806
OMO75831.1	1.37812
Novel05222	1.37877
OMP03212.1	1.37881
OMO64363.1	1.37951
OMO81279.1	1.37958
OMP05343.1	1.37958
OMO74282.1	1.38002
OMO86851.1	1.38053
OMO69168.1	1.38062
Novel01939	1.38181
OMO75376.1	1.38287
OMO96677.1	1.38305
OMO54680.1	1.38312
Novel01601	1.3839
Novel05653	1.3841
OMO71556.1	1.38492
OMO55898.1	1.38646
OMO66285.1	1.38653
OMO71500.1	1.38664
Novel03242	1.38778
OMP03428.1	1.38818
OMO85928.1	1.38832
Novel00068	1.38836
Novel06113	1.38847
OMO67313.1	1.38851
OMO62909.1	1.38857
Novel01307	1.38859
OMO83219.1	1.38883
OMO60679.1	1.38951
Novel05310	1.38989
OMO51651.1	1.39006
Novel03407	1.39009
OMO56113.1	1.39075
OMO62731.1	1.39142
Novel06789	1.39201
OMO78547.1	1.393
OMO65416.1	1.39324
OMO91950.1	1.39351
OMO70227.1	1.39364
OMO95455.1	1.39398
Novel04177	1.39443
OMP06122.1	1.39446
OMO72060.1	1.39594
OMO99592.1	1.39594
OMO74532.1	1.39658
Novel03201	1.39883
OMO53171.1	1.39952
OMP02856.1	1.40008
Novel04654	1.4002
OMO68382.1	1.4007
OMO77470.1	1.40073
Novel04174	1.40148
OMO60261.1	1.40175
OMP10573.1	1.40216
OMO76332.1	1.40221
OMO73709.1	1.40221
Novel06709	1.40279
Novel02067	1.40373
OMO64593.1	1.40411
Novel02423	1.40434
OMO50049.1	1.40481
Novel01731	1.40514
OMO99863.1	1.40522
Novel06169	1.40585
Novel06458	1.40711
OMO57430.1	1.40745
OMO61246.1	1.40937
Novel02967	1.40938
OMO81933.1	1.4096
OMO88030.1	1.41008
OMO52618.1	1.41008
OMO93508.1	1.41048
OMO51246.1	1.4106
OMO61929.1	1.41062
OMO54121.1	1.41074
OMO90243.1	1.41185
OMO56286.1	1.41188
OMO84729.1	1.41255
OMO87859.1	1.41335
OMO56060.1	1.41383
OMO84314.1	1.41537
OMO58145.1	1.41768
OMO77292.1	1.41885
OMO87061.1	1.41885
OMO93648.1	1.42064
OMO64920.1	1.42081
OMO74380.1	1.42111
OMO60700.1	1.42138
OMO64103.1	1.42368
OMO85080.1	1.42441
OMO93915.1	1.42502
OMO63781.1	1.42521
OMO93670.1	1.42578
OMO69754.1	1.42678
OMP06471.1	1.42696
OMO53614.1	1.42696
OMO85327.1	1.42883
OMO94045.1	1.42898
OMP12080.1	1.43011
Novel00996	1.43035
OMO73725.1	1.43038
OMO51490.1	1.43076
OMP02828.1	1.43111
OMO74677.1	1.43178
OMO84273.1	1.43213
Novel03094	1.43243
OMO78717.1	1.43287
OMO95423.1	1.43333
OMO56593.1	1.43431
Novel02810	1.43489
OMO53566.1	1.43566
OMO53292.1	1.43659
Novel00823	1.4385
Novel03525	1.43868
OMO70493.1	1.43895
OMO57412.1	1.43897
OMP11184.1	1.44013
OMO96683.1	1.44068
OMO55557.1	1.44068
OMO83767.1	1.44096
Novel06753	1.44119
OMO60714.1	1.44129
OMO95784.1	1.44144
OMO91487.1	1.44214
OMP12023.1	1.44299
OMO94364.1	1.44419
Novel04975	1.44458
OMO55995.1	1.44541
OMO59831.1	1.44566
OMO69522.1	1.44691
Novel01496	1.44766
Novel03367	1.44769
OMO78957.1	1.44823
OMO75740.1	1.44858
OMO60650.1	1.44925
OMO56546.1	1.44925
Novel06164	1.45019
OMO96286.1	1.4503
Novel01340	1.45122
OMO84320.1	1.45124
OMO60791.1	1.45163
OMO96344.1	1.45163
OMO56161.1	1.45167
OMO72470.1	1.45185
OMO67733.1	1.45274
OMO72059.1	1.4541
Novel01458	1.45465
OMO85695.1	1.45467
OMO56828.1	1.45483
Novel01613	1.45606
Novel02746	1.45648
OMO73517.1	1.457
OMO73618.1	1.45722
OMO99496.1	1.45771
OMO76343.1	1.45771
Novel06478	1.45778
OMO87639.1	1.45781
OMO76954.1	1.45788
Novel02100	1.45807
OMO86272.1	1.45817
OMO73880.1	1.45857
Novel02153	1.4589
Novel06327	1.45902
OMO87348.1	1.45939
OMO70272.1	1.45939
OMO82585.1	1.45939
OMO71322.1	1.45939
OMO62697.1	1.45988
Novel03517	1.46027
OMO66733.1	1.46093
Novel05992	1.46114
Novel01659	1.46182
OMO68185.1	1.46241
OMO75148.1	1.46294
Novel03845	1.46298
OMO66609.1	1.46319
Novel06144	1.46336
OMO94526.1	1.46355
Novel06129	1.46432
OMO94859.1	1.46439
OMO89021.1	1.46518
Novel03771	1.46569
Novel00829	1.46603
OMO81197.1	1.46611
OMO53273.1	1.46732
OMO61130.1	1.46741
OMO51971.1	1.46745
OMO82268.1	1.46803
Novel01383	1.46876
OMO75495.1	1.46936
OMO87265.1	1.47001
OMO55556.1	1.47066
Novel02539	1.4707
OMO84174.1	1.47077
OMO83734.1	1.47081
OMO86038.1	1.47087
OMO77179.1	1.47106
OMO73856.1	1.47109
OMO88251.1	1.47155
OMO75364.1	1.47155
OMO81784.1	1.47278
Novel03381	1.47312
OMO98251.1	1.4732
OMP04954.1	1.47334
Novel02889	1.47471
OMO60975.1	1.47498
OMO70821.1	1.4753
OMO74796.1	1.47616
OMP00390.1	1.47616
OMO90225.1	1.47737
OMO78167.1	1.47832
OMO78701.1	1.47843
OMO86836.1	1.47859
OMO76652.1	1.47916
OMO54477.1	1.48009
OMO83201.1	1.48032
OMO88008.1	1.48111
OMO63535.1	1.48127
OMO70162.1	1.4821
OMO80013.1	1.48225
OMO78709.1	1.48258
Novel03818	1.4826
Novel03171	1.48287
OMO59774.1	1.48318
OMO88935.1	1.48486
OMO81050.1	1.48561
OMO87139.1	1.48641
Novel06385	1.48752
OMO91707.1	1.48813
Novel05949	1.48814
OMO76161.1	1.4883
OMO97878.1	1.489
OMO70406.1	1.48907
OMO54460.1	1.48995
Novel04306	1.49029
OMO56127.1	1.49057
OMO66707.1	1.49189
OMO96745.1	1.49224
OMO69015.1	1.49267
Novel06622	1.49391
OMO83842.1	1.49432
OMO72563.1	1.49436
OMO53612.1	1.49493
OMO85696.1	1.49503
OMO72103.1	1.49516
OMO91944.1	1.49516
Novel00525	1.49541
OMO82531.1	1.49578
OMO67879.1	1.49609
OMO98269.1	1.49631
OMO64031.1	1.49649
Novel02209	1.49671
OMO50083.1	1.49717
Novel02604	1.49768
OMO92857.1	1.49772
Novel00831	1.4979
Novel01836	1.49906
OMO59226.1	1.49948
OMO52665.1	1.50031
Novel01838	1.50039
OMO54901.1	1.50092
OMO80266.1	1.50131
OMO58737.1	1.50183
Novel05680	1.50213
OMP02989.1	1.50222
OMO94061.1	1.50242
OMO76877.1	1.50322
OMO92104.1	1.50446
OMO82923.1	1.50457
OMO54476.1	1.50499
OMO89766.1	1.50707
OMO72306.1	1.50735
OMO94499.1	1.50911
OMO65562.1	1.50963
OMO87650.1	1.50996
OMO56901.1	1.51001
Novel00511	1.5103
Novel04572	1.51036
OMO59966.1	1.51068
OMP03328.1	1.51145
OMO96465.1	1.51156
OMO66228.1	1.51157
OMO74919.1	1.51226
OMO80023.1	1.51226
OMO83565.1	1.5126
OMO66253.1	1.51281
OMO82186.1	1.51296
OMO78297.1	1.51298
OMO70313.1	1.51299
OMO64455.1	1.51344
OMO52239.1	1.51513
OMO52379.1	1.51535
OMO50978.1	1.51614
OMO81932.1	1.51614
OMP11631.1	1.51614
OMO93152.1	1.5164
OMO60788.1	1.5181
OMO71016.1	1.51855
Novel00987	1.51971
OMO80985.1	1.52069
OMO91357.1	1.52151
OMO58821.1	1.52178
OMO93222.1	1.52187
OMO98349.1	1.52193
Novel01672	1.52264
Novel03472	1.52302
OMO81723.1	1.52357
OMO55401.1	1.52431
Novel02890	1.52435
OMO92440.1	1.52519
OMO69797.1	1.5255
Novel04738	1.52654
OMO73256.1	1.52663
Novel05019	1.52699
Novel05987	1.52751
OMO55597.1	1.52888
OMO57187.1	1.52888
OMO61661.1	1.52888
OMO63972.1	1.52888
OMO77952.1	1.52888
OMO77713.1	1.52888
OMO71219.1	1.52888
Novel04826	1.5292
Novel03894	1.52938
OMO74265.1	1.52968
OMO76797.1	1.53055
OMO59021.1	1.53085
OMO90319.1	1.53101
Novel06329	1.53109
OMO59984.1	1.53109
Novel03836	1.53201
OMO70790.1	1.53296
Novel02319	1.53318
Novel04788	1.53533
OMO79446.1	1.53576
OMO94893.1	1.53596
Novel05837	1.53678
OMO80029.1	1.53728
OMO52329.1	1.53787
OMO59985.1	1.53826
OMO60268.1	1.53911
OMO51784.1	1.53956
OMO69099.1	1.54022
OMO63759.1	1.54027
OMO62528.1	1.54047
OMO56082.1	1.54098
OMO51522.1	1.5417
Novel00546	1.54179
OMO50401.1	1.54215
Novel05111	1.54241
Novel04021	1.54293
OMO98229.1	1.54304
OMO75930.1	1.5432
OMO94744.1	1.54331
OMO82990.1	1.54358
OMO67650.1	1.54399
OMP02243.1	1.54406
OMO79114.1	1.54434
OMO73476.1	1.54505
OMO54813.1	1.5453
OMP01787.1	1.54536
OMO54621.1	1.54587
OMO53374.1	1.54587
Novel00756	1.54656
OMO99430.1	1.54666
OMO93919.1	1.54789
OMO50778.1	1.54853
OMO49539.1	1.549
OMO60767.1	1.549
OMO67742.1	1.55032
OMO56885.1	1.55053
Novel06366	1.55075
OMO89253.1	1.5511
OMO68527.1	1.55154
OMO99336.1	1.55222
Novel01847	1.55239
OMO86379.1	1.55248
OMO58227.1	1.55277
Novel01922	1.55354
OMO56455.1	1.55506
Novel02374	1.55548
OMO99843.1	1.55618
OMO83602.1	1.55639
OMO82556.1	1.55653
OMO64364.1	1.55668
OMO60532.1	1.55708
Novel01730	1.55835
OMO89725.1	1.55839
OMO53034.1	1.55852
OMO79204.1	1.55852
Novel00732	1.55892
Novel05099	1.55934
OMO94706.1	1.55954
OMO99048.1	1.56018
Novel00077	1.56033
OMO66365.1	1.56073
OMO54371.1	1.56073
OMO72489.1	1.56073
OMO88485.1	1.56103
Novel05224	1.56179
OMO69002.1	1.5618
OMO76688.1	1.56212
Novel05051	1.56271
OMP10213.1	1.56282
OMO88377.1	1.56306
Novel03506	1.56399
Novel03978	1.56536
OMO80669.1	1.56536
OMO90865.1	1.56548
Novel06343	1.56577
OMO79275.1	1.56617
OMO85678.1	1.56617
OMO99495.1	1.56617
OMO51775.1	1.56636
OMO50019.1	1.56877
OMO87615.1	1.56951
OMO56574.1	1.56965
OMO61517.1	1.57032
OMO68037.1	1.57043
OMP05198.1	1.57043
OMO89630.1	1.5705
OMO67842.1	1.57179
OMO54301.1	1.57306
OMO74158.1	1.57385
Novel03114	1.5753
OMO62383.1	1.57532
Novel04197	1.57588
OMO72388.1	1.57636
Novel03336	1.57694
Novel05637	1.57706
OMO59055.1	1.57732
OMO98982.1	1.5786
OMO69648.1	1.581
OMP11053.1	1.581
Novel04224	1.58189
OMO87989.1	1.58196
OMO61042.1	1.58231
OMO84969.1	1.58256
Novel00452	1.58285
Novel03582	1.58287
Novel02855	1.58328
OMO51523.1	1.58329
OMO78781.1	1.58349
OMO86485.1	1.5842
OMP10787.1	1.58466
OMO93821.1	1.58475
OMO85973.1	1.5852
OMO78666.1	1.58551
Novel00134	1.58629
OMO62522.1	1.58642
OMO95976.1	1.58666
Novel01117	1.5875
OMO67518.1	1.58773
OMO58569.1	1.58793
OMO67730.1	1.58804
OMO85674.1	1.58804
OMO60166.1	1.59038
OMP11408.1	1.59086
OMO69690.1	1.59086
Novel04303	1.5909
OMO61200.1	1.59097
OMO94281.1	1.59178
Novel03211	1.59365
OMO95187.1	1.59504
OMO56969.1	1.59542
OMO80287.1	1.59551
OMO85746.1	1.59586
Novel00059	1.59594
OMO65832.1	1.59633
OMO73376.1	1.59858
OMO59659.1	1.5986
OMO69628.1	1.59893
OMO84915.1	1.59981
OMO89248.1	1.60069
OMO95805.1	1.60085
OMO58969.1	1.60186
OMO95782.1	1.60212
OMO86046.1	1.60268
OMO87261.1	1.6028
OMO74838.1	1.6044
Novel06307	1.60454
Novel06749	1.60533
OMO99910.1	1.60533
OMO91232.1	1.60533
OMO50132.1	1.60533
OMO80943.1	1.60533
OMO93900.1	1.60623
OMO56519.1	1.60634
Novel03378	1.60642
OMO53812.1	1.60711
OMO95947.1	1.60727
OMO70273.1	1.60762
OMO69466.1	1.60851
OMO96341.1	1.60851
OMO72408.1	1.60924
OMP12110.1	1.61031
OMO82537.1	1.61052
OMO68616.1	1.61108
Novel03263	1.61122
OMO83139.1	1.61382
OMO71602.1	1.61613
OMO87621.1	1.61648
OMO88995.1	1.61648
OMO95144.1	1.61696
Novel05749	1.61713
OMO78327.1	1.61777
OMO84578.1	1.61777
Novel01085	1.61789
OMO72901.1	1.61849
OMO64345.1	1.61854
OMO76873.1	1.6187
OMO93905.1	1.61896
Novel05198	1.61992
OMO56608.1	1.6204
OMO86903.1	1.62154
OMO87915.1	1.62154
Novel02176	1.62169
OMO80292.1	1.62331
Novel01566	1.62367
OMO60162.1	1.62389
OMO87594.1	1.62427
OMO60034.1	1.62444
OMO98574.1	1.62444
OMO71289.1	1.62444
OMO56911.1	1.62487
OMP11733.1	1.62501
OMO83525.1	1.62585
OMO52653.1	1.62602
OMO93003.1	1.62606
Novel01657	1.62663
OMO56318.1	1.62702
Novel01272	1.62737
OMO77319.1	1.62859
OMP05517.1	1.62947
OMO78031.1	1.62961
OMO55969.1	1.63041
OMO95792.1	1.6305
OMO95113.1	1.63143
OMP07904.1	1.63254
Novel03446	1.6326
OMO85304.1	1.63341
OMO67968.1	1.63506
OMO51501.1	1.63506
Novel03004	1.63506
OMO86284.1	1.63506
Novel01771	1.63517
OMO59895.1	1.63547
OMO84267.1	1.63564
Novel03272	1.636
OMO67015.1	1.63633
Novel03438	1.63955
Novel02934	1.63967
OMO62519.1	1.63985
OMO91969.1	1.63996
OMO72904.1	1.64086
OMO63778.1	1.6413
OMO78357.1	1.642
OMO51457.1	1.64234
OMO76621.1	1.64288
Novel00195	1.6431
OMO51331.1	1.64401
OMO95754.1	1.64401
OMO73821.1	1.64613
OMO77469.1	1.64649
OMO58897.1	1.64794
OMO55929.1	1.64798
OMO68878.1	1.64908
OMO81796.1	1.64941
Novel00097	1.6496
OMO52910.1	1.65061
OMO56256.1	1.65087
Novel00870	1.65128
OMO81114.1	1.65131
OMP11697.1	1.65174
OMO78365.1	1.65223
Novel05372	1.6538
OMO50949.1	1.65411
OMO66811.1	1.65423
OMO84137.1	1.65461
OMO88659.1	1.65461
Novel05771	1.65495
Novel06311	1.65553
OMP04835.1	1.65586
Novel02950	1.65602
OMO75261.1	1.65629
OMO69544.1	1.65666
OMO90932.1	1.65679
OMO83497.1	1.65735
OMO88428.1	1.65884
OMO65320.1	1.65925
OMO81827.1	1.66027
OMP11049.1	1.66068
OMO86992.1	1.66119
OMO60065.1	1.66277
OMO88318.1	1.66287
OMO70040.1	1.66294
Novel02169	1.66402
OMO87094.1	1.66406
OMP03052.1	1.66454
OMP03487.1	1.66511
OMO75678.1	1.66513
OMO62988.1	1.66591
OMO53413.1	1.66618
OMO86767.1	1.66622
OMO55981.1	1.66648
OMO55665.1	1.66673
OMO94872.1	1.66673
Novel04150	1.66707
OMO60276.1	1.66707
OMO83775.1	1.66763
Novel04367	1.66784
OMO53875.1	1.6698
Novel05028	1.67066
Novel02057	1.67131
OMO61786.1	1.67139
OMO96204.1	1.67153
OMO49592.1	1.67222
OMO69718.1	1.67222
OMO51670.1	1.67222
OMO93937.1	1.67222
OMO96112.1	1.67222
OMO51240.1	1.67261
OMO76187.1	1.67296
Novel03793	1.67348
OMO52017.1	1.67415
OMO82849.1	1.67437
OMO74393.1	1.67477
OMO82867.1	1.67579
Novel05658	1.67609
OMO50066.1	1.67693
OMO77458.1	1.67693
OMO57044.1	1.67714
OMO63940.1	1.678
OMO67425.1	1.67815
Novel06107	1.6783
OMO82937.1	1.67861
OMO53954.1	1.67877
OMO99341.1	1.67877
Novel02565	1.67982
OMO98244.1	1.67985
Novel04780	1.67988
OMO55856.1	1.67999
OMO51087.1	1.67999
OMO90195.1	1.67999
Novel06347	1.68037
OMO81660.1	1.68205
OMO74816.1	1.68209
OMO81205.1	1.68285
OMO93883.1	1.683
OMO55226.1	1.6846
OMO59253.1	1.6846
OMO70363.1	1.68525
Novel01905	1.68579
OMO66614.1	1.68596
OMP01984.1	1.68596
Novel04621	1.6864
OMO60011.1	1.68676
OMO58597.1	1.68704
OMO88148.1	1.68728
OMO71518.1	1.68795
OMO68524.1	1.68796
OMO88668.1	1.688
Novel04516	1.6883
OMO84458.1	1.68982
Novel01869	1.6909
OMO66554.1	1.69123
OMO69703.1	1.69144
OMP06041.1	1.69193
Novel05996	1.69203
Novel00912	1.69359
OMO83780.1	1.69382
OMO70449.1	1.69391
OMO96697.1	1.69443
OMO93830.1	1.69451
OMP03301.1	1.69555
OMO80042.1	1.69579
OMO83084.1	1.69594
OMO70547.1	1.69669
OMO95920.1	1.69739
OMO95887.1	1.69794
OMO81811.1	1.69869
OMO95709.1	1.69876
OMO79976.1	1.69903
Novel03879	1.69914
OMO78871.1	1.69938
OMO74147.1	1.70009
OMO76936.1	1.70039
Novel05237	1.70231
Novel06456	1.70239
OMO63092.1	1.70262
OMO56259.1	1.70262
OMO60859.1	1.70292
OMO59073.1	1.70343
OMO94705.1	1.70346
OMO84296.1	1.70374
Novel04527	1.70401
OMO62104.1	1.70409
Novel03188	1.70412
Novel04070	1.70449
OMO95154.1	1.70486
OMO51548.1	1.70511
OMO70441.1	1.70514
OMP11804.1	1.70581
OMO75052.1	1.70614
OMO59710.1	1.7064
OMO85877.1	1.70779
OMO54944.1	1.7087
OMO69689.1	1.70938
OMO74687.1	1.70961
OMO66896.1	1.7097
Novel03902	1.70986
OMO55975.1	1.71059
OMO79455.1	1.71148
OMO62453.1	1.71168
OMO50114.1	1.71177
OMO61989.1	1.71235
Novel01693	1.71251
OMP02203.1	1.71329
Novel06037	1.71344
OMO76729.1	1.71355
OMO78185.1	1.71542
OMO51771.1	1.71571
Novel02988	1.71591
OMO74052.1	1.71681
OMO58186.1	1.71681
OMO69792.1	1.71824
OMO88110.1	1.7186
OMO49637.1	1.71863
Novel01562	1.71925
Novel01757	1.71999
OMO69262.1	1.71999
Novel00601	1.7204
OMO93706.1	1.72075
OMO83059.1	1.72095
OMO85951.1	1.72228
Novel06465	1.72318
Novel06341	1.72359
OMO96087.1	1.7236
OMO61287.1	1.72367
OMO55606.1	1.72424
Novel06510	1.72648
OMO80775.1	1.72666
OMO72680.1	1.72668
OMO83843.1	1.72669
OMO79393.1	1.72796
OMO56769.1	1.72845
OMO76101.1	1.72854
OMO95691.1	1.72893
OMO75629.1	1.72919
OMO58222.1	1.73154
OMO99316.1	1.73176
OMO86395.1	1.73202
OMO58909.1	1.73387
OMO55943.1	1.73415
Novel00149	1.7352
Novel05195	1.73549
OMO77753.1	1.73549
Novel00001	1.73599
Novel03794	1.73626
Novel01642	1.73705
OMO84214.1	1.73725
OMO81505.1	1.73752
OMO74247.1	1.73783
OMO60423.1	1.73788
OMO59094.1	1.73829
OMO89583.1	1.73858
Novel05654	1.73906
OMP07932.1	1.7391
OMO88705.1	1.73937
Novel04052	1.73949
OMO96080.1	1.74019
OMO61400.1	1.74148
OMP01543.1	1.74222
OMO54247.1	1.74342
Novel06558	1.74361
Novel01178	1.74376
Novel01265	1.74418
OMO54329.1	1.74492
OMP05129.1	1.74511
OMO87537.1	1.74519
OMO56309.1	1.7456
OMO84464.1	1.74601
OMO79771.1	1.74635
OMO56650.1	1.74654
OMO75151.1	1.74654
Novel00882	1.74697
OMO65281.1	1.74729
Novel05182	1.74792
Novel04343	1.74828
OMO67933.1	1.7484
OMO91127.1	1.74851
OMO93502.1	1.74939
OMO95170.1	1.75022
OMP01636.1	1.75044
Novel05907	1.75151
OMO65301.1	1.75159
Novel01228	1.75208
Novel02946	1.7521
OMO77077.1	1.75231
OMP11798.1	1.75259
OMO56149.1	1.75294
OMO58053.1	1.75294
Novel03519	1.75339
OMP11935.1	1.75446
Novel05375	1.75506
OMO68823.1	1.75601
OMO57662.1	1.75882
OMO87800.1	1.76059
OMO69604.1	1.76083
Novel00544	1.76085
OMO98753.1	1.76112
OMO60367.1	1.76112
OMO59048.1	1.76129
Novel03033	1.76149
OMO82909.1	1.76168
OMO87929.1	1.76194
OMO53268.1	1.76246
Novel05319	1.76251
OMO89769.1	1.76271
OMO59860.1	1.76472
OMO62764.1	1.76515
OMO54029.1	1.76586
OMO55572.1	1.76687
OMO82859.1	1.76687
OMO55848.1	1.76755
OMP03077.1	1.76858
OMO92164.1	1.76931
OMO59074.1	1.77058
OMO76987.1	1.77072
OMO77752.1	1.77086
OMO67308.1	1.774
OMO83210.1	1.77487
OMP05080.1	1.77536
OMO78349.1	1.77539
Novel04221	1.7755
OMO93871.1	1.77559
Novel03252	1.77575
Novel03071	1.7762
OMO71945.1	1.77733
OMO56411.1	1.77776
OMO66655.1	1.77812
OMO56459.1	1.77842
OMP05466.1	1.77871
OMO92718.1	1.77977
OMO84692.1	1.77999
OMO67647.1	1.78027
Novel05268	1.78054
Novel02899	1.7809
Novel03185	1.78099
Novel04187	1.78101
OMO88484.1	1.78161
OMO71199.1	1.78174
OMO61548.1	1.78212
Novel01882	1.78224
OMO51271.1	1.7837
OMO53690.1	1.7837
OMO86772.1	1.7837
OMO95207.1	1.7837
OMO67360.1	1.7837
OMO62379.1	1.7837
Novel00706	1.78488
OMO82474.1	1.78704
Novel06737	1.78719
Novel00119	1.78873
OMO84099.1	1.78879
Novel01923	1.78903
OMO71049.1	1.7896
OMO90891.1	1.79025
OMO63754.1	1.79025
OMO73250.1	1.79072
OMO76345.1	1.79107
OMO93219.1	1.79339
OMO54116.1	1.79372
Novel02739	1.79387
OMO65578.1	1.79407
OMO61497.1	1.79473
OMO79436.1	1.79499
OMO69465.1	1.79532
Novel01558	1.79575
OMO64504.1	1.79644
Novel04481	1.79683
OMO73133.1	1.79701
Novel06589	1.79763
OMO69227.1	1.79782
Novel03131	1.79784
OMP08585.1	1.79784
OMO93516.1	1.79916
OMO94175.1	1.7993
OMO92763.1	1.79955
OMO78244.1	1.80074
OMP03605.1	1.80085
Novel06168	1.8016
Novel06554	1.80167
OMO64246.1	1.8018
OMP03156.1	1.80228
OMO55994.1	1.80247
Novel01123	1.80277
OMP03113.1	1.80308
OMO80794.1	1.80487
OMO88471.1	1.80503
OMO85425.1	1.80553
OMO61208.1	1.80553
OMO52638.1	1.80599
OMO96625.1	1.80723
OMO50147.1	1.80828
OMO53738.1	1.80847
OMO49958.1	1.80858
OMO79414.1	1.80993
Novel06029	1.81011
OMO62516.1	1.81057
OMO83720.1	1.81114
OMO51581.1	1.81195
OMO86334.1	1.81247
OMO73419.1	1.81294
OMO67956.1	1.81371
Novel01729	1.81371
OMO83481.1	1.81516
OMP04420.1	1.81555
OMO52078.1	1.81555
OMO67555.1	1.81555
OMO61615.1	1.81555
OMO97714.1	1.81555
OMO54391.1	1.81598
OMO67123.1	1.81627
OMP01738.1	1.81719
OMO57066.1	1.81735
OMO77298.1	1.81774
OMO85057.1	1.81822
OMO94231.1	1.81937
OMO84904.1	1.81937
OMO54061.1	1.8211
OMO78557.1	1.82165
OMO84789.1	1.82247
OMO82901.1	1.82567
OMO99014.1	1.82666
OMO57118.1	1.8272
Novel04406	1.82731
OMO93268.1	1.82806
OMO72257.1	1.82829
OMO95167.1	1.82885
OMO53563.1	1.82885
OMO74702.1	1.82896
OMO52889.1	1.82983
OMO88006.1	1.83092
OMO87346.1	1.83108
OMO78378.1	1.83132
OMO54112.1	1.83174
OMP12150.1	1.83257
Novel06454	1.83312
OMO85739.1	1.83367
OMO51042.1	1.83466
OMO58661.1	1.83493
OMO59353.1	1.8351
OMO69027.1	1.8366
OMO70623.1	1.83721
OMO56023.1	1.83798
Novel06624	1.83803
OMO71605.1	1.83944
OMO96642.1	1.84133
OMO79372.1	1.84173
OMO87982.1	1.84201
OMO87891.1	1.84259
OMO56262.1	1.84259
Novel02754	1.84341
OMO87058.1	1.84396
OMO63955.1	1.8445
Novel06177	1.84466
OMO99864.1	1.84489
OMO59219.1	1.84548
Novel01524	1.84659
OMO88839.1	1.84677
OMO54246.1	1.84684
OMO81953.1	1.84705
Novel01643	1.84769
OMO98826.1	1.84782
OMO76420.1	1.84832
OMO84803.1	1.8488
Novel06519	1.84954
OMO87676.1	1.84976
OMO85699.1	1.85059
OMO50872.1	1.85119
OMO51144.1	1.85133
OMO53957.1	1.8523
OMP02373.1	1.8523
OMO75496.1	1.8523
OMO98071.1	1.85365
OMO51062.1	1.85453
OMO73115.1	1.85464
OMO85759.1	1.85504
OMO76660.1	1.85562
OMO71947.1	1.85605
[truncated: 15,844 more rows]
