# Supplementary material for: Gene coexpression network analysis and tissue-specific profiling of gene expression in jute (Corchorus capsularis L.)
Source: BMC Genomics. 2020 Jun 16;21:406. doi: 10.1186/s12864-020-06805-6 (PMC7298812; doi:10.1186/s12864-020-06805-6)
Supplement: Supplementary file 8 — Additional file 8: Table S8. Transcriptional genes that were identified in all tissues during differential stages. [file 12864_2020_6805_MOESM8_ESM.xlsx]

## Sheet: genes expressed in all tissues
expressed genes were discovered in all of tissues during differential stages
OMO69562.1
OMO63788.1
OMO63004.1
OMO55657.1
OMO85592.1
OMO81767.1
OMO51151.1
OMP03530.1
OMO61337.1
OMO79443.1
OMO49386.1
OMO67359.1
OMO64585.1
OMO94530.1
OMP11783.1
Novel02374
OMO69708.1
OMO95081.1
OMO55925.1
Novel01272
OMO87980.1
OMO94728.1
OMO83035.1
Novel05572
OMO72879.1
OMO85386.1
OMO56829.1
OMO70859.1
OMP03397.1
OMO74735.1
OMO77350.1
OMO56931.1
Novel00030
OMO67166.1
OMO62993.1
OMO81961.1
OMO61745.1
OMO49704.1
OMO94133.1
OMO76553.1
OMO64340.1
OMO62877.1
OMO50423.1
OMO83906.1
OMO57064.1
OMO58056.1
OMO63090.1
OMO74355.1
OMO50798.1
OMO97452.1
OMO65319.1
OMO84292.1
OMO76974.1
Novel04173
OMO51482.1
OMO87874.1
OMO51085.1
OMO85447.1
OMO69260.1
OMO66533.1
OMO78876.1
OMO99595.1
OMO72008.1
OMO54711.1
OMO93503.1
OMO56295.1
OMO94629.1
OMO74518.1
OMO64438.1
OMO93406.1
OMO70441.1
OMO69596.1
OMO70457.1
OMP06528.1
OMO65708.1
Novel04706
OMO83290.1
OMP11671.1
OMO53702.1
Novel04696
OMO55567.1
OMO97839.1
OMO96690.1
OMO93315.1
OMP11647.1
OMO81476.1
OMO67493.1
OMO96286.1
OMO79719.1
OMO54275.1
OMO71210.1
OMO55755.1
OMO78092.1
OMO66606.1
OMO54032.1
OMO56909.1
OMO80315.1
OMO86124.1
OMO73155.1
OMO89426.1
OMO59229.1
OMO86044.1
OMO73236.1
OMO64480.1
OMO84083.1
OMP06059.1
OMO94841.1
OMO79571.1
OMO94890.1
OMO79559.1
OMP10991.1
OMO62118.1
OMO95075.1
OMO53986.1
OMO74744.1
OMO73665.1
OMO67857.1
OMO84007.1
OMO67514.1
OMO56363.1
OMO84841.1
OMO88462.1
OMO61400.1
OMO99629.1
OMO89293.1
OMO60473.1
OMO51479.1
OMO50246.1
OMO56918.1
OMO67562.1
OMO62095.1
OMP03061.1
OMO95282.1
OMO64342.1
OMO59405.1
OMO82231.1
OMO80300.1
OMO51958.1
OMO55562.1
OMO67473.1
OMO50733.1
OMO85368.1
OMO64146.1
OMO53402.1
OMO56696.1
OMO57028.1
OMO74578.1
OMO83156.1
OMO61406.1
OMO55988.1
OMO60723.1
Novel02946
OMO95414.1
OMO82143.1
OMO76172.1
OMO96384.1
OMO78496.1
OMO78387.1
OMO87347.1
OMO56460.1
OMO70945.1
OMO56746.1
Novel01085
OMP11191.1
OMO78218.1
Novel01833
OMO70616.1
OMO77957.1
OMO93057.1
OMO58815.1
OMO78275.1
OMO76210.1
OMO94845.1
OMO73335.1
OMO85984.1
OMO86785.1
OMO75961.1
OMO76658.1
OMO61290.1
OMO92447.1
OMO76114.1
OMO82253.1
OMO89092.1
OMO79547.1
OMP12331.1
OMO88988.1
OMP00292.1
OMO89631.1
OMP11619.1
OMO64451.1
OMO60250.1
OMO96829.1
OMO69982.1
OMO61221.1
OMO54294.1
OMO55217.1
OMO79640.1
OMP03031.1
OMO50696.1
OMO82672.1
OMO63063.1
OMO85351.1
OMO70629.1
OMO63158.1
OMO68176.1
OMO89094.1
OMO90033.1
OMO59965.1
OMO58826.1
OMO67763.1
OMO86272.1
OMO51922.1
OMO88901.1
OMO49563.1
OMO76475.1
OMO67530.1
OMO49380.1
OMO86695.1
OMO63867.1
OMP01340.1
OMO82828.1
OMO89501.1
OMO81593.1
OMO53031.1
OMO76447.1
OMO65616.1
OMO94781.1
OMO70669.1
OMO99148.1
OMP11677.1
OMO58936.1
OMO87925.1
OMO77523.1
OMO87613.1
OMO56824.1
OMO81713.1
OMO56923.1
OMO53265.1
Novel05282
OMO69987.1
Novel03394
OMO99869.1
OMO57288.1
OMO55984.1
OMO99807.1
OMO67728.1
Novel06020
OMO54827.1
OMO98090.1
OMO61892.1
OMP02381.1
OMO78703.1
OMO99223.1
OMO61298.1
OMO50378.1
OMO89767.1
OMO52113.1
OMO81813.1
OMO80119.1
OMO79472.1
OMO87050.1
OMO63858.1
OMO79041.1
OMO74251.1
OMO73045.1
OMO88445.1
OMO85394.1
OMO76990.1
Novel03894
OMO67772.1
OMO76814.1
OMO64307.1
OMO61549.1
OMO82569.1
OMO84989.1
OMO87369.1
OMO53239.1
OMO56330.1
OMO64244.1
OMO86218.1
OMO72583.1
OMO82423.1
OMO94250.1
OMO88201.1
OMO96081.1
OMO95923.1
OMO94854.1
OMO82644.1
OMO97517.1
OMO76803.1
OMO74576.1
OMO51481.1
OMO82069.1
OMP11751.1
OMO70273.1
OMO79371.1
OMO82008.1
OMO99151.1
OMO69995.1
OMO49564.1
Novel02356
Novel03654
OMO67735.1
OMO67204.1
OMO87041.1
Novel02512
OMO53634.1
OMO54403.1
OMO96906.1
Novel01725
OMO65299.1
OMO86395.1
OMO61999.1
Novel06053
OMO63986.1
OMO67011.1
OMO64020.1
OMO62576.1
OMO99610.1
OMO95080.1
OMO64079.1
OMO66525.1
OMO67724.1
OMP01635.1
OMO74391.1
OMP06703.1
OMO69241.1
OMO57044.1
OMO78401.1
Novel02573
OMO55410.1
OMO83792.1
OMO85046.1
OMO78868.1
OMO87008.1
OMO56861.1
OMO86915.1
OMO52333.1
OMO74499.1
OMP06370.1
Novel06459
OMO50840.1
OMO90187.1
OMO54754.1
OMO75293.1
OMO67373.1
OMO80512.1
OMO85976.1
OMO76254.1
OMP05202.1
OMO80197.1
OMO49784.1
OMO72069.1
OMO88227.1
OMO70960.1
Novel04762
OMO77979.1
OMO78841.1
OMO58950.1
Novel02331
OMP02034.1
OMO80115.1
OMO82570.1
OMO53793.1
OMO78484.1
OMO68238.1
OMO62182.1
OMO69199.1
OMO54826.1
OMO79339.1
OMO56832.1
OMO99503.1
OMO71075.1
Novel04572
OMO65474.1
OMO72227.1
OMO74258.1
OMO67014.1
OMO54106.1
OMO56624.1
OMP05080.1
OMO74630.1
OMO76800.1
OMO56944.1
Novel06807
OMO58266.1
OMO77712.1
OMO87057.1
OMO50803.1
OMO76361.1
OMO89503.1
Novel06489
OMO91667.1
OMO80370.1
OMO71630.1
OMP03098.1
OMO82976.1
OMO94387.1
OMO86905.1
OMP06358.1
OMO74079.1
OMO61863.1
OMO84945.1
OMO78931.1
OMO69648.1
OMO96711.1
OMO64068.1
OMO84669.1
OMO73697.1
OMO55763.1
OMO59466.1
Novel06382
OMP06431.1
OMO84360.1
OMO70606.1
OMP12090.1
OMO70882.1
OMO87485.1
OMO49675.1
OMO85947.1
Novel02052
OMO90791.1
OMO55684.1
OMO90363.1
OMO96413.1
OMO67460.1
OMO85071.1
OMO78409.1
OMP06480.1
OMO51992.1
OMO88620.1
OMO56731.1
OMO71221.1
OMO52800.1
OMO49998.1
OMO70359.1
OMO80760.1
OMO72621.1
OMO78591.1
OMO94231.1
OMO61677.1
OMO50829.1
OMO94290.1
OMO94056.1
OMO78884.1
Novel04629
OMO59828.1
OMO59351.1
OMP11733.1
OMO87192.1
OMP00908.1
OMO53030.1
OMO59487.1
OMO64442.1
Novel00098
OMO50043.1
OMO81791.1
OMO86077.1
Novel04635
OMO97069.1
OMO60818.1
OMO67691.1
OMO94793.1
OMO94130.1
Novel05089
OMO74703.1
OMO85541.1
OMO78087.1
OMO76863.1
OMO89547.1
OMP11957.1
Novel00592
OMO70548.1
OMO62270.1
OMO51280.1
OMO83062.1
Novel00756
Novel04936
OMO50039.1
OMO71244.1
OMO61204.1
OMO63810.1
OMO82597.1
OMO56968.1
OMO97012.1
OMO83989.1
OMO67956.1
OMO80336.1
OMO57204.1
OMO90283.1
OMO64401.1
OMO51500.1
OMO66320.1
Novel04305
OMO89939.1
OMO87323.1
OMO57701.1
OMO54034.1
OMP08096.1
OMO70328.1
OMP11932.1
OMO76826.1
OMO67769.1
OMO77794.1
OMO49368.1
OMO50767.1
Novel05161
OMO86102.1
OMO84927.1
OMO95066.1
OMO53717.1
OMO70341.1
OMO65614.1
OMO80764.1
OMO74394.1
OMO81162.1
OMO55771.1
OMO91328.1
OMO65945.1
OMO88499.1
OMO88461.1
OMO87460.1
OMO67423.1
OMO64420.1
OMO94395.1
OMO76884.1
OMO79690.1
OMO86977.1
OMO53218.1
OMO77714.1
OMO83297.1
OMO89680.1
OMO61495.1
OMO83274.1
Novel04570
OMO83761.1
OMO70819.1
OMO78170.1
Novel04187
OMO74289.1
OMO76869.1
OMO74416.1
OMO76108.1
OMO56463.1
OMO91370.1
OMO82239.1
OMO85574.1
OMO74908.1
OMO99099.1
OMO49450.1
OMO51041.1
OMO50617.1
OMO78229.1
OMO61523.1
OMP07918.1
Novel02652
OMP11178.1
OMO93245.1
OMO76921.1
OMO81539.1
OMO66617.1
OMO76650.1
OMO67561.1
OMO77283.1
OMP03728.1
OMO69536.1
OMO89039.1
OMO79511.1
OMO74454.1
OMO52014.1
OMO91911.1
OMO55487.1
OMO77374.1
OMO82745.1
Novel03201
OMO74473.1
OMO74384.1
Novel03736
OMO61554.1
OMO50377.1
OMO67355.1
Novel02335
Novel00689
OMP11695.1
OMO64375.1
OMO99889.1
OMO73615.1
OMO91945.1
OMO96479.1
OMO87107.1
OMO97377.1
OMO90163.1
OMO58574.1
OMO55389.1
OMO83573.1
OMO56376.1
OMO70349.1
OMO70541.1
OMO79313.1
OMO69546.1
OMP05384.1
OMO56961.1
OMO99483.1
OMO62050.1
OMO69393.1
OMO51204.1
OMO51301.1
OMO67304.1
OMO59442.1
OMO77662.1
OMO67071.1
OMO70490.1
OMO88397.1
OMO86737.1
OMO78891.1
OMO56794.1
OMO84264.1
OMO85339.1
OMO82901.1
OMO97797.1
OMO66884.1
OMO76547.1
OMO50483.1
OMO75340.1
OMO74245.1
OMO98522.1
OMO78707.1
OMO51555.1
Novel06024
OMO83223.1
Novel06454
OMO54780.1
OMO77479.1
OMO66196.1
OMO56309.1
Novel02849
OMO83219.1
OMO66411.1
OMO87503.1
OMO98067.1
OMO60709.1
OMO89821.1
Novel05550
OMO55252.1
OMO91948.1
OMO56905.1
OMO51255.1
OMO78972.1
OMO50874.1
Novel05587
OMO84013.1
OMO94783.1
OMO78276.1
OMO72178.1
OMO80405.1
OMP05229.1
OMO91767.1
OMO96841.1
OMO51547.1
OMO79364.1
Novel00156
OMO87606.1
OMO85149.1
OMO57339.1
OMO67959.1
OMO71007.1
OMO97902.1
OMO77253.1
OMO79507.1
OMO50875.1
OMO56380.1
OMO84890.1
OMO69751.1
Novel02480
OMO85059.1
OMO88471.1
OMO95082.1
OMO74374.1
OMP09619.1
OMO88508.1
OMO66459.1
OMO71039.1
OMO78800.1
Novel00510
Novel00706
OMO79206.1
OMO78316.1
OMO81229.1
OMP02608.1
OMO76071.1
OMO89135.1
OMO90357.1
OMO71545.1
OMO75724.1
OMO77320.1
OMO82097.1
OMO74708.1
OMO84976.1
OMO78584.1
OMO69167.1
OMO62483.1
OMO72170.1
OMO81877.1
OMO78184.1
OMO83814.1
OMO78877.1
OMO74487.1
OMO75149.1
OMO87902.1
OMO56436.1
OMO84222.1
OMO90177.1
OMO82232.1
OMO82547.1
OMO76831.1
OMO56429.1
OMO63635.1
OMO73757.1
OMO79249.1
OMO79310.1
OMO50315.1
OMO49521.1
OMO50911.1
Novel05174
OMO99073.1
OMO83412.1
OMO72249.1
OMO98768.1
OMO74176.1
OMO97521.1
Novel00048
OMO69886.1
OMO57340.1
OMO89023.1
OMO76459.1
OMO50762.1
OMO91953.1
OMO97112.1
OMO76701.1
Novel00952
OMO79374.1
OMO78656.1
OMO77358.1
OMO64137.1
OMO60794.1
OMO60258.1
OMO59082.1
Novel00838
OMO87995.1
OMO88058.1
Novel06611
OMO58914.1
OMO89594.1
OMO50085.1
OMO54745.1
Novel06672
OMO51532.1
OMO83012.1
OMO78967.1
OMO55867.1
OMO56484.1
OMO86066.1
OMO52134.1
OMO75842.1
OMP05759.1
OMO99596.1
OMO71537.1
OMO89886.1
OMO58905.1
OMO52858.1
OMO54707.1
OMO56784.1
OMO91923.1
OMO55905.1
OMO83083.1
OMP03010.1
OMO82943.1
OMO73441.1
OMO53745.1
OMO64150.1
Novel01077
OMO76376.1
OMO51889.1
OMO67754.1
OMO84018.1
OMO81234.1
OMO71071.1
OMP04974.1
OMO91415.1
OMP05456.1
OMO74161.1
OMO67377.1
OMO67682.1
OMO64193.1
OMO75089.1
OMO87628.1
OMO89108.1
OMO59837.1
OMO78046.1
OMO77813.1
OMP12376.1
OMP11150.1
OMO78643.1
OMO55940.1
OMO60683.1
OMO92940.1
OMO56728.1
OMO81878.1
OMO56235.1
OMO68044.1
OMP06356.1
OMO67731.1
OMO90955.1
OMO59406.1
OMO67661.1
OMO63998.1
OMO69629.1
OMO83160.1
OMO54706.1
OMO59567.1
OMO53049.1
OMO74398.1
OMO94281.1
OMO53295.1
OMO61939.1
OMO73122.1
OMO86265.1
OMO84390.1
Novel00001
OMO79817.1
OMO61780.1
OMO84962.1
Novel06353
OMO49359.1
OMO51870.1
OMO87983.1
OMO49448.1
OMO69471.1
OMO67509.1
OMO78320.1
OMO61768.1
OMO81171.1
OMO82520.1
OMO56628.1
OMO64464.1
OMO60691.1
OMO73935.1
OMO57274.1
OMO60686.1
OMO93864.1
OMO51461.1
Novel02383
OMO65565.1
OMO69553.1
OMO81685.1
OMO59578.1
OMO64239.1
OMO69395.1
OMO78845.1
OMO58077.1
OMO62341.1
OMO60523.1
OMO56850.1
OMO51654.1
OMO83257.1
OMO53240.1
OMO87455.1
OMO58286.1
OMO84098.1
OMO62950.1
OMO78861.1
OMO94137.1
OMO68057.1
OMO76067.1
OMO67089.1
OMO58733.1
Novel05086
Novel04224
OMO79957.1
OMO74483.1
OMO85144.1
OMO87910.1
OMO57098.1
OMP06179.1
OMO96395.1
OMO74549.1
Novel05459
OMP02367.1
OMO76529.1
OMP11982.1
OMO97803.1
OMO64627.1
OMO81677.1
OMO70462.1
OMO99574.1
OMO77858.1
OMO77602.1
OMO57877.1
OMO70633.1
OMO56629.1
OMP03099.1
OMO83825.1
Novel06341
OMO67472.1
OMO84362.1
OMO73550.1
OMO57156.1
OMO56506.1
Novel05426
OMO74012.1
OMO59042.1
OMO83255.1
OMO88144.1
OMO83152.1
OMO80184.1
OMO80444.1
OMP03007.1
OMO87073.1
OMO56952.1
OMO83400.1
OMO95062.1
OMP01001.1
OMP00933.1
OMP06504.1
OMO99341.1
OMO61731.1
OMO76623.1
OMO92462.1
OMO53726.1
OMO70628.1
OMO81074.1
OMO55577.1
OMO54684.1
OMO71153.1
OMO95783.1
OMO55450.1
OMO95005.1
OMO90281.1
OMO78718.1
OMO67518.1
OMO50451.1
OMO82096.1
OMO64027.1
OMO70243.1
OMO61622.1
OMO87217.1
OMO69473.1
OMO99098.1
OMO74356.1
OMO54773.1
OMO91759.1
OMO87721.1
OMO60780.1
OMO59861.1
Novel00732
OMO80614.1
OMO89060.1
OMO85349.1
OMO78807.1
OMO81109.1
OMO78570.1
OMO66750.1
OMO55476.1
OMO87617.1
Novel06431
OMP02547.1
OMO53067.1
OMO78770.1
OMO67293.1
OMP05342.1
OMO90083.1
OMO52539.1
OMO83851.1
OMO51300.1
OMO88570.1
OMO78644.1
OMO52863.1
OMO97713.1
OMO50904.1
OMO76272.1
Novel01432
OMO74954.1
OMO61635.1
OMO83640.1
OMO49414.1
OMO78363.1
OMO72616.1
OMO83656.1
OMO70045.1
OMO86152.1
OMO70380.1
OMP04917.1
OMO79853.1
OMO51737.1
OMO76959.1
OMO80864.1
OMO87516.1
OMO66608.1
OMO58829.1
OMO97633.1
OMO70068.1
OMO79372.1
OMO90207.1
OMO61887.1
OMO95959.1
OMO88034.1
Novel03902
OMO54019.1
OMO59421.1
OMO79562.1
OMO78853.1
OMO81350.1
Novel01168
OMO51519.1
OMO72515.1
OMO62109.1
OMO70297.1
OMO52175.1
OMO89123.1
OMO64539.1
OMO87225.1
OMO59464.1
OMP01073.1
OMO54199.1
OMO96086.1
Novel02216
OMO65481.1
OMO65897.1
OMO96739.1
OMO97100.1
OMP01341.1
OMP11931.1
OMO87013.1
OMO76223.1
OMP05386.1
OMP10787.1
OMO61628.1
Novel02560
OMO78177.1
OMO89061.1
OMO75144.1
OMO76683.1
OMO59832.1
OMO50048.1
OMO56981.1
OMO51671.1
Novel02569
OMO70327.1
OMO54441.1
OMO89564.1
Novel06351
OMO76909.1
OMO98348.1
OMO92953.1
OMO55357.1
OMO51326.1
OMO60847.1
OMO63984.1
OMO60249.1
OMO59277.1
OMO55602.1
OMO85109.1
OMO52957.1
OMO80222.1
OMO85516.1
OMO91044.1
OMO53982.1
OMO93004.1
OMO54098.1
OMO59683.1
OMO87484.1
OMO89159.1
OMO88758.1
OMO63139.1
OMO78927.1
OMO53182.1
OMO95237.1
OMO57283.1
OMO71145.1
OMO62933.1
OMO59040.1
OMO57880.1
OMO68289.1
OMO74562.1
OMO88698.1
OMO87838.1
OMO74446.1
OMO69176.1
OMO85512.1
OMO77599.1
OMO49830.1
OMO68888.1
OMO96412.1
OMO53501.1
OMO87106.1
Novel01729
OMO82941.1
OMO63822.1
OMO88908.1
OMO59652.1
OMO80547.1
OMO94786.1
OMO56838.1
OMO52644.1
OMO77123.1
OMO54448.1
OMO73336.1
OMO55849.1
OMO95004.1
OMO56158.1
OMO55713.1
OMP11707.1
OMO87856.1
OMO57060.1
OMO82145.1
OMO60125.1
OMP02159.1
OMP03747.1
OMO60514.1
OMO56610.1
OMO69340.1
OMO71003.1
OMP11003.1
OMO94969.1
OMO70564.1
OMO87719.1
OMP11543.1
OMO78397.1
OMO87994.1
OMO56452.1
Novel05067
Novel01326
OMP11547.1
OMO69790.1
OMO66521.1
OMO81206.1
OMO80324.1
OMO87830.1
OMO89331.1
OMO55922.1
Novel02470
OMO73920.1
OMO84805.1
OMO56613.1
OMO58573.1
OMO87749.1
OMO61699.1
OMO62452.1
OMO77596.1
OMO51185.1
OMO61740.1
OMO87985.1
OMO76944.1
OMO73618.1
OMO56803.1
OMO98336.1
OMO60127.1
OMO93155.1
OMO97019.1
OMO85119.1
OMO79576.1
OMO66747.1
OMO72541.1
OMO67938.1
OMO63388.1
OMO55556.1
OMO75334.1
OMO56775.1
OMO78910.1
OMO84452.1
OMO74789.1
OMO73948.1
OMO58919.1
OMO95145.1
OMO82094.1
OMO92742.1
OMO85372.1
OMO84073.1
OMO88856.1
OMO59988.1
Novel06707
OMO81247.1
OMO83986.1
Novel06371
OMO78041.1
OMO87917.1
Novel03489
OMO93223.1
OMO61551.1
OMO78078.1
OMO87205.1
Novel00402
OMO79149.1
Novel00996
OMO87499.1
Novel05319
OMO50896.1
OMO85261.1
OMO71409.1
Novel06272
OMO79826.1
OMO84156.1
OMO58141.1
OMO67816.1
OMO66065.1
OMO61114.1
OMO59862.1
OMO61410.1
OMO62711.1
OMO52334.1
OMO94294.1
OMO73995.1
OMO57033.1
OMO83692.1
Novel06019
OMO61468.1
OMO67358.1
OMO74371.1
OMO84453.1
OMO59485.1
OMO79837.1
OMO68879.1
OMP12195.1
OMO84985.1
OMO69413.1
OMO68380.1
OMO87839.1
OMO72691.1
OMO77605.1
OMO87440.1
OMO95112.1
OMO91912.1
OMO56118.1
Novel03476
OMO60348.1
OMO64506.1
OMP02801.1
OMO63005.1
OMP11696.1
Novel05092
OMO61416.1
OMO54746.1
OMO61412.1
OMO59684.1
OMO84904.1
OMO59858.1
OMO97835.1
OMO95876.1
OMP11816.1
OMO63733.1
Novel01604
OMO75507.1
OMO52027.1
OMO74427.1
OMO78710.1
OMO54867.1
OMO87351.1
OMO56556.1
OMO72095.1
OMO80602.1
OMO92945.1
OMO76208.1
OMO87133.1
OMO83249.1
OMP06052.1
OMO97459.1
OMO78758.1
OMO56953.1
OMO54739.1
OMO66575.1
OMO79906.1
OMO85521.1
OMO77361.1
Novel03431
OMO75289.1
Novel02274
OMO95554.1
OMO99114.1
OMO81069.1
OMO87353.1
OMO71346.1
OMO53209.1
OMO55354.1
OMO69227.1
Novel04468
OMO86307.1
OMO87204.1
OMO63899.1
OMO78346.1
Novel02357
OMP11281.1
OMO73120.1
Novel01927
OMP04264.1
OMO85675.1
OMO75093.1
Novel06329
OMP02806.1
OMO55098.1
OMO50711.1
OMO74358.1
OMO59880.1
OMO53448.1
OMO70419.1
OMO67454.1
OMO69474.1
OMO80472.1
OMO84245.1
OMP08174.1
OMO73357.1
OMO71069.1
OMO59499.1
OMO80604.1
OMO63682.1
OMO52664.1
OMO76424.1
OMO85488.1
OMO76857.1
OMO61973.1
OMO87414.1
OMO53932.1
OMO67381.1
OMO83665.1
OMO79833.1
OMO68141.1
OMO53973.1
OMO71219.1
OMO78603.1
OMO70103.1
OMO60349.1
OMO80762.1
OMO53626.1
OMO87642.1
OMO62004.1
OMO60343.1
OMO80725.1
OMO80076.1
OMO94968.1
OMO83260.1
OMO80786.1
OMO94902.1
OMO67905.1
OMO80616.1
Novel04308
OMO59056.1
OMO95507.1
OMO80780.1
OMO87776.1
Novel02534
OMO53707.1
OMO64437.1
OMO64235.1
OMP06270.1
OMO78875.1
OMO90774.1
OMO87372.1
OMO98593.1
OMO52817.1
OMO99828.1
OMO74922.1
OMO59755.1
OMO89237.1
OMP05132.1
OMO66519.1
OMO76910.1
OMO73416.1
OMO86911.1
OMO88557.1
OMO69747.1
OMO72545.1
OMO94903.1
OMO98817.1
OMP06284.1
OMO52393.1
OMO73989.1
OMP11339.1
OMO74015.1
OMO87975.1
OMO76451.1
OMO93226.1
OMO85962.1
OMO80229.1
OMO68936.1
OMO85748.1
OMP02372.1
OMO63956.1
OMO54829.1
OMO49477.1
OMO89716.1
OMO86419.1
OMO79483.1
Novel03198
OMO74101.1
OMO97473.1
OMO55542.1
OMO80113.1
OMO68420.1
OMO99631.1
OMO79237.1
OMO53145.1
Novel01022
OMO63088.1
OMO99102.1
OMO97515.1
OMO61364.1
OMO60525.1
OMO79465.1
OMO86382.1
OMO86001.1
OMO50160.1
OMO50176.1
OMO56353.1
OMO78978.1
OMP03154.1
OMO64330.1
OMO55039.1
OMO87605.1
OMO71557.1
OMO78617.1
Novel05097
OMO56799.1
OMO81453.1
Novel01415
OMO88852.1
OMO76835.1
OMO97840.1
OMO70825.1
Novel00361
OMO72116.1
OMO76399.1
OMO84842.1
OMO74790.1
OMO84992.1
OMO71094.1
OMO82760.1
OMO49542.1
OMO90226.1
OMO74328.1
OMO91266.1
OMO82652.1
OMO58978.1
OMO53213.1
OMO87417.1
Novel06347
Novel05490
OMO88705.1
OMO51276.1
OMO86046.1
OMP06522.1
Novel06709
OMO82011.1
OMO60606.1
OMO69027.1
OMO57362.1
OMO59787.1
OMO85571.1
OMO60365.1
OMO93243.1
OMO67182.1
OMO79509.1
Novel06206
OMO78416.1
OMO84183.1
OMO82493.1
OMO62870.1
OMO56689.1
OMO79552.1
OMO76969.1
OMO74370.1
OMO95739.1
OMO70492.1
OMP03084.1
OMO88954.1
OMO69770.1
OMO64246.1
OMO91438.1
OMO56811.1
OMO74041.1
OMO54386.1
Novel05064
OMO89592.1
OMO83325.1
OMO74479.1
OMO60738.1
OMO50892.1
OMO64049.1
OMO55691.1
OMO74375.1
OMO56603.1
Novel05673
OMO77351.1
Novel06449
OMO64167.1
OMO85966.1
OMO59192.1
OMO78528.1
OMO79512.1
OMO80095.1
OMO72734.1
OMO84317.1
OMO74009.1
OMO79892.1
Novel05710
OMO83888.1
OMO74528.1
OMO79340.1
OMO76846.1
OMP11815.1
OMO83722.1
Novel02986
OMO74529.1
OMO56874.1
OMO55803.1
OMO59931.1
OMO73407.1
OMO53529.1
OMO98605.1
OMO77093.1
OMO99085.1
OMO95509.1
OMO94157.1
OMO89637.1
OMO94062.1
OMP12115.1
OMO93051.1
OMO79388.1
OMO94798.1
OMO79213.1
OMO53603.1
OMO61522.1
OMP08318.1
OMP00262.1
OMO56265.1
OMO55605.1
OMO57616.1
OMO61667.1
OMO49662.1
OMO64601.1
OMO70274.1
OMP11776.1
OMO54718.1
OMO77179.1
OMO77832.1
OMO72859.1
OMO85867.1
OMO74691.1
OMO91311.1
OMO80288.1
OMO95958.1
OMO77566.1
OMO92958.1
OMO78292.1
OMP08590.1
OMO79419.1
OMO78025.1
OMO74956.1
OMO79145.1
OMO50839.1
OMO87952.1
OMO53441.1
OMO85786.1
OMO91951.1
OMO59944.1
OMO75142.1
OMO60580.1
OMO83262.1
OMO77785.1
OMO75929.1
Novel00526
OMO79705.1
OMO74264.1
OMO78613.1
OMO50038.1
OMO75359.1
OMO71377.1
Novel01666
Novel06271
OMO98712.1
OMO72690.1
OMO99708.1
OMO52666.1
OMO99962.1
OMO85190.1
OMO80271.1
OMO76107.1
OMO54677.1
OMO72180.1
OMO82385.1
OMO80465.1
OMO87627.1
OMO78560.1
OMO93408.1
OMO59772.1
OMP11239.1
OMO81882.1
OMO72783.1
OMO57341.1
OMO50006.1
OMO59290.1
OMO64262.1
OMO77383.1
OMO99426.1
OMO87797.1
OMO98868.1
OMP03362.1
OMO91488.1
OMO80868.1
OMO95041.1
OMO95539.1
OMO98929.1
OMO76715.1
OMO61766.1
OMO96644.1
OMO70678.1
OMO58572.1
OMO94811.1
OMO67084.1
OMO86082.1
OMO57869.1
OMO73944.1
OMO68247.1
OMO72278.1
OMO74414.1
OMO66981.1
OMO61571.1
OMO82010.1
Novel02629
OMO63080.1
OMO79871.1
OMO72159.1
OMO68876.1
OMO82088.1
OMO72073.1
OMO71599.1
OMO88937.1
OMO55419.1
OMP03032.1
OMO80127.1
OMO80563.1
OMO86200.1
OMO93659.1
OMO99686.1
OMO84425.1
OMO57999.1
OMO90813.1
OMO73754.1
OMO67311.1
OMO53321.1
OMO65559.1
OMO89056.1
OMO86524.1
OMO67699.1
OMO59252.1
OMO80380.1
Novel04227
OMO56437.1
OMO74399.1
OMO63535.1
OMO74690.1
OMO95001.1
OMO76629.1
OMO69016.1
OMO85205.1
OMO95083.1
OMO74456.1
OMP08781.1
OMO52329.1
OMO83291.1
OMO56473.1
OMO71214.1
Novel05028
OMO99820.1
Novel06555
OMP11798.1
OMO63056.1
OMO72000.1
OMO90287.1
Novel05330
OMO61971.1
OMO80985.1
OMO51646.1
OMO86196.1
OMO83840.1
Novel00493
OMO58923.1
OMO60739.1
OMO71587.1
OMO77962.1
Novel04465
OMO57286.1
OMO84127.1
OMO56778.1
OMO54235.1
OMO58016.1
OMO78926.1
OMO95754.1
OMO82703.1
OMO55991.1
OMO77336.1
OMO95349.1
OMO79735.1
OMO60458.1
OMO74157.1
OMO72607.1
OMO70203.1
OMO56723.1
OMO69479.1
OMP03559.1
OMO81123.1
OMO94228.1
OMO65833.1
OMO91829.1
Novel00101
Novel01859
OMO83524.1
OMO74450.1
OMP12110.1
OMO70862.1
OMO85951.1
OMO76569.1
OMO71602.1
OMO53149.1
Novel02644
OMO77237.1
OMO99606.1
OMO82336.1
OMP11610.1
OMO62624.1
Novel04726
OMO81151.1
Novel04248
OMO57290.1
OMO85836.1
OMO77784.1
OMO86165.1
OMO66019.1
OMO54911.1
OMO84990.1
OMO70745.1
OMP01063.1
OMO97458.1
OMO65360.1
Novel01265
OMO60267.1
Novel04449
OMO62387.1
OMO81230.1
Novel03383
OMO72542.1
OMO83269.1
OMO89861.1
OMO95372.1
OMO53648.1
OMO89498.1
OMO60724.1
OMO56937.1
OMO80424.1
OMO77694.1
OMO78597.1
OMO90810.1
OMO81769.1
OMO74763.1
OMO51162.1
OMO52019.1
OMP03367.1
OMP11049.1
OMO57185.1
OMO67133.1
OMP05665.1
OMO74014.1
OMO76072.1
Novel06768
OMO53958.1
OMO91305.1
OMO86116.1
Novel03137
OMO78778.1
Novel03794
OMO75606.1
OMO55626.1
OMO71273.1
OMO75197.1
OMO72618.1
OMO75051.1
OMO56539.1
OMO93668.1
OMO63910.1
OMO54118.1
OMO55687.1
OMO88949.1
OMO61226.1
OMO54486.1
OMO63159.1
OMO55154.1
OMO67027.1
OMO71627.1
OMO80264.1
OMO96466.1
OMO74477.1
OMO60421.1
OMO83193.1
OMO64177.1
OMO79568.1
OMO55035.1
OMO88665.1
OMO95168.1
OMO87259.1
OMO64676.1
OMO53950.1
OMO85594.1
OMO76561.1
Novel04776
OMO88523.1
OMO79881.1
OMO87251.1
OMO53354.1
OMO84892.1
OMO96691.1
OMO70952.1
OMO86098.1
OMO51853.1
OMO87877.1
OMO79913.1
OMO64467.1
OMO71407.1
OMO81808.1
OMO99684.1
OMO63751.1
OMO75083.1
OMP02994.1
Novel03861
OMO84290.1
OMO62528.1
OMO68024.1
OMO59973.1
OMO72872.1
OMO50158.1
OMO99205.1
OMO69777.1
Novel02535
OMO76403.1
OMO54000.1
OMO97604.1
Novel02621
OMP05792.1
OMO99628.1
OMP00913.1
OMO70496.1
OMO85033.1
OMO67396.1
OMP03155.1
OMO60011.1
OMO60215.1
OMO49980.1
OMO94770.1
OMO61749.1
OMO79491.1
OMO62482.1
OMO69832.1
OMO88876.1
OMO90232.1
OMO74276.1
OMO87316.1
OMO77900.1
OMO61609.1
Novel06741
Novel04004
OMO50816.1
OMO57129.1
OMO94434.1
OMO73178.1
OMO54535.1
OMO52051.1
OMO70977.1
OMO64245.1
OMO80937.1
OMO70971.1
OMO61903.1
OMP02555.1
OMO97525.1
OMO93918.1
OMO61486.1
OMO70361.1
OMO60495.1
OMO61951.1
OMO71220.1
OMP11496.1
OMO68877.1
Novel06043
OMO74238.1
OMO90587.1
OMO60399.1
OMO51156.1
OMP05206.1
OMO83924.1
OMO56378.1
Novel03528
OMO66393.1
OMO70473.1
OMO76168.1
OMO76329.1
OMO53786.1
OMO60646.1
OMO78204.1
OMO60069.1
OMO91777.1
OMO79430.1
OMO56063.1
OMO51533.1
OMO59293.1
OMO81508.1
Novel01057
OMO79730.1
OMO91229.1
OMO80347.1
OMP00306.1
OMO70109.1
OMO64051.1
Novel01601
OMO54691.1
OMO79673.1
OMO57748.1
OMO58227.1
OMO96662.1
OMO79808.1
OMO67707.1
OMO91368.1
Novel05518
OMO51665.1
OMO75770.1
OMO64490.1
OMO49778.1
OMO67077.1
OMO98832.1
OMO89478.1
OMO62096.1
OMO91707.1
OMP06259.1
OMP04916.1
OMO60280.1
OMO76559.1
OMO58956.1
OMO68179.1
OMO84943.1
OMO93495.1
OMP06081.1
OMO53883.1
Novel01340
OMO83874.1
OMO56061.1
OMO83645.1
OMO72832.1
Novel03443
OMP00392.1
OMO98144.1
OMO61499.1
OMO72155.1
OMO67758.1
OMO97989.1
OMO58087.1
OMO94894.1
OMO72980.1
OMP06279.1
OMO64308.1
OMO86690.1
OMO99001.1
OMO96319.1
OMO81807.1
Novel06753
OMO56586.1
OMO70223.1
OMO87639.1
Novel05773
OMO86852.1
OMO86705.1
OMO49695.1
OMO87448.1
OMO83098.1
OMO54066.1
OMO82871.1
OMO49375.1
OMO94229.1
OMO97191.1
OMO69459.1
OMO66341.1
OMO59360.1
OMO69796.1
OMO74024.1
OMO77342.1
OMO77586.1
OMO77920.1
OMO51545.1
OMO51743.1
Novel01760
Novel03238
OMO99888.1
OMO85089.1
OMO51960.1
OMP11248.1
[truncated: 12,944 more rows]
