# Supplementary material for: Gene coexpression network analysis and tissue-specific profiling of gene expression in jute (Corchorus capsularis L.)
Source: BMC Genomics. 2020 Jun 16;21:406. doi: 10.1186/s12864-020-06805-6 (PMC7298812; doi:10.1186/s12864-020-06805-6)
Supplement: Supplementary file 9 — Additional file 9: Table S9. Upregulated genes that were identified by comparing bast tissue during the vegetative growth period (BVGP) with leaf tissue during the vegetative growth period (LVGP). [file 12864_2020_6805_MOESM9_ESM.xlsx]

## Sheet: BVGP vs. LVGP_up
Gene_id	BVGP	LVGP	log2FoldChange	pval	padj	Blast swiss prot
Novel00015	1751.24	199.996	3.13033	4.668e-09	2.296e-07	-//-
Novel00023	43.8523	6.41943	2.77214	0.00064157	0.0065515	-//-
Novel00028	20.4938	1	4.35711	0.00015292	0.0019682	sp|E2IUA8|FRIES_KALDA Friedelin synthase OS=Kalanchoe daigremontiana PE=1 SV=1//2.14908e-39
Novel00033	5170.33	58.4192	6.46767	3.0477e-23	2.1245e-20	sp|Q9LU02|BGL13_ARATH Beta-glucosidase 13 OS=Arabidopsis thaliana GN=BGLU13 PE=2 SV=1//3.68484e-12
Novel00059	219.806	33.6467	2.70769	5.0253e-06	0.00010649	-//-
Novel00074	279.249	1.71245	7.34935	3.1113e-20	1.1944e-17	sp|Q7FAE1|MOMAS_ORYSJ Momilactone A synthase OS=Oryza sativa subsp. japonica GN=Os04g0179200 PE=2 SV=1//9.08141e-56
Novel00076	462.601	25.3216	4.19133	2.5581e-12	2.6367e-10	-//-
Novel00094	253.306	44.8564	2.49749	2.3917e-05	0.00040741	sp|Q9SFC7|FB135_ARATH F-box protein At3g07870 OS=Arabidopsis thaliana GN=At3g07870 PE=2 SV=1//7.7004e-21
Novel00134	171.805	3.14475	5.77168	5.435e-06	0.00011363	-//-
Novel00135	45.7053	6.94814	2.71766	0.001202	0.011018	-//-
Novel00154	27.4198	2.4323	3.49483	0.00075062	0.0074302	sp|Q9SI38|ANR1_ARATH MADS-box transcription factor ANR1 OS=Arabidopsis thaliana GN=ANR1 PE=1 SV=1//2.5803e-27
Novel00326	862.665	150.034	2.52351	2.5484e-06	5.8344e-05	sp|Q9FZ87|GH317_ARATH Indole-3-acetic acid-amido synthetase GH3.17 OS=Arabidopsis thaliana GN=GH3.17 PE=1 SV=1//0
Novel00345	295.849	50.1295	2.56113	9.282e-06	0.00018023	-//-
Novel00367	945.794	190.706	2.31018	0.00025542	0.0030326	-//-
Novel00395	41.8148	1	5.38594	9.5025e-06	0.00018387	sp|O82146|BAMS2_PANGI Beta-Amyrin Synthase 2 OS=Panax ginseng GN=OSCPNY2 PE=2 SV=1//1.06947e-18
Novel00475	106.435	20.455	2.37944	0.0003503	0.0039402	sp|O23760|COMT1_CLABR Caffeic acid 3-O-methyltransferase OS=Clarkia breweri GN=COMT PE=1 SV=1//1.28362e-109
Novel00515	413.568	58.4057	2.82394	8.284e-07	2.1856e-05	-//-
Novel00543	406.211	97.2165	2.06296	9.5099e-05	0.0013018	sp|Q8L5A7|SOT15_ARATH Cytosolic sulfotransferase 15 OS=Arabidopsis thaliana GN=SOT15 PE=1 SV=1//5.89863e-87
Novel00548	12.3708	1	3.62887	0.005177	0.035481	-//-
Novel00571	147.34	1.71245	6.42694	6.9817e-14	1.0142e-11	sp|Q9FMY1|C86B1_ARATH Cytochrome P450 86B1 OS=Arabidopsis thaliana GN=CYP86B1 PE=2 SV=1//1.36187e-78
Novel00572	110.796	7.86474	3.81636	1.0292e-07	3.5407e-06	-//-
Novel00579	53.9343	11.6681	2.20863	0.0038832	0.02829	sp|P27880|HSP12_MEDSA 18.2 kDa class I heat shock protein OS=Medicago sativa GN=HSP18.2 PE=2 SV=1//1.00325e-84
Novel00586	89.4306	27.0752	1.7238	0.0034606	0.025865	sp|Q6J2K6|BIP2C_ORYSI Probable protein phosphatase 2C BIPP2C1 OS=Oryza sativa subsp. indica GN=BIPP2C1 PE=2 SV=1//1.59607e-07
Novel00608	521.44	23.4254	4.47636	1.3568e-07	4.5052e-06	sp|C0LGP4|Y3475_ARATH Probable LRR receptor-like serine/threonine-protein kinase At3g47570 OS=Arabidopsis thaliana GN=At3g47570 PE=1 SV=1//0
Novel00616	1025.59	142.242	2.85003	1.7843e-06	4.2658e-05	sp|Q9ZS62|PHYB1_SOLLC Phytochrome B1 OS=Solanum lycopersicum GN=PHYB1 PE=2 SV=1//7.17582e-10
Novel00666	76.6981	22.2232	1.78712	0.0067669	0.043666	sp|Q9FG08|ATXR4_ARATH Histone-lysine N-methyltransferase ATXR4 OS=Arabidopsis thaliana GN=ATXR4 PE=2 SV=2//6.61193e-24
Novel00671	877.424	223.151	1.97526	0.00013541	0.0017775	-//-
Novel00676	4896.7	1825.61	1.42343	0.0045008	0.031758	sp|Q9FUT0|GSTU9_ARATH Glutathione S-transferase U9 OS=Arabidopsis thaliana GN=GSTU9 PE=2 SV=1//1.08913e-52
Novel00683	224.271	57.7084	1.95839	0.00080056	0.0078107	-//-
Novel00722	30.7234	1	4.94126	3.1323e-06	6.9842e-05	-//-
Novel00726	261.483	39.9083	2.71195	4.0912e-06	8.8395e-05	-//-
Novel00745	232.008	51.3688	2.17521	0.00013092	0.0017228	-//-
Novel00779	146.666	5.71999	4.68037	7.2022e-11	5.3893e-09	sp|Q9FNI9|FBD14_ARATH Putative FBD-associated F-box protein At5g22720 OS=Arabidopsis thaliana GN=At5g22720 PE=2 SV=2//3.05843e-11
Novel00781	307.658	19.9877	3.94415	5.0328e-11	3.8867e-09	sp|Q7XA40|RGA3_SOLBU Putative disease resistance protein RGA3 OS=Solanum bulbocastanum GN=RGA3 PE=2 SV=2//1.642e-65
Novel00795	48.4901	5.02234	3.27126	8.349e-05	0.0011676	sp|Q7FAE1|MOMAS_ORYSJ Momilactone A synthase OS=Oryza sativa subsp. japonica GN=Os04g0179200 PE=2 SV=1//9.80034e-82
Novel00808	570.808	124.367	2.1984	3.1945e-05	0.00052042	sp|P0C8S1|RP8L2_ARATH Probable disease resistance RPP8-like protein 2 OS=Arabidopsis thaliana GN=RPP8L2 PE=1 SV=1//4.1554e-148
Novel00817	82.087	3.36369	4.60904	9.6719e-09	4.372e-07	sp|P49082|GPA1_LOTJA Guanine nucleotide-binding protein alpha-1 subunit OS=Lotus japonicus GN=GPA1 PE=2 SV=1//1.48357e-18
Novel00851	2565.95	704.877	1.86405	0.0002689	0.0031657	-//-
Novel00874	58.9172	1	5.88062	6.5246e-10	3.9459e-08	sp|B9X287|C7346_ORYSJ Cytochrome P450 734A6 OS=Oryza sativa subsp. japonica GN=CYP734A6 PE=2 SV=1//2.91266e-106
Novel00881	28.4438	4.51403	2.65562	0.003665	0.027005	sp|Q6J163|5NG4_PINTA Auxin-induced protein 5NG4 OS=Pinus taeda PE=2 SV=1//1.19554e-24
Novel00896	387.063	85.4396	2.17959	9.3936e-05	0.0012893	sp|Q9SJL7|RAX2_ARATH Transcription factor RAX2 OS=Arabidopsis thaliana GN=RAX2 PE=1 SV=1//1.35732e-10
Novel00906	121.947	38.9749	1.64563	0.0066601	0.043134	-//-
Novel00985	52.3108	13.3399	1.97136	0.0066743	0.043205	-//-
Novel01081	142.981	38.4127	1.89616	0.0047148	0.032935	-//-
Novel01114	260.941	22.0469	3.56507	6.7722e-09	3.1638e-07	sp|Q3MKY2|AAE_RAUSE Acetylajmalan esterase OS=Rauvolfia serpentina GN=AAE PE=1 SV=1//3.24834e-83
Novel01116	538.787	49.8585	3.4338	1.7316e-09	9.4772e-08	sp|Q84WN3|SWT17_ARATH Bidirectional sugar transporter SWEET17 OS=Arabidopsis thaliana GN=SWEET17 PE=2 SV=2//5.54885e-69
Novel01118	294.177	21.4235	3.77942	5.3732e-10	3.3255e-08	sp|Q9LX51|FBL64_ARATH F-box/LRR-repeat protein At3g59200 OS=Arabidopsis thaliana GN=At3g59200 PE=2 SV=1//4.85899e-27
Novel01178	1217.35	345.51	1.81695	0.0028292	0.022116	-//-
Novel01228	387.501	44.5887	3.11945	1.1818e-07	3.998e-06	sp|P24465|C71A1_PERAE Cytochrome P450 71A1 OS=Persea americana GN=CYP71A1 PE=1 SV=2//5.9334e-127
Novel01241	369.093	102.338	1.85064	0.00073867	0.0073338	-//-
Novel01247	23.1256	3.3563	2.78455	0.0068011	0.043833	-//-
Novel01271	1649.46	22.6182	6.18836	1.5005e-22	8.8324e-20	sp|Q8RXT9|GDL8_ARATH GDSL esterase/lipase At1g28590 OS=Arabidopsis thaliana GN=At1g28590 PE=2 SV=2//8.08371e-109
Novel01292	253.351	59.9011	2.08048	0.00026623	0.0031413	sp|P55229|GLGL1_ARATH Glucose-1-phosphate adenylyltransferase large subunit 1, chloroplastic OS=Arabidopsis thaliana GN=ADG2 PE=1 SV=3//4.17163e-11
Novel01301	181.88	5.22648	5.121	0.0064601	0.042169	sp|C0LGP4|Y3475_ARATH Probable LRR receptor-like serine/threonine-protein kinase At3g47570 OS=Arabidopsis thaliana GN=At3g47570 PE=1 SV=1//0
Novel01324	23.4364	2.28762	3.35683	0.0013455	0.01214	sp|Q9M0K4|LAF1_ARATH Transcription factor LAF1 OS=Arabidopsis thaliana GN=LAF1 PE=1 SV=2//6.63582e-11
Novel01342	65.611	4.07614	4.00866	9.8226e-07	2.5459e-05	-//-
Novel01343	124.408	43.0628	1.53057	0.0054356	0.0369	-//-
Novel01350	88.5487	18.5904	2.25191	0.0063766	0.04182	-//-
Novel01365	39.878	3.61045	3.46534	0.00015707	0.0020113	-//-
Novel01368	149.68	26.4772	2.49906	0.00010258	0.0013892	-//-
Novel01376	22.0226	2.86279	2.94349	0.003681	0.027113	sp|Q9SFC7|FB135_ARATH F-box protein At3g07870 OS=Arabidopsis thaliana GN=At3g07870 PE=2 SV=1//2.44566e-26
Novel01387	51.4498	9.05029	2.50713	0.0014051	0.012583	sp|Q9FYZ9|BAMT_ANTMA Benzoate carboxyl methyltransferase OS=Antirrhinum majus GN=BAMT PE=1 SV=1//5.28021e-88
Novel01413	502.408	71.6771	2.80928	5.8676e-07	1.6275e-05	sp|Q9LRR4|R13L1_ARATH Putative disease resistance RPP13-like protein 1 OS=Arabidopsis thaliana GN=RPPL1 PE=2 SV=1//3.3311e-11
Novel01416	19315.5	3826.85	2.33553	0.0062198	0.041086	sp|P46484|COMT1_EUCGU Caffeic acid 3-O-methyltransferase OS=Eucalyptus gunnii GN=OMT PE=2 SV=1//7.69965e-74
Novel01428	60.2812	13.1115	2.20087	0.0030668	0.023567	-//-
Novel01442	38.8039	3.13735	3.62858	0.0029461	0.022838	sp|Q9C899|F6H2_ARATH Feruloyl CoA ortho-hydroxylase 2 OS=Arabidopsis thaliana GN=F6&apos;H2 PE=1 SV=1//1.86725e-35
Novel01458	989.418	353.482	1.48494	0.0043546	0.031008	sp|Q9SX38|DRL4_ARATH Putative disease resistance protein At1g50180 OS=Arabidopsis thaliana GN=At1g50180 PE=2 SV=2//1.24002e-114
Novel01485	220.974	37.9451	2.54189	1.6174e-05	0.00029144	-//-
Novel01498	22.8299	3.57524	2.67481	0.007123	0.04544	sp|P92519|M810_ARATH Uncharacterized mitochondrial protein AtMg00810 OS=Arabidopsis thaliana GN=AtMg00810 PE=4 SV=1//1.33855e-28
Novel01524	609.577	184.457	1.72452	0.00080572	0.0078552	sp|Q66PF3|UFOG3_FRAAN Putative UDP-glucose flavonoid 3-O-glucosyltransferase 3 OS=Fragaria ananassa GN=GT3 PE=2 SV=1//1.00247e-156
Novel01558	284.256	103.752	1.45405	0.0076196	0.047828	-//-
Novel01560	447.208	167.048	1.42068	0.0053142	0.036253	sp|Q93Y91|STP5_ARATH Sugar transport protein 5 OS=Arabidopsis thaliana GN=STP5 PE=2 SV=1//0
Novel01569	17.4049	1.35623	3.68183	0.0021622	0.01777	-//-
Novel01602	32.3982	1	5.01784	0.001397	0.012515	-//-
Novel01606	847.246	310.17	1.44972	0.0042596	0.030462	sp|Q9FZE0|BGL40_ARATH Beta-glucosidase 40 OS=Arabidopsis thaliana GN=BGLU40 PE=2 SV=1//0
Novel01631	201.062	13.2898	3.91925	1.8548e-09	1.0068e-07	-//-
Novel01648	1790	10.8518	7.36588	9.9895e-10	5.8284e-08	-//-
Novel01651	12.0423	1	3.59004	0.0059678	0.039869	sp|Q9FZN8|TCS1_CAMSI Caffeine synthase 1 OS=Camellia sinensis GN=TCS1 PE=1 SV=1//5.10999e-37
Novel01686	52.671	10.7721	2.28971	0.0020533	0.017118	sp|O64882|BGL17_ARATH Beta-glucosidase 17 OS=Arabidopsis thaliana GN=BGLU17 PE=2 SV=1//1.79976e-21
Novel01700	93.5156	2.75332	5.08596	1.8451e-10	1.2405e-08	-//-
Novel01710	9492.97	182.363	5.70198	8.3581e-11	6.1671e-09	sp|Q0IQU1|LAC22_ORYSJ Laccase-22 OS=Oryza sativa subsp. japonica GN=LAC22 PE=2 SV=2//0
Novel01713	584.201	58.5874	3.3178	1.1433e-08	5.0643e-07	sp|C0LGP4|Y3475_ARATH Probable LRR receptor-like serine/threonine-protein kinase At3g47570 OS=Arabidopsis thaliana GN=At3g47570 PE=1 SV=1//0
Novel01722	219.084	5.2821	5.37423	4.1294e-07	1.21e-05	sp|Q8RXN0|AB11G_ARATH ABC transporter G family member 11 OS=Arabidopsis thaliana GN=ABCG11 PE=1 SV=1//2.42142e-11
Novel01762	200.842	67.4005	1.57523	0.0059115	0.039553	-//-
Novel01766	26.2029	3.8572	2.7641	0.0062505	0.041186	-//-
Novel01771	432.282	5.35637	6.33457	5.9207e-05	0.0008713	sp|Q23892|GLUA_DICDI Lysosomal beta glucosidase OS=Dictyostelium discoideum GN=gluA PE=1 SV=2//5.65311e-70
Novel01790	1311.8	72.8137	4.1712	0.0067476	0.043574	sp|Q9FYZ9|BAMT_ANTMA Benzoate carboxyl methyltransferase OS=Antirrhinum majus GN=BAMT PE=1 SV=1//1.64146e-108
Novel01791	3861.59	1002.31	1.94586	0.0069277	0.044438	sp|Q9FYZ9|BAMT_ANTMA Benzoate carboxyl methyltransferase OS=Antirrhinum majus GN=BAMT PE=1 SV=1//2.47139e-85
Novel01802	479.682	3.8498	6.96115	3.4797e-22	1.872e-19	sp|Q9LRR4|R13L1_ARATH Putative disease resistance RPP13-like protein 1 OS=Arabidopsis thaliana GN=RPPL1 PE=2 SV=1//0
Novel01821	16.8389	1.35623	3.63413	0.0026862	0.021221	-//-
Novel01842	38.9069	5.44543	2.83691	0.00062436	0.0064153	sp|Q9SCZ4|FERON_ARATH Receptor-like protein kinase FERONIA OS=Arabidopsis thaliana GN=FER PE=1 SV=1//2.18312e-84
Novel01849	199.519	58.8053	1.76251	0.00093846	0.0089718	-//-
Novel01931	119.115	6.02415	4.30545	1.3972e-08	6.0277e-07	sp|Q39202|RLK1_ARATH G-type lectin S-receptor-like serine/threonine-protein kinase RLK1 OS=Arabidopsis thaliana GN=RLK1 PE=2 SV=2//0
Novel01980	1975.74	305.716	2.69213	0.00027543	0.0032265	-//-
Novel02067	164.739	5.99455	4.78039	1.5545e-08	6.6739e-07	-//-
Novel02069	24.5966	1	4.62039	0.0065884	0.042785	sp|Q9FXJ1|GDL6_ARATH GDSL esterase/lipase At1g28570 OS=Arabidopsis thaliana GN=At1g28570 PE=2 SV=1//2.95186e-129
Novel02078	414.008	23.5588	4.13532	1.0451e-11	9.3215e-10	sp|Q76CU2|PDR1_TOBAC Pleiotropic drug resistance protein 1 OS=Nicotiana tabacum GN=PDR1 PE=2 SV=1//1.55007e-07
Novel02084	650.198	59.8184	3.44222	7.2977e-10	4.3538e-08	-//-
Novel02087	11.9874	1	3.58345	0.0060682	0.040374	sp|Q9FZN8|TCS1_CAMSI Caffeine synthase 1 OS=Camellia sinensis GN=TCS1 PE=1 SV=1//3.88241e-31
Novel02117	31.4466	1	4.97483	2.6522e-06	6.0305e-05	sp|Q9SND9|Y3028_ARATH Uncharacterized acetyltransferase At3g50280 OS=Arabidopsis thaliana GN=At3g50280 PE=1 SV=1//1.09825e-77
Novel02119	1504.19	132.403	3.50598	0.00076052	0.0075085	sp|Q3MKY2|AAE_RAUSE Acetylajmalan esterase OS=Rauvolfia serpentina GN=AAE PE=1 SV=1//8.09861e-78
Novel02144	121.509	2.78852	5.44542	1.0097e-06	2.5941e-05	-//-
Novel02154	175.15	15.7683	3.4735	1.0088e-06	2.5941e-05	-//-
Novel02160	68.7292	10.7999	2.6699	0.00025775	0.0030534	sp|O49858|C82A3_SOYBN Cytochrome P450 82A3 OS=Glycine max GN=CYP82A3 PE=2 SV=1//7.45468e-143
Novel02166	131.126	12.0207	3.44736	3.7279e-07	1.1058e-05	sp|B9X287|C7346_ORYSJ Cytochrome P450 734A6 OS=Oryza sativa subsp. japonica GN=CYP734A6 PE=2 SV=1//8.79116e-33
Novel02185	92.226	3.13735	4.87756	1.6932e-09	9.2861e-08	sp|P24465|C71A1_PERAE Cytochrome P450 71A1 OS=Persea americana GN=CYP71A1 PE=1 SV=2//4.30894e-113
Novel02186	78.1331	2.78113	4.81219	9.5161e-09	4.3163e-07	sp|O65782|C83B1_ARATH Cytochrome P450 83B1 OS=Arabidopsis thaliana GN=CYP83B1 PE=1 SV=1//1.90983e-163
Novel02199	1174.91	341.601	1.78217	0.0024127	0.01943	-//-
Novel02219	21.7229	1	4.44115	0.0056632	0.0382	-//-
Novel02220	47.1428	1	5.55897	4.8228e-07	1.3766e-05	-//-
Novel02230	426.913	101.635	2.07054	0.00011992	0.0015971	sp|Q9CA54|PP122_ARATH Pentatricopeptide repeat-containing protein At1g74630 OS=Arabidopsis thaliana GN=PCMP-H71 PE=2 SV=1//4.81569e-16
Novel02239	44.8926	3.14475	3.83546	2.5637e-05	0.00043173	-//-
Novel02240	75.4981	6.83497	3.46543	7.3807e-06	0.00014834	-//-
Novel02252	822.902	141.106	2.54395	2.7022e-06	6.1337e-05	sp|Q9FLN0|GLIP1_ARATH GDSL esterase/lipase 1 OS=Arabidopsis thaliana GN=GLIP1 PE=1 SV=1//6.14823e-119
Novel02257	148.427	7.37123	4.33171	0.0010173	0.0095895	-//-
Novel02267	99.7767	6.47135	3.94657	1.355e-07	4.5052e-06	sp|Q3ECY6|SDG41_ARATH Protein SET DOMAIN GROUP 41 OS=Arabidopsis thaliana GN=SDG41 PE=2 SV=1//1.25011e-07
Novel02302	271.557	90.0241	1.59287	0.0044093	0.031279	-//-
Novel02314	435.599	151.254	1.52602	0.003942	0.028617	-//-
Novel02324	81.371	5.50105	3.88674	4.9528e-07	1.4061e-05	-//-
Novel02333	131.281	22.5237	2.54315	6.4047e-05	0.0009291	-//-
Novel02342	53.7181	7.01501	2.93689	0.0047824	0.033267	-//-
Novel02346	245.018	42.5742	2.52483	2.738e-05	0.00045672	sp|P04793|HSP13_SOYBN 17.5 kDa class I heat shock protein OS=Glycine max GN=HSP17.5-M PE=3 SV=1//1.18067e-80
Novel02348	1556.32	168.073	3.21098	1.9385e-08	8.1398e-07	sp|P27880|HSP12_MEDSA 18.2 kDa class I heat shock protein OS=Medicago sativa GN=HSP18.2 PE=2 SV=1//1.15921e-80
Novel02391	1981.98	166.648	3.57206	1.2645e-07	4.2452e-06	sp|Q50EX6|ODO1_PETHY Protein ODORANT1 OS=Petunia hybrida GN=ODO1 PE=2 SV=1//1.1858e-80
Novel02399	143.035	9.30265	3.94258	1.7605e-08	7.4733e-07	sp|Q9SFC7|FB135_ARATH F-box protein At3g07870 OS=Arabidopsis thaliana GN=At3g07870 PE=2 SV=1//9.36641e-22
Novel02421	7571.19	1547.8	2.2903	9.6576e-06	0.00018673	sp|Q9FI78|HST_ARATH Shikimate O-hydroxycinnamoyltransferase OS=Arabidopsis thaliana GN=HST PE=2 SV=1//0
Novel02432	1279.49	438.768	1.54404	0.0019925	0.016719	sp|Q9LT96|Y5977_ARATH Probable leucine-rich repeat receptor-like protein kinase At5g49770 OS=Arabidopsis thaliana GN=At5g49770 PE=2 SV=1//2.24315e-12
Novel02437	95.533	25.3774	1.91246	0.0024473	0.019656	-//-
Novel02445	23.8146	2.86279	3.05635	0.0020291	0.016971	sp|Q8L3R3|RFL1_ARATH Disease resistance protein RFL1 OS=Arabidopsis thaliana GN=RFL1 PE=2 SV=2//5.06429e-180
Novel02446	111.196	21.6534	2.36044	0.00030966	0.003554	sp|Q9LMP6|DRL3_ARATH Probable disease resistance protein At1g15890 OS=Arabidopsis thaliana GN=At1g15890 PE=2 SV=2//2.15336e-27
Novel02451	16.1967	1	4.01763	0.0068197	0.043932	-//-
Novel02463	756.185	143.566	2.39703	0.0002824	0.0032983	sp|O64973|RPS5_ARATH Disease resistance protein RPS5 OS=Arabidopsis thaliana GN=RPS5 PE=1 SV=2//0
Novel02475	189.882	25.2622	2.91005	2.966e-06	6.6809e-05	-//-
Novel02476	56.6149	14.017	2.014	0.0071089	0.045397	-//-
Novel02479	144.987	28.6889	2.33736	0.00025654	0.0030405	-//-
Novel02494	473.788	133.237	1.83025	0.00070061	0.0070297	sp|Q9LXA5|LRK91_ARATH L-type lectin-domain containing receptor kinase IX.1 OS=Arabidopsis thaliana GN=LECRK91 PE=2 SV=1//1.88307e-35
Novel02512	1666.54	438.728	1.92546	0.00021484	0.0026298	sp|Q9M390|PTR1_ARATH Peptide transporter PTR1 OS=Arabidopsis thaliana GN=PTR1 PE=2 SV=1//0
Novel02514	251.073	48.8066	2.36296	3.9799e-05	0.00062161	sp|C0LGP4|Y3475_ARATH Probable LRR receptor-like serine/threonine-protein kinase At3g47570 OS=Arabidopsis thaliana GN=At3g47570 PE=1 SV=1//0
Novel02540	253.576	24.1786	3.39061	3.2462e-06	7.1973e-05	sp|Q8RXN0|AB11G_ARATH ABC transporter G family member 11 OS=Arabidopsis thaliana GN=ABCG11 PE=1 SV=1//0
Novel02549	241.601	14.8854	4.02066	0.0017337	0.01492	-//-
Novel02552	809.598	164.219	2.30159	2.0666e-05	0.00036014	sp|Q9LTH8|ACH11_ARATH 1-aminocyclopropane-1-carboxylate oxidase homolog 11 OS=Arabidopsis thaliana GN=At5g59530 PE=2 SV=1//4.52893e-110
Novel02553	55.8727	4.7886	3.54447	0.00031484	0.0036041	-//-
Novel02565	44.8825	1	5.48808	3.3361e-08	1.3034e-06	-//-
Novel02573	2055.99	597.606	1.78256	0.00044521	0.0048037	-//-
Novel02606	115.749	6.22089	4.21773	9.8312e-09	4.434e-07	-//-
Novel02628	2391.4	899.682	1.41037	0.0061978	0.041001	sp|Q9M390|PTR1_ARATH Peptide transporter PTR1 OS=Arabidopsis thaliana GN=PTR1 PE=2 SV=1//0
Novel02656	17.7832	1	4.15244	0.00045522	0.0048918	-//-
Novel02674	68.373	9.72753	2.81328	0.00014275	0.001859	-//-
Novel02676	133.421	8.1467	4.03363	0.0018615	0.015733	-//-
Novel02681	58.4948	1	5.87024	6.6569e-07	1.8179e-05	sp|O48923|C71DA_SOYBN Cytochrome P450 71D10 OS=Glycine max GN=CYP71D10 PE=2 SV=1//1.81065e-175
Novel02696	753.046	284.235	1.40565	0.0070389	0.045059	sp|Q557H3|U505_DICDI UPF0505 protein OS=Dictyostelium discoideum GN=DDB_G0273473 PE=3 SV=1//3.23879e-22
Novel02708	458.314	160.644	1.51247	0.0062713	0.041303	sp|Q9SIA4|MATE5_ARATH MATE efflux family protein 5 OS=Arabidopsis thaliana GN=DTXL1 PE=2 SV=1//5.36547e-80
Novel02710	22.3515	2.64385	3.07966	0.0033571	0.025256	-//-
Novel02732	3961.08	1092.95	1.85766	0.00037351	0.0041553	sp|Q8GTB6|THCAS_CANSA Tetrahydrocannabinolic acid synthase OS=Cannabis sativa PE=1 SV=1//2.11236e-155
Novel02747	122.169	10.0373	3.60544	3.1019e-07	9.4228e-06	sp|Q1PEY6|EPFL6_ARATH EPIDERMAL PATTERNING FACTOR-like protein 6 OS=Arabidopsis thaliana GN=EPFL6 PE=2 SV=1//1.10988e-15
Novel02763	21.9444	1.4657	3.9042	0.00038689	0.004279	-//-
Novel02772	315.554	5.7552	5.77688	4.1934e-07	1.2233e-05	-//-
Novel02773	428.148	35.9228	3.57514	1.9825e-09	1.0696e-07	sp|Q9FZ59|PEPR2_ARATH Leucine-rich repeat receptor-like protein kinase PEPR2 OS=Arabidopsis thaliana GN=PEPR2 PE=1 SV=1//1.63998e-06
Novel02786	480.167	134.685	1.83395	0.00063824	0.0065225	-//-
Novel02788	1490	358.465	2.05541	8.4278e-05	0.0011762	sp|Q8GW61|STP14_ARATH Sugar transport protein 14 OS=Arabidopsis thaliana GN=STP14 PE=2 SV=2//0
Novel02789	603.386	162.571	1.89201	0.00044447	0.0047977	-//-
Novel02791	47.2597	8.78874	2.42688	0.0022656	0.018468	-//-
Novel02792	146.657	9.72013	3.91533	0.0011781	0.010824	-//-
Novel02796	67.3934	3.13735	4.42499	1.8644e-07	5.95e-06	sp|Q8GXC7|FBK50_ARATH F-box/kelch-repeat protein At3g06240 OS=Arabidopsis thaliana GN=At3g06240 PE=2 SV=1//4.23228e-22
Novel02798	834.733	250.499	1.73651	0.0010309	0.0096899	sp|Q9LRR4|R13L1_ARATH Putative disease resistance RPP13-like protein 1 OS=Arabidopsis thaliana GN=RPPL1 PE=2 SV=1//1.84872e-161
Novel02811	28.4307	1.71985	4.04709	0.00035146	0.0039515	-//-
Novel02821	231.671	78.7902	1.55599	0.0042206	0.030259	sp|Q8GYJ2|Y2608_ARATH B3 domain-containing protein At2g36080 OS=Arabidopsis thaliana GN=ARF31 PE=2 SV=1//3.57083e-54
Novel02848	3030.24	108.209	4.80754	3.3935e-07	1.0197e-05	sp|Q8LA14|PSK6_ARATH Putative phytosulfokines 6 OS=Arabidopsis thaliana GN=PSK6 PE=2 SV=2//5.42602e-10
Novel02852	136.546	42.5627	1.68173	0.0073156	0.046371	-//-
Novel02881	97.5095	13.0206	2.90475	8.8559e-05	0.0012237	sp|Q941R6|MLP31_ARATH MLP-like protein 31 OS=Arabidopsis thaliana GN=MLP31 PE=1 SV=2//2.19751e-09
Novel02884	68.9453	1.71245	5.33132	2.0762e-09	1.1133e-07	sp|Q8GSM7|HST_TOBAC Shikimate O-hydroxycinnamoyltransferase OS=Nicotiana tabacum GN=HST PE=1 SV=1//2.39998e-168
Novel02889	36.4827	2.07237	4.13786	2.5351e-05	0.00042799	-//-
Novel02890	1471.16	158.112	3.21794	5.0311e-09	2.4543e-07	sp|Q43046|COMT1_POPKI Caffeic acid 3-O-methyltransferase 1 OS=Populus kitakamiensis GN=HOMT1 PE=3 SV=1//2.22231e-143
Novel02894	471.149	69.6253	2.7585	0.0012062	0.011036	sp|Q43046|COMT1_POPKI Caffeic acid 3-O-methyltransferase 1 OS=Populus kitakamiensis GN=HOMT1 PE=3 SV=1//1.42801e-133
Novel02907	175.619	1	7.45631	1.2344e-18	3.7156e-16	sp|D1MI46|C76BA_SWEMU Geraniol 8-hydroxylase OS=Swertia mussotii GN=CYP76B10 PE=1 SV=1//0
Novel02926	286.628	46.4482	2.62548	5.2295e-06	0.00011003	sp|Q94AH6|CUL1_ARATH Cullin-1 OS=Arabidopsis thaliana GN=CUL1 PE=1 SV=1//1.29094e-79
Novel02934	217.369	35.8674	2.5994	1.3194e-05	0.00024457	sp|Q1PE04|FBL25_ARATH F-box/LRR-repeat protein 25 OS=Arabidopsis thaliana GN=FBL25 PE=2 SV=1//2.08416e-10
Novel02948	83.4139	3.10954	4.74551	0.00021531	0.0026331	sp|P04146|COPIA_DROME Copia protein OS=Drosophila melanogaster GN=GIP PE=1 SV=3//6.71344e-78
Novel02957	362.55	1	8.50204	4.366e-07	1.2614e-05	sp|Q9ZWB4|3AT1_ARATH Coumaroyl-CoA:anthocyanidin 3-O-glucoside-6&quot;-O-coumaroyltransferase 1 OS=Arabidopsis thaliana GN=3AT1 PE=1 SV=1//2.36921e-11
Novel02959	87.0258	20.4812	2.08715	0.0010234	0.0096366	-//-
Novel02961	414.251	5.93893	6.12416	1.3843e-08	5.9984e-07	sp|Q9LTF7|MYB82_ARATH Transcription factor MYB82 OS=Arabidopsis thaliana GN=MYB82 PE=1 SV=1//1.52721e-60
Novel02963	806.536	26.7373	4.91481	5.7808e-09	2.7539e-07	sp|Q1G3V9|EPFL8_ARATH EPIDERMAL PATTERNING FACTOR-like protein 8 OS=Arabidopsis thaliana GN=EPFL8 PE=3 SV=1//3.58148e-06
Novel02990	23.6212	1	4.56201	4.6258e-05	0.00070665	sp|Q8W3Z2|LUPS_BETPL Lupeol synthase OS=Betula platyphylla GN=OSCBPW PE=1 SV=1//0
Novel02998	376.315	83.0757	2.17944	0.0074506	0.047046	sp|Q9SU30|CPR30_ARATH F-box protein CPR30 OS=Arabidopsis thaliana GN=CPR30 PE=1 SV=2//3.3268e-11
Novel03012	598.791	72.8981	3.0381	4.3377e-08	1.6509e-06	sp|Q7XA40|RGA3_SOLBU Putative disease resistance protein RGA3 OS=Solanum bulbocastanum GN=RGA3 PE=2 SV=2//3.5244e-101
Novel03016	4370.86	1108.69	1.97906	0.00015217	0.0019605	-//-
Novel03022	644.084	180.233	1.83739	0.00067235	0.0068002	sp|P23777|PP1_BRANA Serine/threonine-protein phosphatase PP1 (Fragment) OS=Brassica napus PE=2 SV=1//4.31392e-38
Novel03024	1514.65	515.546	1.55481	0.0017986	0.01533	sp|P0C2F6|RNHX1_ARATH Putative ribonuclease H protein At1g65750 OS=Arabidopsis thaliana GN=At1g65750 PE=3 SV=1//3.0556e-50
Novel03034	484.118	100.217	2.27224	4.903e-05	0.00074225	sp|Q8RXT9|GDL8_ARATH GDSL esterase/lipase At1g28590 OS=Arabidopsis thaliana GN=At1g28590 PE=2 SV=2//1.1062e-38
Novel03036	466.176	125.059	1.89826	0.0002602	0.0030783	sp|Q94F40|GDL9_ARATH GDSL esterase/lipase At1g28600 OS=Arabidopsis thaliana GN=At1g28600 PE=2 SV=1//2.71075e-43
Novel03038	1343.77	385.979	1.7997	0.00028775	0.0033474	sp|Q9FXJ1|GDL6_ARATH GDSL esterase/lipase At1g28570 OS=Arabidopsis thaliana GN=At1g28570 PE=2 SV=1//6.88689e-55
Novel03056	49.3574	2.4249	4.34727	2.0633e-06	4.8712e-05	sp|O81832|Y4729_ARATH G-type lectin S-receptor-like serine/threonine-protein kinase At4g27290 OS=Arabidopsis thaliana GN=At4g27290 PE=2 SV=4//7.32455e-78
Novel03059	27.5659	2.07607	3.73095	0.00036892	0.0041129	sp|O81905|SD18_ARATH Receptor-like serine/threonine-protein kinase SD1-8 OS=Arabidopsis thaliana GN=SD18 PE=1 SV=1//2.77242e-57
Novel03060	1114.84	13.7277	6.3436	6.4879e-23	4.0919e-20	sp|Q9LSQ4|GH36_ARATH Indole-3-acetic acid-amido synthetase GH3.6 OS=Arabidopsis thaliana GN=GH3.6 PE=1 SV=1//0
Novel03069	43.1962	1	5.43283	5.5698e-08	2.035e-06	sp|Q50EX6|ODO1_PETHY Protein ODORANT1 OS=Petunia hybrida GN=ODO1 PE=2 SV=1//1.03328e-63
Novel03075	19634.2	663.586	4.88694	1.6762e-09	9.2437e-08	sp|Q6Q3H3|TPSGD_VITVI (-)-germacrene D synthase OS=Vitis vinifera GN=VIT_19s0014g04930 PE=1 SV=1//0
Novel03079	244.975	85.2939	1.52212	0.0039587	0.028705	sp|Q9SU30|CPR30_ARATH F-box protein CPR30 OS=Arabidopsis thaliana GN=CPR30 PE=1 SV=2//1.30308e-22
Novel03089	93.5252	23.175	2.01278	0.0018588	0.015721	-//-
Novel03093	17.9771	1.35623	3.72849	0.0016733	0.014523	-//-
Novel03107	66.0812	10.8666	2.60434	0.00057748	0.0060011	-//-
Novel03110	23.7586	4.25988	2.47956	0.0076374	0.047905	sp|O22307|C71DB_LOTJA Cytochrome P450 71D11 (Fragment) OS=Lotus japonicus GN=CYP71D11 PE=2 SV=1//1.19495e-66
Novel03131	1369.59	90.7424	3.91582	5.0981e-12	4.8403e-10	-//-
Novel03142	12.5299	1	3.64731	0.0047286	0.033006	sp|Q9LYS2|AB10C_ARATH ABC transporter C family member 10 OS=Arabidopsis thaliana GN=ABCC10 PE=2 SV=2//4.53349e-12
Novel03143	84.115	1	6.39429	1.8137e-12	1.9609e-10	sp|Q9LYS2|AB10C_ARATH ABC transporter C family member 10 OS=Arabidopsis thaliana GN=ABCC10 PE=2 SV=2//0
Novel03149	1276.83	11.9131	6.74388	5.9428e-10	3.6272e-08	sp|Q8LPH6|MYB86_ARATH Transcription factor MYB86 OS=Arabidopsis thaliana GN=MYB86 PE=2 SV=1//9.96309e-07
Novel03188	111.292	22.8838	2.28195	0.0049185	0.034017	-//-
Novel03205	424.933	34.7984	3.61014	3.0317e-05	0.00049701	-//-
Novel03253	1473.64	15.3993	6.58037	1.0949e-07	3.7331e-06	sp|Q6J163|5NG4_PINTA Auxin-induced protein 5NG4 OS=Pinus taeda PE=2 SV=1//5.89196e-70
Novel03255	91.8074	1	6.52054	1.2981e-11	1.1282e-09	sp|Q6J163|5NG4_PINTA Auxin-induced protein 5NG4 OS=Pinus taeda PE=2 SV=1//1.01743e-66
Novel03256	280.363	1.71245	7.35509	3.1207e-10	2.0162e-08	sp|Q6J163|5NG4_PINTA Auxin-induced protein 5NG4 OS=Pinus taeda PE=2 SV=1//6.93584e-50
Novel03257	194.034	46.2924	2.06746	0.00040687	0.0044665	sp|Q56X05|PPR15_ARATH Pentatricopeptide repeat-containing protein At1g06145 OS=Arabidopsis thaliana GN=EMB1444 PE=2 SV=2//0
Novel03263	2686.77	87.7874	4.93572	1.5872e-17	4.1219e-15	-//-
Novel03350	3924.4	180.552	4.44199	4.4647e-15	8.0454e-13	-//-
Novel03365	1337.75	277.141	2.27112	1.5972e-05	0.0002882	-//-
Novel03380	68.8734	18.1692	1.92245	0.0063481	0.041684	sp|P35402|ERD2_ARATH ER lumen protein retaining receptor OS=Arabidopsis thaliana GN=ERD2 PE=2 SV=1//6.36021e-09
Novel03406	265.487	32.1028	3.04787	1.2416e-06	3.097e-05	sp|Q9FJ75|WAXS4_ARATH Probable long-chain-alcohol O-fatty-acyltransferase 4 OS=Arabidopsis thaliana GN=AT4 PE=2 SV=1//4.00069e-35
Novel03410	28.7952	1.71245	4.07169	0.00010413	0.001408	-//-
Novel03428	36.6884	4.69022	2.9676	0.0011095	0.010291	sp|Q1JPL7|PME18_ARATH Pectinesterase/pectinesterase inhibitor 18 OS=Arabidopsis thaliana GN=PME18 PE=1 SV=3//0
Novel03436	776.155	284.227	1.4493	0.0075119	0.047321	sp|O81832|Y4729_ARATH G-type lectin S-receptor-like serine/threonine-protein kinase At4g27290 OS=Arabidopsis thaliana GN=At4g27290 PE=2 SV=4//0
Novel03442	269.467	96.4592	1.48212	0.0053717	0.036579	-//-
Novel03462	259.222	10.1858	4.66956	8.5639e-06	0.00016879	sp|P43309|PPO_MALDO Polyphenol oxidase, chloroplastic OS=Malus domestica PE=2 SV=1//0
Novel03549	494.506	38.0028	3.70181	2.1003e-10	1.3944e-08	sp|Q8GUM4|Y3739_ARATH Uncharacterized membrane protein At3g27390 OS=Arabidopsis thaliana GN=At3g27390 PE=1 SV=2//5.13724e-121
Novel03558	149.869	29.7615	2.33218	0.00019748	0.0024364	sp|Q5BJF2|TMM97_HUMAN Transmembrane protein 97 OS=Homo sapiens GN=TMEM97 PE=1 SV=1//9.00161e-09
Novel03586	81.0026	19.3474	2.06583	0.0052903	0.036136	sp|Q9SX38|DRL4_ARATH Putative disease resistance protein At1g50180 OS=Arabidopsis thaliana GN=At1g50180 PE=2 SV=2//9.15307e-38
Novel03591	122.008	24.6091	2.30971	0.00043335	0.0047084	sp|O81832|Y4729_ARATH G-type lectin S-receptor-like serine/threonine-protein kinase At4g27290 OS=Arabidopsis thaliana GN=At4g27290 PE=2 SV=4//0
Novel03601	207.565	5.73479	5.17768	0.00023	0.0027832	sp|Q9SZD5|LRK59_ARATH L-type lectin-domain containing receptor kinase V.9 OS=Arabidopsis thaliana GN=LECRK59 PE=2 SV=1//6.02066e-179
Novel03633	1008.08	21.8355	5.52879	8.3854e-19	2.5531e-16	-//-
Novel03638	99.0286	4.07614	4.60257	0.00014891	0.001925	sp|Q9FID5|Y5393_ARATH Probable receptor-like protein kinase At5g39030 OS=Arabidopsis thaliana GN=At5g39030 PE=2 SV=1//2.25446e-08
Novel03691	579.686	123.797	2.2273	0.0006101	0.0062908	sp|P32295|ARG7_VIGRR Indole-3-acetic acid-induced protein ARG7 OS=Vigna radiata var. radiata GN=ARG7 PE=2 SV=1//2.66141e-28
Novel03710	727.547	51.1981	3.82888	4.3744e-11	3.4282e-09	-//-
Novel03730	65.173	12.5439	2.37729	0.0064163	0.041987	-//-
Novel03734	147.412	36.461	2.01543	0.00088195	0.0084922	-//-
Novel03753	153.985	35.7523	2.10668	0.00027548	0.0032265	-//-
Novel03777	31.4123	2.4249	3.69533	0.00023235	0.0028052	sp|Q7XA42|RGA1_SOLBU Putative disease resistance protein RGA1 OS=Solanum bulbocastanum GN=RGA1 PE=2 SV=2//1.12847e-69
Novel03808	606.185	169.948	1.83466	0.00044191	0.0047798	sp|Q9SGA8|U83A1_ARATH UDP-glycosyltransferase 83A1 OS=Arabidopsis thaliana GN=UGT83A1 PE=2 SV=1//1.09246e-129
Novel03809	109.117	14.2656	2.93526	1.3255e-05	0.00024552	sp|O64973|RPS5_ARATH Disease resistance protein RPS5 OS=Arabidopsis thaliana GN=RPS5 PE=1 SV=2//4.19839e-169
Novel03813	136.149	9.579	3.82917	8.7263e-05	0.0012089	sp|P10978|POLX_TOBAC Retrovirus-related Pol polyprotein from transposon TNT 1-94 OS=Nicotiana tabacum PE=2 SV=1//6.54233e-15
Novel03823	48.7376	1	5.60696	5.5622e-07	1.5537e-05	-//-
Novel03930	89.7452	3.61785	4.63263	6.4407e-09	3.0303e-07	-//-
Novel03953	17.3304	1.71985	3.33295	0.0049819	0.034339	-//-
Novel03961	119.18	7.17449	4.05413	7.7363e-06	0.00015466	sp|C0LGQ5|GSO1_ARATH LRR receptor-like serine/threonine-protein kinase GSO1 OS=Arabidopsis thaliana GN=GSO1 PE=2 SV=1//8.46271e-60
Novel03964	711.585	23.2085	4.93831	3.067e-09	1.5837e-07	sp|Q9FL28|FLS2_ARATH LRR receptor-like serine/threonine-protein kinase FLS2 OS=Arabidopsis thaliana GN=FLS2 PE=1 SV=1//4.04012e-56
Novel03977	360.357	115.777	1.63808	0.0022783	0.018546	sp|Q5MZJ6|RLMN_SYNP6 Probable dual-specificity RNA methyltransferase RlmN OS=Synechococcus sp. (strain ATCC 27144 / PCC 6301 / SAUG 1402/1) GN=rlmN PE=3 SV=1//2.72012e-07
Novel04022	35.0005	1	5.1293	7.4618e-07	2.0094e-05	sp|P0C2F6|RNHX1_ARATH Putative ribonuclease H protein At1g65750 OS=Arabidopsis thaliana GN=At1g65750 PE=3 SV=1//1.00698e-06
Novel04076	52.8931	7.65319	2.78894	0.00055009	0.0057481	sp|Q5Z9S8|PDR12_ORYSJ Pleiotropic drug resistance protein 12 OS=Oryza sativa subsp. japonica GN=PDR12 PE=2 SV=1//0
Novel04085	923.224	317.824	1.53845	0.0029627	0.022939	sp|Q9LNG5|PPP7L_ARATH Serine/threonine-protein phosphatase 7 long form homolog OS=Arabidopsis thaliana GN=At1g48120 PE=2 SV=1//3.4108e-09
Novel04106	176.877	5.93154	4.89819	2.6887e-12	2.7605e-10	-//-
Novel04144	86.875	7.05583	3.62205	0.00064827	0.0065945	-//-
Novel04146	145.787	36.472	1.999	0.00075356	0.0074481	sp|Q9FLN0|GLIP1_ARATH GDSL esterase/lipase 1 OS=Arabidopsis thaliana GN=GLIP1 PE=1 SV=1//6.49987e-107
Novel04158	1463.64	81.093	4.17384	3.1492e-08	1.2395e-06	-//-
Novel04163	1630.37	183.222	3.15353	2.2087e-06	5.1683e-05	-//-
Novel04174	187.499	50.059	1.90518	0.00068795	0.0069263	-//-
Novel04220	34.9079	5.00754	2.80138	0.0017173	0.014809	-//-
Novel04221	337.897	31.4463	3.42562	0.00057828	0.0060071	sp|Q9FLS0|FB253_ARATH F-box protein At5g07610 OS=Arabidopsis thaliana GN=At5g07610 PE=2 SV=1//2.44974e-27
Novel04227	1134.86	176.626	2.68375	2.5323e-05	0.00042799	sp|Q9LYT3|TT12_ARATH Protein TRANSPARENT TESTA 12 OS=Arabidopsis thaliana GN=TT12 PE=2 SV=1//2.19428e-91
Novel04228	398.621	66.1206	2.59185	3.6579e-05	0.00058001	sp|Q9LYT3|TT12_ARATH Protein TRANSPARENT TESTA 12 OS=Arabidopsis thaliana GN=TT12 PE=2 SV=1//3.85883e-81
Novel04270	705.261	81.4194	3.11471	2.6025e-08	1.0541e-06	sp|C0LGP4|Y3475_ARATH Probable LRR receptor-like serine/threonine-protein kinase At3g47570 OS=Arabidopsis thaliana GN=At3g47570 PE=1 SV=1//8.42472e-66
Novel04288	186.057	5.87947	4.98392	1.8763e-12	2.0204e-10	sp|Q05654|RTF21_SCHPO Retrotransposable element Tf2 155 kDa protein type 1 OS=Schizosaccharomyces pombe (strain 972 / ATCC 24843) GN=Tf2-1 PE=2 SV=1//2.17724e-112
Novel04305	579.193	108.535	2.41588	4.1792e-05	0.00064625	sp|Q4FE47|XB35_ARATH Putative E3 ubiquitin-protein ligase XBAT35 OS=Arabidopsis thaliana GN=XBAT35 PE=2 SV=1//2.15021e-07
Novel04331	313.099	64.0466	2.28942	2.929e-05	0.00048483	sp|P04323|POL3_DROME Retrovirus-related Pol polyprotein from transposon 17.6 OS=Drosophila melanogaster GN=pol PE=4 SV=1//1.95941e-40
Novel04408	60.1864	1.35992	5.46784	3.7496e-09	1.9036e-07	-//-
Novel04443	4756.95	1115.86	2.09188	0.00012336	0.0016339	sp|O23826|K125_TOBAC 125 kDa kinesin-related protein OS=Nicotiana tabacum GN=TKRP125 PE=1 SV=1//5.92194e-63
Novel04464	14.5552	1	3.86346	0.001933	0.01627	-//-
Novel04478	30745.8	11729.6	1.39024	0.0060697	0.040374	sp|P41379|IF4A2_NICPL Eukaryotic initiation factor 4A-2 OS=Nicotiana plumbaginifolia PE=2 SV=1//0
Novel04486	39.4363	8.08368	2.28644	0.0057165	0.038482	sp|Q7LHG5|YI31B_YEAST Transposon Ty3-I Gag-Pol polyprotein OS=Saccharomyces cerevisiae (strain ATCC 204508 / S288c) GN=TY3B-I PE=3 SV=2//1.09082e-109
Novel04495	423.185	40.4073	3.3886	1.939e-08	8.1398e-07	-//-
Novel04496	9314.55	942.691	3.30463	6.1351e-10	3.7274e-08	sp|B9X287|C7346_ORYSJ Cytochrome P450 734A6 OS=Oryza sativa subsp. japonica GN=CYP734A6 PE=2 SV=1//1.04824e-15
Novel04509	259.599	63.2615	2.03688	0.00025246	0.0030069	-//-
Novel04539	23.7107	2.28762	3.37362	0.0011468	0.01057	-//-
Novel04627	77.9093	1	6.28372	5.1284e-06	0.00010833	-//-
Novel04656	246.451	1.71245	7.1691	0.0035969	0.026618	sp|Q39224|SRG1_ARATH Protein SRG1 OS=Arabidopsis thaliana GN=SRG1 PE=2 SV=1//1.15819e-131
Novel04693	31.3948	1	4.97245	0.0001972	0.0024341	-//-
Novel04694	54.0587	1.71985	4.97417	8.1182e-08	2.8445e-06	-//-
Novel04715	224.687	53.4374	2.07199	0.00095388	0.0090824	sp|P81393|MYB08_ANTMA Myb-related protein 308 OS=Antirrhinum majus GN=MYB308 PE=2 SV=1//2.20604e-64
Novel04719	960.633	315.334	1.60711	0.0013368	0.012069	sp|Q9M160|Y4095_ARATH Uncharacterized protein At4g00950 OS=Arabidopsis thaliana GN=At4g00950 PE=2 SV=1//1.8174e-25
Novel04747	479.583	20.9244	4.51852	2.657e-13	3.45e-11	-//-
Novel04793	632.856	42.9438	3.88136	8.377e-06	0.00016597	-//-
Novel04821	21.8411	1.35623	4.00938	0.00037751	0.0041973	-//-
Novel04822	50.8908	1.93139	4.71969	0.0034372	0.025727	-//-
Novel04842	56.4215	13.4308	2.0707	0.0060381	0.040217	-//-
Novel04846	43.3594	7.98901	2.44026	0.0028956	0.022492	-//-
Novel04967	862.683	100.226	3.10557	3.0798e-08	1.2176e-06	sp|Q9ASX2|TRNH1_ARATH Tropinone reductase homolog At1g07440 OS=Arabidopsis thaliana GN=At1g07440 PE=1 SV=1//9.21194e-16
Novel04970	198.996	12.5995	3.9813	0.00040116	0.0044184	sp|Q9ZW24|GSTU7_ARATH Glutathione S-transferase U7 OS=Arabidopsis thaliana GN=GSTU7 PE=2 SV=1//4.17039e-13
Novel04978	27.1126	3.13735	3.11134	0.0022723	0.018509	sp|Q9M817|PTR6_ARATH Probable peptide transporter At1g52190 OS=Arabidopsis thaliana GN=At1g52190 PE=1 SV=1//0
Novel04999	199.237	29.8691	2.73776	7.0881e-06	0.00014354	-//-
Novel05011	148.171	3.14475	5.55817	0.0036519	0.026923	-//-
Novel05012	1083.16	116.446	3.21752	4.1012e-09	2.0693e-07	sp|Q8GSM7|HST_TOBAC Shikimate O-hydroxycinnamoyltransferase OS=Nicotiana tabacum GN=HST PE=1 SV=1//4.64009e-123
Novel05052	144.502	30.5872	2.24009	0.00022382	0.0027234	-//-
Novel05093	425.21	28.8673	3.88067	4.8849e-07	1.3888e-05	-//-
Novel05100	287.254	53.8382	2.41562	1.5121e-05	0.00027528	-//-
Novel05101	1881.58	510.726	1.88132	0.00026156	0.0030917	sp|Q84MC0|UGPI4_ARATH Uncharacterized GPI-anchored protein At3g06035 OS=Arabidopsis thaliana GN=At3g06035 PE=2 SV=1//2.17954e-74
Novel05120	982.146	379.628	1.37135	0.0066511	0.043108	sp|Q41238|LOX16_SOLTU Linoleate 9S-lipoxygenase 6 (Fragment) OS=Solanum tuberosum GN=LOX1.6 PE=1 SV=1//1.23247e-96
Novel05130	71.8417	12.3174	2.54412	0.00057722	0.0060007	sp|Q9FIZ3|GSO2_ARATH LRR receptor-like serine/threonine-protein kinase GSO2 OS=Arabidopsis thaliana GN=GSO2 PE=2 SV=2//1.44374e-07
Novel05152	76.8974	10.2693	2.9046	0.00011425	0.0015285	-//-
Novel05198	3357.14	51.4837	6.02697	6.0687e-10	3.6955e-08	sp|Q9SSK5|MLP43_ARATH MLP-like protein 43 OS=Arabidopsis thaliana GN=MLP43 PE=2 SV=1//7.50526e-62
Novel05204	169.199	22.8375	2.88924	0.00031889	0.0036473	sp|Q941R6|MLP31_ARATH MLP-like protein 31 OS=Arabidopsis thaliana GN=MLP31 PE=1 SV=2//3.79096e-32
Novel05205	167.699	11.6033	3.85326	4.8802e-06	0.00010367	sp|P85524|KIRO_ACTDE Kirola OS=Actinidia deliciosa PE=1 SV=1//1.60625e-24
Novel05218	52.6188	4.7812	3.46014	3.7536e-05	0.00059185	-//-
Novel05264	454.261	118.449	1.93926	0.0020875	0.017318	sp|Q9LIN2|GDL53_ARATH GDSL esterase/lipase At3g26430 OS=Arabidopsis thaliana GN=At3g26430 PE=2 SV=1//5.76301e-135
Novel05305	231.277	38.2404	2.59645	0.00064816	0.0065945	-//-
Novel05336	2092.83	322.885	2.69636	2.6344e-05	0.00044251	-//-
Novel05386	1102.85	273.82	2.00994	8.2439e-05	0.0011554	sp|Q9LY84|GDL76_ARATH GDSL esterase/lipase At5g14450 OS=Arabidopsis thaliana GN=At5g14450 PE=2 SV=1//0
Novel05408	117.773	1.71245	6.1038	0.0031696	0.024147	sp|C0LGP4|Y3475_ARATH Probable LRR receptor-like serine/threonine-protein kinase At3g47570 OS=Arabidopsis thaliana GN=At3g47570 PE=1 SV=1//7.9655e-06
Novel05430	36.6415	2.86279	3.67798	5.1591e-05	0.00077172	sp|Q9C9H7|RLP12_ARATH Receptor-like protein 12 OS=Arabidopsis thaliana GN=RLP12 PE=2 SV=2//1.86852e-10
Novel05437	15.3283	1	3.93813	0.0013647	0.012283	sp|Q9SFC7|FB135_ARATH F-box protein At3g07870 OS=Arabidopsis thaliana GN=At3g07870 PE=2 SV=1//2.74799e-16
Novel05459	654.566	177.153	1.88554	0.00031453	0.0036021	-//-
Novel05512	132.992	19.9819	2.73458	3.2729e-05	0.00053123	sp|P0C2F6|RNHX1_ARATH Putative ribonuclease H protein At1g65750 OS=Arabidopsis thaliana GN=At1g65750 PE=3 SV=1//5.00421e-27
Novel05514	1249.25	147.643	3.08089	1.2713e-08	5.5753e-07	sp|Q9ZU96|Y2168_ARATH Ankyrin repeat-containing protein At2g01680 OS=Arabidopsis thaliana GN=At2g01680 PE=1 SV=1//8.48262e-15
Novel05525	26.1912	3.3563	2.96414	0.0053389	0.036392	sp|Q91ZT7|ASB10_MOUSE Ankyrin repeat and SOCS box protein 10 OS=Mus musculus GN=Asb10 PE=2 SV=1//2.87214e-08
Novel05536	74.4957	7.37123	3.33718	0.0047371	0.033047	-//-
Novel05549	146.789	45.131	1.70155	0.0047526	0.033129	-//-
Novel05564	89.5762	14.5996	2.61719	0.00014006	0.0018325	-//-
Novel05566	92.4424	2.4249	5.25256	3.1637e-07	9.5774e-06	sp|Q93Y09|SCP45_ARATH Serine carboxypeptidase-like 45 OS=Arabidopsis thaliana GN=SCPL45 PE=2 SV=1//9.70104e-34
Novel05567	103.489	4.65131	4.4757	1.6425e-06	3.9624e-05	sp|Q8VY01|SCP46_ARATH Serine carboxypeptidase-like 46 OS=Arabidopsis thaliana GN=SCPL46 PE=2 SV=1//5.27846e-81
Novel05570	1563.78	23.4572	6.05887	1.5794e-22	9.0951e-20	sp|Q8RXD6|BRE1A_ARATH E3 ubiquitin-protein ligase BRE1-like 1 OS=Arabidopsis thaliana GN=HUB1 PE=1 SV=1//2.77549e-18
Novel05617	26.7072	4.06875	2.71457	0.0058914	0.039438	-//-
Novel05632	330.319	107.897	1.6142	0.0022165	0.018142	sp|Q7XA42|RGA1_SOLBU Putative disease resistance protein RGA1 OS=Solanum bulbocastanum GN=RGA1 PE=2 SV=2//7.7759e-07
Novel05682	480.859	27.8911	4.10774	2.7316e-09	1.43e-07	-//-
Novel05687	78.5074	1.71245	5.51869	1.7973e-09	9.7962e-08	-//-
Novel05698	30.8161	1.93139	3.99597	6.9431e-05	0.00099361	sp|O22307|C71DB_LOTJA Cytochrome P450 71D11 (Fragment) OS=Lotus japonicus GN=CYP71D11 PE=2 SV=1//1.40742e-131
Novel05700	165.314	7.87954	4.39095	2.3315e-10	1.5401e-08	sp|A6YIH8|C7D55_HYOMU Premnaspirodiene oxygenase OS=Hyoscyamus muticus GN=CYP71D55 PE=1 SV=1//1.34304e-161
Novel05726	547.491	160.908	1.7666	0.00080113	0.0078134	sp|O48651|ERG1_PANGI Squalene monooxygenase OS=Panax ginseng PE=2 SV=1//0
Novel05736	217.226	37.9803	2.51587	2.2673e-05	0.00038898	-//-
Novel05737	227.762	70.7956	1.6858	0.0031471	0.024006	sp|Q6DUW9|IDL2_ARATH Protein IDA-LIKE 2 OS=Arabidopsis thaliana GN=IDL2 PE=2 SV=1//8.56859e-09
Novel05741	144.341	39.9433	1.85345	0.0029453	0.022838	sp|Q39202|RLK1_ARATH G-type lectin S-receptor-like serine/threonine-protein kinase RLK1 OS=Arabidopsis thaliana GN=RLK1 PE=2 SV=2//6.45378e-100
Novel05754	1072.47	244.988	2.13015	4.7542e-05	0.00072376	sp|Q9FRL3|ERDL6_ARATH Sugar transporter ERD6-like 6 OS=Arabidopsis thaliana GN=At1g75220 PE=1 SV=1//6.31142e-64
Novel05775	31.5382	1	4.97903	2.4241e-06	5.5885e-05	sp|Q8L3W1|VRN1_ARATH B3 domain-containing transcription factor VRN1 OS=Arabidopsis thaliana GN=VRN1 PE=2 SV=1//1.17556e-06
Novel05776	92.155	2.8906	4.99462	7.3488e-10	4.3744e-08	sp|Q8L3W1|VRN1_ARATH B3 domain-containing transcription factor VRN1 OS=Arabidopsis thaliana GN=VRN1 PE=2 SV=1//4.73792e-08
Novel05806	28.3496	3.00747	3.23671	0.00096985	0.0092047	-//-
Novel05809	216.909	4.87026	5.47695	6.8415e-15	1.2163e-12	sp|Q54RA4|Y3291_DICDI Probable iron/ascorbate oxidoreductase DDB_G0283291 OS=Dictyostelium discoideum GN=DDB_G0283291 PE=3 SV=1//5.24527e-48
Novel05882	110.146	9.98908	3.46292	0.0046911	0.032796	sp|O48958|C71E1_SORBI 4-hydroxyphenylacetaldehyde oxime monooxygenase OS=Sorghum bicolor GN=CYP71E1 PE=2 SV=1//1.12595e-178
Novel05888	1104.83	178.439	2.63032	2.4936e-05	0.00042342	sp|Q9ZWJ3|U85A2_ARATH UDP-glycosyltransferase 85A2 OS=Arabidopsis thaliana GN=UGT85A2 PE=2 SV=1//0
Novel05986	2030.56	22.5812	6.49061	0.0010808	0.010056	sp|P47926|RSI1_SOLLC Protein RSI-1 OS=Solanum lycopersicum GN=RSI-1 PE=2 SV=1//2.36605e-23
Novel06012	8987.2	2194.36	2.03407	0.00012385	0.0016395	sp|P14009|14KD_DAUCA 14 kDa proline-rich protein DC2.15 OS=Daucus carota PE=2 SV=1//1.75343e-36
Novel06038	15.5081	1	3.95495	0.0012958	0.011767	-//-
Novel06055	277.488	10.7796	4.68604	5.3209e-06	0.00011142	sp|Q84MB3|ACCH1_ARATH 1-aminocyclopropane-1-carboxylate oxidase homolog 1 OS=Arabidopsis thaliana GN=At1g06620 PE=2 SV=1//3.15071e-140
Novel06056	4224.34	318.678	3.72855	8.1893e-05	0.0011484	sp|Q84MB3|ACCH1_ARATH 1-aminocyclopropane-1-carboxylate oxidase homolog 1 OS=Arabidopsis thaliana GN=At1g06620 PE=2 SV=1//1.317e-136
Novel06094	164.586	25.6905	2.67953	1.5065e-05	0.00027483	sp|C0LGP4|Y3475_ARATH Probable LRR receptor-like serine/threonine-protein kinase At3g47570 OS=Arabidopsis thaliana GN=At3g47570 PE=1 SV=1//0
Novel06113	590.715	37.8528	3.96399	3.6921e-12	3.6223e-10	-//-
Novel06119	55.6878	7.05392	2.98086	0.00019491	0.0024148	-//-
Novel06136	2266.13	540.007	2.06918	7.6892e-05	0.001088	sp|Q8RXS5|DRL40_ARATH Probable disease resistance protein At5g63020 OS=Arabidopsis thaliana GN=At5g63020 PE=2 SV=2//4.93474e-152
Novel06161	3869.37	806.476	2.26239	6.5473e-06	0.00013351	sp|Q05654|RTF21_SCHPO Retrotransposable element Tf2 155 kDa protein type 1 OS=Schizosaccharomyces pombe (strain 972 / ATCC 24843) GN=Tf2-1 PE=2 SV=1//1.03072e-07
Novel06164	453.668	94.0554	2.27005	0.0019656	0.016519	sp|A8MRP4|THNL2_ARATH Thionin-like protein 2 OS=Arabidopsis thaliana GN=At1g12663 PE=3 SV=1//6.15335e-12
Novel06170	59.7926	12.7702	2.22718	0.0040578	0.029296	-//-
Novel06197	22344.1	1867.94	3.58037	4.2059e-09	2.11e-07	sp|Q9M817|PTR6_ARATH Probable peptide transporter At1g52190 OS=Arabidopsis thaliana GN=At1g52190 PE=1 SV=1//0
Novel06200	73.5635	3.15955	4.5412	0.0028319	0.022121	-//-
Novel06213	224.155	4.3155	5.69883	0.0015509	0.013626	sp|Q0WP01|PTR9_ARATH Probable peptide/nitrate transporter At1g22540 OS=Arabidopsis thaliana GN=At1g22540 PE=2 SV=1//1.16236e-49
Novel06227	18.5871	1	4.21623	0.00035011	0.0039397	-//-
Novel06229	36.3061	1	5.18214	2.5943e-05	0.00043659	sp|Q8GXC7|FBK50_ARATH F-box/kelch-repeat protein At3g06240 OS=Arabidopsis thaliana GN=At3g06240 PE=2 SV=1//4.03694e-25
Novel06243	455.853	25.9246	4.13618	0.0032432	0.024574	sp|Q39224|SRG1_ARATH Protein SRG1 OS=Arabidopsis thaliana GN=SRG1 PE=2 SV=1//1.02927e-97
Novel06248	118.318	8.79613	3.74965	8.9941e-08	3.1266e-06	sp|Q94AH6|CUL1_ARATH Cullin-1 OS=Arabidopsis thaliana GN=CUL1 PE=1 SV=1//1.61009e-115
Novel06292	128.04	10.8186	3.56501	0.00015561	0.0019961	sp|P34913|HYES_HUMAN Bifunctional epoxide hydrolase 2 OS=Homo sapiens GN=EPHX2 PE=1 SV=2//6.43488e-47
Novel06299	417.445	149.824	1.47831	0.0042439	0.030391	sp|Q8R0T2|ZN768_MOUSE Zinc finger protein 768 OS=Mus musculus GN=Znf768 PE=2 SV=1//2.92147e-10
Novel06323	1387.64	408.163	1.76542	0.0062048	0.041019	sp|Q9FUT0|GSTU9_ARATH Glutathione S-transferase U9 OS=Arabidopsis thaliana GN=GSTU9 PE=2 SV=1//1.46679e-72
Novel06325	35.4256	2.4323	3.8644	0.0032649	0.024682	sp|Q9SGA8|U83A1_ARATH UDP-glycosyltransferase 83A1 OS=Arabidopsis thaliana GN=UGT83A1 PE=2 SV=1//3.95973e-112
Novel06339	295.571	106.34	1.47482	0.0071243	0.04544	sp|O81916|YC22_ARATH Uncharacterized calcium-binding protein At1g02270 OS=Arabidopsis thaliana GN=At1g02270 PE=2 SV=2//5.45444e-07
Novel06343	231.677	15.364	3.91449	8.1917e-06	0.00016291	-//-
Novel06350	157.81	28.1489	2.48704	0.0033612	0.025279	sp|Q9LHP4|RCH2_ARATH Receptor-like protein kinase 2 OS=Arabidopsis thaliana GN=RCH2 PE=1 SV=1//0
Novel06366	118.666	36.548	1.69904	0.0063868	0.041856	sp|Q2XPU7|LUPS_RICCO Lupeol synthase OS=Ricinus communis PE=1 SV=1//6.28615e-139
Novel06370	4994.9	381.343	3.7113	0.0017951	0.015309	sp|Q2XPU7|LUPS_RICCO Lupeol synthase OS=Ricinus communis PE=1 SV=1//0
Novel06389	1585.19	29.3217	5.75655	0.0010538	0.009855	sp|P0A9H7|CFA_ECOLI Cyclopropane-fatty-acyl-phospholipid synthase OS=Escherichia coli (strain K12) GN=cfa PE=1 SV=2//1.47787e-43
Novel06391	926.482	168.607	2.4581	6.0636e-06	0.00012509	sp|Q9LRR4|R13L1_ARATH Putative disease resistance RPP13-like protein 1 OS=Arabidopsis thaliana GN=RPPL1 PE=2 SV=1//1.20044e-13
Novel06408	686.967	9.52338	6.17262	9.8352e-12	8.8313e-10	sp|Q40392|TMVRN_NICGU TMV resistance protein N OS=Nicotiana glutinosa GN=N PE=1 SV=1//3.03955e-16
Novel06409	163.52	2.4323	6.071	0.003906	0.028422	-//-
Novel06420	27.245	3.83679	2.82802	0.0035933	0.026617	-//-
Novel06445	4803.93	1671.05	1.52346	0.0028295	0.022116	-//-
Novel06484	3161.16	38.5335	6.35819	1.0015e-07	3.4542e-06	-//-
Novel06519	41.8982	5.43803	2.94573	0.00036398	0.0040716	-//-
Novel06557	54.6364	10.0207	2.44687	0.00087666	0.0084534	-//-
Novel06633	514.911	149.759	1.78168	0.00080657	0.0078606	-//-
Novel06637	392.98	2.4249	7.34039	0.00023355	0.0028184	sp|P0C2F6|RNHX1_ARATH Putative ribonuclease H protein At1g65750 OS=Arabidopsis thaliana GN=At1g65750 PE=3 SV=1//6.086e-37
Novel06640	20690.2	5949.59	1.79808	0.00048942	0.0051982	-//-
Novel06722	631.621	184.584	1.77478	0.0005171	0.005442	sp|P0C2F6|RNHX1_ARATH Putative ribonuclease H protein At1g65750 OS=Arabidopsis thaliana GN=At1g65750 PE=3 SV=1//9.69947e-94
Novel06760	49.4038	11.9576	2.04669	0.0062896	0.041397	sp|O82500|Y4117_ARATH Putative disease resistance protein At4g11170 OS=Arabidopsis thaliana GN=At4g11170 PE=2 SV=1//5.53165e-131
Novel06761	85.7228	13.4512	2.67195	0.000863	0.0083339	-//-
Novel06786	188.585	68.4847	1.46136	0.0056899	0.038331	-//-
OMO49325.1	1014.58	345.412	1.55449	0.0026796	0.021188	sp|P32289|GLNA_VIGAC Glutamine synthetase nodule isozyme OS=Vigna aconitifolia PE=2 SV=1//5.1984e-144
OMO49340.1	285.16	31.4684	3.17979	3.9679e-08	1.5189e-06	-//-
OMO49374.1	38.015	7.36753	2.36731	0.0049698	0.034283	sp|Q67ZU1|LIP2_ARATH Triacylglycerol lipase 2 OS=Arabidopsis thaliana GN=LIP2 PE=2 SV=1//2.22589e-128
OMO49378.1	1909.4	632.648	1.59364	0.0015503	0.013625	sp|O49561|G2OX8_ARATH Gibberellin 2-beta-dioxygenase 8 OS=Arabidopsis thaliana GN=GA2OX7 PE=1 SV=2//1.56972e-31
OMO49382.1	1398.56	510.844	1.45299	0.0057324	0.038559	-//-
OMO49398.1	215.059	12.7685	4.07408	0.0014587	0.01298	sp|Q9SPU7|TERT_ARATH Telomerase reverse transcriptase OS=Arabidopsis thaliana GN=TERT PE=1 SV=1//1.79879e-167
OMO49412.1	303.892	95.7982	1.66549	0.0020794	0.017273	sp|Q9T048|DRL27_ARATH Disease resistance protein At4g27190 OS=Arabidopsis thaliana GN=At4g27190 PE=2 SV=1//2.66195e-54
OMO49451.1	320.254	106.272	1.59146	0.0039067	0.028422	sp|Q9LES3|AI5L2_ARATH ABSCISIC ACID-INSENSITIVE 5-like protein 2 OS=Arabidopsis thaliana GN=DPBF3 PE=1 SV=1//1.3235e-58
OMO49500.1	1589.24	79.0949	4.32861	4.3241e-07	1.2546e-05	sp|Q8VWG3|TT1_ARATH Protein TRANSPARENT TESTA 1 OS=Arabidopsis thaliana GN=TT1 PE=2 SV=1//2.52447e-91
OMO49501.1	42.8653	1.71245	4.64568	1.625e-06	3.9273e-05	sp|Q9SWB4|PARP3_SOYBN Poly [ADP-ribose] polymerase 3 OS=Glycine max GN=PARP3 PE=2 SV=1//0
OMO49585.1	132.173	19.6089	2.75284	2.3028e-05	0.00039405	-//-
OMO49645.1	2239.76	587.442	1.93083	9.8935e-05	0.0013495	sp|Q9SHJ3|CALS7_ARATH Callose synthase 7 OS=Arabidopsis thaliana GN=CALS7 PE=2 SV=3//0
OMO49694.1	18588	692.023	4.74741	0.00040301	0.0044332	sp|Q941L0|CESA3_ARATH Cellulose synthase A catalytic subunit 3 [UDP-forming] OS=Arabidopsis thaliana GN=CESA3 PE=1 SV=2//0
OMO49696.1	248.469	58.825	2.07856	0.00037	0.0041232	sp|Q42384|PRL1_ARATH Protein pleiotropic regulatory locus 1 OS=Arabidopsis thaliana GN=PRL1 PE=1 SV=1//4.95371e-162
OMO49847.1	2212.3	622.922	1.82842	0.00040462	0.0044455	sp|Q9M5Q1|FUT1_PEA Galactoside 2-alpha-L-fucosyltransferase OS=Pisum sativum GN=FT1 PE=2 SV=1//0
OMO50036.1	515.229	123.151	2.06478	0.00015227	0.0019608	sp|Q9S7T7|SCC11_ARATH Sister chromatid cohesion 1 protein 1 OS=Arabidopsis thaliana GN=SYN1 PE=2 SV=2//2.05477e-96
OMO50040.1	1141.08	453.083	1.33256	0.0075709	0.04757	sp|Q9SIZ3|PMTN_ARATH Probable methyltransferase PMT23 OS=Arabidopsis thaliana GN=At2g40280 PE=1 SV=2//0
OMO50042.1	248.697	12.9336	4.2652	4.3327e-11	3.4056e-09	sp|Q8L7E9|MCAC1_ARATH Protein MID1-COMPLEMENTING ACTIVITY 1 OS=Arabidopsis thaliana GN=MCA1 PE=2 SV=1//4.77947e-101
OMO50044.1	1005.62	11.4066	6.46208	4.8204e-23	3.1922e-20	sp|Q8LBW3|LBD12_ARATH LOB domain-containing protein 12 OS=Arabidopsis thaliana GN=LBD12 PE=2 SV=2//2.12403e-72
OMO50049.1	4262.87	844.588	2.3355	0.0063854	0.041856	-//-
OMO50069.1	732.943	111.204	2.72049	0.00036801	0.0041079	sp|Q9XEF0|BH051_ARATH Transcription factor bHLH51 OS=Arabidopsis thaliana GN=BHLH51 PE=2 SV=1//4.75283e-49
OMO50072.1	1793.9	566.106	1.66396	0.001318	0.011936	sp|Q8S9G6|T5AT_TAXWC Taxadien-5-alpha-ol O-acetyltransferase OS=Taxus wallichiana var. chinensis PE=2 SV=1//5.04793e-47
OMO50109.1	441.016	24.971	4.14251	5.3472e-12	5.0586e-10	sp|Q8GV43|PLCD6_ARATH Phosphoinositide phospholipase C 6 OS=Arabidopsis thaliana GN=PLC6 PE=2 SV=2//0
OMO50110.1	10587.2	1294.32	3.03206	6.2635e-09	2.9522e-07	sp|Q39033|PLCD2_ARATH Phosphoinositide phospholipase C 2 OS=Arabidopsis thaliana GN=PLC2 PE=1 SV=1//0
OMO50111.1	1299.03	469.701	1.46762	0.0055729	0.037658	sp|Q9FFK8|NFXL2_ARATH NF-X1-type zinc finger protein NFXL2 OS=Arabidopsis thaliana GN=NFXL2 PE=2 SV=2//0
OMO50113.1	63.038	10.5958	2.57274	0.00059514	0.0061485	sp|Q9M4A2|SPO11_ARATH Meiotic recombination protein SPO11-1 OS=Arabidopsis thaliana GN=SPO11-1 PE=1 SV=1//8.00892e-173
OMO50118.1	393.277	68.1319	2.52914	3.7327e-06	8.1649e-05	sp|Q02979|GDE1_YEAST Glycerophosphodiester phosphodiesterase GDE1 OS=Saccharomyces cerevisiae (strain ATCC 204508 / S288c) GN=GDE1 PE=1 SV=1//6.04422e-30
OMO50249.1	1062.41	25.9543	5.35523	5.4991e-14	8.2018e-12	-//-
OMO50406.1	82.2199	5.73109	3.84261	1.4298e-05	0.000263	sp|Q8H4H5|NRAM5_ORYSJ Metal transporter Nramp5 OS=Oryza sativa subsp. japonica GN=NRAMP5 PE=2 SV=1//0
OMO50427.1	51.6251	8.29523	2.63772	0.000724	0.0072179	sp|Q8GX69|BGA16_ARATH Beta-galactosidase 16 OS=Arabidopsis thaliana GN=BGAL16 PE=2 SV=2//0
OMO50455.1	817.963	295.779	1.46752	0.0048045	0.033394	sp|Q3EB08|FBK69_ARATH F-box/kelch-repeat protein At3g24760 OS=Arabidopsis thaliana GN=At3g24760 PE=2 SV=1//1.49184e-06
OMO50496.1	11630.3	4536.12	1.35836	0.0066283	0.042992	sp|Q9LFE4|Y5673_ARATH WEB family protein At5g16730, chloroplastic OS=Arabidopsis thaliana GN=At5g16730 PE=1 SV=1//0
OMO50579.1	14670	1679.43	3.12682	0.00044622	0.0048087	sp|P06525|ADH1_ARATH Alcohol dehydrogenase class-P OS=Arabidopsis thaliana GN=ADH1 PE=1 SV=2//1.67833e-71
OMO50722.1	9456.01	348.315	4.76277	2.3643e-06	5.465e-05	sp|Q9LS40|ASPG1_ARATH Protein ASPARTIC PROTEASE IN GUARD CELL 1 OS=Arabidopsis thaliana GN=ASPG1 PE=1 SV=1//4.4486e-30
OMO50766.1	795.123	292.906	1.44074	0.0060497	0.040284	sp|Q6AR60|ARLY_DESPS Argininosuccinate lyase OS=Desulfotalea psychrophila (strain LSv54 / DSM 12343) GN=argH PE=3 SV=1//3.89342e-159
OMO50816.1	2079.62	463.773	2.16483	0.0025361	0.020247	sp|Q8RJP2|RHIE_DICD3 Rhamnogalacturonate lyase OS=Dickeya dadantii (strain 3937) GN=rhiE PE=1 SV=1//1.9425e-21
OMO50838.1	4749.52	1024.56	2.21278	0.00051483	0.0054202	sp|P50433|GLYM_SOLTU Serine hydroxymethyltransferase, mitochondrial OS=Solanum tuberosum PE=2 SV=1//0
OMO50841.1	27469.3	7954.24	1.78802	0.00044425	0.0047977	sp|Q38827|IAA9_ARATH Auxin-responsive protein IAA9 OS=Arabidopsis thaliana GN=IAA9 PE=1 SV=1//4.60132e-91
OMO50844.1	1015.57	43.1699	4.55612	5.5192e-06	0.00011493	sp|Q9LSL1|BH093_ARATH Transcription factor bHLH93 OS=Arabidopsis thaliana GN=BHLH93 PE=1 SV=1//2.78887e-79
OMO50851.1	1535.3	64.5249	4.57252	0.00010829	0.0014531	sp|Q55874|Y103_SYNY3 Uncharacterized protein sll0103 OS=Synechocystis sp. (strain PCC 6803 / Kazusa) GN=sll0103 PE=4 SV=1//7.49999e-11
OMO50866.1	3475.75	930.607	1.90108	0.00025169	0.0029991	sp|Q9SGP2|HSL1_ARATH Receptor-like protein kinase HSL1 OS=Arabidopsis thaliana GN=HSL1 PE=2 SV=1//0
OMO50871.1	99.9509	27.5776	1.85772	0.0047666	0.033183	sp|Q9T068|EPFL2_ARATH EPIDERMAL PATTERNING FACTOR-like protein 2 OS=Arabidopsis thaliana GN=EPFL2 PE=2 SV=1//3.68076e-15
OMO50885.1	24326.9	106.691	7.83296	5.0552e-31	1.3391e-27	sp|O04135|KNAP2_MALDO Homeobox protein knotted-1-like 2 OS=Malus domestica PE=2 SV=1//1.74001e-162
OMO50908.1	3122.34	141.638	4.46235	1.0422e-14	1.7926e-12	sp|Q38914|ANT_ARATH AP2-like ethylene-responsive transcription factor ANT OS=Arabidopsis thaliana GN=ANT PE=1 SV=2//2.78957e-34
OMO50943.1	1089.33	130.77	3.05834	8.5492e-06	0.00016873	-//-
OMO50950.1	34.6389	1.71985	4.33204	1.7825e-05	0.00031668	-//-
OMO51075.1	437.161	169.401	1.36772	0.00443	0.031368	-//-
OMO51203.1	925.014	262.622	1.81649	0.00053823	0.0056442	sp|Q9LTA3|U91C1_ARATH UDP-glycosyltransferase 91C1 OS=Arabidopsis thaliana GN=UGT91C1 PE=2 SV=1//4.02849e-38
OMO51219.1	4492.74	1707.79	1.39547	0.004548	0.032023	sp|Q9LP24|Y1571_ARATH Probable leucine-rich repeat receptor-like protein kinase At1g35710 OS=Arabidopsis thaliana GN=At1g35710 PE=2 SV=1//8.29199e-18
OMO51229.1	72.9105	14.3213	2.34796	0.0070418	0.045066	sp|Q5FWF4|ZRAB3_HUMAN DNA annealing helicase and endonuclease ZRANB3 OS=Homo sapiens GN=ZRANB3 PE=1 SV=2//5.71183e-27
OMO51240.1	128.106	24.1323	2.4083	0.00012081	0.0016057	-//-
OMO51255.1	1937.65	774.549	1.32288	0.0072266	0.04593	sp|Q9LZA4|PMT7_ARATH Probable methyltransferase PMT7 OS=Arabidopsis thaliana GN=At5g04060 PE=1 SV=1//0
OMO51378.1	300.855	96.7183	1.63721	0.0031854	0.024232	-//-
OMO51481.1	3339.69	1258.17	1.40839	0.0052405	0.035888	sp|Q9H0Z9|RBM38_HUMAN RNA-binding protein 38 OS=Homo sapiens GN=RBM38 PE=1 SV=2//6.30127e-30
OMO51482.1	410.481	151.182	1.44103	0.0071482	0.045561	-//-
OMO51491.1	278.252	55.7638	2.31899	6.3134e-05	0.00091837	sp|Q9C809|B3GT8_ARATH Probable beta-1,3-galactosyltransferase 8 OS=Arabidopsis thaliana GN=B3GALT8 PE=2 SV=1//2.58703e-175
OMO51532.1	2777.12	851.968	1.70472	0.00086055	0.0083163	sp|Q9LUG9|MD33A_ARATH Mediator of RNA polymerase II transcription subunit 33A OS=Arabidopsis thaliana GN=MED33A PE=1 SV=1//0
OMO51544.1	848.722	1.71245	8.95309	0.0039966	0.028933	sp|Q93ZR6|WSD1_ARATH O-acyltransferase WSD1 OS=Arabidopsis thaliana GN=WSD1 PE=2 SV=1//3.61207e-68
OMO51654.1	2053.58	470.658	2.12539	4.134e-05	0.00064075	sp|A3KPN8|TTC38_DANRE Tetratricopeptide repeat protein 38 OS=Danio rerio GN=ttc38 PE=3 SV=1//5.9815e-17
OMO51655.1	1420.87	476.056	1.57757	0.0020986	0.017388	sp|Q9FUS9|GSTUI_ARATH Glutathione S-transferase U18 OS=Arabidopsis thaliana GN=GSTU18 PE=2 SV=1//1.09368e-30
OMO51663.1	105.269	13.7277	2.93892	1.2706e-05	0.00023786	sp|Q9CA28|TKPR2_ARATH Tetraketide alpha-pyrone reductase 2 OS=Arabidopsis thaliana GN=TKPR2 PE=2 SV=1//7.09281e-167
OMO51763.1	134.273	35.6483	1.91326	0.0016388	0.01428	-//-
OMO51771.1	408.202	57.8898	2.8179	9.5311e-07	2.4849e-05	-//-
OMO51777.1	292.788	24.8782	3.5569	4.9758e-09	2.4318e-07	-//-
OMO51808.1	1456.41	518.406	1.49026	0.0026394	0.020939	sp|Q9LK39|AAE16_ARATH Probable acyl-activating enzyme 16, chloroplastic OS=Arabidopsis thaliana GN=AAE16 PE=2 SV=1//0
OMO51816.1	1533.73	123.578	3.63355	3.7528e-05	0.00059185	sp|O23262|RLF32_ARATH Protein RALF-like 32 OS=Arabidopsis thaliana GN=RALFL32 PE=3 SV=1//3.23798e-19
OMO51822.1	573.982	154.998	1.88876	0.00040627	0.0044617	sp|Q94CD8|E134_ARATH Glucan endo-1,3-beta-glucosidase 4 OS=Arabidopsis thaliana GN=At3g13560 PE=1 SV=1//2.0691e-24
OMO51835.1	2182.4	406.213	2.42561	7.2136e-06	0.00014566	sp|Q9LK64|AB3C_ARATH ABC transporter C family member 3 OS=Arabidopsis thaliana GN=ABCC3 PE=1 SV=1//1.79949e-10
OMO52046.1	192.407	22.7446	3.08057	6.5276e-07	1.7887e-05	sp|Q8RXL8|Y1689_ARATH Uncharacterized membrane protein At1g06890 OS=Arabidopsis thaliana GN=At1g06890 PE=1 SV=1//7.23093e-33
OMO52047.1	6844.82	1521.24	2.16976	2.0575e-05	0.0003588	sp|Q5PQN1|HERC4_RAT Probable E3 ubiquitin-protein ligase HERC4 OS=Rattus norvegicus GN=Herc4 PE=2 SV=1//9.21026e-11
OMO52153.1	13.3827	1	3.74229	0.0030967	0.023724	sp|B0BN95|HARB1_RAT Putative nuclease HARBI1 OS=Rattus norvegicus GN=Harbi1 PE=2 SV=1//9.61024e-10
OMO52375.1	242.54	10.2638	4.56259	0.0037943	0.027772	sp|Q39071|CCA21_ARATH Cyclin-A2-1 OS=Arabidopsis thaliana GN=CYCA2-1 PE=2 SV=3//3.36812e-164
OMO52508.1	201.254	67.7476	1.57078	0.0054624	0.037027	sp|Q8S1Z1|UTP11_ORYSJ Probable U3 small nucleolar RNA-associated protein 11 OS=Oryza sativa subsp. japonica GN=Os01g0810000 PE=2 SV=2//7.08572e-08
OMO52537.1	1840.55	195.521	3.23474	2.7467e-06	6.2291e-05	sp|P37115|TCMO_VIGRR Trans-cinnamate 4-monooxygenase OS=Vigna radiata var. radiata GN=CYP73A2 PE=1 SV=1//0
OMO52635.1	177.151	57.1017	1.63337	0.0044276	0.031367	sp|Q40392|TMVRN_NICGU TMV resistance protein N OS=Nicotiana glutinosa GN=N PE=1 SV=1//6.32982e-109
OMO52650.1	4687.4	63.5494	6.20476	2.3775e-24	2.0992e-21	sp|P31049|FAMT_PSEPU Probable fatty acid methyltransferase OS=Pseudomonas putida PE=3 SV=1//5.94595e-45
OMO52669.1	1148.42	149.272	2.94364	2.4165e-08	9.8935e-07	sp|Q9C7U5|E132_ARATH Glucan endo-1,3-beta-glucosidase 2 OS=Arabidopsis thaliana GN=At1g66250 PE=1 SV=2//0
OMO52716.1	2650.07	707.527	1.90518	0.00048785	0.0051857	sp|Q9C6B8|PINI_ARATH Auxin efflux carrier component 1 OS=Arabidopsis thaliana GN=PIN1 PE=1 SV=1//0
OMO52817.1	4721.38	322.724	3.87083	0.0041853	0.030061	sp|Q9FXD8|PLY5_ARATH Probable pectate lyase 5 OS=Arabidopsis thaliana GN=At1g67750 PE=2 SV=2//0
OMO52879.1	288.921	35.5333	3.02343	5.2902e-05	0.00078814	sp|Q93VG8|PPDEX_ARATH DeSI-like protein At4g17486 OS=Arabidopsis thaliana GN=At4g17486 PE=2 SV=1//2.80117e-65
OMO52891.1	50.5437	1.71245	4.8834	0.0027557	0.021686	sp|Q9M2A0|PMA8_ARATH ATPase 8, plasma membrane-type OS=Arabidopsis thaliana GN=AHA8 PE=1 SV=1//0
OMO52901.1	764.888	69.5159	3.45983	6.3931e-10	3.8752e-08	sp|A8C980|GERS_RHISY Germanicol synthase OS=Rhizophora stylosa GN=M1 PE=1 SV=1//8.4554e-131
OMO52905.1	8573.95	140.204	5.93437	1.865e-23	1.3723e-20	sp|A8C980|GERS_RHISY Germanicol synthase OS=Rhizophora stylosa GN=M1 PE=1 SV=1//3.18167e-27
OMO52948.1	26426.2	476.993	5.79186	3.4765e-06	7.6485e-05	-//-
OMO52952.1	3524.98	1323.5	1.41325	0.0027728	0.021802	sp|Q9SJ81|FLA7_ARATH Fasciclin-like arabinogalactan protein 7 OS=Arabidopsis thaliana GN=FLA7 PE=1 SV=1//6.96255e-73
OMO52971.1	71.8917	1	6.16775	0.0026956	0.021283	sp|Q39786|PGLR_GOSHI Polygalacturonase OS=Gossypium hirsutum GN=G9 PE=2 SV=1//2.03331e-172
OMO53008.1	126.476	11.4419	3.46646	1.9506e-07	6.2104e-06	sp|P24465|C71A1_PERAE Cytochrome P450 71A1 OS=Persea americana GN=CYP71A1 PE=1 SV=2//1.58312e-109
OMO53032.1	45.8808	3.71252	3.62742	0.0013872	0.012452	sp|Q6TPH1|PPA23_ARATH Purple acid phosphatase 23 OS=Arabidopsis thaliana GN=PAP23 PE=1 SV=2//0
OMO53042.1	2202.44	779.511	1.49846	0.0032427	0.024574	sp|Q7UJ69|ILVD_RHOBA Dihydroxy-acid dehydratase OS=Rhodopirellula baltica (strain SH1) GN=ilvD PE=3 SV=2//0
OMO53047.1	11041.9	3652.88	1.59589	0.0017884	0.015271	sp|P48387|CHS2_CAMSI Chalcone synthase 2 OS=Camellia sinensis GN=CHS2 PE=2 SV=1//0
OMO53083.1	302.388	12.3454	4.61436	7.0072e-13	8.141e-11	-//-
OMO53158.1	8858.25	1383.66	2.67853	2.4902e-07	7.7061e-06	sp|Q9FNQ2|E13L2_ARATH Glucan endo-1,3-beta-glucosidase-like protein 2 OS=Arabidopsis thaliana GN=At5g61130 PE=1 SV=1//1.4579e-32
OMO53173.1	5582.09	754.676	2.88687	7.5728e-08	2.6782e-06	sp|Q9SBQ9|F3PH_PETHY Flavonoid 3&apos;-monooxygenase OS=Petunia hybrida GN=CYP75B2 PE=2 SV=1//0
OMO53273.1	152.853	41.6374	1.87619	0.0015005	0.013267	-//-
OMO53285.1	3118.25	1240.39	1.32994	0.0071039	0.045377	sp|Q9FLW9|PKP2_ARATH Plastidial pyruvate kinase 2 OS=Arabidopsis thaliana GN=PKP2 PE=1 SV=1//0
OMO53292.1	170.995	23.4014	2.86929	0.00024759	0.0029623	sp|Q9Z2Y1|TIM_RAT Protein timeless homolog OS=Rattus norvegicus GN=Timeless PE=1 SV=1//6.28668e-11
OMO53337.1	12772.1	1421.63	3.16737	7.5496e-05	0.00107	sp|Q41783|TBB6_MAIZE Tubulin beta-6 chain OS=Zea mays GN=TUBB6 PE=2 SV=1//0
OMO53413.1	1566.13	425.234	1.88088	0.00019706	0.0024335	sp|Q9LDN0|KN12A_ARATH Kinesin-like protein KIN12A OS=Arabidopsis thaliana GN=KIN12A PE=1 SV=1//1.71633e-13
OMO53420.1	4733.6	1150.8	2.0403	5.1555e-05	0.00077172	sp|Q8VYR7|BOR1_ARATH Boron transporter 1 OS=Arabidopsis thaliana GN=BOR1 PE=1 SV=1//0
OMO53421.1	287.781	39.0959	2.87988	5.5068e-05	0.00081719	sp|Q949Z1|PGLR4_ARATH Polygalacturonase At1g48100 OS=Arabidopsis thaliana GN=At1g48100 PE=2 SV=1//1.07126e-180
OMO53423.1	586.656	188.535	1.63768	0.0018134	0.015425	sp|Q9ASW1|B3GTG_ARATH Probable beta-1,3-galactosyltransferase 16 OS=Arabidopsis thaliana GN=B3GALT16 PE=2 SV=1//0
OMO53476.1	229.8	60.499	1.92539	0.00052088	0.0054774	-//-
OMO53477.1	1588.68	290.493	2.45125	2.0398e-06	4.8244e-05	-//-
OMO53482.1	4554.23	1045.95	2.12239	3.6821e-05	0.00058335	sp|Q9LSN7|BH147_ARATH Transcription factor bHLH147 OS=Arabidopsis thaliana GN=BHLH147 PE=1 SV=1//2.67093e-42
OMO53495.1	129.062	33.6575	1.93906	0.0045257	0.031884	sp|Q9BRT9|SLD5_HUMAN DNA replication complex GINS protein SLD5 OS=Homo sapiens GN=GINS4 PE=1 SV=1//5.76682e-16
OMO53498.1	25669.9	8813.98	1.54221	0.0023731	0.019171	sp|Q93VT8|ACLB1_ORYSJ ATP-citrate synthase beta chain protein 1 OS=Oryza sativa subsp. japonica GN=ACLB-1 PE=2 SV=1//0
OMO53502.1	1579.21	369.472	2.09566	0.002573	0.020479	-//-
OMO53535.1	300.98	96.455	1.64174	0.0028079	0.021986	sp|Q9SWB6|PM36_SOYBN Seed maturation protein PM36 OS=Glycine max GN=PM36 PE=2 SV=1//2.2094e-119
OMO53555.1	66.2098	6.15048	3.42827	6.9536e-06	0.00014125	sp|Q0WMZ5|OP162_ARATH Outer envelope pore protein 16-2, chloroplastic OS=Arabidopsis thaliana GN=OEP162 PE=1 SV=1//5.09843e-63
OMO53559.1	76.8832	1.35623	5.825	7.1072e-11	5.3333e-09	sp|Q39265|ZFP6_ARATH Zinc finger protein 6 OS=Arabidopsis thaliana GN=ZFP6 PE=2 SV=1//2.03741e-09
OMO53560.1	14.3683	1	3.84482	0.002042	0.017058	-//-
OMO53561.1	601.149	100.734	2.57717	2.0737e-05	0.00036067	-//-
OMO53567.1	46.3722	2.64385	4.13255	4.0108e-06	8.6941e-05	sp|Q9STX2|VEP1_ARATH 3-oxo-Delta(4,5)-steroid 5-beta-reductase OS=Arabidopsis thaliana GN=VEP1 PE=1 SV=1//4.47249e-108
OMO53572.1	21227.8	1123.19	4.24029	0.00072809	0.0072451	sp|Q9LSP9|CTL2_ARATH Chitinase-like protein 2 OS=Arabidopsis thaliana GN=CTL2 PE=2 SV=1//6.18767e-137
OMO53575.1	2216.95	548.802	2.01422	0.00019016	0.0023693	-//-
OMO53585.1	10000.9	3890.16	1.36223	0.0048796	0.033766	sp|A7PZL3|PGLR_VITVI Probable polygalacturonase OS=Vitis vinifera GN=GSVIVT00026920001 PE=1 SV=1//5.5605e-116
OMO53600.1	57.9809	1	5.85751	4.8236e-05	0.00073221	sp|P35339|PGLR3_MAIZE Exopolygalacturonase OS=Zea mays GN=PG2C PE=2 SV=1//1.04833e-91
OMO53612.1	118.177	20.8778	2.50091	0.005406	0.036737	sp|Q9LUR0|CNDH2_ARATH Condensin-2 complex subunit H2 OS=Arabidopsis thaliana GN=CAPH2 PE=2 SV=1//0
OMO53623.1	3109.33	34.5334	6.49247	1.0925e-24	1.1576e-21	-//-
OMO53704.1	14.7678	1	3.88438	0.006011	0.040098	sp|Q6J9Q2|ERF86_ARATH Ethylene-responsive transcription factor ERF086 OS=Arabidopsis thaliana GN=ERF086 PE=2 SV=2//3.72531e-57
OMO53707.1	999.046	326.752	1.61235	0.0075163	0.047335	sp|Q8VY21|TLP3_ARATH Tubby-like F-box protein 3 OS=Arabidopsis thaliana GN=TULP3 PE=2 SV=1//0
OMO53709.1	997.11	305.28	1.70762	0.0054484	0.036958	-//-
OMO53722.1	807.776	267.824	1.59267	0.0024876	0.019914	sp|Q96PM5|ZN363_HUMAN RING finger and CHY zinc finger domain-containing protein 1 OS=Homo sapiens GN=RCHY1 PE=1 SV=1//1.28992e-69
OMO53732.1	510.863	48.2166	3.40533	0.0023052	0.018709	sp|B9DHD7|VAP22_ARATH Vesicle-associated protein 2-2 OS=Arabidopsis thaliana GN=PVA22 PE=1 SV=1//4.40684e-62
OMO53744.1	572.857	41.4223	3.7897	9.0075e-05	0.0012421	-//-
OMO53752.1	84.5714	9.09674	3.21675	5.224e-06	0.00011	-//-
OMO53774.1	332.801	18.6514	4.15731	2.2266e-05	0.00038399	sp|Q83MH0|RIHC_SHIFL Non-specific ribonucleoside hydrolase RihC OS=Shigella flexneri GN=rihC PE=3 SV=1//3.25845e-09
OMO53791.1	36.9703	3.14475	3.55535	0.00017741	0.0022294	sp|Q94A20|BI1L_ARATH BI1-like protein OS=Arabidopsis thaliana GN=At4g15470 PE=2 SV=1//1.04784e-25
OMO53893.1	403.524	149.709	1.4305	0.0075186	0.047335	sp|Q9LUB9|Y5813_ARATH BTB/POZ domain-containing protein At5g48130 OS=Arabidopsis thaliana GN=At5g48130 PE=2 SV=1//0
OMO53908.1	97.4763	30.1345	1.69364	0.004687	0.032784	-//-
OMO53935.1	181.099	4.58075	5.30506	0.001218	0.011133	sp|Q9SK96|PTR10_ARATH Probable peptide/nitrate transporter At1g22550 OS=Arabidopsis thaliana GN=At1g22550 PE=2 SV=1//1.90483e-40
OMO54038.1	106.335	5.88317	4.17588	0.00016416	0.0020886	sp|Q9LYD3|DREB3_ARATH Dehydration-responsive element-binding protein 3 OS=Arabidopsis thaliana GN=DREB3 PE=2 SV=1//1.73067e-51
OMO54086.1	4928.7	1797.19	1.45546	0.0034666	0.025896	-//-
OMO54112.1	293.686	87.2729	1.75067	0.0015142	0.013365	sp|A4K436|RTEL1_BOVIN Regulator of telomere elongation helicase 1 OS=Bos taurus GN=RTEL1 PE=2 SV=1//0
OMO54137.1	308.786	43.7432	2.81948	1.526e-06	3.7222e-05	sp|Q9LW86|SUT34_ARATH Probable sulfate transporter 3.4 OS=Arabidopsis thaliana GN=SULTR3;4 PE=2 SV=1//0
OMO54143.1	543.243	122.518	2.14861	5.7041e-05	0.00084317	-//-
OMO54158.1	2098.61	792.531	1.40489	0.0048509	0.033641	-//-
OMO54229.1	58.7694	17.1935	1.7732	0.0076443	0.047926	sp|Q40062|IDS3_HORVU 2&apos;-deoxymugineic-acid 2&apos;-dioxygenase OS=Hordeum vulgare GN=IDS3 PE=1 SV=3//1.39789e-16
OMO54230.1	327.427	109.54	1.57972	0.0069784	0.044715	sp|Q9C971|G3OX4_ARATH Gibberellin 3-beta-dioxygenase 4 OS=Arabidopsis thaliana GN=At1g80330 PE=1 SV=1//2.87412e-15
OMO54283.1	67.6408	9.62916	2.81241	0.00015116	0.0019494	-//-
OMO54336.1	671.578	203.584	1.72193	0.0020528	0.017118	-//-
OMO54339.1	111.014	12.7611	3.12092	0.0031827	0.024226	sp|Q9SSQ8|HS26M_ARATH 26.5 kDa heat shock protein, mitochondrial OS=Arabidopsis thaliana GN=HSP26.5 PE=2 SV=1//1.13686e-70
OMO54368.1	5181.02	208.538	4.63485	6.4429e-16	1.2761e-13	sp|Q42563|APT2_ARATH Adenine phosphoribosyltransferase 2 OS=Arabidopsis thaliana GN=APT2 PE=2 SV=1//1.16821e-86
OMO54401.1	16.4308	1.71985	3.25605	0.007345	0.04649	sp|Q9P6Q3|BCS1_SCHPO Probable mitochondrial chaperone bcs1 OS=Schizosaccharomyces pombe (strain 972 / ATCC 24843) GN=SPAC644.07 PE=2 SV=1//7.39358e-31
OMO54457.1	106.211	30.578	1.79636	0.0056029	0.037832	-//-
OMO54627.1	2636.71	190.743	3.78904	1.0086e-11	9.0263e-10	sp|C0LGP4|Y3475_ARATH Probable LRR receptor-like serine/threonine-protein kinase At3g47570 OS=Arabidopsis thaliana GN=At3g47570 PE=1 SV=1//0
OMO54632.1	950.634	189.17	2.32921	1.6043e-05	0.00028928	sp|Q67UL3|PIN1C_ORYSJ Probable auxin efflux carrier component 1c OS=Oryza sativa subsp. japonica GN=PIN1C PE=2 SV=1//0
OMO54657.1	1905.61	9.31005	7.67725	6.5101e-05	0.00094387	sp|Q9LUI1|LRX6_ARATH Leucine-rich repeat extensin-like protein 6 OS=Arabidopsis thaliana GN=LRX6 PE=2 SV=1//2.82345e-36
OMO54659.1	23406.9	3431.33	2.7701	7.8064e-08	2.7498e-06	-//-
OMO54695.1	113.666	2.4249	5.55073	7.4888e-12	6.8641e-10	sp|Q9FG87|KCS19_ARATH 3-ketoacyl-CoA synthase 19 OS=Arabidopsis thaliana GN=KCS19 PE=2 SV=1//0
OMO54696.1	119.419	4.56225	4.71014	1.072e-07	3.6689e-06	sp|O48780|KCS11_ARATH 3-ketoacyl-CoA synthase 11 OS=Arabidopsis thaliana GN=KCS11 PE=1 SV=1//4.13144e-165
OMO54702.1	2722.36	322.163	3.079	9.955e-09	4.4771e-07	-//-
OMO54768.1	5091.88	581.495	3.13036	6.5153e-06	0.00013296	sp|Q8GYX9|WDL1_ARATH Protein WVD2-like 1 OS=Arabidopsis thaliana GN=WDL1 PE=2 SV=1//1.38786e-49
OMO54788.1	50.6183	6.66988	2.92393	0.00093983	0.0089779	sp|Q0WVN5|CSLG3_ARATH Cellulose synthase-like protein G3 OS=Arabidopsis thaliana GN=CSLG3 PE=2 SV=2//1.33232e-15
OMO54793.1	136.855	13.52	3.33949	2.2023e-07	6.9201e-06	-//-
OMO54799.1	223.78	1	7.80594	1.1105e-13	1.5482e-11	sp|Q9S7C9|ESCA_ARATH Putative DNA-binding protein ESCAROLA OS=Arabidopsis thaliana GN=ESC PE=2 SV=1//4.82691e-34
OMO54813.1	1801.92	337.301	2.41743	8.4506e-05	0.0011788	sp|Q2QZ86|ACLA2_ORYSJ ATP-citrate synthase alpha chain protein 2 OS=Oryza sativa subsp. japonica GN=ACLA-2 PE=2 SV=2//0
OMO54815.1	361.915	2.65124	7.09284	0.00017731	0.0022291	sp|Q9SYJ2|GPAT3_ARATH Probable glycerol-3-phosphate acyltransferase 3 OS=Arabidopsis thaliana GN=GPAT3 PE=2 SV=1//3.66965e-158
OMO54842.1	1650.22	73.4119	4.4905	5.8432e-12	5.4886e-10	-//-
OMO54845.1	94.3236	1	6.55955	0.00023676	0.0028539	-//-
OMO54859.1	10833.7	3134.04	1.78942	0.0002417	0.0029009	sp|Q94JQ6|CESA6_ARATH Cellulose synthase A catalytic subunit 6 [UDP-forming] OS=Arabidopsis thaliana GN=CESA6 PE=1 SV=2//8.4674e-18
OMO54901.1	425.05	41.8436	3.34455	1.6739e-07	5.3943e-06	-//-
OMO54935.1	34.3244	4.51033	2.92793	0.0038241	0.027936	sp|Q9SQT8|DHQSD_ARATH Bifunctional 3-dehydroquinate dehydratase/shikimate dehydrogenase, chloroplastic OS=Arabidopsis thaliana GN=EMB3004 PE=1 SV=1//2.29455e-28
OMO54944.1	315.481	99.0228	1.67172	0.0030522	0.023469	sp|Q9ZWA6|MGP_ARATH Zinc finger protein MAGPIE OS=Arabidopsis thaliana GN=MGP PE=1 SV=1//1.87896e-65
OMO55071.1	84.3143	8.5976	3.29377	0.0024723	0.019809	-//-
OMO55102.1	13747.3	1422.78	3.27237	3.8623e-10	2.4476e-08	sp|Q9SZN7|HIP26_ARATH Heavy metal-associated isoprenylated plant protein 26 OS=Arabidopsis thaliana GN=HIPP26 PE=1 SV=1//6.52032e-08
OMO55112.1	9937.05	3904.56	1.34766	0.0058478	0.039206	-//-
OMO55146.1	32.8726	1.93139	4.08917	2.7269e-05	0.00045544	sp|Q00451|PRF1_SOLLC 36.4 kDa proline-rich protein OS=Solanum lycopersicum GN=TPRP-F1 PE=2 SV=1//7.93216e-16
OMO55152.1	607.16	57.3504	3.4042	1.1186e-09	6.4273e-08	sp|Q93WJ9|KAN1_ARATH Transcription repressor KAN1 OS=Arabidopsis thaliana GN=KAN1 PE=1 SV=1//2.15626e-47
OMO55154.1	2201.26	659.081	1.7398	0.00061142	0.0062994	sp|Q940Y1|ORP2A_ARATH Oxysterol-binding protein-related protein 2A OS=Arabidopsis thaliana GN=ORP2A PE=2 SV=1//0
OMO55217.1	557.587	93.7672	2.57204	1.4357e-06	3.5083e-05	sp|Q9C7N5|GDL14_ARATH GDSL esterase/lipase At1g29660 OS=Arabidopsis thaliana GN=At1g29660 PE=2 SV=1//1.23438e-113
OMO55223.1	281.007	33.5517	3.06615	4.1522e-07	1.2153e-05	-//-
OMO55373.1	8306.37	2055.97	2.0144	5.1629e-05	0.00077178	sp|O24542|AX22D_VIGRR Auxin-induced protein 22D OS=Vigna radiata var. radiata GN=AUX22D PE=2 SV=1//2.41318e-89
OMO55408.1	2325.05	623.692	1.89836	7.7573e-05	0.0010953	sp|A2ZMH2|NEK2_ORYSI Serine/threonine-protein kinase Nek2 OS=Oryza sativa subsp. indica GN=NEK2 PE=2 SV=1//0
OMO55413.1	64.1459	3.13735	4.35374	7.5302e-07	2.023e-05	sp|O22616|DCOR_SOLLC Ornithine decarboxylase OS=Solanum lycopersicum GN=ODC PE=2 SV=2//2.03612e-146
OMO55422.1	647.319	11.7795	5.78013	5.3405e-19	1.7252e-16	sp|Q39172|P1_ARATH NADP-dependent alkenal double bond reductase P1 OS=Arabidopsis thaliana GN=P1 PE=1 SV=1//1.16531e-121
OMO55465.1	603.699	91.3866	2.72378	0.00042363	0.0046236	-//-
OMO55482.1	195.877	14.1265	3.79347	4.4188e-09	2.1878e-07	sp|Q9SR73|RS281_ARATH 40S ribosomal protein S28-1 OS=Arabidopsis thaliana GN=RPS28A PE=2 SV=1//1.94017e-16
OMO55484.1	1453.14	412.301	1.81741	0.00050433	0.005333	sp|A0JMW6|T214A_XENLA Transmembrane protein 214-A OS=Xenopus laevis GN=tmem214-a PE=2 SV=1//6.24894e-11
OMO55563.1	118.565	3.36369	5.13949	2.9789e-11	2.3985e-09	-//-
OMO55564.1	113.692	9.27293	3.61597	2.4782e-07	7.6779e-06	-//-
OMO55585.1	414.889	106.338	1.96407	0.00040153	0.0044206	sp|Q5JPI9|MET10_HUMAN Methyltransferase-like protein 10 OS=Homo sapiens GN=METTL10 PE=1 SV=2//5.20848e-43
OMO55620.1	61.2422	11.4845	2.41483	0.00092714	0.0088789	sp|O64477|Y2913_ARATH G-type lectin S-receptor-like serine/threonine-protein kinase At2g19130 OS=Arabidopsis thaliana GN=At2g19130 PE=2 SV=1//0
OMO55623.1	1249.53	448.406	1.47851	0.0041287	0.029703	sp|Q9EPI0|XYLT2_RAT Xylosyltransferase 2 OS=Rattus norvegicus GN=Xylt2 PE=2 SV=1//3.59867e-14
OMO55669.1	2524.26	670.546	1.91245	0.00018603	0.0023267	sp|O22757|MLO8_ARATH MLO-like protein 8 OS=Arabidopsis thaliana GN=MLO8 PE=2 SV=2//0
OMO55675.1	9419.77	2459.8	1.93715	0.0060708	0.040374	-//-
OMO55689.1	3731.9	840.73	2.1502	2.9321e-05	0.00048483	sp|O81788|WOX13_ARATH WUSCHEL-related homeobox 13 OS=Arabidopsis thaliana GN=WOX13 PE=2 SV=1//4.00457e-101
OMO55716.1	773.263	263.069	1.55552	0.0024066	0.019397	sp|P13240|DR206_PEA Disease resistance response protein 206 OS=Pisum sativum GN=PI206 PE=2 SV=2//4.45958e-06
OMO55745.1	2541.97	314.512	3.01476	2.0241e-08	8.4567e-07	sp|Q5CZL1|GDAP2_XENTR Ganglioside-induced differentiation-associated protein 2 OS=Xenopus tropicalis PE=2 SV=1//9.52707e-13
OMO55763.1	2467.49	710.916	1.7953	0.00043318	0.0047084	sp|Q42560|ACO1_ARATH Aconitate hydratase 1 OS=Arabidopsis thaliana GN=ACO1 PE=1 SV=2//0
OMO55764.1	2530.47	945.872	1.41969	0.0056955	0.03836	sp|P16924|P4HA1_CHICK Prolyl 4-hydroxylase subunit alpha-1 OS=Gallus gallus GN=P4HA1 PE=1 SV=1//3.26071e-31
OMO55771.1	850.178	125.487	2.76022	3.3951e-07	1.0197e-05	sp|Q94CH6|EXL3_ARATH GDSL esterase/lipase EXL3 OS=Arabidopsis thaliana GN=EXL3 PE=2 SV=1//2.86599e-116
OMO55825.1	1646.17	658.716	1.32138	0.0077768	0.048585	sp|Q8R1X6|SPG20_MOUSE Spartin OS=Mus musculus GN=Spg20 PE=2 SV=1//1.1005e-09
OMO55872.1	138.2	5.50844	4.64897	1.7943e-10	1.2094e-08	sp|Q6PWU2|ATESY_VITVI (-)-alpha-terpineol synthase OS=Vitis vinifera PE=1 SV=1//0
OMO55873.1	689.741	113.858	2.59882	4.7056e-05	0.00071802	sp|Q9LNE6|U89C1_ARATH UDP-glycosyltransferase 89C1 OS=Arabidopsis thaliana GN=UGT89C1 PE=2 SV=1//1.76205e-93
OMO55874.1	5461.06	1086.79	2.32911	7.8776e-06	0.00015701	-//-
OMO55895.1	170.677	45.1141	1.91962	0.0015011	0.013267	sp|Q8LJT8|TKI1_ARATH TSL-kinase interacting protein 1 OS=Arabidopsis thaliana GN=TKI1 PE=1 SV=2//3.52585e-33
OMO55898.1	386.902	93.7536	2.04502	0.00025428	0.0030231	sp|C5H8J1|EME1B_ARATH Crossover junction endonuclease EME1B OS=Arabidopsis thaliana GN=EME1B PE=1 SV=1//1.99256e-156
OMO55900.1	233.156	75.1876	1.63273	0.002876	0.022394	sp|Q9SB58|ZDH19_ARATH Probable S-acyltransferase At4g24630 OS=Arabidopsis thaliana GN=At4g24630 PE=1 SV=2//1.18501e-134
OMO55917.1	42.7868	6.44724	2.73041	0.002019	0.016903	-//-
OMO55918.1	65.6206	7.30437	3.16732	5.0034e-05	0.00075562	-//-
OMO55970.1	728.793	204.146	1.83591	0.00048507	0.0051603	sp|Q39237|TGA1_ARATH Transcription factor TGA1 OS=Arabidopsis thaliana GN=TGA1 PE=1 SV=2//0
OMO55988.1	369.987	125.601	1.55863	0.0036949	0.027172	-//-
OMO56030.1	480.034	34.4611	3.8001	0.0021155	0.01749	-//-
OMO56059.1	1084.67	336.999	1.68644	0.0009425	0.0089967	-//-
OMO56062.1	499.3	12.9595	5.26783	8.6043e-05	0.0011971	sp|Q9SIN1|TTL3_ARATH Inactive TPR repeat-containing thioredoxin TTL3 OS=Arabidopsis thaliana GN=TTL3 PE=1 SV=2//2.84741e-97
OMO56063.1	19700.2	6010.82	1.71258	0.00042915	0.0046723	-//-
OMO56069.1	289.373	62.1257	2.21967	0.00010205	0.0013852	-//-
OMO56075.1	575.451	38.7824	3.89122	7.8066e-07	2.0762e-05	-//-
OMO56164.1	5013.89	1750.28	1.51835	0.0024167	0.019452	-//-
OMO56174.1	2354.52	35.0843	6.06846	2.9144e-22	1.6425e-19	sp|Q9C7T4|BH096_ARATH Transcription factor bHLH96 OS=Arabidopsis thaliana GN=BHLH96 PE=2 SV=1//3.27136e-76
OMO56178.1	56.7833	8.1504	2.80052	0.0017722	0.015187	-//-
OMO56234.1	2675.27	546.597	2.29113	1.1548e-05	0.00021802	-//-
OMO56237.1	82.0787	12.2193	2.74784	5.511e-05	0.00081737	sp|Q8LGA1|CCD41_ARATH Cyclin-D4-1 OS=Arabidopsis thaliana GN=CYCD4-1 PE=1 SV=2//1.24722e-88
OMO56291.1	50.8235	1	5.66742	0.00012394	0.0016399	sp|Q52QU2|AIL6_ARATH AP2-like ethylene-responsive transcription factor AIL6 OS=Arabidopsis thaliana GN=AIL6 PE=2 SV=1//0
OMO56292.1	231.137	10.7293	4.42911	2.5538e-11	2.0879e-09	sp|Q9FGD7|PUB50_ARATH Putative U-box domain-containing protein 50 OS=Arabidopsis thaliana GN=PUB50 PE=3 SV=1//0
OMO56293.1	2922.27	397.685	2.8774	4.5302e-08	1.7118e-06	sp|Q6SZ87|NAT11_ARATH Nucleobase-ascorbate transporter 11 OS=Arabidopsis thaliana GN=NAT11 PE=2 SV=1//1.30451e-19
OMO56294.1	1538.42	574.179	1.42188	0.0070539	0.045122	sp|O04567|Y1719_ARATH Probable inactive receptor kinase At1g27190 OS=Arabidopsis thaliana GN=At1g27190 PE=1 SV=1//1.7277e-31
OMO56298.1	358.701	45.7785	2.97004	1.6826e-05	0.00030177	-//-
OMO56340.1	284.585	36.0434	2.98105	0.00032631	0.0037129	-//-
OMO56349.1	520.153	41.8841	3.63446	5.2647e-10	3.2891e-08	-//-
OMO56350.1	615.223	20.0357	4.94046	3.6932e-05	0.00058441	sp|Q9LSL1|BH093_ARATH Transcription factor bHLH93 OS=Arabidopsis thaliana GN=BHLH93 PE=1 SV=1//3.43368e-79
OMO56352.1	5559.61	2020.12	1.46054	0.0036847	0.027127	-//-
OMO56364.1	13871.9	5467.09	1.34332	0.0049272	0.034069	-//-
OMO56370.1	301.165	28.0582	3.42406	1.5097e-07	4.9311e-06	-//-
OMO56371.1	9227.13	379.349	4.60428	0.00095575	0.009097	sp|C0LGX3|HSL2_ARATH LRR receptor-like serine/threonine-protein kinase HSL2 OS=Arabidopsis thaliana GN=HSL2 PE=2 SV=1//0
OMO56372.1	1712	596.379	1.52138	0.0021281	0.01756	sp|P19446|MDHG_CITLA Malate dehydrogenase, glyoxysomal OS=Citrullus lanatus PE=1 SV=1//0
OMO56374.1	17427.5	5077.91	1.77906	0.00053924	0.0056503	sp|O49545|BAME1_ARATH Leucine-rich repeat receptor-like serine/threonine-protein kinase BAM1 OS=Arabidopsis thaliana GN=BAM1 PE=1 SV=1//4.99473e-56
OMO56413.1	108.525	32.83	1.72495	0.0052597	0.035992	sp|Q9ZQR4|Y2452_ARATH DUF21 domain-containing protein At2g14520 OS=Arabidopsis thaliana GN=CBSDUF3 PE=2 SV=2//0
OMO56419.1	512	78.451	2.70628	1.0487e-06	2.6891e-05	sp|O81001|GRF1_ARATH Growth-regulating factor 1 OS=Arabidopsis thaliana GN=GRF1 PE=1 SV=1//3.5634e-117
OMO56474.1	1213.24	434.933	1.48	0.0023457	0.018979	sp|O81007|GT7_ARATH Putative glycosyltransferase 7 OS=Arabidopsis thaliana GN=GT7 PE=2 SV=1//2.46398e-180
OMO56535.1	739.993	173.66	2.09125	0.0035612	0.026442	-//-
OMO56540.1	16037.9	2809.97	2.51286	6.9368e-07	1.8865e-05	-//-
OMO56542.1	184.465	13.4994	3.77238	5.2384e-09	2.5278e-07	sp|Q99614|TTC1_HUMAN Tetratricopeptide repeat protein 1 OS=Homo sapiens GN=TTC1 PE=1 SV=1//1.42875e-06
OMO56576.1	1751.51	118.624	3.88413	4.5394e-07	1.3042e-05	-//-
OMO56608.1	136.998	10.8555	3.65766	1.2344e-07	4.1496e-06	-//-
OMO56615.1	5626.34	1261.92	2.15658	0.0025172	0.020126	sp|Q9FH90|IX14H_ARATH Probable beta-1,4-xylosyltransferase IRX14H OS=Arabidopsis thaliana GN=IRX14H PE=2 SV=1//0
OMO56618.1	7142.87	318.959	4.48506	0.00042157	0.0046031	sp|Q9FH92|IX15L_ARATH Protein IRX15-LIKE OS=Arabidopsis thaliana GN=IRX15-L PE=2 SV=1//2.93877e-150
OMO56632.1	795.544	221.969	1.84158	0.00035893	0.0040202	sp|Q93XX5|Y5713_ARATH PI-PLC X domain-containing protein At5g67130 OS=Arabidopsis thaliana GN=At5g67130 PE=1 SV=1//0
OMO56649.1	1090.37	190.779	2.51485	1.1345e-06	2.8813e-05	-//-
OMO56700.1	4516.78	1399.87	1.69	0.00058294	0.0060436	sp|P22335|HSF24_SOLPE Heat shock factor protein HSF24 OS=Solanum peruvianum GN=HSF24 PE=2 SV=1//3.91815e-115
OMO56752.1	3224.75	352.147	3.19494	3.9918e-09	2.0218e-07	sp|Q9LSL6|DOF57_ARATH Dof zinc finger protein DOF5.7 OS=Arabidopsis thaliana GN=DOF5.7 PE=2 SV=1//1.90337e-29
OMO56753.1	19059.6	6542.69	1.54256	0.0015377	0.013528	sp|P29162|ASOL_TOBAC L-ascorbate oxidase homolog OS=Nicotiana tabacum PE=2 SV=1//8.46009e-174
OMO56771.1	320.154	29.1047	3.45944	6.7672e-09	3.1638e-07	sp|Q96GN5|CDA7L_HUMAN Cell division cycle-associated 7-like protein OS=Homo sapiens GN=CDCA7L PE=1 SV=2//2.27963e-27
OMO56772.1	208.672	36.86	2.50111	7.7375e-05	0.0010931	sp|Q96GN5|CDA7L_HUMAN Cell division cycle-associated 7-like protein OS=Homo sapiens GN=CDCA7L PE=1 SV=2//1.99583e-26
OMO56774.1	645.617	40.5854	3.99165	0.00089246	0.008584	sp|Q39088|DOF34_ARATH Dof zinc finger protein DOF3.4 OS=Arabidopsis thaliana GN=DOF3.4 PE=1 SV=2//2.65157e-48
OMO56786.1	1244.33	482.03	1.36817	0.0060808	0.040404	sp|Q8S9K8|MES10_ARATH Methylesterase 10 OS=Arabidopsis thaliana GN=MES10 PE=2 SV=1//7.76391e-95
OMO56794.1	2274.53	697.214	1.7059	0.00063411	0.0064903	sp|Q9SVL6|CRPM2_ARATH Cold-regulated 413 plasma membrane protein 2 OS=Arabidopsis thaliana GN=COR413PM2 PE=2 SV=1//1.11377e-109
OMO56809.1	580.572	150.722	1.94559	0.00032045	0.0036585	-//-
OMO56830.1	465.542	26.5332	4.13304	7.6025e-07	2.0375e-05	sp|Q9S7G2|GATL2_ARATH Probable galacturonosyltransferase-like 2 OS=Arabidopsis thaliana GN=GATL2 PE=2 SV=1//1.82986e-154
OMO56900.1	143.151	4.56965	4.96931	2.9042e-05	0.00048111	sp|F4JVB8|RADL1_ARATH Protein RADIALIS-like 1 OS=Arabidopsis thaliana GN=RL1 PE=2 SV=1//1.62933e-26
OMO56901.1	1886.97	29.5611	5.99623	6.0067e-16	1.2054e-13	sp|Q3MHH6|PYRD2_BOVIN Pyridine nucleotide-disulfide oxidoreductase domain-containing protein 2 OS=Bos taurus GN=PYROXD2 PE=2 SV=1//0
OMO56902.1	3496.4	227.822	3.93989	4.4429e-07	1.2792e-05	sp|Q3MHH6|PYRD2_BOVIN Pyridine nucleotide-disulfide oxidoreductase domain-containing protein 2 OS=Bos taurus GN=PYROXD2 PE=2 SV=1//0
OMO56908.1	1184.16	72.0301	4.03913	4.5763e-13	5.5606e-11	sp|Q0IIS3|EPHX3_XENTR Epoxide hydrolase 3 OS=Xenopus tropicalis GN=ephx3 PE=2 SV=1//5.67182e-13
OMO56923.1	1010.27	239.243	2.0782	5.8198e-05	0.0008574	sp|Q9FRL3|ERDL6_ARATH Sugar transporter ERD6-like 6 OS=Arabidopsis thaliana GN=At1g75220 PE=1 SV=1//7.09825e-173
OMO56925.1	131.176	25.2973	2.37444	0.00017728	0.0022291	-//-
OMO56926.1	180.905	2.64385	6.09645	0.00032473	0.003698	sp|Q9SPV4|SAMT_CLABR Salicylate O-methyltransferase OS=Clarkia breweri GN=SAMT PE=1 SV=1//1.9871e-94
OMO56927.1	164.086	26.6611	2.62165	0.0040836	0.029442	-//-
OMO56929.1	2222.86	307.434	2.85407	6.5217e-08	2.344e-06	sp|Q9FJZ3|MAN7_ARATH Mannan endo-1,4-beta-mannosidase 7 OS=Arabidopsis thaliana GN=MAN7 PE=2 SV=1//5.84394e-165
OMO56955.1	4323.31	919.44	2.23331	0.0072599	0.046095	sp|Q9SCV9|BGAL3_ARATH Beta-galactosidase 3 OS=Arabidopsis thaliana GN=BGAL3 PE=1 SV=1//0
OMO56965.1	23.0257	1.71245	3.74911	0.00068131	0.0068804	-//-
OMO56982.1	421.544	28.1919	3.90233	9.5157e-11	6.8495e-09	sp|Q9P6Q3|BCS1_SCHPO Probable mitochondrial chaperone bcs1 OS=Schizosaccharomyces pombe (strain 972 / ATCC 24843) GN=SPAC644.07 PE=2 SV=1//2.05815e-33
OMO56983.1	109.846	29.5628	1.89363	0.0036377	0.026856	sp|Q9P6Q3|BCS1_SCHPO Probable mitochondrial chaperone bcs1 OS=Schizosaccharomyces pombe (strain 972 / ATCC 24843) GN=SPAC644.07 PE=2 SV=1//4.22008e-26
OMO57024.1	631.817	37.9324	4.05801	7.3459e-07	1.9876e-05	sp|C0LGS2|Y4361_ARATH Probable LRR receptor-like serine/threonine-protein kinase At4g36180 OS=Arabidopsis thaliana GN=At4g36180 PE=1 SV=1//0
OMO57061.1	148.412	14.0411	3.40188	3.5019e-07	1.0446e-05	-//-
OMO57068.1	728.714	46.7895	3.9611	9.918e-07	2.5611e-05	sp|Q0WSY2|FPP4_ARATH Filament-like plant protein 4 OS=Arabidopsis thaliana GN=FPP4 PE=2 SV=1//0
OMO57078.1	198.536	56.6487	1.80928	0.0023841	0.019248	sp|Q9SY66|FRS11_ARATH Protein FAR1-RELATED SEQUENCE 11 OS=Arabidopsis thaliana GN=FRS11 PE=2 SV=1//4.04054e-22
OMO57094.1	3567.81	903.145	1.98201	0.00017514	0.0022113	sp|Q9LSB1|GUX1_ARATH UDP-glucuronate:xylan alpha-glucuronosyltransferase 1 OS=Arabidopsis thaliana GN=GUX1 PE=2 SV=1//0
OMO57104.1	1023.23	109.668	3.22192	7.5284e-09	3.4742e-07	sp|Q6LA54|YF48_SCHPO Uncharacterized WD repeat-containing protein C3H5.08c OS=Schizosaccharomyces pombe (strain 972 / ATCC 24843) GN=SPAC3H5.08c PE=1 SV=2//1.40672e-54
OMO57114.1	266.47	50.0698	2.41196	3.7223e-05	0.00058796	sp|Q9SXY1|FAS2_ARATH Chromatin assembly factor 1 subunit FAS2 OS=Arabidopsis thaliana GN=FAS2 PE=1 SV=1//0
OMO57115.1	658.671	220.998	1.57552	0.0026384	0.020937	-//-
OMO57142.1	1449.03	90.4605	4.00166	1.1955e-06	3.0073e-05	sp|P55861|MCM2_XENLA DNA replication licensing factor mcm2 OS=Xenopus laevis GN=mcm2 PE=1 SV=2//0
OMO57212.1	25512	10128.3	1.33279	0.0074655	0.047108	sp|Q8L7V3|PMTQ_ARATH Probable methyltransferase PMT26 OS=Arabidopsis thaliana GN=At5g64030 PE=1 SV=1//2.29295e-13
OMO57229.1	208.531	49.185	2.08397	0.00043456	0.0047177	sp|Q55EX9|Y8948_DICDI Putative methyltransferase DDB_G0268948 OS=Dictyostelium discoideum GN=DDB_G0268948 PE=1 SV=2//8.43449e-26
OMO57235.1	58.1874	9.74794	2.57754	0.00078902	0.0077151	sp|Q5UNY4|YL728_MIMIV Uncharacterized protein L728 OS=Acanthamoeba polyphaga mimivirus GN=MIMI_L728 PE=4 SV=1//2.56084e-57
OMO57250.1	200.709	21.0708	3.25178	0.002884	0.022429	sp|Q40392|TMVRN_NICGU TMV resistance protein N OS=Nicotiana glutinosa GN=N PE=1 SV=1//1.40015e-07
OMO57319.1	354.864	30.4535	3.54258	3.7513e-09	1.9036e-07	sp|Q8YRI1|YY46_NOSS1 Uncharacterized WD repeat-containing protein alr3466 OS=Nostoc sp. (strain PCC 7120 / UTEX 2576) GN=alr3466 PE=4 SV=1//9.37149e-17
OMO57327.1	545.922	21.8281	4.64444	8.513e-09	3.888e-07	sp|Q39265|ZFP6_ARATH Zinc finger protein 6 OS=Arabidopsis thaliana GN=ZFP6 PE=2 SV=1//3.71622e-13
OMO57341.1	359.989	84.7129	2.0873	0.00010974	0.0014703	-//-
OMO57342.1	1272.69	384.113	1.72828	0.00047648	0.0050832	sp|P42751|CCD11_ARATH Cyclin-D1-1 OS=Arabidopsis thaliana GN=CYCD1-1 PE=1 SV=3//1.28749e-136
OMO57361.1	21807.5	2997.59	2.86295	4.4304e-08	1.6813e-06	-//-
OMO57414.1	731.555	268.679	1.44508	0.0048646	0.033679	sp|Q9WXM1|AEEP_THEMA L-Ala-D/L-Glu epimerase OS=Thermotoga maritima (strain ATCC 43589 / MSB8 / DSM 3109 / JCM 10099) GN=TM_0006 PE=1 SV=1//9.10036e-56
OMO57670.1	373.043	47.1292	2.98465	2.0065e-07	6.3805e-06	-//-
OMO57876.1	1254.2	186.986	2.74577	3.9305e-07	1.162e-05	sp|Q8VYZ0|ORTH2_ARATH E3 ubiquitin-protein ligase ORTHRUS 2 OS=Arabidopsis thaliana GN=ORTH2 PE=1 SV=1//0
OMO57939.1	57.3973	2.78113	4.36724	6.9026e-07	1.8792e-05	-//-
OMO58008.1	1052.06	321.125	1.71201	0.0035963	0.026618	-//-
OMO58016.1	479.997	151.742	1.66141	0.0015485	0.013614	sp|Q7XA42|RGA1_SOLBU Putative disease resistance protein RGA1 OS=Solanum bulbocastanum GN=RGA1 PE=2 SV=2//3.19119e-09
OMO58040.1	197.351	25.7575	2.9377	0.0034869	0.025999	sp|P0CH30|RING1_GOSHI E3 ubiquitin-protein ligase RING1 OS=Gossypium hirsutum GN=RING1 PE=2 SV=1//3.24139e-42
OMO58054.1	50.4195	1.71245	4.87985	0.0021272	0.01756	sp|P35007|SAHH_CATRO Adenosylhomocysteinase OS=Catharanthus roseus GN=SAHH PE=2 SV=1//0
OMO58084.1	17175.3	4161.67	2.0451	3.2674e-05	0.00053065	sp|Q9SU13|FLA2_ARATH Fasciclin-like arabinogalactan protein 2 OS=Arabidopsis thaliana GN=FLA2 PE=1 SV=1//1.1519e-158
OMO58087.1	238.185	72.9032	1.70803	0.0032649	0.024682	-//-
OMO58227.1	121.085	15.0114	3.01188	9.2872e-06	0.00018023	-//-
OMO58260.1	72.496	7.12448	3.34704	8.5547e-06	0.00016873	-//-
OMO58262.1	145.344	37.4906	1.95487	0.0015369	0.013525	sp|Q9FYC7|PDAT2_ARATH Putative phospholipid:diacylglycerol acyltransferase 2 OS=Arabidopsis thaliana GN=PDAT2 PE=3 SV=1//0
OMO58271.1	4509.36	1537.45	1.55238	0.0054932	0.037177	sp|Q9SJK3|AGO5_ARATH Protein argonaute 5 OS=Arabidopsis thaliana GN=AGO5 PE=1 SV=2//0
OMO58326.1	10869.5	1007.02	3.43212	5.1799e-11	3.9771e-09	sp|Q9FNI7|CSLA2_ARATH Glucomannan 4-beta-mannosyltransferase 2 OS=Arabidopsis thaliana GN=CSLA2 PE=2 SV=1//0
OMO58368.1	21.4916	1	4.4257	0.00032713	0.0037206	sp|Q9SD53|Y3720_ARATH UPF0481 protein At3g47200 OS=Arabidopsis thaliana GN=At3g47200 PE=1 SV=1//1.3804e-77
OMO58374.1	35939.4	2245.14	4.00069	6.1797e-13	7.2431e-11	sp|Q9FK81|Y5258_ARATH Uncharacterized protein At5g22580 OS=Arabidopsis thaliana GN=At5g22580 PE=1 SV=1//1.33317e-46
OMO58560.1	364.916	112.326	1.69988	0.0010835	0.010074	sp|Q9FH05|SCP42_ARATH Serine carboxypeptidase-like 42 OS=Arabidopsis thaliana GN=SCPL42 PE=2 SV=1//0
OMO58596.1	925.926	18.2841	5.66224	4.0371e-08	1.5431e-06	sp|Q84VY3|STAD6_ARATH Acyl-[acyl-carrier-protein] desaturase 6, chloroplastic OS=Arabidopsis thaliana GN=S-ACP-DES6 PE=2 SV=2//0
OMO58660.1	8400.71	622.273	3.75489	5.4988e-07	1.5381e-05	sp|Q9FY79|LAC14_ARATH Laccase-14 OS=Arabidopsis thaliana GN=LAC14 PE=2 SV=1//7.39839e-65
OMO58662.1	4421.31	124.117	5.1547	0.00013825	0.0018129	sp|Q6Z8L2|LAC9_ORYSJ Putative laccase-9 OS=Oryza sativa subsp. japonica GN=LAC9 PE=3 SV=1//2.05332e-174
OMO58728.1	4986.95	1546.26	1.68938	0.00073023	0.0072582	sp|Q8L4D8|IQD31_ARATH Protein IQ-DOMAIN 31 OS=Arabidopsis thaliana GN=IQD31 PE=1 SV=1//4.83837e-75
OMO58735.1	267.185	37.689	2.82562	2.292e-06	5.3164e-05	sp|P0C7R4|PP110_ARATH Pentatricopeptide repeat-containing protein At1g69290 OS=Arabidopsis thaliana GN=At1g69290 PE=2 SV=1//1.56924e-76
OMO58902.1	1109.86	338.955	1.71122	0.0011294	0.010443	-//-
OMO58921.1	137.638	28.3273	2.28061	0.00030372	0.0035034	sp|A9MR28|CAID_SALAR Carnitinyl-CoA dehydratase OS=Salmonella arizonae (strain ATCC BAA-731 / CDC346-86 / RSK2980) GN=caiD PE=3 SV=1//1.29382e-10
OMO58934.1	1292.33	452.223	1.51487	0.002944	0.022836	sp|B9HTK2|CSPLI_POPTR CASP-like protein POPTRDRAFT_822486 OS=Populus trichocarpa GN=POPTRDRAFT_822486 PE=3 SV=1//3.0678e-62
OMO58936.1	4490.25	1637.84	1.455	0.0040188	0.029062	sp|Q8NBZ7|UXS1_HUMAN UDP-glucuronic acid decarboxylase 1 OS=Homo sapiens GN=UXS1 PE=1 SV=1//3.56873e-142
OMO58957.1	35.0676	1	5.13207	0.00031092	0.0035653	sp|P29618|CDKA1_ORYSJ Cyclin-dependent kinase A-1 OS=Oryza sativa subsp. japonica GN=CDKA-1 PE=1 SV=1//1.14224e-69
OMO59023.1	100.059	13.7073	2.86784	0.0016523	0.014383	-//-
OMO59044.1	80.7886	8.24137	3.29319	1.3135e-05	0.000244	-//-
OMO59077.1	38.8911	2.28762	4.08752	0.00043706	0.0047428	sp|Q9S7C9|ESCA_ARATH Putative DNA-binding protein ESCAROLA OS=Arabidopsis thaliana GN=ESC PE=2 SV=1//9.51669e-29
OMO59090.1	993.023	265.156	1.90499	0.00029934	0.003461	sp|Q6DFA8|GLD2B_XENLA Poly(A) RNA polymerase GLD2-B OS=Xenopus laevis GN=papd4-b PE=1 SV=1//3.48322e-19
OMO59112.1	20.2557	1.71245	3.5642	0.0018973	0.016016	sp|Q9LZM8|BLH9_ARATH BEL1-like homeodomain protein 9 OS=Arabidopsis thaliana GN=BLH9 PE=1 SV=1//2.20545e-73
OMO59168.1	675.493	231.043	1.54778	0.0022334	0.018265	-//-
OMO59218.1	98.6392	23.6126	2.0626	0.0022619	0.018447	sp|Q14149|MORC3_HUMAN MORC family CW-type zinc finger protein 3 OS=Homo sapiens GN=MORC3 PE=1 SV=3//3.69839e-59
OMO59219.1	715.738	100.897	2.82655	2.2091e-07	6.9252e-06	sp|A2RUV5|HFM1_XENTR Probable ATP-dependent DNA helicase HFM1 OS=Xenopus tropicalis GN=hfm1 PE=2 SV=1//1.45465e-171
OMO59265.1	155.1	3.00747	5.68851	0.00079185	0.0077342	sp|Q8L8Q3|LBD25_ARATH LOB domain-containing protein 25 OS=Arabidopsis thaliana GN=LBD25 PE=2 SV=3//1.70048e-67
OMO59275.1	85.135	13.3065	2.67762	0.0016803	0.014579	-//-
OMO59278.1	34757.5	13491.4	1.36528	0.0073097	0.046356	-//-
OMO59324.1	1109.28	397.563	1.48036	0.0034932	0.026036	sp|Q93ZC9|GLAK1_ARATH Glucuronokinase 1 OS=Arabidopsis thaliana GN=GLCAK1 PE=1 SV=1//5.75097e-27
OMO59360.1	285.43	24.481	3.5434	7.6746e-09	3.5355e-07	-//-
OMO59443.1	1925.49	263.593	2.86884	0.00062579	0.0064251	sp|Q39173|P2_ARATH NADP-dependent alkenal double bond reductase P2 OS=Arabidopsis thaliana GN=P2 PE=2 SV=2//1.11067e-172
OMO59508.1	579.367	93.9914	2.62388	2.2609e-06	5.2535e-05	sp|Q84TH5|AB25G_ARATH ABC transporter G family member 25 OS=Arabidopsis thaliana GN=ABCG25 PE=2 SV=1//2.52928e-107
OMO59515.1	634.904	67.0293	3.24367	1.0468e-08	4.6916e-07	sp|Q84TH5|AB25G_ARATH ABC transporter G family member 25 OS=Arabidopsis thaliana GN=ABCG25 PE=2 SV=1//2.15651e-141
OMO59576.1	29.871	1.71245	4.12461	7.3468e-05	0.001044	sp|Q9LV11|PMA11_ARATH ATPase 11, plasma membrane-type OS=Arabidopsis thaliana GN=AHA11 PE=1 SV=1//0
OMO59642.1	2282.79	824.519	1.46917	0.0036921	0.027159	sp|Q8W486|Y1491_ARATH Uncharacterized protein At1g04910 OS=Arabidopsis thaliana GN=At1g04910 PE=1 SV=1//5.996e-85
OMO59653.1	486.052	135.966	1.83787	0.00085985	0.0083126	sp|Q6NLV0|HS147_ARATH 14.7 kDa heat shock protein OS=Arabidopsis thaliana GN=HSP14.7 PE=2 SV=1//8.82776e-10
OMO59663.1	63.2431	14.5682	2.11808	0.0017334	0.01492	sp|Q10137|SEC14_SCHPO Sec14 cytosolic factor OS=Schizosaccharomyces pombe (strain 972 / ATCC 24843) GN=sec14 PE=2 SV=1//5.01588e-55
OMO59767.1	258.666	60.1017	2.10561	0.00019614	0.0024267	sp|Q9JJK2|LANC2_MOUSE LanC-like protein 2 OS=Mus musculus GN=Lancl2 PE=1 SV=1//7.96313e-74
OMO59861.1	2750.41	187.978	3.87102	6.6374e-07	1.8146e-05	-//-
OMO59867.1	217.118	63.3744	1.77651	0.0017738	0.015193	-//-
OMO59895.1	490.493	6.36187	6.26864	5.6601e-11	4.296e-09	sp|Q93WJ9|KAN1_ARATH Transcription repressor KAN1 OS=Arabidopsis thaliana GN=KAN1 PE=1 SV=1//4.72537e-46
OMO59896.1	1614.53	604.988	1.41614	0.0058166	0.039036	-//-
OMO59961.1	51.5777	4.67542	3.46358	4.8532e-05	0.00073586	-//-
OMO59984.1	429.134	1	8.74528	1.0575e-13	1.4822e-11	sp|Q84JS6|KNAT6_ARATH Homeobox protein knotted-1-like 6 OS=Arabidopsis thaliana GN=KNAT6 PE=1 SV=1//2.52904e-68
OMO60026.1	1221.74	374.91	1.70432	0.0011568	0.010647	sp|P19892|RAA5E_ARATH Ras-related protein RABA5e OS=Arabidopsis thaliana GN=RABA5E PE=2 SV=1//9.4572e-45
OMO60099.1	117.637	33.2216	1.82415	0.0040176	0.029061	sp|P45743|DHBB_BACSU Isochorismatase OS=Bacillus subtilis (strain 168) GN=dhbB PE=1 SV=1//2.03573e-21
OMO60107.1	277.959	66.9219	2.05432	0.00030688	0.0035343	sp|Q9SHY2|YSL7_ARATH Probable metal-nicotianamine transporter YSL7 OS=Arabidopsis thaliana GN=YSL7 PE=2 SV=1//0
OMO60114.1	26800.9	7930.13	1.75686	0.00059305	0.0061341	sp|P51118|GLNA1_VITVI Glutamine synthetase cytosolic isozyme 1 OS=Vitis vinifera GN=GS1-1 PE=2 SV=1//0
OMO60146.1	799.507	131.187	2.60749	1.2918e-06	3.207e-05	sp|Q9LEY1|SCP35_ARATH Serine carboxypeptidase-like 35 OS=Arabidopsis thaliana GN=SCPL35 PE=2 SV=1//3.67219e-23
OMO60190.1	633.604	120.293	2.39703	0.0054172	0.036803	-//-
OMO60215.1	2733.31	188.161	3.86061	3.3377e-12	3.3238e-10	-//-
OMO60248.1	1413.27	302.242	2.22526	2.4853e-05	0.00042255	-//-
OMO60268.1	88.6988	23.1564	1.9375	0.0040731	0.029375	-//-
OMO60320.1	2763.65	133.758	4.36887	2.3409e-08	9.6287e-07	sp|P25803|CYSEP_PHAVU Vignain OS=Phaseolus vulgaris PE=2 SV=2//2.54738e-174
OMO60323.1	128.048	17.1748	2.89831	8.0578e-06	0.00016036	-//-
OMO60346.1	1867.27	65.3344	4.83694	0.00076836	0.0075606	sp|Q9FXD8|PLY5_ARATH Probable pectate lyase 5 OS=Arabidopsis thaliana GN=At1g67750 PE=2 SV=2//0
OMO60367.1	794.412	209.928	1.91999	0.00015861	0.0020277	sp|P09886|HS21C_PEA Small heat shock protein, chloroplastic OS=Pisum sativum GN=HSP21 PE=2 SV=1//2.21595e-28
OMO60368.1	1289.29	237.776	2.43891	5.7002e-06	0.00011843	sp|Q9FXD6|ARR11_ARATH Two-component response regulator ARR11 OS=Arabidopsis thaliana GN=ARR11 PE=1 SV=1//4.95957e-132
OMO60411.1	299.507	61.1848	2.29135	6.8299e-05	0.00098111	sp|Q14181|DPOA2_HUMAN DNA polymerase alpha subunit B OS=Homo sapiens GN=POLA2 PE=1 SV=2//9.52055e-67
OMO60420.1	58.3498	4.75339	3.6177	0.0013334	0.012042	sp|Q9S9K9|MYB3_ARATH Transcription factor MYB3 OS=Arabidopsis thaliana GN=MYB3 PE=1 SV=1//3.15594e-58
OMO60429.1	132.736	25.7074	2.36831	0.0080184	0.049789	sp|Q5UNY4|YL728_MIMIV Uncharacterized protein L728 OS=Acanthamoeba polyphaga mimivirus GN=MIMI_L728 PE=4 SV=1//6.15686e-42
OMO60431.1	261.313	86.6773	1.59205	0.0043523	0.031	sp|O32107|YUID_BACSU Uncharacterized membrane protein YuiD OS=Bacillus subtilis (strain 168) GN=yuiD PE=4 SV=1//3.35005e-21
OMO60451.1	31.5921	2.39709	3.7202	0.00010446	0.0014118	sp|Q9P6Q3|BCS1_SCHPO Probable mitochondrial chaperone bcs1 OS=Schizosaccharomyces pombe (strain 972 / ATCC 24843) GN=SPAC644.07 PE=2 SV=1//4.86141e-32
OMO60457.1	2799.26	636.397	2.13705	3.5616e-05	0.00056809	-//-
OMO60495.1	1636.13	613.311	1.4156	0.0043881	0.031171	sp|Q9C7G0|MA658_ARATH 65-kDa microtubule-associated protein 8 OS=Arabidopsis thaliana GN=MAP65-8 PE=1 SV=2//0
OMO60515.1	22.0483	2.28762	3.26875	0.0020966	0.017377	sp|Q8H186|Y3545_ARATH Probable receptor-like protein kinase At3g55450 OS=Arabidopsis thaliana GN=At3g55450 PE=1 SV=1//5.34443e-13
OMO60519.1	88.7749	18.5181	2.26122	0.00096188	0.0091389	sp|P43293|NAK_ARATH Probable serine/threonine-protein kinase NAK OS=Arabidopsis thaliana GN=NAK PE=2 SV=2//1.10635e-13
OMO60553.1	162.962	30.1732	2.4332	0.0043684	0.031048	sp|Q84WJ2|PRI2_ARATH Probable DNA primase large subunit OS=Arabidopsis thaliana GN=At1g67320 PE=2 SV=2//0
OMO60564.1	357.68	2.8906	6.95116	3.1121e-05	0.00050855	sp|P07788|COTA_BACSU Spore coat protein A OS=Bacillus subtilis (strain 168) GN=cotA PE=1 SV=4//9.14873e-101
OMO60575.1	78.4198	1	6.29315	4.8398e-05	0.00073426	sp|Q6NLC8|Y1648_ARATH Uncharacterized protein At1g66480 OS=Arabidopsis thaliana GN=At1g66480 PE=1 SV=1//5.07714e-41
OMO60581.1	11.8343	1	3.56491	0.0063592	0.041737	-//-
OMO60584.1	2394.9	663.044	1.85279	0.00023681	0.0028539	sp|Q8GYX9|WDL1_ARATH Protein WVD2-like 1 OS=Arabidopsis thaliana GN=WDL1 PE=2 SV=1//2.24253e-15
OMO60585.1	1265.19	283.815	2.15633	2.6633e-05	0.00044594	-//-
OMO60588.1	1090.53	233.997	2.22047	1.5239e-05	0.00027676	-//-
OMO60602.1	5884.7	2337.45	1.33203	0.0071153	0.045406	sp|Q9S7Z8|PIN3_ARATH Auxin efflux carrier component 3 OS=Arabidopsis thaliana GN=PIN3 PE=1 SV=1//0
OMO60604.1	306.258	60.2578	2.34553	2.2159e-05	0.00038239	sp|P37218|H1_SOLLC Histone H1 OS=Solanum lycopersicum PE=3 SV=1//1.38788e-06
OMO60607.1	1097.93	238.535	2.20252	2.9757e-05	0.00048958	sp|Q9M9Q6|SCP50_ARATH Serine carboxypeptidase-like 50 OS=Arabidopsis thaliana GN=SCPL50 PE=2 SV=1//1.64848e-176
OMO60657.1	2322.34	560.203	2.05155	0.00019136	0.0023804	-//-
OMO60698.1	1508.72	421.919	1.83829	0.00028387	0.0033126	sp|Q8LF21|DRP1C_ARATH Dynamin-related protein 1C OS=Arabidopsis thaliana GN=DRP1C PE=1 SV=2//0
OMO60705.1	1977.91	266.721	2.89057	5.3282e-08	1.963e-06	sp|Q9LT24|Y3985_ARATH BTB/POZ domain-containing protein At3g19850 OS=Arabidopsis thaliana GN=At3g19850 PE=2 SV=1//1.61686e-164
OMO60708.1	172.558	5.36746	5.0067	2.324e-07	7.2339e-06	sp|P33324|YKJ1_YEAST CRAL-TRIO domain-containing protein YKL091C OS=Saccharomyces cerevisiae (strain ATCC 204508 / S288c) GN=YKL091C PE=1 SV=2//3.57974e-07
OMO60713.1	17.0177	1	4.08896	0.0013864	0.012451	sp|Q8LPN7|RNG1L_ARATH E3 ubiquitin-protein ligase RING1-like OS=Arabidopsis thaliana GN=At3g19950 PE=2 SV=1//1.15308e-11
OMO60714.1	53.8507	9.99663	2.42945	0.00074924	0.0074221	-//-
OMO60718.1	117.202	25.8003	2.18354	0.00055235	0.0057694	sp|C1DQR0|UNG_AZOVD Uracil-DNA glycosylase OS=Azotobacter vinelandii (strain DJ / ATCC BAA-1303) GN=ung PE=3 SV=1//3.84485e-80
OMO60719.1	1012.9	352.623	1.52229	0.003948	0.028644	sp|Q9FYJ6|BH111_ARATH Transcription factor bHLH111 OS=Arabidopsis thaliana GN=BHLH111 PE=2 SV=1//5.5838e-32
OMO60733.1	112.444	25.1231	2.16212	0.00070713	0.0070791	sp|O15050|TRNK1_HUMAN TPR and ankyrin repeat-containing protein 1 OS=Homo sapiens GN=TRANK1 PE=2 SV=4//1.75919e-51
OMO60742.1	65.5975	4.91848	3.73736	5.3108e-06	0.0001113	-//-
OMO60777.1	1114.77	112.887	3.30379	1.4922e-09	8.3041e-08	sp|Q6NLW5|XRI1_ARATH Protein XRI1 OS=Arabidopsis thaliana GN=XRI1 PE=1 SV=2//1.32597e-08
OMO60784.1	2511.35	896.094	1.48674	0.003889	0.028324	sp|Q9ZWA6|MGP_ARATH Zinc finger protein MAGPIE OS=Arabidopsis thaliana GN=MGP PE=1 SV=1//2.6864e-69
OMO60789.1	1130.23	30.7743	5.19875	5.9488e-05	0.00087398	sp|Q9SQ64|COR2_PAPSO Non-functional NADPH-dependent codeinone reductase 2 OS=Papaver somniferum GN=COR2 PE=1 SV=1//4.41479e-121
OMO61055.1	55.6581	1	5.79852	3.9295e-07	1.162e-05	sp|Q6J163|5NG4_PINTA Auxin-induced protein 5NG4 OS=Pinus taeda PE=2 SV=1//5.46416e-75
OMO61199.1	587.788	90.3862	2.70112	8.473e-07	2.2333e-05	sp|P49252|AMO_LENCU Primary amine oxidase (Fragment) OS=Lens culinaris PE=1 SV=3//0
OMO61208.1	456.182	58.8176	2.95529	2.1081e-07	6.6716e-06	sp|Q9SKY8|HSP7H_ARATH Heat shock 70 kDa protein 8 OS=Arabidopsis thaliana GN=HSP70-8 PE=2 SV=1//0
OMO61222.1	1038.56	27.6335	5.23202	6.5895e-09	3.0948e-07	sp|Q55CU8|RSC5_DICDI Random slug protein 5 OS=Dictyostelium discoideum GN=rsc5 PE=2 SV=1//1.17391e-16
OMO61225.1	680.071	204.397	1.73431	0.0015935	0.013948	sp|Q6NMR8|FAF3_ARATH Protein FANTASTIC FOUR 3 OS=Arabidopsis thaliana GN=FAF3 PE=2 SV=1//3.44114e-20
OMO61245.1	587.461	187.697	1.64609	0.0019361	0.016291	sp|Q9ZT42|RHF2A_ARATH E3 ubiquitin-protein ligase RHF2A OS=Arabidopsis thaliana GN=RHF2A PE=2 SV=1//2.03677e-44
OMO61269.1	194.535	44.7156	2.12118	0.00022812	0.0027655	-//-
OMO61275.1	155.021	45.9825	1.7533	0.0032341	0.024533	-//-
OMO61355.1	1936.38	334.485	2.53334	2.3479e-06	5.4318e-05	sp|Q9LXV5|NFYA1_ARATH Nuclear transcription factor Y subunit A-1 OS=Arabidopsis thaliana GN=NFYA1 PE=2 SV=1//1.149e-37
OMO61356.1	3879.79	1200.36	1.69251	0.00053506	0.0056131	-//-
OMO61364.1	2355.69	757.17	1.63746	0.0016195	0.014141	-//-
OMO61396.1	22.3524	1.71615	3.70318	0.00094029	0.0089788	-//-
OMO61398.1	12216.4	2428.6	2.33062	4.0522e-06	8.7696e-05	-//-
OMO61413.1	387.954	40.2385	3.26924	1.9751e-08	8.2783e-07	sp|Q9P6Q3|BCS1_SCHPO Probable mitochondrial chaperone bcs1 OS=Schizosaccharomyces pombe (strain 972 / ATCC 24843) GN=SPAC644.07 PE=2 SV=1//5.76545e-29
OMO61418.1	114.975	32.997	1.80091	0.0043268	0.030843	-//-
OMO61471.1	48.1044	3.94256	3.60896	0.00037958	0.0042122	-//-
OMO61512.1	211.059	42.2608	2.32025	0.0012421	0.011326	sp|Q9FZ96|PUP1_ARATH Purine permease 1 OS=Arabidopsis thaliana GN=PUP1 PE=1 SV=1//1.20321e-86
OMO61517.1	105.391	8.76833	3.58731	1.6515e-06	3.977e-05	sp|Q9UBD5|ORC3_HUMAN Origin recognition complex subunit 3 OS=Homo sapiens GN=ORC3 PE=1 SV=1//7.59788e-15
OMO61592.1	1823.75	647.146	1.49475	0.0038925	0.028334	sp|P62598|ARR12_ARATH Two-component response regulator ARR12 OS=Arabidopsis thaliana GN=ARR12 PE=2 SV=2//1.99371e-125
OMO61601.1	3988.74	122.966	5.0196	6.0509e-18	1.6524e-15	-//-
OMO61603.1	4319.62	824.853	2.3887	3.1462e-06	7.0022e-05	sp|Q9C5X4|ATX1_ARATH Histone-lysine N-methyltransferase ATX1 OS=Arabidopsis thaliana GN=ATX1 PE=1 SV=2//2.67799e-41
OMO61614.1	711.782	186.664	1.93099	0.00029268	0.0033959	-//-
OMO61619.1	7983.02	2676.69	1.57649	0.0017164	0.014809	sp|P46248|AAT5_ARATH Aspartate aminotransferase, chloroplastic OS=Arabidopsis thaliana GN=ASP5 PE=1 SV=2//0
OMO61622.1	2398.81	710.967	1.75446	0.00042893	0.0046718	sp|Q93VG8|PPDEX_ARATH DeSI-like protein At4g17486 OS=Arabidopsis thaliana GN=At4g17486 PE=2 SV=1//1.1603e-68
OMO61624.1	1202.15	99.917	3.58874	1.4765e-08	6.3595e-07	sp|Q39262|ZFP3_ARATH Zinc finger protein 3 OS=Arabidopsis thaliana GN=ZFP3 PE=2 SV=1//1.24523e-37
OMO61634.1	1140.09	314.295	1.85895	0.00053387	0.0056029	sp|Q0WV90|TPR1_ARATH Topless-related protein 1 OS=Arabidopsis thaliana GN=TPR1 PE=1 SV=3//0
OMO61635.1	2460.47	599.236	2.03774	0.0015174	0.013385	sp|Q0WV90|TPR1_ARATH Topless-related protein 1 OS=Arabidopsis thaliana GN=TPR1 PE=1 SV=3//0
OMO61654.1	7428.87	1818.12	2.03069	7.1826e-05	0.0010224	sp|Q84ZT9|WVD2_ARATH Protein WAVE-DAMPENED 2 OS=Arabidopsis thaliana GN=WVD2 PE=2 SV=1//1.30692e-24
OMO61668.1	2495.82	751.099	1.73244	0.0019264	0.01623	sp|Q42563|APT2_ARATH Adenine phosphoribosyltransferase 2 OS=Arabidopsis thaliana GN=APT2 PE=2 SV=1//2.72231e-101
OMO61698.1	1187.49	185.972	2.67476	3.8755e-05	0.00060825	-//-
OMO61699.1	240.191	18.6349	3.6881	7.6252e-07	2.0383e-05	sp|Q9ZP41|EGC_CITJA EG45-like domain containing protein OS=Citrus jambhiri GN=CjBAp12 PE=1 SV=1//5.15196e-14
OMO61744.1	3277.09	896.047	1.87077	0.00018308	0.0022929	sp|Q56X72|RTNLS_ARATH Reticulon-like protein B21 OS=Arabidopsis thaliana GN=RTNLB21 PE=2 SV=2//8.55487e-121
OMO61745.1	670.149	273.292	1.29404	0.0071555	0.045596	sp|Q9LVN1|FH13_ARATH Formin-like protein 13 OS=Arabidopsis thaliana GN=FH13 PE=2 SV=3//0
OMO61760.1	6772.39	1581.72	2.09817	0.00038619	0.0042731	sp|Q46036|BLC_CITFR Outer membrane lipoprotein blc OS=Citrobacter freundii PE=3 SV=1//1.88676e-29
OMO61773.1	213.299	61.5079	1.79403	0.001889	0.015951	sp|Q5VST6|F108B_HUMAN Abhydrolase domain-containing protein FAM108B1 OS=Homo sapiens GN=FAM108B1 PE=2 SV=1//5.37937e-61
OMO61801.1	165.455	15.1301	3.45095	1.207e-07	4.0729e-06	sp|Q8LPK4|AP2A2_ARATH AP-2 complex subunit alpha-2 OS=Arabidopsis thaliana GN=ALPHAC-AD PE=1 SV=1//2.29336e-59
OMO61843.1	1582.53	161.798	3.28996	1.3876e-09	7.7874e-08	sp|Q9FII5|TDR_ARATH Leucine-rich repeat receptor-like protein kinase TDR OS=Arabidopsis thaliana GN=TDR PE=1 SV=1//0
OMO61846.1	534.577	38.0232	3.81344	0.0002664	0.0031419	sp|P55862|MCM5A_XENLA DNA replication licensing factor mcm5-A OS=Xenopus laevis GN=mcm5-a PE=1 SV=2//0
OMO61888.1	1296.7	242.585	2.41829	4.6944e-06	0.00010012	sp|P46644|AAT3_ARATH Aspartate aminotransferase, chloroplastic OS=Arabidopsis thaliana GN=ASP3 PE=1 SV=1//0
OMO61900.1	1070.92	17.9447	5.89915	0.0011299	0.010443	sp|Q07469|BSPA_POPDE Bark storage protein A OS=Populus deltoides GN=BSPA PE=2 SV=1//4.80044e-23
OMO61904.1	145.53	30.6018	2.24963	0.00028951	0.0033635	-//-
OMO61921.1	1927.64	525.501	1.87507	0.00021481	0.0026298	-//-
OMO61957.1	222.513	47.4947	2.22805	0.00020434	0.0025129	sp|Q9FUD3|BZIP9_ARATH Basic leucine zipper 9 OS=Arabidopsis thaliana GN=BZIP9 PE=1 SV=1//6.71046e-55
OMO61973.1	1847.62	639.347	1.531	0.0016964	0.014685	-//-
OMO61980.1	253.084	14.0747	4.16844	8.6071e-06	0.00016951	-//-
OMO61990.1	7790.3	196.559	5.30864	0.0017315	0.014915	-//-
OMO62001.1	137.945	28.4587	2.27715	0.0012978	0.011781	sp|Q940D0|ARR1_ARATH Two-component response regulator ARR1 OS=Arabidopsis thaliana GN=ARR1 PE=1 SV=2//4.49376e-22
OMO62032.1	473.737	79.0226	2.58375	2.6344e-06	5.9951e-05	sp|Q09893|YAI5_SCHPO Uncharacterized protein C24B11.05 OS=Schizosaccharomyces pombe (strain 972 / ATCC 24843) GN=SPAC24B11.05 PE=2 SV=1//4.39547e-18
OMO62036.1	122.143	11.145	3.4541	1.2772e-05	0.00023855	sp|Q09893|YAI5_SCHPO Uncharacterized protein C24B11.05 OS=Schizosaccharomyces pombe (strain 972 / ATCC 24843) GN=SPAC24B11.05 PE=2 SV=1//2.51803e-11
OMO62181.1	236.492	4.90547	5.59126	0.0012778	0.01162	sp|P22337|STAD_RICCO Acyl-[acyl-carrier-protein] desaturase, chloroplastic OS=Ricinus communis PE=1 SV=1//0
OMO62236.1	65.503	13.9466	2.23165	0.0015156	0.013373	sp|O81363|RS4_PRUAR 40S ribosomal protein S4 OS=Prunus armeniaca GN=RPS4 PE=2 SV=1//5.5052e-12
OMO62262.1	275.751	2.78852	6.62772	1.659e-07	5.3527e-06	-//-
OMO62289.1	160.071	22.6758	2.81949	7.7703e-06	0.00015522	sp|Q9M081|SC24B_ARATH Protein transport protein Sec24-like At4g32640 OS=Arabidopsis thaliana GN=At4g32640 PE=1 SV=3//5.06655e-159
OMO62369.1	286.153	5.00754	5.83654	6.6091e-17	1.5223e-14	sp|Q42484|RPS2_ARATH Disease resistance protein RPS2 OS=Arabidopsis thaliana GN=RPS2 PE=1 SV=1//5.18303e-06
OMO62375.1	1347.69	434.893	1.63176	0.0021231	0.017533	sp|P35063|H2AX_PICAB Histone H2AX OS=Picea abies PE=2 SV=1//1.42768e-64
OMO62440.1	238.623	1.35623	7.45899	3.0149e-20	1.1744e-17	sp|Q39204|RAP1_ARATH Transcription factor MYC2 OS=Arabidopsis thaliana GN=RAP1 PE=1 SV=2//4.23545e-65
OMO62450.1	243.11	13.5402	4.16628	1.1793e-10	8.2708e-09	sp|Q66H85|ANKZ1_RAT Ankyrin repeat and zinc finger domain-containing protein 1 OS=Rattus norvegicus GN=Ankzf1 PE=2 SV=1//4.25028e-31
OMO62461.1	1531.43	5.63093	8.08729	1.2669e-11	1.1076e-09	sp|Q9C7T4|BH096_ARATH Transcription factor bHLH96 OS=Arabidopsis thaliana GN=BHLH96 PE=2 SV=1//1.96438e-74
OMO62464.1	4868.61	591.119	3.04199	1.3845e-08	5.9984e-07	-//-
OMO62502.1	27.6624	1	4.78986	5.0573e-05	0.0007603	sp|Q9FZ42|GRDH1_ARATH Glucose and ribitol dehydrogenase homolog 1 OS=Arabidopsis thaliana GN=At1g54870 PE=1 SV=1//4.72025e-171
OMO62530.1	1017.17	163.572	2.63656	7.5264e-07	2.023e-05	sp|Q8LKS5|LACS7_ARATH Long chain acyl-CoA synthetase 7, peroxisomal OS=Arabidopsis thaliana GN=LACS7 PE=1 SV=2//0
OMO62570.1	888.906	311.841	1.51122	0.0039966	0.028933	sp|Q8W486|Y1491_ARATH Uncharacterized protein At1g04910 OS=Arabidopsis thaliana GN=At1g04910 PE=1 SV=1//1.56662e-46
OMO62699.1	3240.45	926.454	1.8064	0.00044334	0.0047921	sp|Q9XIN0|LHW_ARATH Transcription factor LHW OS=Arabidopsis thaliana GN=LHW PE=1 SV=1//9.89735e-73
OMO62720.1	10800.4	3009.1	1.84369	0.00033944	0.0038392	sp|Q9SE97|FH1_ARATH Formin-like protein 1 OS=Arabidopsis thaliana GN=FH1 PE=1 SV=1//1.20251e-10
OMO62749.1	177.136	1.71245	6.69265	2.4442e-09	1.2976e-07	sp|Q9LK95|MYB21_ARATH Transcription factor MYB21 OS=Arabidopsis thaliana GN=MYB21 PE=1 SV=1//1.11848e-60
OMO62753.1	107.09	14.8428	2.85098	0.0017629	0.01512	sp|O64477|Y2913_ARATH G-type lectin S-receptor-like serine/threonine-protein kinase At2g19130 OS=Arabidopsis thaliana GN=At2g19130 PE=2 SV=1//0
OMO62864.1	155.597	27.7317	2.48821	6.518e-05	0.00094451	-//-
OMO62876.1	1835	369.325	2.31282	7.9789e-06	0.00015891	sp|Q9C5Y2|KAO2_ARATH Ent-kaurenoic acid oxidase 2 OS=Arabidopsis thaliana GN=KAO2 PE=2 SV=2//5.67451e-26
OMO62954.1	7758.78	86.2247	6.49158	9.0244e-06	0.00017616	sp|Q9LFW3|COBL4_ARATH COBRA-like protein 4 OS=Arabidopsis thaliana GN=COBL4 PE=2 SV=2//0
OMO62979.1	389.311	5.47324	6.15238	3.6507e-19	1.2088e-16	sp|Q42578|PER53_ARATH Peroxidase 53 OS=Arabidopsis thaliana GN=PER53 PE=1 SV=1//1.24355e-178
OMO63055.1	2848.72	854.14	1.73777	0.00057047	0.0059376	sp|Q700W2|SPL9_ARATH Squamosa promoter-binding-like protein 9 OS=Arabidopsis thaliana GN=SPL9 PE=2 SV=2//1.19179e-58
OMO63073.1	102.651	17.0413	2.59064	8.7732e-05	0.0012142	-//-
OMO63076.1	6214.54	1896.91	1.712	0.00054421	0.0056954	sp|Q6DN14|MCTP1_HUMAN Multiple C2 and transmembrane domain-containing protein 1 OS=Homo sapiens GN=MCTP1 PE=2 SV=2//9.19152e-07
OMO63133.1	485.549	84.1896	2.5279	7.2145e-06	0.00014566	sp|Q8VWG3|TT1_ARATH Protein TRANSPARENT TESTA 1 OS=Arabidopsis thaliana GN=TT1 PE=2 SV=1//2.24318e-91
OMO63149.1	27.7985	4.21343	2.72194	0.0064884	0.042312	sp|Q9ZR09|FDL25_ARATH Putative F-box/FBD/LRR-repeat protein At4g03220 OS=Arabidopsis thaliana GN=At4g03220 PE=4 SV=1//1.8148e-13
OMO63154.1	737.496	65.848	3.48542	0.005948	0.039747	sp|Q9FL51|Y5694_ARATH Probably inactive leucine-rich repeat receptor-like protein kinase At5g06940 OS=Arabidopsis thaliana GN=At5g06940 PE=3 SV=1//0
OMO63158.1	8252.21	3159.94	1.38488	0.0060304	0.040196	sp|Q9LT35|NEK6_ARATH Serine/threonine-protein kinase Nek6 OS=Arabidopsis thaliana GN=NEK6 PE=2 SV=1//4.90151e-12
OMO63160.1	9357.19	347.768	4.74988	1.0913e-06	2.7849e-05	-//-
OMO63163.1	2202.62	492.927	2.15978	0.0017132	0.014792	-//-
OMO63533.1	213.779	24.3995	3.13119	3.2304e-07	9.746e-06	sp|Q8LGG8|USPAL_ARATH Universal stress protein A-like protein OS=Arabidopsis thaliana GN=At3g01520 PE=1 SV=2//1.35437e-18
OMO63534.1	92.4191	7.83693	3.55983	1.2174e-05	0.00022854	sp|Q8LGG8|USPAL_ARATH Universal stress protein A-like protein OS=Arabidopsis thaliana GN=At3g01520 PE=1 SV=2//7.24878e-11
OMO63535.1	366.539	121.358	1.5947	0.0031329	0.02393	sp|Q9C9G4|ENDO2_ARATH Endonuclease 2 OS=Arabidopsis thaliana GN=ENDO2 PE=2 SV=1//1.77633e-150
OMO63601.1	111.078	27.6242	2.00756	0.0014381	0.012826	sp|Q8LFD1|LPP3_ARATH Putative lipid phosphate phosphatase 3, chloroplastic OS=Arabidopsis thaliana GN=LPP3 PE=2 SV=1//1.57989e-154
OMO63637.1	335.508	21.559	3.95998	0.006116	0.040593	sp|Q501D5|MCMBP_ARATH Mini-chromosome maintenance complex-binding protein OS=Arabidopsis thaliana GN=ETG1 PE=1 SV=1//0
OMO63656.1	2999.92	485.054	2.62871	5.8108e-07	1.6134e-05	sp|P14749|AGAL_CYATE Alpha-galactosidase OS=Cyamopsis tetragonoloba PE=1 SV=1//2.0676e-176
OMO63724.1	348.288	2.06868	7.39543	0.0031928	0.024261	sp|Q9FLC8|C79A2_ARATH Phenylalanine N-monooxygenase OS=Arabidopsis thaliana GN=CYP79A2 PE=1 SV=1//0
OMO63754.1	1665.04	258.04	2.68989	8.1159e-05	0.0011393	sp|Q9SA69|Y1301_ARATH BTB/POZ domain-containing protein At1g03010 OS=Arabidopsis thaliana GN=At1g03010 PE=2 SV=1//0
OMO63760.1	530.657	18.7891	4.81981	4.6589e-10	2.9313e-08	sp|Q9FFH3|NUC_ARATH Zinc finger protein NUTCRACKER OS=Arabidopsis thaliana GN=NUC PE=2 SV=1//4.11786e-87
OMO63779.1	4361.5	831.843	2.39044	0.00031328	0.0035905	sp|Q9SZN7|HIP26_ARATH Heavy metal-associated isoprenylated plant protein 26 OS=Arabidopsis thaliana GN=HIPP26 PE=1 SV=1//1.13485e-10
OMO63787.1	376.122	56.2574	2.74108	1.6302e-06	3.9365e-05	-//-
OMO63788.1	234.907	85.3956	1.45985	0.0079278	0.049377	sp|Q8L4H0|WEE1_ARATH Wee1-like protein kinase OS=Arabidopsis thaliana GN=WEE1 PE=1 SV=1//0
OMO63865.1	600.532	223.216	1.4278	0.0079348	0.049409	sp|Q11207|PARP2_ARATH Poly [ADP-ribose] polymerase 2 OS=Arabidopsis thaliana GN=PARP2 PE=2 SV=1//1.2661e-39
OMO63886.1	11161	296.273	5.2354	0.0080004	0.049712	-//-
OMO63932.1	180.773	14.1432	3.676	6.2557e-06	0.00012841	-//-
OMO63935.1	64.7403	2.64385	4.61395	3.4516e-05	0.00055345	-//-
OMO63956.1	1129.22	106.572	3.40542	8.8666e-10	5.2077e-08	-//-
OMO63967.1	190.832	9.23402	4.3692	0.0018388	0.015601	sp|O04251|Y4211_ARATH BRCT domain-containing protein At4g02110 OS=Arabidopsis thaliana GN=At4g02110 PE=1 SV=3//2.2317e-86
OMO64022.1	906.281	51.3349	4.14195	1.1089e-12	1.2447e-10	sp|O22900|WRK23_ARATH Probable WRKY transcription factor 23 OS=Arabidopsis thaliana GN=WRKY23 PE=2 SV=1//1.54383e-60
OMO64051.1	7467.95	2794.83	1.41795	0.0042679	0.030505	sp|Q6NLP7|GDL60_ARATH GDSL esterase/lipase At3g62280 OS=Arabidopsis thaliana GN=At3g62280 PE=2 SV=1//3.03744e-103
OMO64056.1	6745.88	601.18	3.48814	0.00014593	0.0018967	sp|O22893|GOLS1_ARATH Galactinol synthase 1 OS=Arabidopsis thaliana GN=GOLS1 PE=1 SV=1//0
OMO64087.1	1178.4	303.977	1.95479	0.0066772	0.043214	-//-
OMO64107.1	193.131	17.9542	3.42719	1.3656e-06	3.365e-05	-//-
OMO64129.1	2329.14	916.63	1.34538	0.0079374	0.049413	sp|O80536|PIF3_ARATH Transcription factor PIF3 OS=Arabidopsis thaliana GN=PIF3 PE=1 SV=1//4.03598e-36
OMO64131.1	96.337	1.71245	5.81396	6.7355e-07	1.8374e-05	sp|Q9M1R4|IAA30_ARATH Auxin-responsive protein IAA30 OS=Arabidopsis thaliana GN=IAA30 PE=2 SV=1//4.39819e-42
OMO64140.1	1763.64	113.602	3.95649	8.8469e-06	0.00017346	sp|O74507|YJD4_SCHPO Uncharacterized protein C594.04c OS=Schizosaccharomyces pombe (strain 972 / ATCC 24843) GN=SPCC594.04c PE=2 SV=2//4.2025e-11
OMO64164.1	1633.42	83.3367	4.2928	4.0952e-09	2.0693e-07	sp|Q8LPH6|MYB86_ARATH Transcription factor MYB86 OS=Arabidopsis thaliana GN=MYB86 PE=2 SV=1//3.13968e-78
OMO64167.1	3086.47	1120.67	1.46159	0.0043056	0.030728	sp|O48786|C734A_ARATH Cytochrome P450 734A1 OS=Arabidopsis thaliana GN=CYP734A1 PE=2 SV=1//3.79087e-126
OMO64173.1	78.5582	1.4657	5.7441	5.5e-11	4.1985e-09	-//-
OMO64193.1	2728.11	643.989	2.0828	4.7383e-05	0.00072216	sp|O48915|NDR1_ARATH Protein NDR1 OS=Arabidopsis thaliana GN=NDR1 PE=1 SV=1//7.50908e-08
OMO64196.1	304.29	22.932	3.73002	6.9192e-10	4.1561e-08	-//-
OMO64209.1	177.101	7.77938	4.50877	1.0151e-07	3.4965e-06	sp|Q84WP6|NAC43_ARATH NAC domain-containing protein 43 OS=Arabidopsis thaliana GN=NAC043 PE=2 SV=2//5.22151e-24
OMO64235.1	6506.54	614.733	3.40386	4.6026e-08	1.7367e-06	sp|O48927|C78A3_SOYBN Cytochrome P450 78A3 OS=Glycine max GN=CYP78A3 PE=2 SV=1//0
OMO64258.1	1067.1	351.402	1.6025	0.0020551	0.017119	sp|Q9ZPY0|DOF25_ARATH Dof zinc finger protein DOF2.5 OS=Arabidopsis thaliana GN=DOF2.5 PE=2 SV=3//8.1889e-66
OMO64283.1	8039.89	1335.92	2.58934	5.2879e-07	1.4854e-05	sp|Q9LS40|ASPG1_ARATH Protein ASPARTIC PROTEASE IN GUARD CELL 1 OS=Arabidopsis thaliana GN=ASPG1 PE=1 SV=1//2.5467e-118
OMO64302.1	1298.03	145.091	3.16129	0.00042879	0.0046718	-//-
OMO64336.1	920.88	347.155	1.40743	0.0064029	0.04193	sp|P38557|TBG1_ARATH Tubulin gamma-1 chain OS=Arabidopsis thaliana GN=TUBG1 PE=2 SV=1//0
OMO64393.1	315.31	81.765	1.94721	0.0062902	0.041397	sp|P46547|PIP_AERSO Proline iminopeptidase OS=Aeromonas sobria GN=pip PE=1 SV=3//7.97962e-113
OMO64396.1	72.8309	6.64399	3.45443	0.00038432	0.0042578	-//-
OMO64415.1	1001.08	382.397	1.38841	0.0076669	0.048025	-//-
OMO64496.1	774.039	64.8337	3.57759	4.2242e-09	2.1152e-07	-//-
OMO64526.1	89.8417	22.2974	2.01051	0.002492	0.019937	sp|Q9S735|PHT19_ARATH Probable inorganic phosphate transporter 1-9 OS=Arabidopsis thaliana GN=PHT1-9 PE=2 SV=1//0
OMO64543.1	11.9336	1	3.57696	0.0061687	0.04084	-//-
OMO64589.1	246.154	91.9468	1.42069	0.0076292	0.047866	-//-
OMO64627.1	690.878	260.366	1.40789	0.0070648	0.04517	sp|Q9FF61|SM3L1_ARATH Putative SWI/SNF-related matrix-associated actin-dependent regulator of chromatin subfamily A member 3-like 1 OS=Arabidopsis thaliana GN=At5g05130 PE=2 SV=1//0
OMO64920.1	180.88	55.2132	1.71195	0.0017831	0.015246	-//-
OMO64921.1	3706.64	31.8876	6.86097	0.00017529	0.0022122	sp|P27061|PPA1_SOLLC Acid phosphatase 1 OS=Solanum lycopersicum GN=APS1 PE=2 SV=1//5.0054e-62
OMO65319.1	594.254	186.364	1.67296	0.0009633	0.0091491	sp|Q5U3G6|YIF1B_DANRE Protein YIF1B OS=Danio rerio GN=yif1b PE=2 SV=2//2.66689e-24
OMO65416.1	345.163	85.4213	2.01461	0.00030646	0.0035325	sp|Q8IYF3|TEX11_HUMAN Testis-expressed sequence 11 protein OS=Homo sapiens GN=TEX11 PE=1 SV=3//4.766e-08
OMO65578.1	42.335	1	5.40378	0.00034661	0.0039119	-//-
OMO65617.1	871.818	50.6287	4.106	9.8061e-13	1.1083e-10	sp|Q9LZ15|FBL78_ARATH Putative F-box/LRR-repeat protein At5g02700 OS=Arabidopsis thaliana GN=At5g02700 PE=4 SV=1//3.01722e-16
OMO65618.1	122.183	1.71245	6.15683	1.3227e-12	1.4784e-10	sp|Q9LSJ3|FBL48_ARATH Putative F-box/LRR-repeat protein At3g28410 OS=Arabidopsis thaliana GN=At3g28410 PE=4 SV=2//1.81973e-20
OMO65636.1	118.342	5.7404	4.36567	4.2667e-09	2.1244e-07	-//-
OMO65637.1	89.7254	2.07237	5.43616	1.3309e-10	9.2285e-09	-//-
OMO65638.1	524.303	8.20987	5.9969	2.6079e-19	8.9715e-17	sp|Q9LX51|FBL64_ARATH F-box/LRR-repeat protein At3g59200 OS=Arabidopsis thaliana GN=At3g59200 PE=2 SV=1//6.51341e-13
OMO65640.1	631.74	25.2548	4.6447	2.4291e-14	3.853e-12	sp|Q9LV26|FBL45_ARATH Putative F-box/LRR-repeat protein At3g18150 OS=Arabidopsis thaliana GN=At3g18150 PE=4 SV=2//7.28188e-12
OMO65649.1	68.3196	16.3659	2.06161	0.0037087	0.027259	sp|D2XNQ8|FLOT1_MEDTR Flotillin-like protein 1 OS=Medicago truncatula GN=FLOT1 PE=2 SV=1//0
OMO65685.1	224.712	39.8341	2.496	1.9627e-05	0.00034498	-//-
OMO65699.1	1394.04	203.718	2.77463	1.3996e-07	4.6113e-06	sp|Q93Z04|PLY13_ARATH Probable pectate lyase 13 OS=Arabidopsis thaliana GN=PMR6 PE=1 SV=1//0
OMO65705.1	3724.35	340.414	3.45162	3.6311e-10	2.3233e-08	-//-
OMO65708.1	587.719	146.537	2.00386	0.00018484	0.0023128	-//-
OMO65732.1	1661.33	456.63	1.86324	0.00030866	0.0035471	sp|Q40392|TMVRN_NICGU TMV resistance protein N OS=Nicotiana glutinosa GN=N PE=1 SV=1//9.64326e-42
OMO65739.1	1123.41	191.394	2.55327	1.8411e-05	0.00032599	sp|P70187|HIAT1_MOUSE Hippocampus abundant transcript 1 protein OS=Mus musculus GN=Hiat1 PE=2 SV=3//5.07856e-23
OMO65743.1	125.069	13.5348	3.20798	0.00090335	0.008673	sp|Q9SX38|DRL4_ARATH Putative disease resistance protein At1g50180 OS=Arabidopsis thaliana GN=At1g50180 PE=2 SV=2//1.67643e-93
OMO65819.1	1444.01	81.4954	4.14722	2.3098e-07	7.1982e-06	sp|Q0ZPV7|CXE1_ACTER Carboxylesterase 1 OS=Actinidia eriantha GN=CXE1 PE=1 SV=1//3.00683e-112
OMO65826.1	59.3786	1.93139	4.94223	1.992e-08	8.3357e-07	sp|Q9LK64|AB3C_ARATH ABC transporter C family member 3 OS=Arabidopsis thaliana GN=ABCC3 PE=1 SV=1//0
OMO65854.1	443.287	45.6913	3.27825	1.964e-05	0.00034498	sp|A2YBX5|G11A_ORYSI Protein kinase G11A OS=Oryza sativa subsp. indica GN=OsI_021818 PE=2 SV=1//2.42526e-103
OMO65881.1	10836.2	4236.01	1.35508	0.0064363	0.042076	-//-
OMO65902.1	70.6037	17.1303	2.04319	0.0023265	0.01884	sp|O23039|ZIP5_ARATH Zinc transporter 5 OS=Arabidopsis thaliana GN=ZIP5 PE=2 SV=1//5.95669e-105
OMO65948.1	104.978	11.0856	3.24333	1.0447e-05	0.00020023	sp|Q611C8|ERD2_CAEBR ER lumen protein retaining receptor OS=Caenorhabditis briggsae GN=erd-2 PE=3 SV=1//5.32293e-23
OMO66022.1	791.457	271.273	1.54477	0.0021234	0.017533	-//-
OMO66092.1	1806.85	610.517	1.56537	0.0020813	0.017283	sp|Q9SRT3|CSLC6_ARATH Probable xyloglucan glycosyltransferase 6 OS=Arabidopsis thaliana GN=CSLC6 PE=1 SV=1//0
OMO66101.1	1440.34	182.413	2.98113	2.6517e-08	1.0707e-06	sp|Q9SRT2|BH062_ARATH Transcription factor bHLH62 OS=Arabidopsis thaliana GN=BHLH62 PE=2 SV=1//5.25573e-105
OMO66158.1	152.326	9.08195	4.06801	0.00022281	0.0027123	-//-
OMO66242.1	528.644	155.442	1.76592	0.0010332	0.009709	-//-
OMO66244.1	1874.23	692.655	1.43609	0.0040166	0.029061	sp|Q9FNY3|DPA_ARATH Transcription factor-like protein DPA OS=Arabidopsis thaliana GN=DPA PE=1 SV=1//1.00127e-68
OMO66254.1	853.092	149.047	2.51694	2.5893e-06	5.9179e-05	sp|Q94B55|XB31_ARATH Putative E3 ubiquitin-protein ligase XBAT31 OS=Arabidopsis thaliana GN=XBAT31 PE=2 SV=1//1.5243e-159
OMO66286.1	141802	51962.2	1.44835	0.0030725	0.02359	sp|P43390|MT2_ACTDE Metallothionein-like protein type 2 OS=Actinidia deliciosa GN=pKIWI504 PE=2 SV=1//6.43683e-25
OMO66371.1	304.692	58.9148	2.37065	0.0070872	0.045281	sp|Q53MB8|TLPH_ORYSJ Thaumatin-like protein OS=Oryza sativa subsp. japonica GN=Os11g0706600 PE=2 SV=1//2.14492e-105
OMO66392.1	3772.07	1378.57	1.45218	0.0037583	0.027562	sp|Q9XIN0|LHW_ARATH Transcription factor LHW OS=Arabidopsis thaliana GN=LHW PE=1 SV=1//2.33378e-53
OMO66460.1	2473.25	166.671	3.89133	2.1222e-12	2.2397e-10	sp|P0CS93|GAOA_GIBZA Galactose oxidase OS=Gibberella zeae GN=GAOA PE=1 SV=1//5.86549e-15
OMO66461.1	9829.58	355.799	4.788	1.0608e-08	4.7307e-07	sp|Q9LZM8|BLH9_ARATH BEL1-like homeodomain protein 9 OS=Arabidopsis thaliana GN=BLH9 PE=1 SV=1//4.51771e-97
OMO66499.1	47.7638	7.97791	2.58183	0.0068355	0.044002	sp|Q8SAA5|COPT4_ARATH Copper transporter 4 OS=Arabidopsis thaliana GN=COPT4 PE=2 SV=2//5.43467e-48
OMO66560.1	15.1128	1	3.91769	0.0049512	0.03419	sp|P0C2F6|RNHX1_ARATH Putative ribonuclease H protein At1g65750 OS=Arabidopsis thaliana GN=At1g65750 PE=3 SV=1//1.40765e-39
OMO66573.1	826.6	63.1723	3.70983	4.6718e-09	2.296e-07	sp|Q9FL33|MCM3_ARATH DNA replication licensing factor MCM3 homolog OS=Arabidopsis thaliana GN=MCM3 PE=2 SV=1//0
OMO66574.1	214.415	24.3752	3.13692	4.2761e-07	1.2447e-05	sp|P52410|KASC1_ARATH 3-oxoacyl-[acyl-carrier-protein] synthase I, chloroplastic OS=Arabidopsis thaliana GN=KAS1 PE=1 SV=2//0
OMO66609.1	548.237	7.60319	6.17205	0.0020529	0.017118	-//-
OMO66700.1	3443.03	337.335	3.35143	5.9087e-10	3.6147e-08	sp|Q9SG92|MES17_ARATH Methylesterase 17 OS=Arabidopsis thaliana GN=MES17 PE=1 SV=1//1.98861e-119
OMO66711.1	1606.46	426.457	1.91341	0.00020878	0.0025616	sp|Q96EX2|RNFT2_HUMAN RING finger and transmembrane domain-containing protein 2 OS=Homo sapiens GN=RNFT2 PE=2 SV=2//1.56216e-23
OMO66734.1	3125.95	414.884	2.91351	6.0929e-08	2.2079e-06	-//-
OMO66784.1	916.869	351.652	1.38257	0.005677	0.038274	-//-
OMO66892.1	1608.34	363.832	2.14422	3.5179e-05	0.00056271	sp|Q94AA4|K6PF3_ARATH 6-phosphofructokinase 3 OS=Arabidopsis thaliana GN=PFK3 PE=1 SV=1//0
OMO66915.1	1636.4	588.975	1.47424	0.0026214	0.020815	sp|O82804|ELF3_ARATH Protein EARLY FLOWERING 3 OS=Arabidopsis thaliana GN=ELF3 PE=1 SV=1//8.26393e-99
OMO66922.1	943.786	239.336	1.97942	0.00013912	0.0018226	sp|F4ITL6|RTE1_ARATH Protein REVERSION-TO-ETHYLENE SENSITIVITY1 OS=Arabidopsis thaliana GN=RTE1 PE=1 SV=1//2.5631e-98
OMO66944.1	2356.7	652.76	1.85214	0.0026521	0.021017	sp|O04089|ZIP4_ARATH Zinc transporter 4, chloroplastic OS=Arabidopsis thaliana GN=ZIP4 PE=2 SV=1//8.95556e-154
OMO66969.1	149.923	6.33037	4.56579	0.0016672	0.014479	sp|P29830|HS176_ARATH 17.6 kDa class II heat shock protein OS=Arabidopsis thaliana GN=HSP17.6 PE=2 SV=1//7.96784e-56
OMO66971.1	5087.76	1153.18	2.14141	0.0018643	0.015753	sp|P05477|HSP21_SOYBN 17.9 kDa class II heat shock protein OS=Glycine max GN=HSP17.9-D PE=3 SV=1//7.95908e-68
OMO66979.1	130.312	22.8301	2.51296	0.0022448	0.018324	sp|Q11011|PSA_MOUSE Puromycin-sensitive aminopeptidase OS=Mus musculus GN=Npepps PE=1 SV=2//0
OMO67006.1	132.758	27.8727	2.25187	0.00037072	0.0041296	sp|Q8K0H5|TAF10_MOUSE Transcription initiation factor TFIID subunit 10 OS=Mus musculus GN=Taf10 PE=1 SV=1//5.9171e-17
OMO67027.1	3477.06	628.65	2.46754	1.5471e-06	3.7702e-05	-//-
OMO67082.1	1809.29	207.634	3.12331	7.9461e-09	3.6479e-07	-//-
OMO67145.1	4165.66	1061.62	1.97228	0.00011975	0.0015955	sp|A7PZL3|PGLR_VITVI Probable polygalacturonase OS=Vitis vinifera GN=GSVIVT00026920001 PE=1 SV=1//6.09145e-111
OMO67165.1	275.368	99.7294	1.46527	0.0077976	0.048703	-//-
OMO67174.1	550.194	79.9249	2.78322	1.157e-07	3.9343e-06	-//-
OMO67175.1	4179.2	422.09	3.3076	1.9781e-10	1.3199e-08	sp|O65351|SUBL_ARATH Subtilisin-like protease OS=Arabidopsis thaliana GN=ARA12 PE=1 SV=1//2.68767e-11
OMO67176.1	505.528	5.2969	6.5765	4.0427e-21	1.7848e-18	-//-
OMO67194.1	482.732	173.591	1.47553	0.0066498	0.043108	-//-
OMO67201.1	381.5	69.6304	2.4539	1.7616e-05	0.00031338	sp|O74999|RAD7_SCHPO DNA repair protein rhp7 OS=Schizosaccharomyces pombe (strain 972 / ATCC 24843) GN=rhp7 PE=2 SV=1//1.21148e-20
OMO67202.1	38.1895	2.54547	3.90717	0.0068473	0.044024	sp|Q8LIF2|C7345_ORYSJ Cytochrome P450 734A5 OS=Oryza sativa subsp. japonica GN=CYP734A5 PE=2 SV=1//6.0091e-18
OMO67227.1	511.659	136.809	1.90302	0.00069473	0.0069812	sp|Q8GZ92|BRXL4_ARATH Protein Brevis radix-like 4 OS=Arabidopsis thaliana GN=BRXL4 PE=2 SV=1//1.53397e-08
OMO67233.1	3623.96	980.532	1.88593	0.00020149	0.0024813	sp|P54697|MYOJ_DICDI Myosin-J heavy chain OS=Dictyostelium discoideum GN=myoJ PE=4 SV=2//5.93265e-09
OMO67234.1	1224.85	392.873	1.64047	0.0016402	0.014287	sp|O94673|YG75_SCHPO Uncharacterized membrane protein C776.05 OS=Schizosaccharomyces pombe (strain 972 / ATCC 24843) GN=SPBC776.05 PE=2 SV=2//1.64183e-26
OMO67249.1	698.182	230.924	1.59618	0.0019273	0.016233	-//-
OMO67275.1	369.033	20.6757	4.15774	1.3865e-11	1.1954e-09	sp|O80982|HSFA2_ARATH Heat stress transcription factor A-2 OS=Arabidopsis thaliana GN=HSFA2 PE=1 SV=1//7.09363e-77
OMO67292.1	1312.46	270.83	2.27681	2.2844e-05	0.00039115	-//-
OMO67312.1	29.2094	1	4.86836	1.2866e-05	0.00023972	sp|Q9ZUN4|ACCO1_ARATH 1-aminocyclopropane-1-carboxylate oxidase 1 OS=Arabidopsis thaliana GN=ACO1 PE=2 SV=1//9.00473e-156
OMO67314.1	2151.61	266.571	3.01282	0.00066324	0.0067235	sp|Q9ZUN5|TET2_ARATH Tetraspanin-2 OS=Arabidopsis thaliana GN=TET2 PE=2 SV=1//3.08336e-47
OMO67350.1	6467.06	1570.78	2.04163	6.0782e-05	0.00089003	sp|Q9M0G2|C3H49_ARATH Zinc finger CCCH domain-containing protein 49 OS=Arabidopsis thaliana GN=At4g29190 PE=2 SV=1//3.88777e-135
OMO67353.1	109.574	11.5902	3.24093	5.7837e-05	0.00085303	sp|Q8GYD2|MND1_ARATH Meiotic nuclear division protein 1 homolog OS=Arabidopsis thaliana GN=MND1 PE=1 SV=1//1.95445e-101
OMO67374.1	1076.83	354.581	1.60261	0.0010382	0.0097453	sp|Q9LHF1|LRX4_ARATH Leucine-rich repeat extensin-like protein 4 OS=Arabidopsis thaliana GN=LRX4 PE=1 SV=1//6.94188e-103
OMO67395.1	44.5853	1.71245	4.70243	8.797e-06	0.00017287	sp|Q9FF46|AB28G_ARATH ABC transporter G family member 28 OS=Arabidopsis thaliana GN=ABCG28 PE=3 SV=1//0
OMO67396.1	1633.52	219.447	2.89604	1.1423e-06	2.8955e-05	sp|Q54P70|Y4757_DICDI OTU domain-containing protein DDB_G0284757 OS=Dictyostelium discoideum GN=DDB_G0284757 PE=4 SV=2//1.02026e-24
OMO67398.1	4502.54	153.512	4.87431	4.0363e-17	9.8089e-15	sp|Q9SJJ3|BLH8_ARATH BEL1-like homeodomain protein 8 OS=Arabidopsis thaliana GN=BLH8 PE=1 SV=1//2.7393e-89
OMO67409.1	164.428	50.6452	1.69895	0.0052553	0.035971	-//-
OMO67425.1	2207.57	202.1	3.44932	0.0039667	0.028748	sp|Q8RXL8|Y1689_ARATH Uncharacterized membrane protein At1g06890 OS=Arabidopsis thaliana GN=At1g06890 PE=1 SV=1//2.90353e-137
OMO67426.1	1914.92	601.605	1.6704	0.0011401	0.010519	-//-
OMO67466.1	8332.41	3390.94	1.29705	0.0056322	0.038001	-//-
OMO67473.1	5312.68	1845.08	1.52575	0.0027837	0.021867	sp|Q9FF55|PDI14_ARATH Protein disulfide isomerase-like 1-4 OS=Arabidopsis thaliana GN=PDIL1-4 PE=1 SV=1//0
OMO67526.1	525.312	148.61	1.82164	0.00070691	0.0070791	sp|Q8K9U9|AKH_BUCAP Bifunctional aspartokinase/homoserine dehydrogenase OS=Buchnera aphidicola subsp. Schizaphis graminum (strain Sg) GN=thrA PE=3 SV=1//3.55547e-41
OMO67559.1	54.5205	11.2619	2.27535	0.002648	0.021001	sp|Q9SK02|RA51B_ARATH DNA repair protein RAD51 homolog 2 OS=Arabidopsis thaliana GN=RAD51B PE=2 SV=2//0
OMO67605.1	2387.02	414.237	2.52668	2.3146e-06	5.3594e-05	sp|P82266|K125_ARATH Probable 125 kDa kinesin-related protein OS=Arabidopsis thaliana GN=At2g36200 PE=2 SV=2//0
OMO67608.1	46.6391	4.97233	3.22955	8.5903e-05	0.0011958	sp|O50055|COL1_ARATH Zinc finger protein CONSTANS-LIKE 1 OS=Arabidopsis thaliana GN=COL1 PE=1 SV=1//4.37017e-09
OMO67652.1	106.518	14.57	2.87002	2.3127e-05	0.00039549	-//-
OMO67656.1	2956.74	530.348	2.47899	1.0402e-05	0.00019953	sp|P07728|GLUA1_ORYSJ Glutelin type-A 1 OS=Oryza sativa subsp. japonica GN=GLUA1 PE=1 SV=2//3.81735e-37
OMO67686.1	25.9537	1	4.69787	0.00093307	0.0089325	sp|Q9FJF4|MBD7_ARATH Methyl-CpG-binding domain-containing protein 7 OS=Arabidopsis thaliana GN=MBD7 PE=1 SV=1//7.68759e-09
OMO67724.1	8394.84	1793.68	2.22658	0.0010655	0.0099521	sp|Q8NBZ7|UXS1_HUMAN UDP-glucuronic acid decarboxylase 1 OS=Homo sapiens GN=UXS1 PE=1 SV=1//6.43588e-145
OMO67730.1	62.2244	4.21343	3.88442	3.4685e-06	7.6373e-05	sp|P09189|HSP7C_PETHY Heat shock cognate 70 kDa protein OS=Petunia hybrida GN=HSP70 PE=2 SV=1//0
OMO67734.1	11844.6	3843.46	1.62376	0.0014347	0.012808	sp|P27322|HSP72_SOLLC Heat shock cognate 70 kDa protein 2 OS=Solanum lycopersicum GN=HSC-2 PE=2 SV=1//0
OMO67742.1	161.763	10.8631	3.89638	2.1528e-06	5.051e-05	-//-
OMO67759.1	22900.5	2660.13	3.10581	5.5589e-09	2.6627e-07	sp|Q94B55|XB31_ARATH Putative E3 ubiquitin-protein ligase XBAT31 OS=Arabidopsis thaliana GN=XBAT31 PE=2 SV=1//0
OMO67847.1	124.871	8.35825	3.9011	6.8568e-05	0.00098224	-//-
OMO67870.1	5847.6	1699.95	1.78235	0.00029463	0.0034141	sp|Q8LFN2|Y3037_ARATH Probable inactive leucine-rich repeat receptor-like protein kinase At3g03770 OS=Arabidopsis thaliana GN=At3g03770 PE=2 SV=1//0
OMO67886.1	345.927	10.0169	5.10996	8.678e-08	3.0246e-06	sp|Q96SZ5|AEDO_HUMAN 2-aminoethanethiol dioxygenase OS=Homo sapiens GN=ADO PE=1 SV=2//8.51583e-22
OMO67895.1	141981	46323.5	1.61589	0.0013281	0.012011	sp|Q42699|METE_CATRO 5-methyltetrahydropteroyltriglutamate--homocysteine methyltransferase OS=Catharanthus roseus GN=METE PE=2 SV=1//0
OMO67932.1	236.872	46.8232	2.33881	3.5622e-05	0.00056809	-//-
OMO67941.1	2986.89	1031.02	1.53457	0.0024823	0.019883	sp|Q9SRV7|SY131_ARATH Putative syntaxin-131 OS=Arabidopsis thaliana GN=SYP131 PE=2 SV=1//2.56617e-134
OMO67968.1	190.968	22.4811	3.08655	0.0024649	0.019762	sp|O13046|WDHD1_XENLA WD repeat and HMG-box DNA-binding protein 1 OS=Xenopus laevis GN=wdhd1 PE=1 SV=1//6.035e-68
OMO68017.1	13458.5	2306.41	2.5448	8.8151e-06	0.00017309	sp|Q42896|SCRK2_SOLLC Fructokinase-2 OS=Solanum lycopersicum GN=FRK2 PE=2 SV=2//0
OMO68021.1	794.609	231.536	1.77901	0.00063923	0.0065301	sp|A9X4U2|HSDD3_ARATH 3beta-hydroxysteroid-dehydrogenase/decarboxylase isoform 3 OS=Arabidopsis thaliana GN=3BETAHSD/D3 PE=2 SV=2//0
OMO68031.1	2072.64	6.6996	8.27318	0.00061652	0.006347	sp|Q8W453|DIR1_ARATH Putative lipid-transfer protein DIR1 OS=Arabidopsis thaliana GN=DIR1 PE=1 SV=1//1.2027e-11
OMO68034.1	3774.78	319.209	3.56382	3.3707e-05	0.00054277	sp|Q8W453|DIR1_ARATH Putative lipid-transfer protein DIR1 OS=Arabidopsis thaliana GN=DIR1 PE=1 SV=1//7.47365e-11
OMO68036.1	563.644	210.658	1.41988	0.0063294	0.041583	sp|Q54XM6|ETFD_DICDI Electron transfer flavoprotein-ubiquinone oxidoreductase, mitochondrial OS=Dictyostelium discoideum GN=etfdh PE=3 SV=1//0
OMO68057.1	2843.34	776.826	1.87192	0.00014785	0.0019162	sp|Q9SUC9|UGPI7_ARATH Uncharacterized GPI-anchored protein At4g28100 OS=Arabidopsis thaliana GN=At4g28100 PE=1 SV=1//7.3483e-28
OMO68113.1	1489.65	66.4302	4.48699	1.141e-05	0.00021573	sp|P32765|ASP_THECC 21 kDa seed protein OS=Theobroma cacao GN=ASP PE=2 SV=1//1.11274e-58
OMO68248.1	130.134	31.8746	2.02952	0.0060112	0.040098	sp|Q6ZW49|PAXI1_HUMAN PAX-interacting protein 1 OS=Homo sapiens GN=PAXIP1 PE=1 SV=2//2.46279e-14
OMO68391.1	210.409	27.4795	2.93677	7.9823e-07	2.1166e-05	sp|Q2JD48|MURC_FRASC UDP-N-acetylmuramate--L-alanine ligase OS=Frankia sp. (strain CcI3) GN=murC PE=3 SV=1//1.02492e-89
OMO68422.1	2580.88	619.941	2.05766	6.3919e-05	0.00092775	sp|P29675|SF3_HELAN Pollen-specific protein SF3 OS=Helianthus annuus GN=SF3 PE=2 SV=1//3.33685e-64
OMO68456.1	309.543	83.0599	1.89792	0.00043915	0.0047578	sp|Q9FI98|U76C4_ARATH UDP-glycosyltransferase 76C4 OS=Arabidopsis thaliana GN=UGT76C4 PE=2 SV=1//5.70131e-141
OMO68460.1	1161.13	161.982	2.84163	1.5461e-07	5.0374e-06	-//-
OMO68461.1	1295.91	70.338	4.20352	9.8674e-14	1.3977e-11	-//-
OMO68559.1	17012.4	3352.83	2.34313	0.0021366	0.017598	sp|Q00874|DR100_ARATH DNA-damage-repair/toleration protein DRT100 OS=Arabidopsis thaliana GN=DRT100 PE=2 SV=2//2.77008e-149
OMO68561.1	1511.27	133.55	3.50031	1.3285e-10	9.2285e-09	sp|Q00874|DR100_ARATH DNA-damage-repair/toleration protein DRT100 OS=Arabidopsis thaliana GN=DRT100 PE=2 SV=2//5.51885e-145
OMO68588.1	821.332	208.833	1.97562	0.00014042	0.001835	-//-
OMO68617.1	48.5852	8.21357	2.56444	0.0015745	0.013797	-//-
OMO68675.1	164.584	4.76819	5.10924	5.2179e-06	0.00010996	sp|Q91VC0|DCTP1_RAT dCTP pyrophosphatase 1 OS=Rattus norvegicus GN=Dctpp1 PE=2 SV=1//2.04366e-22
OMO68736.1	77.2837	13.7907	2.48647	0.00054835	0.0057344	-//-
OMO68774.1	851.325	78.0412	3.4474	3.21e-08	1.2616e-06	sp|Q9ZWA6|MGP_ARATH Zinc finger protein MAGPIE OS=Arabidopsis thaliana GN=MGP PE=1 SV=1//2.5728e-96
OMO68903.1	464.721	38.0177	3.61162	0.00016855	0.0021352	sp|P49731|MCM6_SCHPO DNA replication licensing factor mcm6 OS=Schizosaccharomyces pombe (strain 972 / ATCC 24843) GN=mcm6 PE=1 SV=2//0
OMO68909.1	308.673	34.9284	3.1436	1.5212e-07	4.9623e-06	-//-
OMO68910.1	6007.21	1451.33	2.04932	4.4599e-05	0.00068407	-//-
OMO68955.1	39.0203	7.78308	2.32581	0.0076536	0.047962	sp|Q9FGR2|PP436_ARATH Pentatricopeptide repeat-containing protein At5g59600 OS=Arabidopsis thaliana GN=PCMP-E1 PE=2 SV=1//4.14892e-10
OMO68969.1	553.557	191.964	1.5279	0.0036002	0.026631	sp|Q9LQZ7|STHX_ARATH Probable salt tolerance-like protein At1g75540 OS=Arabidopsis thaliana GN=At1g75540 PE=1 SV=1//7.60914e-16
OMO69002.1	5848.87	56.174	6.70211	3.7364e-26	4.7131e-23	-//-
OMO69148.1	9130.51	1473.7	2.63125	0.0016563	0.014408	sp|Q9ZPN7|TBB4_ELEIN Tubulin beta-4 chain OS=Eleusine indica GN=TUBB4 PE=2 SV=1//0
OMO69151.1	1058.76	265.485	1.99567	0.00014794	0.0019162	sp|Q8LG53|UN932_ARATH UNC93-like protein 2 OS=Arabidopsis thaliana GN=At1g18010 PE=2 SV=2//0
OMO69153.1	994.14	31.9638	4.95894	0.00026808	0.0031589	sp|Q9SLN1|FPP7_ARATH Filament-like plant protein 7 OS=Arabidopsis thaliana GN=FPP7 PE=2 SV=2//1.20497e-22
OMO69174.1	838.842	168.772	2.31333	2.1621e-05	0.00037383	sp|Q9M2K6|E13L1_ARATH Glucan endo-1,3-beta-glucosidase-like protein 1 OS=Arabidopsis thaliana GN=At3g58100 PE=1 SV=2//8.14929e-50
OMO69203.1	2030.41	776.481	1.38675	0.0061285	0.040645	sp|Q9ZU50|BAT1_ARATH Amino-acid permease BAT1 OS=Arabidopsis thaliana GN=BAT1 PE=2 SV=2//0
OMO69510.1	3229.05	1224.54	1.39887	0.0062855	0.041386	sp|Q9SHD3|CCU21_ARATH Cyclin-U2-1 OS=Arabidopsis thaliana GN=CYCU2-1 PE=1 SV=1//1.47486e-103
OMO69537.1	202.378	63.4969	1.6723	0.0036818	0.027113	sp|Q01JD1|SPL7_ORYSI Squamosa promoter-binding-like protein 7 OS=Oryza sativa subsp. indica GN=SPL7 PE=2 SV=1//6.16523e-56
OMO69559.1	382.722	32.5445	3.55581	1.682e-09	9.2437e-08	-//-
OMO69571.1	115.287	36.6022	1.65523	0.0057976	0.038948	-//-
OMO69612.1	202.452	22.9635	3.14017	3.4964e-07	1.0443e-05	sp|Q96330|FLS1_ARATH Flavonol synthase/flavanone 3-hydroxylase OS=Arabidopsis thaliana GN=FLS1 PE=1 SV=1//4.78017e-48
OMO69625.1	250.186	23.6165	3.40514	3.0309e-08	1.2037e-06	sp|Q9LXJ6|FDL21_ARATH F-box/FBD/LRR-repeat protein At3g52680 OS=Arabidopsis thaliana GN=At3g52680 PE=2 SV=2//4.37474e-07
OMO69683.1	394.104	25.2898	3.96195	9.3201e-11	6.7454e-09	-//-
OMO69686.1	1371.34	404.054	1.76297	0.0074839	0.047178	sp|Q40089|ATP4_IPOBA ATP synthase subunit delta&apos;, mitochondrial OS=Ipomoea batatas PE=1 SV=1//2.10606e-113
OMO69814.1	88.312	1.71245	5.68848	2.2597e-06	5.2535e-05	sp|Q9LU77|PIN2_ARATH Auxin efflux carrier component 2 OS=Arabidopsis thaliana GN=PIN2 PE=1 SV=2//0
OMO69826.1	19.9211	1.4657	3.76464	0.0073401	0.04647	-//-
OMO69933.1	40.9853	2.86279	3.83961	0.00016646	0.0021117	sp|Q9LYT3|TT12_ARATH Protein TRANSPARENT TESTA 12 OS=Arabidopsis thaliana GN=TT12 PE=2 SV=1//2.4638e-87
OMO70108.1	832.002	79.0691	3.3954	8.7973e-10	5.1785e-08	sp|Q944A9|NPS11_ARATH Novel plant SNARE 11 OS=Arabidopsis thaliana GN=NPSN11 PE=1 SV=2//2.79024e-108
OMO70136.1	31140.8	11684.1	1.41426	0.0053003	0.036185	sp|Q8RU27|UPTG2_SOLTU Alpha-1,4-glucan-protein synthase [UDP-forming] 2 OS=Solanum tuberosum GN=UPTG2 PE=1 SV=1//0
OMO70162.1	419.482	45.0587	3.21873	2.1532e-08	8.8982e-07	sp|F4HW04|DPOE1_ARATH DNA polymerase epsilon catalytic subunit A OS=Arabidopsis thaliana GN=POL2A PE=1 SV=1//0
OMO70225.1	129.932	13.9576	3.21863	0.0027047	0.021333	sp|P19244|HSP41_PEA 22.7 kDa class IV heat shock protein OS=Pisum sativum GN=HSP22.7 PE=2 SV=1//8.41116e-45
OMO70266.1	1280.38	496.56	1.36654	0.0076835	0.048104	sp|A9GP90|UREG_SORC5 Urease accessory protein UreG OS=Sorangium cellulosum (strain So ce56) GN=ureG PE=3 SV=1//2.86926e-97
OMO70292.1	524.648	66.7613	2.97427	0.00024717	0.0029586	sp|Q9M6E8|NCED1_PHAVU 9-cis-epoxycarotenoid dioxygenase NCED1, chloroplastic OS=Phaseolus vulgaris GN=NCED1 PE=2 SV=1//0
OMO70299.1	218.251	72.7292	1.58538	0.0052482	0.035932	sp|Q8L868|E1311_ARATH Glucan endo-1,3-beta-glucosidase 11 OS=Arabidopsis thaliana GN=At1g32860 PE=1 SV=1//1.00677e-120
OMO70383.1	460.373	83.232	2.46759	7.243e-06	0.00014612	-//-
OMO70420.1	654.931	173.372	1.91748	0.0018514	0.015679	sp|B5FZA8|LYRM4_TAEGU LYR motif-containing protein 4 OS=Taeniopygia guttata GN=LYRM4 PE=3 SV=1//9.79203e-16
OMO70445.1	249.922	73.5587	1.76451	0.0013934	0.012495	sp|Q6AWW5|Y5262_ARATH Ankyrin repeat-containing protein At5g02620 OS=Arabidopsis thaliana GN=At5g02620 PE=1 SV=1//5.39879e-14
OMO70482.1	156.036	11.7164	3.73529	1.0768e-07	3.6805e-06	sp|Q9SHE9|LBD4_ARATH LOB domain-containing protein 4 OS=Arabidopsis thaliana GN=LBD4 PE=2 SV=1//3.39482e-71
OMO70506.1	144.372	6.22829	4.53481	1.5951e-07	5.178e-06	sp|P33082|AXX15_SOYBN Auxin-induced protein X15 OS=Glycine max PE=2 SV=1//4.89744e-08
OMO70515.1	157.979	27.0342	2.54687	0.0023963	0.01934	sp|O59952|LIP_THELA Lipase OS=Thermomyces lanuginosus GN=LIP PE=1 SV=1//9.12185e-10
OMO70520.1	258.344	15.8724	4.0247	7.7172e-05	0.0010914	sp|Q9LDX1|SGS3_ARATH Protein SUPPRESSOR OF GENE SILENCING 3 OS=Arabidopsis thaliana GN=SGS3 PE=1 SV=1//4.172e-42
OMO70532.1	16874.9	1235.78	3.77139	4.276e-12	4.1338e-10	sp|O65351|SUBL_ARATH Subtilisin-like protease OS=Arabidopsis thaliana GN=ARA12 PE=1 SV=1//0
OMO70540.1	63.4746	7.90735	3.00491	0.00013143	0.0017286	sp|Q9M2D8|Y3126_ARATH Uncharacterized protein At3g61260 OS=Arabidopsis thaliana GN=At3g61260 PE=1 SV=1//1.31461e-09
OMO70560.1	134.326	37.8655	1.82678	0.0026167	0.020803	sp|O60066|ALKBH_SCHPO Alpha-ketoglutarate-dependent dioxygenase abh1 OS=Schizosaccharomyces pombe (strain 972 / ATCC 24843) GN=abh1 PE=2 SV=3//2.35715e-15
OMO70588.1	446.921	164.367	1.4431	0.0076672	0.048025	sp|P0DI18|DRL45_ARATH Probable disease resistance protein RDL6 OS=Arabidopsis thaliana GN=RDL6 PE=2 SV=1//1.90952e-23
OMO70589.1	16.4213	1	4.0375	0.00098085	0.0092868	sp|Q9FJB5|RP8L3_ARATH Disease resistance RPP8-like protein 3 OS=Arabidopsis thaliana GN=RPP8L3 PE=2 SV=1//6.24337e-76
OMO70612.1	4409.26	1470.56	1.58417	0.0016997	0.014701	sp|Q28EW0|TM87A_XENTR Transmembrane protein 87A OS=Xenopus tropicalis GN=tmem87a PE=2 SV=1//5.19215e-47
OMO70683.1	94.8228	14.9186	2.66813	0.0070873	0.045281	sp|Q11011|PSA_MOUSE Puromycin-sensitive aminopeptidase OS=Mus musculus GN=Npepps PE=1 SV=2//0
OMO70738.1	113.989	5.93154	4.26434	0.0022393	0.018296	sp|C4B8C4|EPFL3_ARATH EPIDERMAL PATTERNING FACTOR-like protein 3 OS=Arabidopsis thaliana GN=EPFL3 PE=3 SV=1//8.03532e-18
OMO70763.1	1049.21	314.305	1.73906	0.004051	0.029255	sp|Q93ZM7|CH60C_ARATH Chaperonin CPN60-like 2, mitochondrial OS=Arabidopsis thaliana GN=At3g13860 PE=1 SV=2//0
OMO70792.1	7585.24	2300.83	1.72104	0.0020667	0.017183	sp|Q9SCW1|BGAL1_ARATH Beta-galactosidase 1 OS=Arabidopsis thaliana GN=BGAL1 PE=1 SV=1//0
OMO70822.1	302.312	11.1524	4.76061	1.0769e-09	6.2015e-08	-//-
OMO70823.1	1493.76	13.364	6.80445	3.9326e-16	8.0753e-14	sp|Q94IA6|C90D1_ARATH 3-epi-6-deoxocathasterone 23-monooxygenase OS=Arabidopsis thaliana GN=CYP90D1 PE=2 SV=1//2.2267e-121
OMO70836.1	12.6549	1	3.66162	0.0045541	0.032049	sp|Q9SU92|PPSP3_ARATH Inorganic pyrophosphatase 3 OS=Arabidopsis thaliana GN=At4g29530 PE=2 SV=1//1.10508e-43
OMO70848.1	64.6601	1	6.0148	1.42e-10	9.7447e-09	sp|A8C980|GERS_RHISY Germanicol synthase OS=Rhizophora stylosa GN=M1 PE=1 SV=1//5.46886e-30
OMO70883.1	910.056	203.986	2.15749	2.1232e-05	0.00036808	sp|A0MFS9|CACLC_ARATH Anoctamin-like protein At1g73020 OS=Arabidopsis thaliana GN=At1g73020 PE=2 SV=1//0
OMO70901.1	183.672	49.0846	1.90379	0.0011434	0.010542	-//-
OMO70921.1	316.353	86.2858	1.87434	0.0016991	0.014701	-//-
OMO70922.1	151.368	49.261	1.61954	0.0065194	0.042456	sp|Q7XA40|RGA3_SOLBU Putative disease resistance protein RGA3 OS=Solanum bulbocastanum GN=RGA3 PE=2 SV=2//3.5425e-137
OMO70940.1	183.78	3.3563	5.77497	4.2545e-09	2.1223e-07	sp|Q9SVS8|G3OX3_ARATH Gibberellin 3-beta-dioxygenase 3 OS=Arabidopsis thaliana GN=At4g21690 PE=2 SV=1//1.06257e-21
OMO70960.1	5563.4	991.612	2.48812	2.2968e-06	5.3229e-05	sp|Q8LAL2|IAA26_ARATH Auxin-responsive protein IAA26 OS=Arabidopsis thaliana GN=IAA26 PE=1 SV=2//2.07367e-09
OMO70976.1	724.453	7.77568	6.54178	3.0844e-07	9.3804e-06	sp|Q9LU15|AHP4_ARATH Histidine-containing phosphotransfer protein 4 OS=Arabidopsis thaliana GN=AHP4 PE=1 SV=2//2.15909e-62
OMO71001.1	337.003	123.834	1.44435	0.0074482	0.047043	-//-
OMO71039.1	971.367	152.928	2.66717	8.6349e-07	2.2714e-05	sp|Q5VQY3|PIN5_ORYSJ Probable auxin efflux carrier component 5 OS=Oryza sativa subsp. japonica GN=PIN5 PE=2 SV=1//5.20675e-66
OMO71042.1	182.388	13.75	3.72951	0.0057258	0.038535	sp|Q9SFU3|PPA15_ARATH Purple acid phosphatase 15 OS=Arabidopsis thaliana GN=PAP15 PE=1 SV=1//0
OMO71126.1	168.153	51.0589	1.71954	0.0021397	0.017618	sp|B7E321|DRB5_ORYSJ Double-stranded RNA-binding protein 5 OS=Oryza sativa subsp. japonica GN=DRB5 PE=2 SV=1//6.03031e-22
OMO71141.1	112.936	26.1119	2.11273	0.00091124	0.0087361	sp|O04472|NAT10_ARATH Putative nucleobase-ascorbate transporter 10 OS=Arabidopsis thaliana GN=NAT10 PE=3 SV=2//0
OMO71152.1	4247.29	243.6	4.12395	2.0339e-08	8.4844e-07	sp|Q38910|XTH23_ARATH Probable xyloglucan endotransglucosylase/hydrolase protein 23 OS=Arabidopsis thaliana GN=XTH23 PE=2 SV=1//8.56649e-118
OMO71176.1	418.356	166.27	1.3312	0.007444	0.047027	sp|Q9M2E2|SDR1_ARATH (+)-neomenthol dehydrogenase OS=Arabidopsis thaliana GN=SDR1 PE=1 SV=1//7.40343e-89
OMO71206.1	893.75	317.646	1.49245	0.0043862	0.031166	sp|P0CE10|Y4102_ARATH Putative uncharacterized protein At4g01020, chloroplastic OS=Arabidopsis thaliana GN=At4g01020 PE=4 SV=1//6.73543e-14
OMO71208.1	1342.11	519.397	1.36959	0.0075865	0.047655	sp|P0CE10|Y4102_ARATH Putative uncharacterized protein At4g01020, chloroplastic OS=Arabidopsis thaliana GN=At4g01020 PE=4 SV=1//7.77928e-16
OMO71225.1	12863.2	3688.02	1.80234	0.00054025	0.0056586	sp|Q9ZTX9|ARFD_ARATH Auxin response factor 4 OS=Arabidopsis thaliana GN=ARF4 PE=1 SV=1//0
OMO71292.1	7365.45	409.887	4.16748	8.8253e-14	1.2636e-11	sp|Q84ZN6|CESA8_ORYSJ Probable cellulose synthase A catalytic subunit 8 [UDP-forming] OS=Oryza sativa subsp. japonica GN=CESA8 PE=2 SV=1//0
OMO71303.1	2658.42	158.123	4.07145	3.0377e-13	3.8685e-11	sp|O22938|Y2182_ARATH Leucine-rich repeat receptor-like tyrosine-protein kinase At2g41820 OS=Arabidopsis thaliana GN=At2g41820 PE=1 SV=1//0
OMO71306.1	1094.97	297.831	1.87832	0.00043958	0.0047605	sp|O81825|DRL28_ARATH Probable disease resistance protein At4g27220 OS=Arabidopsis thaliana GN=At4g27220 PE=2 SV=1//4.67779e-09
OMO71307.1	225.374	39.2962	2.51986	1.1323e-05	0.00021455	sp|Q9LM02|SMT1_ARATH Cycloartenol-C-24-methyltransferase OS=Arabidopsis thaliana GN=SMT1 PE=2 SV=1//1.1877e-38
OMO71311.1	473.645	19.6999	4.58755	1.0401e-13	1.4655e-11	-//-
OMO71316.1	382.89	47.311	3.01669	1.8573e-07	5.9347e-06	sp|O22941|PXM16_ARATH Zinc-metallopeptidase, peroxisomal OS=Arabidopsis thaliana GN=PXM16 PE=2 SV=1//3.01716e-32
OMO71322.1	150.562	8.19316	4.1998	1.0208e-09	5.917e-08	-//-
OMO71323.1	141.613	2.06868	6.0971	3.7446e-14	5.7668e-12	-//-
OMO71324.1	322.441	15.6572	4.36414	4.2928e-12	4.135e-10	sp|O22941|PXM16_ARATH Zinc-metallopeptidase, peroxisomal OS=Arabidopsis thaliana GN=PXM16 PE=2 SV=1//2.71753e-95
OMO71337.1	31.5772	1	4.98081	0.00017603	0.0022173	-//-
OMO71358.1	52.3015	4.40456	3.56978	1.4974e-05	0.0002739	sp|A7SXZ6|OSGEP_NEMVE Probable tRNA threonylcarbamoyladenosine biosynthesis protein osgep OS=Nematostella vectensis GN=osgep PE=3 SV=1//8.38334e-177
OMO71367.1	1061.72	306.799	1.79103	0.00068403	0.0068973	sp|Q8GWK2|AP2L4_ARATH AP2-like ethylene-responsive transcription factor At2g41710 OS=Arabidopsis thaliana GN=At2g41710 PE=2 SV=2//2.66104e-146
OMO71519.1	2035.45	557.826	1.86746	0.0064868	0.042312	sp|P50699|TLPH_ARATH Thaumatin-like protein OS=Arabidopsis thaliana GN=At1g18250 PE=2 SV=2//2.53337e-140
OMO71538.1	321.914	71.9442	2.16172	0.00068872	0.0069314	sp|O77811|TRFL_HORSE Lactotransferrin (Fragment) OS=Equus caballus GN=LTF PE=1 SV=1//5.02323e-26
OMO71541.1	216.425	42.0251	2.36454	5.5184e-05	0.00081801	-//-
OMO71557.1	1046.86	245.434	2.09266	0.00016149	0.0020596	sp|Q9C7C1|TET6_ARATH Tetraspanin-6 OS=Arabidopsis thaliana GN=TET6 PE=2 SV=1//4.38009e-124
OMO71594.1	36.0971	1.71245	4.39775	1.1566e-05	0.00021809	sp|Q9M174|PTR40_ARATH Putative nitrate excretion transporter 4 OS=Arabidopsis thaliana GN=At3g45690 PE=5 SV=1//1.09441e-14
OMO71794.1	15.4255	1.35992	3.50372	0.0044564	0.031521	-//-
OMO71984.1	1400.23	189.165	2.88794	4.1154e-07	1.2097e-05	-//-
OMO72059.1	96.7577	13.8592	2.80353	6.6458e-05	0.0009604	-//-
OMO72060.1	50.3004	4.28769	3.5523	2.1449e-05	0.00037135	-//-
OMO72096.1	4778.15	332.94	3.84312	3.0795e-12	3.0899e-10	-//-
OMO72293.1	578.09	189.234	1.61112	0.0022175	0.018142	sp|Q9C5V6|TOP6B_ARATH DNA topoisomerase 6 subunit B OS=Arabidopsis thaliana GN=TOP6B PE=1 SV=1//0
OMO72306.1	86.5657	6.30626	3.77894	3.641e-07	1.0824e-05	-//-
OMO72307.1	3890.68	22.2584	7.44953	1.4593e-05	0.00026759	sp|O24370|LOX21_SOLTU Linoleate 13S-lipoxygenase 2-1, chloroplastic OS=Solanum tuberosum GN=LOX2.1 PE=1 SV=1//0
OMO72309.1	105.418	1.71245	5.94391	4.1799e-07	1.2207e-05	sp|O24370|LOX21_SOLTU Linoleate 13S-lipoxygenase 2-1, chloroplastic OS=Solanum tuberosum GN=LOX2.1 PE=1 SV=1//7.98498e-161
OMO72368.1	502.247	35.0419	3.84124	3.2115e-05	0.00052269	sp|Q9M8S6|SKOR_ARATH Potassium channel SKOR OS=Arabidopsis thaliana GN=SKOR PE=1 SV=1//0
OMO72389.1	2005.69	671.766	1.57807	0.0010682	0.0099703	sp|Q8W3Z3|CAS2_BETPL Cycloartenol synthase 2 OS=Betula platyphylla GN=CASBPX2 PE=1 SV=1//0
OMO72407.1	16578.3	2735.19	2.59958	7.4645e-07	2.0094e-05	sp|Q9ZR72|AB1B_ARATH ABC transporter B family member 1 OS=Arabidopsis thaliana GN=ABCB1 PE=1 SV=1//7.07727e-32
OMO72423.1	24786.8	7311.36	1.76136	0.0010908	0.010135	sp|Q9SZN7|HIP26_ARATH Heavy metal-associated isoprenylated plant protein 26 OS=Arabidopsis thaliana GN=HIPP26 PE=1 SV=1//2.15805e-09
OMO72444.1	236.374	69.0162	1.77607	0.0013081	0.011854	sp|Q9SJK6|WBC30_ARATH Putative white-brown complex homolog protein 30 OS=Arabidopsis thaliana GN=WBC30 PE=2 SV=3//0
OMO72451.1	22204.6	6310.55	1.81502	0.00038548	0.004267	sp|Q9LZG0|ADK2_ARATH Adenosine kinase 2 OS=Arabidopsis thaliana GN=ADK2 PE=1 SV=1//0
OMO72503.1	53.8728	9.87591	2.44757	0.0014926	0.013217	sp|Q9S7D9|ACCR1_ARATH Serine/threonine-protein kinase-like protein CCR1 OS=Arabidopsis thaliana GN=CCR1 PE=1 SV=1//1.2423e-21
OMO72522.1	1512.02	148.822	3.34482	1.6804e-09	9.2437e-08	sp|Q700D2|JKD_ARATH Zinc finger protein JACKDAW OS=Arabidopsis thaliana GN=JKD PE=1 SV=1//2.66347e-100
OMO72543.1	352.071	103.655	1.76407	0.0051001	0.035026	-//-
OMO72571.1	1591.47	144.798	3.45825	0.0059284	0.039646	sp|Q9ZQC6|IRX9_ARATH Probable beta-1,4-xylosyltransferase IRX9 OS=Arabidopsis thaliana GN=IRX9 PE=2 SV=1//2.81943e-156
OMO72625.1	259.656	49.194	2.40005	4.5851e-05	0.00070139	sp|Q9LXJ6|FDL21_ARATH F-box/FBD/LRR-repeat protein At3g52680 OS=Arabidopsis thaliana GN=At3g52680 PE=2 SV=2//1.61786e-13
OMO72658.1	232.385	57.467	2.01571	0.00045149	0.0048557	sp|Q6ZT07|TBCD9_HUMAN TBC1 domain family member 9 OS=Homo sapiens GN=TBC1D9 PE=1 SV=2//1.33805e-41
OMO72660.1	3325.56	102.602	5.01847	7.1207e-10	4.2578e-08	sp|Q9LHJ9|P2C38_ARATH Probable protein phosphatase 2C 38 OS=Arabidopsis thaliana GN=At3g12620 PE=2 SV=1//1.34072e-161
OMO72704.1	605.16	219.189	1.46514	0.0031707	0.024148	-//-
OMO72796.1	754.96	206.363	1.87122	0.00040362	0.0044363	-//-
OMO72812.1	71.299	6.9761	3.35339	0.0010945	0.010162	-//-
OMO72830.1	168.81	19.8206	3.09033	5.6366e-07	1.5696e-05	-//-
OMO72859.1	1075.18	283.971	1.92076	0.00035259	0.0039609	sp|Q9CA19|RT13_ARATH Small ribosomal subunit protein S13, mitochondrial OS=Arabidopsis thaliana GN=RPS13 PE=2 SV=1//5.70973e-46
OMO72912.1	56.5544	13.6478	2.05097	0.0051359	0.035227	-//-
OMO73107.1	501.483	37.6148	3.73683	1.4043e-10	9.687e-09	sp|Q9LEH3|PER15_IPOBA Peroxidase 15 OS=Ipomoea batatas GN=pod PE=1 SV=1//2.16719e-114
OMO73157.1	129.28	10.6663	3.59936	1.095e-07	3.7331e-06	sp|Q5FVJ6|BSCL2_RAT Seipin OS=Rattus norvegicus GN=Bscl2 PE=2 SV=1//2.31216e-07
OMO73176.1	242.659	45.0476	2.42941	0.00027538	0.0032265	sp|Q39224|SRG1_ARATH Protein SRG1 OS=Arabidopsis thaliana GN=SRG1 PE=2 SV=1//1.15624e-73
OMO73178.1	142.342	41.1178	1.79153	0.0043593	0.031008	sp|Q9M547|FLS_EUSER Flavonol synthase/flavanone 3-hydroxylase OS=Eustoma exaltatum subsp. russellianum GN=FLS PE=2 SV=1//2.18875e-37
OMO73181.1	41754.9	15648.4	1.41593	0.0050878	0.03496	sp|P21616|AVP_VIGRR Pyrophosphate-energized vacuolar membrane proton pump OS=Vigna radiata var. radiata PE=1 SV=3//0
OMO73231.1	142.72	42.4815	1.74828	0.0046736	0.032699	-//-
OMO73271.1	133.697	13.7925	3.27701	0.00071427	0.00714	sp|P80679|PERA2_ARMRU Peroxidase A2 OS=Armoracia rusticana GN=HRPA2 PE=1 SV=1//1.83781e-41
OMO73274.1	150.569	40.3683	1.89913	0.0014687	0.013049	-//-
OMO73355.1	12166.1	3957.98	1.62003	0.001193	0.010954	sp|Q6NPR7|PMTO_ARATH Probable methyltransferase PMT24 OS=Arabidopsis thaliana GN=At1g29470 PE=1 SV=1//7.99159e-15
OMO73406.1	39.4454	2.06868	4.25308	1.1568e-05	0.00021809	-//-
OMO73420.1	555.149	24.3641	4.51004	1.4384e-13	1.9845e-11	-//-
OMO73439.1	76.1868	5.93154	3.68306	1.1628e-06	2.9412e-05	sp|A8XGH1|RPAB1_CAEBR DNA-directed RNA polymerases I, II, and III subunit RPABC1 OS=Caenorhabditis briggsae GN=rpb-5 PE=3 SV=1//9.56179e-39
OMO73456.1	83.4066	13.8519	2.59007	0.000176	0.0022173	sp|Q93Z38|TAR4_ARATH Tryptophan aminotransferase-related protein 4 OS=Arabidopsis thaliana GN=TAR4 PE=2 SV=2//0
OMO73570.1	8220.55	2649.77	1.63337	0.001572	0.013784	sp|P37830|G6PD_SOLTU Glucose-6-phosphate 1-dehydrogenase, cytoplasmic isoform OS=Solanum tuberosum GN=G6PDH PE=2 SV=1//0
OMO73639.1	167.252	22.7298	2.87937	0.00010478	0.0014153	-//-
OMO73669.1	143.497	29.3251	2.29081	0.00035654	0.0040001	sp|Q9LK31|Y3272_ARATH Kelch repeat-containing protein At3g27220 OS=Arabidopsis thaliana GN=At3g27220 PE=1 SV=1//0
OMO73754.1	5153.85	1777.19	1.53605	0.0016151	0.014115	-//-
OMO73834.1	61075	16505.5	1.88764	0.00028308	0.0033048	sp|Q6VAF9|TBA4_GOSHI Tubulin alpha-4 chain OS=Gossypium hirsutum PE=2 SV=1//0
OMO73849.1	1084.19	98.4207	3.46151	1.1803e-10	8.2708e-09	sp|P42751|CCD11_ARATH Cyclin-D1-1 OS=Arabidopsis thaliana GN=CYCD1-1 PE=1 SV=3//3.1327e-66
OMO73857.1	51.0201	6.18569	3.04406	0.0032165	0.02442	-//-
OMO73882.1	250.18	10.7906	4.53512	0.004708	0.032896	sp|P26514|XYNA_STRLI Endo-1,4-beta-xylanase A OS=Streptomyces lividans GN=xlnA PE=1 SV=2//2.59916e-20
OMO73886.1	2578.95	189.161	3.76909	0.006366	0.041761	sp|P29675|SF3_HELAN Pollen-specific protein SF3 OS=Helianthus annuus GN=SF3 PE=2 SV=1//2.99012e-15
OMO73931.1	7774.93	546.516	3.83049	0.0028615	0.022307	-//-
OMO73954.1	3831.13	1045.07	1.87417	0.00019141	0.0023804	sp|Q948Z4|SNAK1_SOLTU Snakin-1 OS=Solanum tuberosum GN=SN1 PE=1 SV=1//9.12867e-25
OMO73963.1	84.0503	12.4938	2.75005	0.00010218	0.001386	sp|Q9LT67|BH113_ARATH Transcription factor bHLH113 OS=Arabidopsis thaliana GN=BHLH113 PE=2 SV=1//4.15562e-48
OMO73968.1	1805.02	396.285	2.18741	4.4424e-05	0.00068257	sp|Q39266|ZFP7_ARATH Zinc finger protein 7 OS=Arabidopsis thaliana GN=ZFP7 PE=2 SV=1//3.44788e-17
OMO73992.1	590.379	101.647	2.53807	4.2733e-05	0.00065774	sp|Q9FDW1|MYB44_ARATH Transcription factor MYB44 OS=Arabidopsis thaliana GN=MYB44 PE=2 SV=1//1.12291e-54
OMO74014.1	9939.26	3144.33	1.66039	0.0035617	0.026442	sp|O04130|SERA_ARATH D-3-phosphoglycerate dehydrogenase, chloroplastic OS=Arabidopsis thaliana GN=At1g17745 PE=1 SV=2//0
OMO74015.1	916.79	285.26	1.68431	0.001012	0.0095533	sp|Q8L9J9|CAES_ARATH Probable carbohydrate esterase At4g34215 OS=Arabidopsis thaliana GN=At4g34215 PE=1 SV=2//2.39155e-95
OMO74023.1	509.264	99.0992	2.36147	0.0018157	0.01544	sp|P42753|CCD31_ARATH Cyclin-D3-1 OS=Arabidopsis thaliana GN=CYCD3-1 PE=1 SV=3//1.64386e-96
OMO74085.1	237.542	61.3835	1.95226	0.0007724	0.0075757	-//-
OMO74099.1	17764.2	2603	2.77073	0.0010091	0.0095297	sp|O65862|CAMT1_POPTR Caffeoyl-CoA O-methyltransferase 1 OS=Populus trichocarpa GN=CCOAOMT1 PE=2 SV=1//1.04268e-172
OMO74103.1	3886.12	882.32	2.13896	0.00028085	0.0032831	sp|Q9SLN1|FPP7_ARATH Filament-like plant protein 7 OS=Arabidopsis thaliana GN=FPP7 PE=2 SV=2//9.94066e-08
OMO74154.1	2265.02	55.6174	5.34784	7.0458e-19	2.2219e-16	sp|Q9FMY1|C86B1_ARATH Cytochrome P450 86B1 OS=Arabidopsis thaliana GN=CYP86B1 PE=2 SV=1//1.92842e-67
OMO74160.1	50.8984	6.43244	2.98418	0.0058397	0.039171	-//-
OMO74161.1	1078.34	202.682	2.41152	7.8069e-06	0.00015584	sp|Q9C566|CYP40_ARATH Peptidyl-prolyl cis-trans isomerase CYP40 OS=Arabidopsis thaliana GN=CYP40 PE=2 SV=1//0
OMO74171.1	163.398	49.3701	1.72668	0.0048554	0.033642	sp|Q922M5|CDA7L_MOUSE Cell division cycle-associated 7-like protein OS=Mus musculus GN=Cdca7l PE=2 SV=1//6.31967e-24
OMO74174.1	254.507	16.1247	3.98036	0.00024371	0.0029208	-//-
OMO74180.1	229.439	71.3954	1.68421	0.0021984	0.018006	sp|Q6RYA0|SABP2_TOBAC Salicylic acid-binding protein 2 OS=Nicotiana tabacum GN=SABP2 PE=1 SV=1//7.17602e-40
OMO74242.1	255.597	75.5932	1.75754	0.002313	0.018754	sp|Q8L840|RQL4A_ARATH ATP-dependent DNA helicase Q-like 4A OS=Arabidopsis thaliana GN=RECQL4A PE=2 SV=1//0
OMO74247.1	869.023	23.3549	5.2176	1.7964e-17	4.5754e-15	sp|O23693|MLO4_ARATH MLO-like protein 4 OS=Arabidopsis thaliana GN=MLO4 PE=2 SV=2//0
OMO74269.1	14786.9	1495.47	3.30565	1.151e-09	6.5995e-08	sp|Q942D4|BURP3_ORYSJ BURP domain-containing protein 3 OS=Oryza sativa subsp. japonica GN=BURP3 PE=2 SV=1//1.23816e-53
OMO74270.1	78581.5	1235.18	5.9914	1.4471e-07	4.7442e-06	sp|P17772|OSS2_PEA Organ-specific protein S2 OS=Pisum sativum PE=2 SV=1//7.22407e-21
OMO74273.1	1557.12	223.947	2.79766	3.8076e-06	8.3013e-05	sp|Q6NKZ9|Y4345_ARATH Probable receptor-like serine/threonine-protein kinase At4g34500 OS=Arabidopsis thaliana GN=At4g34500 PE=2 SV=1//0
OMO74281.1	11420.8	106.267	6.74782	2.6732e-18	7.6968e-16	sp|P17772|OSS2_PEA Organ-specific protein S2 OS=Pisum sativum PE=2 SV=1//7.96898e-19
OMO74282.1	60385.2	5502.06	3.45615	0.00034597	0.0039064	sp|P17772|OSS2_PEA Organ-specific protein S2 OS=Pisum sativum PE=2 SV=1//7.54564e-24
OMO74316.1	2935.73	839.622	1.80591	0.00033833	0.00383	sp|P51820|DRTS_SOYBN Bifunctional dihydrofolate reductase-thymidylate synthase OS=Glycine max PE=1 SV=1//0
OMO74331.1	194.572	8.23398	4.56257	3.8353e-10	2.4422e-08	sp|E1U332|ALL12_OLEEU Isoflavone reductase-like protein OS=Olea europaea PE=1 SV=1//2.03682e-166
OMO74336.1	12.2329	1	3.61269	0.0053975	0.036698	sp|Q9ZPV9|SY112_ARATH Syntaxin-112 OS=Arabidopsis thaliana GN=SYP112 PE=2 SV=2//1.05873e-93
OMO74382.1	317.597	78.7739	2.01141	0.0002439	0.0029208	sp|Q39547|CUCM1_CUCME Cucumisin OS=Cucumis melo PE=1 SV=1//1.63035e-23
OMO74444.1	127.417	26.8653	2.24574	0.0071694	0.045663	sp|P48496|TPIC_SPIOL Triosephosphate isomerase, chloroplastic OS=Spinacia oleracea GN=TPIP1 PE=1 SV=1//2.48196e-14
OMO74479.1	6204.41	1955.42	1.66581	0.001069	0.0099741	sp|O65351|SUBL_ARATH Subtilisin-like protease OS=Arabidopsis thaliana GN=ARA12 PE=1 SV=1//1.05695e-24
OMO74482.1	6224.86	891.903	2.80308	1.2103e-07	4.079e-06	sp|Q9ZNT3|ADF5_ARATH Actin-depolymerizing factor 5 OS=Arabidopsis thaliana GN=ADF5 PE=1 SV=1//6.39366e-87
OMO74488.1	3484.69	141.139	4.62585	2.2389e-06	5.2186e-05	sp|P28493|PR5_ARATH Pathogenesis-related protein 5 OS=Arabidopsis thaliana GN=At1g75040 PE=1 SV=1//5.00041e-81
OMO74491.1	793.257	154.039	2.36449	0.0001392	0.0018227	sp|Q8L883|LAX5_MEDTR Auxin transporter-like protein 5 OS=Medicago truncatula GN=LAX5 PE=2 SV=1//0
OMO74516.1	16.1786	1	4.01601	0.00090916	0.0087225	-//-
OMO74532.1	223.093	49.747	2.16497	0.00019211	0.0023869	-//-
OMO74539.1	471.456	42.0719	3.4862	1.1826e-09	6.7513e-08	sp|Q88FY2|6HN3M_PSEPK 6-hydroxynicotinate 3-monooxygenase OS=Pseudomonas putida (strain KT2440) GN=nicC PE=1 SV=1//7.12284e-15
OMO74589.1	436.865	3.13735	7.1215	1.9957e-18	5.8094e-16	sp|Q9FXW4|C80B2_COPJA Probable (S)-N-methylcoclaurine 3&apos;-hydroxylase isozyme 2 OS=Coptis japonica GN=CYP80B2 PE=2 SV=1//1.73341e-117
OMO74590.1	41.3163	1	5.36864	8.1803e-07	2.1638e-05	sp|O64900|C80B2_ESCCA (S)-N-methylcoclaurine 3&apos;-hydroxylase isozyme 2 OS=Eschscholzia californica GN=CYP80B2 PE=2 SV=1//1.27237e-119
OMO74591.1	485.446	4.06875	6.89858	3.1036e-08	1.2252e-06	sp|Q9FXW4|C80B2_COPJA Probable (S)-N-methylcoclaurine 3&apos;-hydroxylase isozyme 2 OS=Coptis japonica GN=CYP80B2 PE=2 SV=1//1.67975e-118
OMO74592.1	789.266	168.948	2.22393	0.002447	0.019656	sp|O64899|C80B1_ESCCA (S)-N-methylcoclaurine 3&apos;-hydroxylase isozyme 1 (Fragment) OS=Eschscholzia californica GN=CYP80B1 PE=2 SV=1//1.2443e-117
OMO74615.1	414.401	38.3126	3.43514	0.00016125	0.0020575	-//-
OMO74616.1	1394.23	53.4169	4.70603	5.1596e-05	0.00077172	-//-
OMO74619.1	2050.18	394.41	2.37798	5.6233e-06	0.00011692	sp|Q9FPS9|UBP15_ARATH Ubiquitin carboxyl-terminal hydrolase 15 OS=Arabidopsis thaliana GN=UBP15 PE=2 SV=2//0
OMO74620.1	169.994	3.8646	5.45902	2.6191e-13	3.4176e-11	-//-
OMO74644.1	490.091	59.0458	3.05314	1.1696e-07	3.9653e-06	sp|Q9T048|DRL27_ARATH Disease resistance protein At4g27190 OS=Arabidopsis thaliana GN=At4g27190 PE=2 SV=1//5.25073e-80
OMO74650.1	550.971	40.6436	3.76088	1.2361e-11	1.0878e-09	sp|Q9SYM9|Y1853_ARATH Receptor-like serine/threonine-protein kinase At1g78530 OS=Arabidopsis thaliana GN=At1g78530 PE=2 SV=1//9.91765e-07
OMO74703.1	128.786	23.0581	2.48163	6.5717e-05	0.00095124	-//-
OMO74706.1	1712.62	630.051	1.44266	0.0046366	0.032476	-//-
OMO74783.1	1884.31	12.132	7.27907	5.6759e-14	8.3528e-12	-//-
OMO74784.1	588.075	3.24682	7.50083	9.6508e-16	1.8797e-13	-//-
OMO74860.1	3293.88	85.0004	5.27617	0.0010152	0.0095766	sp|Q9SF32|IQD1_ARATH Protein IQ-DOMAIN 1 OS=Arabidopsis thaliana GN=IQD1 PE=1 SV=1//8.97795e-14
OMO74915.1	58.906	8.1541	2.85282	0.00034778	0.0039218	sp|P30236|HSP41_SOYBN 22.0 kDa class IV heat shock protein OS=Glycine max GN=HSP22.0 PE=3 SV=1//1.52194e-70
OMO74920.1	187.136	55.4687	1.75434	0.0030892	0.023678	-//-
OMO74957.1	7294.84	1887.82	1.95016	0.00011562	0.001546	sp|O64765|UAP1_ARATH Probable UDP-N-acetylglucosamine pyrophosphorylase OS=Arabidopsis thaliana GN=At2g35020 PE=2 SV=1//0
OMO74992.1	15.1223	1	3.91861	0.0015091	0.013334	-//-
OMO75003.1	3142.75	468.741	2.74516	3.3258e-05	0.00053684	sp|Q39732|GCSH_FLAAN Glycine cleavage system H protein, mitochondrial OS=Flaveria anomala GN=GDCSH PE=2 SV=1//8.89499e-57
OMO75078.1	1488.02	51.0719	4.86472	6.0885e-13	7.168e-11	sp|B9FSC8|OPR11_ORYSJ Putative 12-oxophytodienoate reductase 11 OS=Oryza sativa subsp. japonica GN=OPR11 PE=2 SV=1//0
OMO75082.1	4920.9	1630.51	1.5936	0.004852	0.033641	sp|F4I114|Y1960_ARATH Probable serine/threonine-protein kinase At1g09600 OS=Arabidopsis thaliana GN=At1g09600 PE=3 SV=1//0
OMO75089.1	206.433	52.5894	1.97283	0.00075275	0.0074429	-//-
OMO75094.1	13177.8	3348.73	1.97643	5.6727e-05	0.00083947	sp|Q15435|PP1R7_HUMAN Protein phosphatase 1 regulatory subunit 7 OS=Homo sapiens GN=PPP1R7 PE=1 SV=1//4.69284e-08
OMO75098.1	1463.84	287.943	2.34591	0.00015762	0.002017	-//-
OMO75145.1	60.0243	14.4567	2.05381	0.0035948	0.026618	sp|Q9STW5|MACP2_ARATH MACPF domain-containing protein At4g24290 OS=Arabidopsis thaliana GN=At4g24290 PE=2 SV=1//0
OMO75147.1	142.926	13.3621	3.41904	0.00019684	0.0024319	-//-
OMO75184.1	27.3257	1	4.77219	1.1447e-05	0.00021628	-//-
OMO75193.1	602.485	61.0425	3.30304	0.0045895	0.032255	-//-
OMO75232.1	742.974	163.217	2.18652	6.8347e-05	0.00098127	sp|Q9ZQF1|PP152_ARATH Pentatricopeptide repeat-containing protein At2g15630, mitochondrial OS=Arabidopsis thaliana GN=At2g15630 PE=2 SV=1//8.04206e-16
OMO75327.1	93.4684	2.4323	5.26409	4.2315e-05	0.00065206	sp|Q9T072|BH025_ARATH Transcription factor bHLH25 OS=Arabidopsis thaliana GN=BHLH25 PE=2 SV=2//7.66428e-58
OMO75341.1	96.9035	1	6.59848	0.0035312	0.026275	sp|Q9LPM9|BCAT6_ARATH Branched-chain-amino-acid aminotransferase 6 OS=Arabidopsis thaliana GN=BCAT6 PE=1 SV=1//3.5469e-156
OMO75444.1	817.905	274.328	1.57603	0.0026532	0.021017	-//-
OMO75495.1	186.87	4.39716	5.40932	0.00091568	0.0087755	-//-
OMO75505.1	358.329	72.5049	2.30513	0.0023095	0.018731	sp|P87027|SPG1_SCHPO Septum-promoting GTP-binding protein 1 OS=Schizosaccharomyces pombe (strain 972 / ATCC 24843) GN=spg1 PE=1 SV=1//1.08007e-52
OMO75507.1	946.843	355.727	1.41235	0.0061115	0.040573	sp|Q9SDQ4|GLR37_ARATH Glutamate receptor 3.7 OS=Arabidopsis thaliana GN=GLR3.7 PE=2 SV=2//0
OMO75522.1	677.239	17.2491	5.29507	3.3119e-05	0.00053591	-//-
OMO75543.1	691.565	178.699	1.95233	0.00016552	0.0021018	-//-
OMO75550.1	12277.3	3042.93	2.01245	9.8121e-05	0.0013411	sp|P93472|DIM_PEA Delta(24)-sterol reductase OS=Pisum sativum GN=DIM PE=1 SV=1//0
OMO75677.1	1002.39	348.866	1.5227	0.0026782	0.021183	-//-
OMO75686.1	723.095	267.831	1.43286	0.0026187	0.020812	sp|Q9SE45|ANXD3_ARATH Annexin D3 OS=Arabidopsis thaliana GN=ANN3 PE=2 SV=2//2.84886e-133
OMO75822.1	390.323	63.9255	2.61021	3.5571e-06	7.7999e-05	sp|Q23892|GLUA_DICDI Lysosomal beta glucosidase OS=Dictyostelium discoideum GN=gluA PE=1 SV=2//6.81981e-18
OMO75830.1	417.521	151.829	1.4594	0.0049049	0.033932	sp|Q9LRR4|R13L1_ARATH Putative disease resistance RPP13-like protein 1 OS=Arabidopsis thaliana GN=RPPL1 PE=2 SV=1//0
OMO75916.1	5958.52	2196.28	1.43989	0.0037467	0.0275	sp|Q9M8Y0|SEC_ARATH Probable UDP-N-acetylglucosamine--peptide N-acetylglucosaminyltransferase SEC OS=Arabidopsis thaliana GN=SEC PE=2 SV=1//0
OMO75960.1	211.375	49.6951	2.08863	0.0053479	0.036445	sp|Q9FK16|AGP22_ARATH Arabinogalactan peptide 22 OS=Arabidopsis thaliana GN=AGP22 PE=3 SV=1//3.22041e-07
OMO76002.1	100.55	21.8873	2.19974	0.0010449	0.0097945	sp|Q9SUE3|CRF4_ARATH Ethylene-responsive transcription factor CRF4 OS=Arabidopsis thaliana GN=CRF4 PE=1 SV=2//3.396e-10
OMO76089.1	3311.14	1114.03	1.57155	0.0017782	0.015209	sp|Q9FZ45|Y1686_ARATH Uncharacterized membrane protein At1g16860 OS=Arabidopsis thaliana GN=At1g16860 PE=1 SV=1//0
OMO76091.1	4532.63	1698.31	1.41625	0.0052643	0.035996	sp|Q9FZ45|Y1686_ARATH Uncharacterized membrane protein At1g16860 OS=Arabidopsis thaliana GN=At1g16860 PE=1 SV=1//0
OMO76101.1	191.706	4.40086	5.44496	0.00025288	0.0030105	sp|Q9SXB8|Y1133_ARATH G-type lectin S-receptor-like serine/threonine-protein kinase At1g11330 OS=Arabidopsis thaliana GN=At1g11330 PE=1 SV=3//0
OMO76106.1	7106.61	2374.3	1.58166	0.001119	0.01036	sp|Q8W486|Y1491_ARATH Uncharacterized protein At1g04910 OS=Arabidopsis thaliana GN=At1g04910 PE=1 SV=1//4.13089e-14
OMO76117.1	134.529	34.9898	1.94291	0.0031417	0.023976	-//-
OMO76142.1	552.606	66.7923	3.0485	5.3589e-08	1.9688e-06	sp|C0LGU5|Y5457_ARATH Probable LRR receptor-like serine/threonine-protein kinase At5g45780 OS=Arabidopsis thaliana GN=At5g45780 PE=2 SV=1//0
OMO76148.1	12901.1	1417.87	3.18569	0.0007722	0.0075757	sp|Q8LPK5|CESA8_ARATH Cellulose synthase A catalytic subunit 8 [UDP-forming] OS=Arabidopsis thaliana GN=CESA8 PE=1 SV=1//1.72746e-56
OMO76149.1	135.403	43.1459	1.64996	0.0054462	0.036953	sp|Q8C4V1|RHG24_MOUSE Rho GTPase-activating protein 24 OS=Mus musculus GN=Arhgap24 PE=2 SV=2//1.45128e-08
OMO76167.1	854.445	60.2167	3.82675	2.6734e-11	2.1722e-09	-//-
OMO76170.1	632.672	202.488	1.64362	0.0026663	0.021101	sp|Q4V8W7|UBTD1_DANRE Ubiquitin domain-containing protein 1 OS=Danio rerio GN=ubtd1 PE=2 SV=1//4.00708e-15
OMO76179.1	1632.13	117.085	3.80113	1.2991e-11	1.1282e-09	sp|Q9ZV88|BEH4_ARATH BES1/BZR1 homolog protein 4 OS=Arabidopsis thaliana GN=BEH4 PE=1 SV=1//1.61943e-89
OMO76187.1	182.756	63.766	1.51906	0.0060686	0.040374	-//-
OMO76201.1	366.205	121.211	1.59513	0.0030817	0.023644	-//-
OMO76207.1	1706.94	203.994	3.06481	2.8688e-08	1.1462e-06	-//-
OMO76210.1	934.687	195.025	2.26082	2.151e-05	0.00037217	-//-
OMO76212.1	105.462	5.7478	4.19757	1.1378e-06	2.8868e-05	sp|Q9SIM9|ORE9_ARATH F-box protein ORE9 OS=Arabidopsis thaliana GN=ORE9 PE=1 SV=2//1.52089e-09
OMO76216.1	501.638	186.821	1.42499	0.006126	0.040639	-//-
OMO76229.1	2491.2	152.069	4.03405	9.7919e-13	1.1083e-10	sp|Q94C70|NAT2_ARATH Nucleobase-ascorbate transporter 2 OS=Arabidopsis thaliana GN=NAT2 PE=2 SV=2//0
OMO76266.1	87.674	1.35992	6.01055	0.0068241	0.04395	sp|O49523|DSEL_ARATH Phospholipase A1-IIgamma OS=Arabidopsis thaliana GN=DSEL PE=1 SV=1//6.89898e-95
OMO76278.1	963.377	152.758	2.65685	1.2507e-06	3.1166e-05	sp|Q9S7Y1|BH030_ARATH Transcription factor bHLH30 OS=Arabidopsis thaliana GN=BHLH30 PE=1 SV=1//1.16656e-31
OMO76279.1	470.628	120.118	1.97014	0.00022601	0.0027431	sp|Q01292|ILV5_SPIOL Ketol-acid reductoisomerase, chloroplastic OS=Spinacia oleracea GN=AHRI PE=1 SV=1//0
OMO76295.1	770.199	4.91848	7.29088	2.0421e-13	2.732e-11	sp|A2ZW16|PLA1_ORYSJ Phospholipase A1-II 1 OS=Oryza sativa subsp. japonica GN=Os01g0651100 PE=2 SV=2//1.63999e-87
OMO76331.1	4399.59	1064.27	2.0475	8.9572e-05	0.0012358	sp|O23661|ARFC_ARATH Auxin response factor 3 OS=Arabidopsis thaliana GN=ARF3 PE=1 SV=2//0
OMO76372.1	175.284	46.4376	1.91633	0.00078581	0.0076922	-//-
OMO76397.1	1084.38	245.748	2.14162	5.0073e-05	0.00075578	sp|Q9FKW0|RNG1A_ARATH Putative E3 ubiquitin-protein ligase RING1a OS=Arabidopsis thaliana GN=RING1A PE=1 SV=2//1.08723e-105
OMO76398.1	22989.2	3502.32	2.71458	0.0035975	0.026618	sp|Q05349|12KD_FRAAN Auxin-repressed 12.5 kDa protein OS=Fragaria ananassa PE=2 SV=1//1.3764e-43
OMO76403.1	239.325	51.8643	2.20616	7.9087e-05	0.0011149	-//-
OMO76435.1	513.746	129.424	1.98895	0.0001957	0.002423	-//-
OMO76439.1	278.969	8.65679	5.01013	7.0467e-06	0.00014282	-//-
OMO76443.1	4168.51	60.7197	6.10122	0.00027839	0.0032572	sp|Q03211|PEXLP_TOBAC Pistil-specific extensin-like protein OS=Nicotiana tabacum PE=2 SV=1//3.08308e-19
OMO76491.1	30508.8	588.452	5.69616	4.5625e-07	1.308e-05	sp|P43309|PPO_MALDO Polyphenol oxidase, chloroplastic OS=Malus domestica PE=2 SV=1//0
OMO76498.1	84.2557	6.56972	3.68087	1.3045e-06	3.2324e-05	-//-
OMO76499.1	879.445	30.3516	4.85675	1.3761e-09	7.7393e-08	sp|P14749|AGAL_CYATE Alpha-galactosidase OS=Cyamopsis tetragonoloba PE=1 SV=1//7.72113e-172
OMO76505.1	99.7061	21.5422	2.21052	0.0010185	0.0095942	sp|O04084|SCP31_ARATH Serine carboxypeptidase-like 31 OS=Arabidopsis thaliana GN=SCPL31 PE=2 SV=2//1.67322e-128
OMO76516.1	57.0339	7.26176	2.97343	0.00015844	0.0020265	-//-
OMO76563.1	988.002	64.241	3.94295	1.1881e-07	4.0144e-06	sp|Q53FA7|QORX_HUMAN Quinone oxidoreductase PIG3 OS=Homo sapiens GN=TP53I3 PE=1 SV=2//1.01812e-71
OMO76573.1	3438.51	662.114	2.37663	0.00015321	0.001971	sp|Q38945|DPNPH_ARATH PAP-specific phosphatase HAL2-like OS=Arabidopsis thaliana GN=AHL PE=2 SV=1//2.94692e-173
OMO76579.1	984.761	373.776	1.3976	0.0060103	0.040098	-//-
OMO76618.1	2407.29	715.066	1.75126	0.00058212	0.0060375	sp|O81906|B120_ARATH G-type lectin S-receptor-like serine/threonine-protein kinase B120 OS=Arabidopsis thaliana GN=B120 PE=1 SV=1//1.5103e-118
OMO76647.1	515.352	171.877	1.58418	0.0042544	0.03045	sp|Q9LG23|PPR82_ARATH Pentatricopeptide repeat-containing protein At1g55890, mitochondrial OS=Arabidopsis thaliana GN=At1g55890 PE=1 SV=1//8.00356e-134
OMO76649.1	23.9778	3.79418	2.65984	0.0052629	0.035995	-//-
OMO76657.1	497.757	46.8229	3.41015	0.00046571	0.0049824	-//-
OMO76658.1	2594.23	711.507	1.86636	0.00025112	0.002995	sp|A4W916|WRBA_ENT38 Flavoprotein WrbA OS=Enterobacter sp. (strain 638) GN=wrbA PE=3 SV=1//4.52628e-55
OMO76677.1	2899.01	829.144	1.80587	0.00070315	0.0070472	sp|Q9SEV0|BAN_ARATH Anthocyanidin reductase OS=Arabidopsis thaliana GN=BAN PE=1 SV=2//9.53819e-153
OMO76679.1	45.8525	1	5.51893	0.0024018	0.019373	sp|Q84LB2|AFS1_MALDO (E,E)-alpha-farnesene synthase OS=Malus domestica GN=AFS1 PE=1 SV=2//4.24985e-13
OMO76689.1	803.58	190.82	2.07423	0.0020788	0.017273	-//-
OMO76701.1	1922.57	759.5	1.33991	0.0064008	0.041927	sp|Q9LRJ9|CRR38_ARATH Cysteine-rich repeat secretory protein 38 OS=Arabidopsis thaliana GN=CRRSP38 PE=2 SV=1//1.45577e-29
OMO76741.1	116.213	1.35623	6.42102	0.0033684	0.025319	sp|O50046|TRPB_CAMAC Tryptophan synthase beta chain 2, chloroplastic OS=Camptotheca acuminata GN=TSB PE=2 SV=1//0
OMO76746.1	11.9497	1	3.5789	0.0075366	0.047431	-//-
OMO76802.1	818.819	86.7277	3.23898	0.0063843	0.041856	-//-
OMO76809.1	3522.54	984.1	1.83974	0.00040758	0.0044705	-//-
OMO76810.1	402.991	6.68659	5.91333	3.3592e-18	9.5679e-16	-//-
OMO76811.1	238.539	6.7107	5.15162	1.3773e-13	1.9101e-11	-//-
OMO76823.1	2317.2	840.616	1.46286	0.0030216	0.023247	sp|O65399|E131_ARATH Glucan endo-1,3-beta-glucosidase 1 OS=Arabidopsis thaliana GN=At1g11820 PE=1 SV=3//0
OMO76840.1	7092.4	1050.83	2.75474	0.00069845	0.0070133	sp|O65390|APA1_ARATH Aspartic proteinase A1 OS=Arabidopsis thaliana GN=APA1 PE=1 SV=1//0
OMO76854.1	24.8908	3.14475	2.9846	0.0041174	0.029646	-//-
OMO76869.1	1618.91	534.298	1.59931	0.001279	0.011627	sp|Q641Z6|EHD1_RAT EH domain-containing protein 1 OS=Rattus norvegicus GN=Ehd1 PE=1 SV=1//7.11252e-148
OMO76873.1	314.411	102.403	1.6184	0.0030821	0.023644	sp|Q9ZVN4|Y1500_ARATH Probable tyrosine-protein phosphatase At1g05000 OS=Arabidopsis thaliana GN=At1g05000 PE=1 SV=1//2.63307e-99
OMO76898.1	3156.97	671.23	2.23366	2.7829e-05	0.00046276	sp|P46608|HSBH1_SOYBN Homeobox protein SBH1 OS=Glycine max GN=H1 PE=2 SV=1//1.29915e-125
OMO76902.1	4014.01	1044.44	1.94231	0.0001077	0.0014466	sp|Q6R2J8|SRF8_ARATH Protein STRUBBELIG-RECEPTOR FAMILY 8 OS=Arabidopsis thaliana GN=SRF8 PE=2 SV=1//0
OMO76938.1	66665	2376.31	4.81013	5.7064e-17	1.3496e-14	-//-
OMO76961.1	47.7017	9.12825	2.38563	0.0054925	0.037177	-//-
OMO76972.1	29.6072	4.17822	2.82499	0.0028938	0.022492	-//-
OMO76988.1	718.036	268.453	1.41939	0.0073551	0.046532	sp|Q9FIK7|THIC2_ARATH Probable acetyl-CoA acetyltransferase, cytosolic 2 OS=Arabidopsis thaliana GN=At5g47720 PE=2 SV=1//0
OMO77123.1	1196.49	451.888	1.40477	0.0067347	0.043511	sp|Q6XLQ7|CALU_RABIT Calumenin OS=Oryctolagus cuniculus GN=CALU PE=1 SV=2//6.48105e-17
OMO77193.1	1809.89	421.741	2.10147	0.00024389	0.0029208	sp|Q9LQL2|PTR14_ARATH Nitrate transporter 1.5 OS=Arabidopsis thaliana GN=NRT1.5 PE=1 SV=2//0
OMO77197.1	81.4183	6.79236	3.58337	2.1564e-06	5.055e-05	-//-
OMO77217.1	33.582	1.93139	4.11997	0.00029067	0.0033755	-//-
OMO77225.1	77.2065	14.9484	2.36873	0.00076998	0.0075652	sp|B5BSX1|BAMO_GLYUR Beta-amyrin 11-oxidase OS=Glycyrrhiza uralensis GN=CYP88D6 PE=1 SV=1//2.64042e-156
OMO77258.1	4062.41	1666.77	1.28529	0.0047687	0.033189	sp|Q93ZB1|LOL1_ARATH Protein LOL1 OS=Arabidopsis thaliana GN=LOL1 PE=2 SV=1//3.52727e-31
OMO77359.1	335.753	39.6375	3.08246	0.0012653	0.011518	sp|Q9AWK2|CML11_ORYSJ Probable calcium-binding protein CML11 OS=Oryza sativa subsp. japonica GN=CML11 PE=2 SV=1//3.70839e-72
OMO77367.1	3120.86	566.396	2.46206	1.8715e-06	4.4542e-05	sp|Q9C616|KAN2_ARATH Probable transcription factor KAN2 OS=Arabidopsis thaliana GN=KAN2 PE=2 SV=1//7.23518e-11
OMO77458.1	232.044	26.754	3.11657	2.8679e-07	8.7825e-06	-//-
OMO77488.1	60.6412	1.71985	5.13994	1.5777e-08	6.7516e-07	sp|Q9FML4|LOB_ARATH Protein LATERAL ORGAN BOUNDARIES OS=Arabidopsis thaliana GN=LOB PE=2 SV=1//3.85999e-72
OMO77491.1	278.856	46.9712	2.56967	1.2074e-05	0.00022708	sp|P35602|AP1M_CAEEL AP-1 complex subunit mu-1-I OS=Caenorhabditis elegans GN=unc-101 PE=2 SV=2//0
OMO77567.1	699.538	221.074	1.66188	0.0017436	0.01499	sp|Q9STS3|CDC23_ARATH Anaphase-promoting complex subunit 8 OS=Arabidopsis thaliana GN=APC8 PE=1 SV=1//0
OMO77595.1	79.3112	15.3567	2.36865	0.0005839	0.0060512	-//-
OMO77606.1	2286.75	676.374	1.75741	0.00059513	0.0061485	sp|F4I6M4|SP2L_ARATH Microtubule-associated protein SPIRAL2-like OS=Arabidopsis thaliana GN=SP2L PE=2 SV=1//5.27458e-37
OMO77642.1	6759.9	363.238	4.21802	5.619e-14	8.3152e-12	-//-
OMO77650.1	429.666	106.285	2.01528	0.00014761	0.0019149	sp|Q9LR47|IP5P3_ARATH Type I inositol 1,4,5-trisphosphate 5-phosphatase CVP2 OS=Arabidopsis thaliana GN=CVP2 PE=1 SV=2//0
OMO77655.1	9848.15	3254.73	1.59732	0.0015387	0.013532	-//-
OMO77658.1	1799.17	69.5106	4.69396	1.6424e-11	1.3944e-09	sp|Q2QMH1|NEK2_ORYSJ Serine/threonine-protein kinase Nek2 OS=Oryza sativa subsp. japonica GN=NEK2 PE=2 SV=1//0
OMO77690.1	1646.78	18.8651	6.44778	8.917e-24	6.9471e-21	sp|O04408|KSA_PEA Ent-copalyl diphosphate synthase, chloroplastic OS=Pisum sativum PE=2 SV=1//1.96252e-29
OMO77708.1	631.529	208.996	1.59538	0.0030885	0.023678	-//-
OMO77716.1	510.484	137.085	1.8968	0.00032937	0.0037413	sp|B9DHT4|ARIA_ARATH ARM REPEAT PROTEIN INTERACTING WITH ABF2 OS=Arabidopsis thaliana GN=ARIA PE=1 SV=2//0
OMO77830.1	397.654	130.847	1.60363	0.0028575	0.022282	sp|P0A9T5|TAS_SHIFL Protein tas OS=Shigella flexneri GN=tas PE=3 SV=1//3.83125e-88
OMO77844.1	95.7674	6.36557	3.91117	2.5993e-07	8.0156e-06	sp|Q6NZQ4|PAXI1_MOUSE PAX-interacting protein 1 OS=Mus musculus GN=Paxip1 PE=1 SV=1//1.98691e-27
OMO77862.1	731.913	177.681	2.04238	4.188e-05	0.00064723	-//-
OMO78023.1	840.425	274.425	1.61471	0.0021142	0.017485	sp|O81242|RHL1_ARATH DNA-binding protein RHL1 OS=Arabidopsis thaliana GN=RHL1 PE=1 SV=1//4.84067e-93
OMO78036.1	3268.42	840.95	1.9585	0.00013632	0.0017885	sp|Q9LUN2|YSL5_ARATH Probable metal-nicotianamine transporter YSL5 OS=Arabidopsis thaliana GN=YSL5 PE=1 SV=1//0
OMO78092.1	797.786	147.632	2.43399	0.00030835	0.0035467	sp|Q8GYD9|SDE3_ARATH Probable RNA helicase SDE3 OS=Arabidopsis thaliana GN=SDE3 PE=1 SV=1//3.72938e-46
OMO78160.1	2503.13	631.052	1.9879	7.0426e-05	0.0010051	-//-
OMO78172.1	2154.86	804.033	1.42226	0.0064447	0.042089	-//-
OMO78173.1	1081.34	106.988	3.3373	2.3848e-06	5.5075e-05	sp|Q8BZW8|NHLC2_MOUSE NHL repeat-containing protein 2 OS=Mus musculus GN=Nhlrc2 PE=2 SV=1//3.29562e-07
OMO78198.1	687.559	30.9361	4.47412	0.00033005	0.0037474	sp|Q8S528|AL2B7_ARATH Aldehyde dehydrogenase family 2 member B7, mitochondrial OS=Arabidopsis thaliana GN=ALDH2B7 PE=2 SV=2//0
OMO78235.1	554.454	182.535	1.60289	0.0025297	0.020214	sp|Q9FXT6|PEX14_ARATH Peroxisomal membrane protein PEX14 OS=Arabidopsis thaliana GN=PEX14 PE=1 SV=2//2.30797e-45
OMO78245.1	1181.21	198.985	2.56954	8.7722e-06	0.00017251	sp|Q949Z1|PGLR4_ARATH Polygalacturonase At1g48100 OS=Arabidopsis thaliana GN=At1g48100 PE=2 SV=1//1.8517e-123
OMO78275.1	15391.9	5175.31	1.57245	0.0017632	0.01512	sp|Q9SGY2|ACLA1_ARATH ATP-citrate synthase alpha chain protein 1 OS=Arabidopsis thaliana GN=ACLA-1 PE=1 SV=1//0
OMO78286.1	1604.75	282.977	2.50359	1.7224e-06	4.129e-05	sp|Q9LPV5|NRT25_ARATH High affinity nitrate transporter 2.5 OS=Arabidopsis thaliana GN=NRT2.5 PE=2 SV=1//0
OMO78293.1	1867.64	11.3101	7.36746	5.5036e-28	9.8468e-25	sp|Q84JS6|KNAT6_ARATH Homeobox protein knotted-1-like 6 OS=Arabidopsis thaliana GN=KNAT6 PE=1 SV=1//2.15905e-48
OMO78294.1	1418.34	10.0151	7.14588	2.5499e-26	3.3772e-23	sp|Q84JS6|KNAT6_ARATH Homeobox protein knotted-1-like 6 OS=Arabidopsis thaliana GN=KNAT6 PE=1 SV=1//3.09839e-53
OMO78305.1	139.599	12.4585	3.48608	1.5497e-07	5.043e-06	sp|Q6NU05|HEBP1_XENLA Heme-binding protein 1 OS=Xenopus laevis GN=hebp1 PE=2 SV=1//2.85075e-09
OMO78319.1	667.083	150.122	2.15173	6.3642e-05	0.00092424	-//-
OMO78350.1	769.459	277.619	1.47074	0.0038786	0.028264	sp|O61967|LAP1_CAEEL Protein lap1 OS=Caenorhabditis elegans GN=let-413 PE=1 SV=3//5.92805e-10
OMO78428.1	70.2628	18.9077	1.89378	0.0048201	0.033468	sp|Q9SR34|TAC1_ARATH Transcriptional regulator TAC1 OS=Arabidopsis thaliana GN=TAC1 PE=2 SV=1//1.22093e-12
OMO78448.1	18.0996	1	4.17788	0.00041665	0.004555	sp|Q9M2J7|LBD29_ARATH LOB domain-containing protein 29 OS=Arabidopsis thaliana GN=LBD29 PE=2 SV=1//2.84153e-58
OMO78454.1	4730.55	960.983	2.29942	1.3677e-05	0.00025264	sp|Q58G01|LHWL3_ARATH Transcription factor bHLH155 OS=Arabidopsis thaliana GN=BHLH155 PE=2 SV=1//0
OMO78459.1	1841.9	95.3612	4.27165	1.8866e-08	7.9452e-07	sp|P24397|HY6H_HYONI Hyoscyamine 6-dioxygenase OS=Hyoscyamus niger GN=H6H PE=1 SV=1//2.38769e-38
OMO78494.1	25.782	3.14475	3.03535	0.0062191	0.041086	-//-
OMO78584.1	1882.34	607.267	1.63213	0.0014322	0.012795	sp|Q9S7C9|ESCA_ARATH Putative DNA-binding protein ESCAROLA OS=Arabidopsis thaliana GN=ESC PE=2 SV=1//2.07439e-07
OMO78603.1	2436.8	945.921	1.36519	0.0067869	0.043771	sp|Q9LPC6|ARK2_ARATH Armadillo repeat-containing kinesin-like protein 2 OS=Arabidopsis thaliana GN=ARK2 PE=1 SV=2//0
OMO78613.1	7211.21	1955.2	1.88293	0.00010531	0.0014211	sp|O22126|FLA8_ARATH Fasciclin-like arabinogalactan protein 8 OS=Arabidopsis thaliana GN=FLA8 PE=1 SV=1//1.219e-146
OMO78649.1	451.524	104.738	2.10802	8.6115e-05	0.0011974	sp|Q9UNN5|FAF1_HUMAN FAS-associated factor 1 OS=Homo sapiens GN=FAF1 PE=1 SV=2//1.69561e-07
OMO78651.1	329.278	111.492	1.56237	0.0042222	0.030261	-//-
OMO78665.1	1346.46	455.185	1.56464	0.0033386	0.025152	sp|Q8LDS2|XTH27_ARATH Probable xyloglucan endotransglucosylase/hydrolase protein 27 OS=Arabidopsis thaliana GN=XTH27 PE=2 SV=2//1.83009e-24
OMO78709.1	19.7455	1	4.30345	0.004206	0.030185	sp|Q39110|GAOX1_ARATH Gibberellin 20 oxidase 1 OS=Arabidopsis thaliana GN=20ox1 PE=2 SV=2//1.39298e-145
OMO78766.1	8209.76	598.239	3.77855	0.00042453	0.0046315	sp|Q39196|PIP14_ARATH Probable aquaporin PIP1-4 OS=Arabidopsis thaliana GN=PIP1.4 PE=1 SV=1//0
OMO78779.1	1734.96	105.476	4.03992	6.6949e-13	7.8124e-11	sp|Q9LQ89|ROGF2_ARATH Rop guanine nucleotide exchange factor 2 OS=Arabidopsis thaliana GN=ROPGEF2 PE=1 SV=2//0
OMO78828.1	31544.5	11658.9	1.43595	0.0029781	0.023006	sp|Q8GXG1|ASPGB_ARATH Probable isoaspartyl peptidase/L-asparaginase 2 OS=Arabidopsis thaliana GN=At3g16150 PE=2 SV=2//0
OMO78829.1	1119.37	302.43	1.88802	0.00025643	0.0030405	sp|O04130|SERA_ARATH D-3-phosphoglycerate dehydrogenase, chloroplastic OS=Arabidopsis thaliana GN=At1g17745 PE=1 SV=2//0
OMO78830.1	114.809	1	6.84309	2.7308e-11	2.2121e-09	sp|Q8L9J9|CAES_ARATH Probable carbohydrate esterase At4g34215 OS=Arabidopsis thaliana GN=At4g34215 PE=1 SV=2//2.33969e-87
OMO78834.1	225.998	43.283	2.38444	3.2826e-05	0.00053215	sp|P17801|KPRO_MAIZE Putative receptor protein kinase ZmPK1 OS=Zea mays GN=PK1 PE=2 SV=2//0
OMO78863.1	1058.02	310.581	1.76833	0.00036859	0.0041111	sp|P42753|CCD31_ARATH Cyclin-D3-1 OS=Arabidopsis thaliana GN=CYCD3-1 PE=1 SV=3//4.07663e-101
OMO78880.1	1915.35	169.533	3.49797	0.00030672	0.003534	sp|Q6X7J9|WOX4_ARATH WUSCHEL-related homeobox 4 OS=Arabidopsis thaliana GN=WOX4 PE=2 SV=1//1.62972e-67
OMO78887.1	570.783	183.371	1.63818	0.0012583	0.011462	sp|Q42551|SCE1_ARATH SUMO-conjugating enzyme SCE1 OS=Arabidopsis thaliana GN=SCE1 PE=1 SV=1//9.61359e-85
OMO78890.1	3442.06	482.406	2.83495	7.4722e-08	2.6497e-06	sp|Q93Y06|Y5720_ARATH Probable inactive receptor kinase At5g67200 OS=Arabidopsis thaliana GN=At5g67200 PE=1 SV=1//0
OMO78922.1	1042.1	67.0073	3.95902	7.0196e-12	6.4788e-10	sp|Q9C635|HSFB4_ARATH Heat stress transcription factor B-4 OS=Arabidopsis thaliana GN=HSFB4 PE=2 SV=1//2.66474e-114
OMO78937.1	1245.22	63.4728	4.29412	0.00067132	0.006795	sp|Q8GWW4|GUX2_ARATH UDP-glucuronate:xylan alpha-glucuronosyltransferase 2 OS=Arabidopsis thaliana GN=GUX2 PE=2 SV=1//0
OMO79005.1	274.084	6.94444	5.30261	5.7326e-13	6.8537e-11	sp|Q9LE59|GAUT1_ARATH Polygalacturonate 4-alpha-galacturonosyltransferase OS=Arabidopsis thaliana GN=GAUT1 PE=1 SV=1//2.8277e-17
OMO79013.1	2553.54	978.313	1.38413	0.0064389	0.04208	-//-
OMO79014.1	155.62	40.7561	1.93294	0.0014318	0.012795	sp|P52711|CBP23_HORVU Serine carboxypeptidase II-3 OS=Hordeum vulgare GN=CXP;2-3 PE=2 SV=1//8.20692e-16
OMO79017.1	216.489	8.34169	4.69781	0.0044971	0.031741	-//-
OMO79036.1	25233.6	5477.64	2.20372	1.5625e-05	0.00028272	sp|B9DFI7|PMT2_ARATH Probable methyltransferase PMT2 OS=Arabidopsis thaliana GN=At1g26850 PE=1 SV=2//0
OMO79037.1	1113.64	430.334	1.37175	0.004968	0.034279	-//-
OMO79121.1	588.603	107.673	2.45064	0.00019637	0.0024273	sp|Q54DY9|BCS1B_DICDI Probable mitochondrial chaperone BCS1-B OS=Dictyostelium discoideum GN=bcsl1b PE=3 SV=1//1.19838e-25
OMO79122.1	488.514	164.714	1.56843	0.0056877	0.038326	sp|Q54DY9|BCS1B_DICDI Probable mitochondrial chaperone BCS1-B OS=Dictyostelium discoideum GN=bcsl1b PE=3 SV=1//7.19563e-30
OMO79143.1	680.68	193.238	1.81659	0.00062466	0.0064159	sp|Q9FZ70|FDL1_ARATH F-box/FBD/LRR-repeat protein At1g13570 OS=Arabidopsis thaliana GN=At1g13570 PE=2 SV=1//7.23461e-11
OMO79164.1	44.9819	6.93334	2.69772	0.0013517	0.012183	sp|Q9LJJ1|PP259_ARATH Putative pentatricopeptide repeat-containing protein At3g28640 OS=Arabidopsis thaliana GN=PCMP-E79 PE=3 SV=1//2.50518e-101
OMO79216.1	596.911	124.169	2.26522	2.509e-05	0.00042475	sp|Q9FM19|HIR1_ARATH Hypersensitive-induced response protein 1 OS=Arabidopsis thaliana GN=HIR1 PE=1 SV=1//1.13647e-175
OMO79218.1	809.421	287.648	1.49259	0.0055091	0.037256	sp|Q9LFP7|Y5158_ARATH Probable receptor-like protein kinase At5g15080 OS=Arabidopsis thaliana GN=At5g15080 PE=1 SV=1//3.0396e-08
OMO79223.1	60.9786	1	5.93023	3.5681e-10	2.2885e-08	sp|P13443|DHGY_CUCSA Glycerate dehydrogenase OS=Cucumis sativus GN=HPR-A PE=2 SV=1//1.10609e-31
OMO79235.1	752.739	189.818	1.98753	0.00015515	0.0019931	sp|Q8LAT0|ATB20_ARATH Homeobox-leucine zipper protein ATHB-20 OS=Arabidopsis thaliana GN=ATHB-20 PE=2 SV=2//1.30642e-82
OMO79236.1	230.673	40.5745	2.5072	5.0492e-05	0.00075967	sp|Q9SRH7|Y3130_ARATH Receptor-like serine/threonine-protein kinase At3g01300 OS=Arabidopsis thaliana GN=At3g01300 PE=2 SV=1//3.63773e-44
OMO79240.1	1269.4	304.179	2.06116	6.2649e-05	0.00091232	sp|Q9FLE8|Y5986_ARATH Uncharacterized protein At5g39865 OS=Arabidopsis thaliana GN=At5g39865 PE=1 SV=1//1.64457e-130
OMO79245.1	20.7796	1	4.3771	0.00036337	0.0040664	-//-
OMO79247.1	10652.1	1053.69	3.33761	9.3165e-09	4.233e-07	sp|Q9LJX0|AB19B_ARATH ABC transporter B family member 19 OS=Arabidopsis thaliana GN=ABCB19 PE=1 SV=1//3.83328e-59
OMO79249.1	1008.04	386.157	1.3843	0.0076797	0.048091	sp|Q9FLF0|RS92_ARATH 40S ribosomal protein S9-2 OS=Arabidopsis thaliana GN=RPS9C PE=2 SV=1//2.50065e-42
OMO79266.1	1579	586.393	1.42908	0.0051789	0.035485	-//-
OMO79280.1	858.706	3.13735	8.09647	3.2415e-06	7.1972e-05	sp|Q9SB61|Y4466_ARATH ZF-HD homeobox protein At4g24660 OS=Arabidopsis thaliana GN=At4g24660 PE=1 SV=1//8.81782e-22
OMO79284.1	16984	765.406	4.47181	4.978e-05	0.00075221	sp|P46690|GASA4_ARATH Gibberellin-regulated protein 4 OS=Arabidopsis thaliana GN=GASA4 PE=1 SV=2//1.75118e-42
OMO79374.1	2271.04	842.78	1.43013	0.0055863	0.03774	sp|Q39131|LAML_ARATH Lamin-like protein OS=Arabidopsis thaliana GN=At5g15350 PE=1 SV=1//7.80557e-51
OMO79439.1	46.7623	3.71622	3.65344	0.0031475	0.024006	sp|Q58FX0|BAP2_ARATH BON1-associated protein 2 OS=Arabidopsis thaliana GN=BAP2 PE=1 SV=1//8.97966e-08
OMO79445.1	1733.05	146.193	3.56736	8.4919e-08	2.9676e-06	-//-
OMO79465.1	493.596	143.352	1.78376	0.00068126	0.0068804	sp|Q42605|GALE1_ARATH UDP-glucose 4-epimerase 1 OS=Arabidopsis thaliana GN=At1g12780 PE=1 SV=2//0
OMO79475.1	2177.45	807.756	1.43065	0.0053816	0.036636	sp|Q0JBH9|ERG3_ORYSJ Elicitor-responsive protein 3 OS=Oryza sativa subsp. japonica GN=ERG3 PE=2 SV=1//1.44601e-68
OMO79500.1	5184.39	1861.62	1.47762	0.002423	0.019482	-//-
OMO79547.1	1814.26	300.231	2.59524	1.4355e-06	3.5083e-05	sp|Q9FN69|GL3_ARATH Transcription factor GLABRA 3 OS=Arabidopsis thaliana GN=GL3 PE=1 SV=1//0
OMO79571.1	2829.57	848.226	1.73806	0.00064203	0.0065537	sp|Q9CAJ9|Y1385_ARATH BTB/POZ domain-containing protein At1g63850 OS=Arabidopsis thaliana GN=At1g63850 PE=1 SV=1//0
OMO79575.1	1652.31	582.549	1.50403	0.0059448	0.039736	-//-
OMO79581.1	1252.43	75.731	4.0477	2.068e-12	2.2099e-10	sp|P27323|HS901_ARATH Heat shock protein 90-1 OS=Arabidopsis thaliana GN=HSP90-1 PE=1 SV=3//2.16002e-86
OMO79585.1	2452.97	536.978	2.1916	9.0145e-06	0.0001761	sp|A7PZL3|PGLR_VITVI Probable polygalacturonase OS=Vitis vinifera GN=GSVIVT00026920001 PE=1 SV=1//0
OMO79643.1	124.556	20.5201	2.60168	3.2124e-05	0.00052269	sp|Q9SH58|MAKR2_ARATH Probable membrane-associated kinase regulator 2 OS=Arabidopsis thaliana GN=MAKR2 PE=2 SV=1//2.54669e-29
OMO79701.1	160.384	24.5609	2.7071	1.6737e-05	0.00030098	sp|Q8L4X4|GAT2_ARATH Probable GABA transporter 2 OS=Arabidopsis thaliana GN=At5g41800 PE=2 SV=1//6.17222e-174
OMO79702.1	2536.51	860.477	1.55964	0.0020564	0.017124	sp|Q9T012|HMG13_ARATH High mobility group B protein 13 OS=Arabidopsis thaliana GN=HMGB13 PE=2 SV=1//1.23842e-88
OMO79717.1	961.029	26.1805	5.19802	1.1502e-11	1.0223e-09	sp|Q65XK7|P2C51_ORYSJ Probable protein phosphatase 2C 51 OS=Oryza sativa subsp. japonica GN=Os05g0572700 PE=2 SV=1//3.72001e-90
OMO79718.1	3632.58	801.651	2.17995	1.6533e-05	0.00029752	sp|Q42059|GUN6_ARATH Endoglucanase 6 OS=Arabidopsis thaliana GN=At1g64390 PE=2 SV=2//0
OMO79774.1	507.369	188.749	1.42657	0.0077763	0.048585	-//-
OMO79806.1	156.071	47.9251	1.70335	0.0064689	0.042216	sp|Q8LPU5|CMT3_MAIZE DNA (cytosine-5)-methyltransferase 3 OS=Zea mays GN=DMT105 PE=2 SV=1//0
OMO79812.1	308.642	29.6484	3.37991	0.0061787	0.040886	sp|Q0WVN5|CSLG3_ARATH Cellulose synthase-like protein G3 OS=Arabidopsis thaliana GN=CSLG3 PE=2 SV=2//1.55387e-176
OMO79828.1	35.2061	4.7812	2.88038	0.0016522	0.014383	-//-
OMO79869.1	65.6733	1	6.03723	0.0064153	0.041987	sp|Q9LUK7|BH028_ARATH Transcription factor bHLH28 OS=Arabidopsis thaliana GN=BHLH28 PE=2 SV=1//4.12553e-60
OMO79877.1	125.113	7.24696	4.10971	3.6588e-05	0.00058001	-//-
OMO79906.1	3008.06	540.426	2.47667	2.137e-05	0.00037022	sp|Q9SZN7|HIP26_ARATH Heavy metal-associated isoprenylated plant protein 26 OS=Arabidopsis thaliana GN=HIPP26 PE=1 SV=1//4.48284e-15
OMO79918.1	1701.1	324.192	2.39155	1.7526e-05	0.00031231	sp|Q9MAP8|B3GT6_ARATH Probable beta-1,3-galactosyltransferase 6 OS=Arabidopsis thaliana GN=B3GALT6 PE=2 SV=1//0
OMO79926.1	1004.27	333.509	1.59036	0.0020651	0.017175	-//-
OMO79942.1	475.592	5.49735	6.43485	5.2243e-05	0.00078052	sp|Q8LG89|BABL_ARATH Basic blue protein OS=Arabidopsis thaliana GN=ARPN PE=1 SV=2//6.94353e-39
OMO79958.1	1029.61	299.037	1.7837	0.00098103	0.0092868	sp|B6SFA4|MAA3_ARATH Probable helicase MAGATAMA 3 OS=Arabidopsis thaliana GN=MAA3 PE=2 SV=1//0
OMO79971.1	1541.81	459.394	1.74682	0.00047464	0.0050696	sp|P56941|NPC1_PIG Niemann-Pick C1 protein OS=Sus scrofa GN=NPC1 PE=2 SV=1//6.1751e-172
OMO80019.1	426.772	107.14	1.99397	0.00040227	0.004427	sp|Q9SG96|ATL72_ARATH RING-H2 finger protein ATL72 OS=Arabidopsis thaliana GN=ATL72 PE=2 SV=1//4.11348e-26
OMO80032.1	2717.34	21.7056	6.96798	5.2781e-27	7.7673e-24	sp|Q9LEL5|4OMT_COPJA 3&apos;-hydroxy-N-methyl-(S)-coclaurine 4&apos;-O-methyltransferase OS=Coptis japonica PE=1 SV=1//5.73024e-90
OMO80077.1	2329.27	818.681	1.5085	0.0035173	0.026188	-//-
OMO80128.1	612.411	234.509	1.38486	0.0073617	0.046563	sp|Q9SWS1|ACFR2_ARATH Probable transmembrane ascorbate ferrireductase 2 OS=Arabidopsis thaliana GN=CYB561B PE=2 SV=1//2.92162e-106
OMO80196.1	7650.94	502.164	3.92941	1.7734e-12	1.9411e-10	sp|Q9M886|LBD41_ARATH LOB domain-containing protein 41 OS=Arabidopsis thaliana GN=LBD41 PE=2 SV=1//9.30919e-100
OMO80208.1	1260.12	452.824	1.47653	0.0039783	0.028824	sp|Q9ZT29|SC5D_TOBAC Delta(7)-sterol-C5(6)-desaturase OS=Nicotiana tabacum PE=2 SV=1//1.27443e-162
OMO80211.1	3040.23	805.077	1.91698	0.00012148	0.0016122	sp|Q56ZZ7|PLST4_ARATH Plastidic glucose transporter 4 OS=Arabidopsis thaliana GN=At5g16150 PE=1 SV=2//0
OMO80212.1	1072.14	7.27477	7.20337	3.5378e-08	1.3721e-06	sp|Q39265|ZFP6_ARATH Zinc finger protein 6 OS=Arabidopsis thaliana GN=ZFP6 PE=2 SV=1//9.67685e-33
OMO80218.1	426.231	59.1985	2.848	2.171e-05	0.00037514	-//-
OMO80234.1	23.9153	3.15215	2.92353	0.0054388	0.036912	sp|Q8TQV6|MSRA_METAC Peptide methionine sulfoxide reductase MsrA OS=Methanosarcina acetivorans (strain ATCC 35395 / DSM 2834 / JCM 12185 / C2A) GN=msrA PE=3 SV=1//2.1976e-40
OMO80248.1	201.204	54.9082	1.87356	0.0010514	0.0098375	sp|Q3ECH2|Y1670_ARATH Probable receptor-like protein kinase At1g67000 OS=Arabidopsis thaliana GN=At1g67000 PE=2 SV=2//7.74827e-14
OMO80285.1	102.28	28.9859	1.81909	0.0039476	0.028644	sp|Q8LCG7|NFYC2_ARATH Nuclear transcription factor Y subunit C-2 OS=Arabidopsis thaliana GN=NFYC2 PE=2 SV=2//4.01508e-36
OMO80298.1	12.2684	1	3.61688	0.0068914	0.044243	sp|P49865|NTPR_ENTHA Protein NtpR OS=Enterococcus hirae (strain ATCC 9790 / DSM 20160 / JCM 8729 / LMG 6399 / NBRC 3181 / NCIMB 6459 / NCDO 1258) GN=ntpR PE=4 SV=2//2.59638e-20
OMO80320.1	1396.68	413.472	1.75613	0.00072869	0.0072483	sp|Q8BY89|CTL2_MOUSE Choline transporter-like protein 2 OS=Mus musculus GN=Slc44a2 PE=1 SV=2//4.68574e-57
OMO80340.1	13553.1	4242.4	1.67567	0.00093985	0.0089779	-//-
OMO80343.1	7576.5	1604.88	2.23907	2.3504e-05	0.00040142	-//-
OMO80347.1	247.79	78.1136	1.66547	0.0016954	0.014681	sp|Q7XSK0|BGL18_ORYSJ Beta-glucosidase 18 OS=Oryza sativa subsp. japonica GN=BGLU18 PE=2 SV=2//2.33676e-19
OMO80376.1	47.1715	10.6441	2.14786	0.0053033	0.036197	sp|Q8GY42|NAC25_ARATH NAC transcription factor 25 OS=Arabidopsis thaliana GN=NAC025 PE=2 SV=1//1.1874e-99
OMO80436.1	303.865	16.5124	4.20181	2.2066e-07	6.9252e-06	-//-
OMO80438.1	1437.63	405.899	1.8245	0.00077247	0.0075757	-//-
OMO80441.1	1552.08	222.251	2.80394	0.00039748	0.0043852	-//-
OMO80449.1	2956.09	1154.98	1.35583	0.0064408	0.04208	-//-
OMO80501.1	3880.56	564.331	2.78165	2.0854e-07	6.6078e-06	-//-
OMO80502.1	205.005	6.70509	4.93426	1.0054e-10	7.1591e-09	sp|Q38834|R13L4_ARATH Disease resistance RPP13-like protein 4 OS=Arabidopsis thaliana GN=RPP13L4 PE=2 SV=2//1.97402e-08
OMO80503.1	497.009	5.39897	6.52444	5.963e-21	2.5072e-18	sp|Q38834|R13L4_ARATH Disease resistance RPP13-like protein 4 OS=Arabidopsis thaliana GN=RPP13L4 PE=2 SV=2//1.29838e-54
OMO80568.1	3602.1	349.212	3.36666	0.00098833	0.0093466	sp|P46875|ATK3_ARATH Kinesin-3 OS=Arabidopsis thaliana GN=ATK3 PE=2 SV=1//0
OMO80600.1	57.0185	11.208	2.3469	0.0025371	0.020249	-//-
OMO80621.1	316.185	62.3671	2.34191	3.3232e-05	0.00053684	sp|Q6IRB8|KD3AA_XENLA Lysine-specific demethylase 3A-A OS=Xenopus laevis GN=kdm3a-a PE=2 SV=1//2.84255e-58
OMO80670.1	1012.83	390.176	1.37619	0.007314	0.046371	sp|O80568|ITPK4_ARATH Inositol-tetrakisphosphate 1-kinase 4 OS=Arabidopsis thaliana GN=ITPK4 PE=2 SV=2//1.70663e-172
OMO80690.1	390.416	122.155	1.6763	0.0014929	0.013217	-//-
OMO80702.1	614.313	97.6462	2.65334	1.2673e-06	3.1549e-05	sp|Q9ZUC1|QORL_ARATH Quinone oxidoreductase-like protein At1g23740, chloroplastic OS=Arabidopsis thaliana GN=At1g23740 PE=1 SV=2//4.73918e-122
OMO80707.1	4379.85	1607.09	1.44643	0.0037449	0.027494	sp|Q07511|FDH_SOLTU Formate dehydrogenase, mitochondrial OS=Solanum tuberosum GN=FDH1 PE=1 SV=2//0
OMO80742.1	96.6025	9.6086	3.32966	5.0847e-06	0.00010749	-//-
OMO80773.1	17.622	1	4.1393	0.00047646	0.0050832	sp|P10290|MYBC_MAIZE Anthocyanin regulatory C1 protein OS=Zea mays GN=C1 PE=2 SV=1//9.2985e-50
OMO80779.1	333.787	87.6381	1.9293	0.0073351	0.046461	sp|Q9ZQI8|NLTL2_ARATH Non-specific lipid-transfer protein-like protein At2g13820 OS=Arabidopsis thaliana GN=At2g13820 PE=1 SV=1//1.05546e-15
OMO80813.1	3028.47	912.201	1.73117	0.00072073	0.0071961	sp|Q93YV6|2A5I_ARATH Serine/threonine protein phosphatase 2A 57 kDa regulatory subunit B&apos; iota isoform OS=Arabidopsis thaliana GN=B&apos;IOTA PE=2 SV=1//0
OMO80814.1	479.472	68.6848	2.80338	0.0029779	0.023006	sp|Q75GK0|IAA11_ORYSJ Auxin-responsive protein IAA11 OS=Oryza sativa subsp. japonica GN=IAA11 PE=2 SV=1//3.88414e-56
OMO80908.1	2370.58	833.937	1.50723	0.0052968	0.036171	sp|Q9LQT8|GAI_ARATH DELLA protein GAI OS=Arabidopsis thaliana GN=GAI PE=1 SV=1//1.21039e-144
OMO80941.1	196.372	41.8359	2.23078	0.00018691	0.0023354	-//-
OMO81024.1	901.88	252.181	1.83848	0.0003686	0.0041111	sp|Q94CD8|E134_ARATH Glucan endo-1,3-beta-glucosidase 4 OS=Arabidopsis thaliana GN=At3g13560 PE=1 SV=1//0
OMO81037.1	107.7	24.8483	2.1158	0.0010931	0.010152	sp|Q9CAA8|PP108_ARATH Putative pentatricopeptide repeat-containing protein At1g68930 OS=Arabidopsis thaliana GN=PCMP-H22 PE=3 SV=1//2.26164e-24
OMO81042.1	4984.11	1869.82	1.41444	0.0055079	0.037256	-//-
OMO81047.1	404.765	24.6073	4.03992	4.2486e-11	3.3495e-09	sp|D1MI46|C76BA_SWEMU Geraniol 8-hydroxylase OS=Swertia mussotii GN=CYP76B10 PE=1 SV=1//8.01064e-65
OMO81052.1	643.412	17.3753	5.21063	8.4937e-11	6.2413e-09	sp|Q8LR50|LOGL1_ORYSJ Probable cytokinin riboside 5&apos;-monophosphate phosphoribohydrolase LOGL1 OS=Oryza sativa subsp. japonica GN=LOGL1 PE=2 SV=1//3.88158e-69
OMO81054.1	24822.9	5582.41	2.15271	1.7937e-05	0.00031846	sp|P33627|TBA6_MAIZE Tubulin alpha-6 chain OS=Zea mays GN=TUBA6 PE=2 SV=1//0
OMO81077.1	776.915	107.023	2.85984	0.00068367	0.0068963	sp|Q9BVG8|KIFC3_HUMAN Kinesin-like protein KIFC3 OS=Homo sapiens GN=KIFC3 PE=1 SV=4//2.38359e-67
OMO81078.1	80.2865	22.3363	1.84577	0.0064705	0.042216	sp|Q9FMA1|PP433_ARATH Pentatricopeptide repeat-containing protein At5g56310 OS=Arabidopsis thaliana GN=PCMP-E13 PE=2 SV=1//0
OMO81174.1	130.777	20.685	2.66045	4.0261e-05	0.00062734	-//-
OMO81203.1	577.652	191.537	1.59258	0.0030071	0.023176	sp|Q9SRH7|Y3130_ARATH Receptor-like serine/threonine-protein kinase At3g01300 OS=Arabidopsis thaliana GN=At3g01300 PE=2 SV=1//3.01883e-30
OMO81230.1	497.681	188.869	1.39783	0.0066852	0.043223	sp|Q6PR54|RIF1_MOUSE Telomere-associated protein RIF1 OS=Mus musculus GN=Rif1 PE=1 SV=2//1.92762e-12
OMO81245.1	380.789	87.0108	2.12972	0.00011603	0.0015507	sp|Q9LFP1|VA713_ARATH Vesicle-associated membrane protein 713 OS=Arabidopsis thaliana GN=VAMP713 PE=2 SV=1//7.01168e-95
OMO81281.1	174.921	16.455	3.41011	8.591e-05	0.0011958	sp|Q02921|NO93_SOYBN Early nodulin-93 OS=Glycine max PE=2 SV=1//8.11771e-38
OMO81289.1	78.4104	2.86279	4.77555	1.9429e-05	0.00034173	sp|Q9C8G4|PLY4_ARATH Probable pectate lyase 4 OS=Arabidopsis thaliana GN=At1g30350 PE=2 SV=1//1.14231e-104
OMO81334.1	2576.71	77.4953	5.05528	2.2821e-08	9.416e-07	sp|Q9LUB6|SNE_ARATH F-box protein SNE OS=Arabidopsis thaliana GN=SNE PE=1 SV=1//2.13318e-48
OMO81347.1	272.362	40.4297	2.75204	2.2245e-06	5.1931e-05	sp|Q9ZVM9|Y1461_ARATH Probable serine/threonine-protein kinase At1g54610 OS=Arabidopsis thaliana GN=At1g54610 PE=1 SV=1//3.14653e-140
OMO81458.1	61.9281	6.00195	3.36709	4.8037e-05	0.00073004	sp|Q1PE10|FK102_ARATH F-box/kelch-repeat protein At4g39590 OS=Arabidopsis thaliana GN=At4g39590 PE=2 SV=1//1.50152e-07
OMO81469.1	11764.1	3323.77	1.82349	0.0017367	0.014941	sp|Q7Z494|NPHP3_HUMAN Nephrocystin-3 OS=Homo sapiens GN=NPHP3 PE=1 SV=1//2.33261e-07
OMO81518.1	36.5728	3.37109	3.43948	0.00019324	0.0023976	sp|Q9SU63|AL2B4_ARATH Aldehyde dehydrogenase family 2 member B4, mitochondrial OS=Arabidopsis thaliana GN=ALDH2B4 PE=1 SV=1//0
OMO81549.1	737.822	97.6945	2.91692	5.0463e-08	1.8705e-06	sp|Q9LRA7|TPS9_ARATH Probable alpha,alpha-trehalose-phosphate synthase [UDP-forming] 9 OS=Arabidopsis thaliana GN=TPS9 PE=1 SV=1//0
OMO81565.1	148.07	3.49358	5.40543	0.00044445	0.0047977	sp|O48788|Y2267_ARATH Probable inactive receptor kinase At2g26730 OS=Arabidopsis thaliana GN=At2g26730 PE=1 SV=1//1.98305e-27
OMO81593.1	1665.02	413.429	2.00983	0.00012061	0.0016038	sp|P29675|SF3_HELAN Pollen-specific protein SF3 OS=Helianthus annuus GN=SF3 PE=2 SV=1//1.32621e-85
OMO81683.1	53.9604	7.75897	2.79797	0.0005128	0.0054053	-//-
OMO81687.1	134.321	22.5867	2.57214	6.989e-05	0.00099909	sp|Q9LXV4|C3H56_ARATH Zinc finger CCCH domain-containing protein 56 OS=Arabidopsis thaliana GN=At5g12850 PE=2 SV=1//0
OMO81735.1	2168.27	499.211	2.11882	3.9715e-05	0.00062066	sp|Q500U8|TKPR1_ARATH Tetraketide alpha-pyrone reductase 1 OS=Arabidopsis thaliana GN=TKPR1 PE=2 SV=1//2.84451e-86
OMO81764.1	30.0344	4.07245	2.88265	0.002521	0.020151	-//-
OMO81791.1	1940.38	117.152	4.04989	0.00012502	0.0016526	sp|Q9SJL9|XTH32_ARATH Probable xyloglucan endotransglucosylase/hydrolase protein 32 OS=Arabidopsis thaliana GN=XTH32 PE=2 SV=1//0
OMO81852.1	235.498	55.2632	2.09133	0.0020635	0.017173	sp|Q9ZQ94|U73C5_ARATH UDP-glycosyltransferase 73C5 OS=Arabidopsis thaliana GN=UGT73C5 PE=2 SV=1//2.68516e-12
OMO81884.1	463.491	16.6961	4.79496	0.00015704	0.0020113	-//-
OMO81993.1	2741.58	431.742	2.66677	7.754e-07	2.0643e-05	-//-
OMO82020.1	115.57	3.36369	5.10258	6.2442e-06	0.00012832	-//-
OMO82051.1	1344.75	523.661	1.36063	0.0061992	0.041001	sp|Q9LDR4|ERG24_ARATH Delta(14)-sterol reductase OS=Arabidopsis thaliana GN=FK PE=1 SV=2//0
OMO82057.1	5440.12	765.109	2.8299	2.8077e-08	1.1251e-06	sp|Q9LZR3|CSLA9_ARATH Glucomannan 4-beta-mannosyltransferase 9 OS=Arabidopsis thaliana GN=CSLA9 PE=2 SV=1//0
OMO82085.1	2617.24	249.553	3.39063	5.0031e-10	3.1405e-08	sp|Q39117|TGT2_ARATH Trihelix transcription factor GT-2 OS=Arabidopsis thaliana GN=GT-2 PE=2 SV=1//7.49794e-16
OMO82092.1	46.4872	8.92602	2.38075	0.0034224	0.025638	sp|Q9SD53|Y3720_ARATH UPF0481 protein At3g47200 OS=Arabidopsis thaliana GN=At3g47200 PE=1 SV=1//2.52612e-90
OMO82102.1	779.032	153.512	2.34333	2.5285e-06	5.799e-05	-//-
OMO82146.1	2772.66	1072.87	1.3698	0.0078152	0.048767	sp|Q8IXU6|S35F2_HUMAN Solute carrier family 35 member F2 OS=Homo sapiens GN=SLC35F2 PE=1 SV=1//6.03954e-39
OMO82150.1	1274.14	289.228	2.13924	4.1426e-05	0.00064171	sp|Q9LZS7|GDL71_ARATH GDSL esterase/lipase At5g03610 OS=Arabidopsis thaliana GN=At5g03610 PE=2 SV=1//1.38499e-129
OMO82151.1	53.8418	1	5.75066	8.193e-07	2.1638e-05	sp|O81117|C94A1_VICSA Cytochrome P450 94A1 OS=Vicia sativa GN=CYP94A1 PE=2 SV=2//6.31579e-116
OMO82355.1	44.665	3.79418	3.55728	5.6982e-05	0.00084277	sp|Q9FMR3|NAC90_ARATH NAC domain-containing protein 90 OS=Arabidopsis thaliana GN=NAC090 PE=2 SV=1//6.19951e-70
OMO82384.1	219.141	49.9789	2.13247	0.00049558	0.005251	sp|Q9LPV9|LWD1_ARATH WD repeat-containing protein LWD1 OS=Arabidopsis thaliana GN=LWD1 PE=2 SV=1//1.18091e-137
OMO82425.1	800.35	208.376	1.94144	0.00024093	0.0028943	sp|Q66GQ2|Y5162_ARATH Uncharacterized protein At5g41620 OS=Arabidopsis thaliana GN=At5g41620 PE=1 SV=2//9.89895e-21
OMO82491.1	429.685	155.761	1.46395	0.0075661	0.04757	-//-
OMO82570.1	4566.55	1131.23	2.01322	3.7162e-05	0.00058734	sp|P43298|TMK1_ARATH Probable receptor protein kinase TMK1 OS=Arabidopsis thaliana GN=TMK1 PE=2 SV=1//4.75449e-50
OMO82578.1	13691.5	4161.9	1.71797	0.0003449	0.003896	sp|Q9SJ56|BLH1_ARATH BEL1-like homeodomain protein 1 OS=Arabidopsis thaliana GN=BLH1 PE=1 SV=1//3.07782e-162
OMO82585.1	23.8353	2.07977	3.5186	0.0012074	0.011043	-//-
OMO82601.1	102.378	6.83127	3.90561	1.3163e-07	4.4025e-06	-//-
OMO82646.1	80.153	1	6.32469	1.9912e-09	1.0721e-07	-//-
OMO82653.1	580.939	221.739	1.38953	0.0064985	0.042347	sp|Q9FFN2|GLYT3_ARATH Probable glycosyltransferase At5g03795 OS=Arabidopsis thaliana GN=At5g03795 PE=3 SV=2//3.54589e-77
OMO82654.1	1502.11	361.426	2.05522	6.8423e-05	0.0009813	sp|Q9FFN2|GLYT3_ARATH Probable glycosyltransferase At5g03795 OS=Arabidopsis thaliana GN=At5g03795 PE=3 SV=2//5.36738e-78
OMO82665.1	134.341	32.8878	2.03027	0.00061723	0.0063519	-//-
OMO82667.1	163.694	11.9019	3.78174	0.0044176	0.031313	sp|O82188|RDR5_ARATH Probable RNA-dependent RNA polymerase 5 OS=Arabidopsis thaliana GN=RDR5 PE=2 SV=2//0
OMO82668.1	5381.08	797.585	2.75419	0.00022999	0.0027832	sp|O82190|RDR3_ARATH Probable RNA-dependent RNA polymerase 3 OS=Arabidopsis thaliana GN=RDR3 PE=2 SV=2//0
OMO82685.1	5651.5	46.1496	6.93617	3.6947e-16	7.7674e-14	sp|Q9LHK4|AB8B_ARATH Putative ABC transporter B family member 8 OS=Arabidopsis thaliana GN=ABCB8 PE=5 SV=1//1.87392e-80
OMO82694.1	836.241	247.328	1.75749	0.00050787	0.005364	-//-
OMO82708.1	570.843	30.6687	4.21826	5.6931e-09	2.7172e-07	sp|P47735|RLK5_ARATH Receptor-like protein kinase 5 OS=Arabidopsis thaliana GN=RLK5 PE=1 SV=1//4.36014e-120
OMO82723.1	153.125	14.9208	3.35931	3.9639e-07	1.1706e-05	sp|Q8VYZ3|PME53_ARATH Probable pectinesterase 53 OS=Arabidopsis thaliana GN=PME53 PE=2 SV=1//1.05127e-176
OMO82744.1	426.022	21.2566	4.32494	9.1596e-05	0.0012598	-//-
OMO82754.1	3229.1	587.319	2.45892	3.3745e-06	7.4551e-05	sp|Q9FJU9|E1313_ARATH Glucan endo-1,3-beta-glucosidase 13 OS=Arabidopsis thaliana GN=At5g56590 PE=1 SV=1//0
OMO82810.1	758.92	294.6	1.36519	0.0078023	0.048721	sp|Q8GW72|FUCO1_ARATH Alpha-L-fucosidase 1 OS=Arabidopsis thaliana GN=FUC1 PE=1 SV=2//0
OMO82811.1	406.688	5.63833	6.17251	7.0199e-19	2.2219e-16	sp|C0LGQ5|GSO1_ARATH LRR receptor-like serine/threonine-protein kinase GSO1 OS=Arabidopsis thaliana GN=GSO1 PE=2 SV=1//2.17459e-20
OMO82816.1	2638.16	298.022	3.14604	0.0027645	0.021749	sp|Q8RX71|BAG4_ARATH BAG family molecular chaperone regulator 4 OS=Arabidopsis thaliana GN=BAG4 PE=1 SV=1//1.1746e-59
OMO82826.1	3940.83	372.322	3.40388	0.00048268	0.005141	sp|Q9SIZ4|Y2027_ARATH Inactive receptor-like serine/threonine-protein kinase At2g40270 OS=Arabidopsis thaliana GN=At2g40270 PE=1 SV=2//1.03957e-141
OMO82859.1	147.617	8.6013	4.10116	2.1792e-07	6.8557e-06	sp|Q9SJL9|XTH32_ARATH Probable xyloglucan endotransglucosylase/hydrolase protein 32 OS=Arabidopsis thaliana GN=XTH32 PE=2 SV=1//8.46813e-29
OMO82860.1	4464.28	1230.58	1.85909	0.00046237	0.0049546	sp|Q9ZUV3|IRX7_ARATH Probable glucuronoxylan glucuronosyltransferase IRX7 OS=Arabidopsis thaliana GN=IRX7 PE=2 SV=1//0
OMO82862.1	811.233	229.138	1.8239	0.00049441	0.0052424	sp|Q6CGU8|MCH1_YARLI Probable transporter MCH1 OS=Yarrowia lipolytica (strain CLIB 122 / E 150) GN=MCH1 PE=3 SV=1//1.91151e-07
OMO82864.1	193.417	18.4679	3.38862	1.5568e-07	5.0599e-06	-//-
OMO82867.1	98.3926	16.4476	2.58067	0.00011807	0.0015764	sp|Q4QSC8|SGO1_MAIZE Shugoshin-1 OS=Zea mays GN=SGO1 PE=2 SV=1//9.49679e-14
OMO82869.1	3975.49	226.322	4.13469	2.2857e-13	3.0122e-11	-//-
OMO82938.1	567.394	35.2758	4.0076	3.157e-12	3.1557e-10	-//-
OMO82942.1	128.433	7.59018	4.08074	5.58e-09	2.668e-07	sp|P20144|WUN1_SOLTU Wound-induced protein 1 OS=Solanum tuberosum GN=WUN1 PE=2 SV=1//1.12139e-25
OMO82966.1	63.216	6.79606	3.21752	4.0497e-05	0.00063027	-//-
OMO82972.1	112.506	6.90924	4.02533	0.00055612	0.0058019	sp|Q8L5T5|LBD15_ARATH LOB domain-containing protein 15 OS=Arabidopsis thaliana GN=LBD15 PE=2 SV=2//1.11696e-75
OMO83001.1	22211.2	5059.08	2.13434	2.7663e-05	0.00046057	sp|Q9LZX1|LOR15_ARATH Protein LURP-one-related 15 OS=Arabidopsis thaliana GN=At5g01750 PE=1 SV=1//8.4009e-91
OMO83013.1	3886.38	1323.37	1.55421	0.0022389	0.018296	sp|Q8RXL8|Y1689_ARATH Uncharacterized membrane protein At1g06890 OS=Arabidopsis thaliana GN=At1g06890 PE=1 SV=1//0
OMO83028.1	2053.27	325.096	2.65898	7.108e-05	0.0010134	sp|Q7XA72|AB21G_ARATH ABC transporter G family member 21 OS=Arabidopsis thaliana GN=ABCG21 PE=2 SV=2//0
OMO83030.1	3146.83	968.987	1.69935	0.00044159	0.0047783	sp|P51204|YCF54_PORPU Uncharacterized protein ycf54 OS=Porphyra purpurea GN=ycf54 PE=3 SV=1//3.15779e-10
OMO83034.1	6862.22	2711.73	1.33946	0.0080131	0.049767	sp|Q9S7I0|TADA_ARATH tRNA-specific adenosine deaminase, chloroplastic OS=Arabidopsis thaliana GN=TADA PE=1 SV=1//1.96474e-147
OMO83058.1	184.993	51.7401	1.83811	0.0048107	0.033429	sp|P29162|ASOL_TOBAC L-ascorbate oxidase homolog OS=Nicotiana tabacum PE=2 SV=1//0
OMO83163.1	515.821	189.17	1.44719	0.0063541	0.041713	sp|Q7XBQ9|RGA2_SOLBU Disease resistance protein RGA2 OS=Solanum bulbocastanum GN=RGA2 PE=1 SV=1//1.72181e-138
OMO83197.1	3226.33	160.864	4.32599	2.219e-14	3.5624e-12	-//-
OMO83201.1	58.5473	10.4882	2.48083	0.0014961	0.013241	sp|Q9SA80|WRK14_ARATH Probable WRKY transcription factor 14 OS=Arabidopsis thaliana GN=WRKY14 PE=2 SV=2//3.83502e-86
OMO83224.1	23021.8	1716.7	3.74529	3.7777e-08	1.4527e-06	sp|Q50EK0|C16B2_PICSI Cytochrome P450 716B2 OS=Picea sitchensis GN=CYP716B2 PE=2 SV=1//1.86458e-125
OMO83260.1	987.113	211.545	2.22225	3.3108e-05	0.00053591	sp|Q0J709|UP12_ORYSJ Unknown protein DS12 from 2D-PAGE of leaf, chloroplastic OS=Oryza sativa subsp. japonica GN=Os08g0242700 PE=2 SV=2//1.43967e-76
OMO83280.1	538.967	50.8381	3.40622	4.2417e-09	2.1199e-07	-//-
OMO83292.1	657.958	16.2841	5.33646	9.5825e-05	0.0013111	sp|Q9FI78|HST_ARATH Shikimate O-hydroxycinnamoyltransferase OS=Arabidopsis thaliana GN=HST PE=2 SV=1//6.96588e-37
OMO83372.1	106.938	19.0486	2.48902	0.00022036	0.0026874	sp|Q5SXJ3|FANCJ_MOUSE Fanconi anemia group J protein homolog OS=Mus musculus GN=Brip1 PE=2 SV=1//4.65693e-09
OMO83413.1	5395.11	357.587	3.91529	2.3855e-12	2.4683e-10	sp|Q8VYE5|E1312_ARATH Glucan endo-1,3-beta-glucosidase 12 OS=Arabidopsis thaliana GN=At4g29360 PE=1 SV=1//1.03525e-112
OMO83614.1	209.019	26.0861	3.00228	5.5662e-07	1.5537e-05	-//-
OMO83615.1	10309.6	1217.08	3.08249	4.3184e-09	2.1462e-07	sp|Q9FLP0|MA651_ARATH 65-kDa microtubule-associated protein 1 OS=Arabidopsis thaliana GN=MAP65-1 PE=1 SV=1//0
OMO83618.1	70.4068	1.93139	5.188	1.2849e-05	0.00023969	sp|Q9FLN8|IAMT1_ARATH Indole-3-acetate O-methyltransferase 1 OS=Arabidopsis thaliana GN=IAMT1 PE=1 SV=1//0
OMO83731.1	687.898	113.302	2.60202	0.00050195	0.0053142	-//-
OMO83740.1	18073.3	5057.04	1.83749	0.00010644	0.0014334	sp|Q9FM65|FLA1_ARATH Fasciclin-like arabinogalactan protein 1 OS=Arabidopsis thaliana GN=FLA1 PE=1 SV=1//8.65622e-155
OMO83779.1	2210.15	843.439	1.38979	0.0070733	0.045213	sp|Q9LVQ4|Y5586_ARATH WEB family protein At5g55860 OS=Arabidopsis thaliana GN=At5g55860 PE=2 SV=1//8.92566e-164
OMO83838.1	1131.29	257.597	2.13478	4.6759e-05	0.0007139	sp|Q9ZWC8|BRL1_ARATH Serine/threonine-protein kinase BRI1-like 1 OS=Arabidopsis thaliana GN=BRL1 PE=1 SV=1//0
OMO83863.1	552.913	192.555	1.52178	0.0036537	0.026929	sp|Q9FE20|PBS1_ARATH Serine/threonine-protein kinase PBS1 OS=Arabidopsis thaliana GN=PBS1 PE=1 SV=1//5.10845e-105
OMO83874.1	375.429	107.544	1.80361	0.0011668	0.010728	sp|P37710|ALYS_ENTFA Autolysin OS=Enterococcus faecalis (strain ATCC 700802 / V583) GN=EF_0799 PE=3 SV=2//1.15737e-08
OMO83887.1	114.333	8.79613	3.70022	1.4039e-07	4.6195e-06	sp|Q9SSD1|TMM_ARATH Protein TOO MANY MOUTHS OS=Arabidopsis thaliana GN=TMM PE=2 SV=1//1.15869e-44
OMO83891.1	626.702	176.454	1.82849	0.00090859	0.0087201	sp|Q54Y55|SHKC_DICDI Dual specificity protein kinase shkC OS=Dictyostelium discoideum GN=shkC PE=3 SV=1//2.88818e-45
OMO84015.1	7621.67	2069.83	1.8806	0.00027145	0.0031902	sp|Q8LFN2|Y3037_ARATH Probable inactive leucine-rich repeat receptor-like protein kinase At3g03770 OS=Arabidopsis thaliana GN=At3g03770 PE=2 SV=1//0
OMO84076.1	2505.55	408.545	2.61656	0.0001025	0.0013888	sp|Q8LBB2|KING1_ARATH SNF1-related protein kinase regulatory subunit gamma-1 OS=Arabidopsis thaliana GN=KING1 PE=1 SV=2//0
OMO84084.1	38.4324	2.78483	3.78666	6.5447e-05	0.00094785	-//-
OMO84155.1	12581.8	1556.21	3.01523	0.00035244	0.0039609	sp|Q9SZN7|HIP26_ARATH Heavy metal-associated isoprenylated plant protein 26 OS=Arabidopsis thaliana GN=HIPP26 PE=1 SV=1//7.14853e-09
OMO84174.1	331.252	46.8881	2.82063	2.5341e-05	0.00042799	-//-
OMO84215.1	109.925	7.33973	3.90465	3.0151e-08	1.1992e-06	sp|Q6P7J1|DHI1A_XENLA Hydroxysteroid 11-beta-dehydrogenase 1-like protein A OS=Xenopus laevis GN=hsd11b1l-a PE=2 SV=1//1.3906e-31
OMO84263.1	65.1692	13.3046	2.29227	0.0017005	0.014701	sp|Q84L09|GONS2_ARATH GDP-mannose transporter GONST2 OS=Arabidopsis thaliana GN=GONST2 PE=2 SV=1//1.19387e-172
OMO84264.1	1972.47	316.094	2.64158	7.9253e-05	0.0011167	-//-
OMO84269.1	968.925	41.0031	4.56258	0.0022748	0.018523	-//-
OMO84296.1	504.868	84.7385	2.57482	3.5257e-06	7.744e-05	sp|Q9LML7|U71C3_ARATH UDP-glycosyltransferase 71C3 OS=Arabidopsis thaliana GN=UGT71C3 PE=2 SV=1//4.27384e-150
OMO84314.1	726.727	209.397	1.79518	0.00090011	0.0086482	sp|Q8T045|RUMI_DROME O-glucosyltransferase rumi OS=Drosophila melanogaster GN=rumi PE=1 SV=1//5.88596e-22
OMO84328.1	1625.42	472.374	1.78281	0.00052975	0.0055684	sp|O81643|VILI1_ARATH Villin-1 OS=Arabidopsis thaliana GN=VLN1 PE=2 SV=2//0
OMO84481.1	727.814	255.761	1.50877	0.0035411	0.026341	sp|P0CB16|DRL25_ARATH Putative disease resistance protein At4g19050 OS=Arabidopsis thaliana GN=At4g19050 PE=3 SV=2//1.91862e-110
OMO84609.1	279.401	69.4953	2.00735	0.00041379	0.0045293	sp|O49318|Y2317_ARATH Probable leucine-rich repeat receptor-like protein kinase At2g33170 OS=Arabidopsis thaliana GN=At2g33170 PE=2 SV=1//6.04996e-20
OMO84669.1	652.07	121.319	2.42622	2.983e-06	6.7134e-05	-//-
OMO84740.1	19.1954	1.71985	3.48041	0.002657	0.02104	sp|Q9SSQ4|FRS6_ARATH Protein FAR1-RELATED SEQUENCE 6 OS=Arabidopsis thaliana GN=FRS6 PE=2 SV=1//1.89215e-38
OMO84855.1	141.354	26.2694	2.42786	0.0025715	0.020474	-//-
OMO84856.1	5286.95	742.843	2.83131	0.00044001	0.0047632	-//-
OMO84880.1	35.5163	1	5.15041	0.0062218	0.041089	sp|Q54Q92|LMD2A_DICDI LMBR1 domain-containing protein 2 homolog A OS=Dictyostelium discoideum GN=DDB_G0284019 PE=3 SV=1//7.08092e-38
OMO84891.1	511.941	61.1683	3.06512	5.3398e-08	1.9645e-06	sp|Q6NRM6|MCM9_XENLA DNA helicase MCM9 OS=Xenopus laevis GN=mcm9 PE=1 SV=1//0
OMO84892.1	429.458	143.424	1.58223	0.003247	0.024595	sp|Q9FE20|PBS1_ARATH Serine/threonine-protein kinase PBS1 OS=Arabidopsis thaliana GN=PBS1 PE=1 SV=1//3.02045e-13
OMO84915.1	589.67	15.5627	5.24375	0.00016427	0.002089	sp|Q8VZR6|INT1_ARATH Inositol transporter 1 OS=Arabidopsis thaliana GN=INT1 PE=1 SV=1//0
OMO84978.1	482.037	168.726	1.51446	0.0041621	0.029927	sp|P59280|KLHL8_MOUSE Kelch-like protein 8 OS=Mus musculus GN=Klhl8 PE=2 SV=2//4.80029e-32
OMO84980.1	3484.34	1027.6	1.7616	0.00051435	0.005419	sp|Q9SCU1|PATL6_ARATH Patellin-6 OS=Arabidopsis thaliana GN=PATL6 PE=2 SV=1//0
OMO84982.1	55.9466	7.11338	2.97544	0.0017142	0.014795	sp|Q6NKS1|P2C65_ARATH Probable protein phosphatase 2C 65 OS=Arabidopsis thaliana GN=At5g01700 PE=2 SV=1//3.34422e-12
OMO84999.1	31.4265	1	4.97391	3.0439e-06	6.8272e-05	sp|O26373|Y273_METTH UPF0098 protein MTH_273 OS=Methanothermobacter thermautotrophicus (strain ATCC 29096 / DSM 1053 / JCM 10044 / NBRC 100330 / Delta H) GN=MTH_273 PE=3 SV=1//8.41667e-30
OMO85002.1	813.578	106.275	2.93648	6.3826e-08	2.3002e-06	sp|Q9M6N7|AMT2_ARATH Ammonium transporter 2 OS=Arabidopsis thaliana GN=AMT2 PE=1 SV=2//0
OMO85023.1	1386.31	241.838	2.51913	6.2313e-06	0.00012818	sp|O80450|TGT3B_ARATH Trihelix transcription factor GT-3b OS=Arabidopsis thaliana GN=GT-3B PE=1 SV=1//5.19909e-48
OMO85026.1	372.318	82.2412	2.1786	6.7197e-05	0.00096896	-//-
OMO85034.1	2733.42	162.698	4.07044	0.0040902	0.029474	-//-
OMO85070.1	107.947	9.66066	3.48206	9.1863e-07	2.4045e-05	sp|Q56Y11|DDPS2_ARATH Dehydrodolichyl diphosphate synthase 2 OS=Arabidopsis thaliana GN=At5g58770 PE=2 SV=2//5.18144e-101
OMO85085.1	886.005	255.012	1.79675	0.00064993	0.0066088	-//-
OMO85159.1	642.269	195.155	1.71855	0.0011361	0.010489	sp|Q9M392|RTNLL_ARATH Reticulon-like protein B12 OS=Arabidopsis thaliana GN=RTNLB12 PE=2 SV=1//9.22588e-64
OMO85190.1	20531.1	3406.76	2.59134	4.6926e-07	1.3424e-05	sp|D4N501|DIOX2_PAPSO Probable 2-oxoglutarate/Fe(II)-dependent dioxygenase OS=Papaver somniferum GN=DIOX2 PE=2 SV=1//6.42571e-65
OMO85191.1	150.339	37.7859	1.9923	0.00051121	0.0053907	-//-
OMO85203.1	1276.46	185.387	2.78353	2.0732e-07	6.5769e-06	sp|Q9FZ95|PUP3_ARATH Purine permease 3 OS=Arabidopsis thaliana GN=PUP3 PE=2 SV=1//1.99806e-120
OMO85206.1	155.077	22.2864	2.79875	0.00010575	0.0014255	sp|Q0WPW4|ACCO5_ARATH 1-aminocyclopropane-1-carboxylate oxidase 5 OS=Arabidopsis thaliana GN=At1g77330 PE=2 SV=1//1.10044e-09
OMO85214.1	1242.19	385.246	1.68904	0.0069354	0.044461	-//-
OMO85215.1	205.734	70.1433	1.5524	0.0033184	0.025032	-//-
OMO85218.1	2513.8	725.766	1.79229	0.00045719	0.004909	sp|Q9FMF4|SAC51_ARATH Transcription factor SAC51 OS=Arabidopsis thaliana GN=SAC51 PE=2 SV=1//4.82892e-30
OMO85233.1	18.2551	2.39709	2.92894	0.0068571	0.044065	-//-
OMO85277.1	801.291	120.93	2.72816	0.00031916	0.0036488	sp|Q9LXA5|LRK91_ARATH L-type lectin-domain containing receptor kinase IX.1 OS=Arabidopsis thaliana GN=LECRK91 PE=2 SV=1//2.74499e-23
OMO85285.1	368.886	44.3722	3.05545	1.7433e-06	4.1752e-05	sp|Q9S7V4|HA22A_ARATH HVA22-like protein a OS=Arabidopsis thaliana GN=HVA22A PE=2 SV=1//4.13936e-34
OMO85350.1	75.2238	5.71999	3.7171	2.8581e-06	6.4542e-05	sp|O81117|C94A1_VICSA Cytochrome P450 94A1 OS=Vicia sativa GN=CYP94A1 PE=2 SV=2//6.37493e-138
OMO85383.1	496.812	170.381	1.54394	0.0014606	0.012992	-//-
OMO85395.1	82.3582	2.78113	4.88817	9.9399e-08	3.4328e-06	sp|Q9LNT9|ASK4_ARATH SKP1-like protein 4 OS=Arabidopsis thaliana GN=ASK4 PE=1 SV=1//1.25526e-70
OMO85423.1	3241.17	56.3001	5.84723	1.4039e-21	6.7615e-19	-//-
OMO85445.1	79.9089	3.46577	4.52711	0.00033048	0.0037506	sp|Q7G8Y5|GRXC1_ORYSJ Glutaredoxin-C1 OS=Oryza sativa subsp. japonica GN=GRXC1 PE=3 SV=1//3.61867e-31
OMO85459.1	2269.26	697.512	1.70193	0.00077065	0.007569	sp|Q5BIM2|F214B_BOVIN Protein FAM214B OS=Bos taurus GN=FAM214B PE=2 SV=1//9.99146e-12
OMO85462.1	50.236	1.35992	5.20712	5.0818e-08	1.8774e-06	sp|Q9SX31|PERK9_ARATH Proline-rich receptor-like protein kinase PERK9 OS=Arabidopsis thaliana GN=PERK9 PE=2 SV=1//4.10511e-65
OMO85469.1	2047.54	587.322	1.80167	0.00050859	0.0053675	sp|Q9FE20|PBS1_ARATH Serine/threonine-protein kinase PBS1 OS=Arabidopsis thaliana GN=PBS1 PE=1 SV=1//2.25868e-165
OMO85495.1	5334.64	1988.71	1.42355	0.0045986	0.032293	sp|Q9LW29|AFB2_ARATH Protein AUXIN SIGNALING F-BOX 2 OS=Arabidopsis thaliana GN=AFB2 PE=1 SV=1//0
OMO85501.1	2966.92	464.887	2.67401	3.3861e-07	1.0193e-05	sp|B9GFG6|CSPLF_POPTR CASP-like protein POPTRDRAFT_752786 OS=Populus trichocarpa GN=POPTRDRAFT_752786 PE=3 SV=1//1.64451e-55
OMO85540.1	1724.92	382.248	2.17395	2.0517e-05	0.00035825	sp|Q8VHC8|MA2B1_CAVPO Lysosomal alpha-mannosidase OS=Cavia porcellus GN=MAN2B1 PE=1 SV=1//0
OMO85674.1	360.691	35.901	3.32867	0.0031396	0.023973	sp|A6T923|HPXO_KLEP7 FAD-dependent urate hydroxylase OS=Klebsiella pneumoniae subsp. pneumoniae (strain ATCC 700721 / MGH 78578) GN=hpxO PE=1 SV=1//4.3931e-12
OMO85675.1	2214.94	483.545	2.19555	3.1286e-05	0.00051094	sp|Q9SAH3|Y1887_ARATH Putative receptor-like protein kinase At1g80870 OS=Arabidopsis thaliana GN=At1g80870 PE=1 SV=1//0
OMO85676.1	673.482	116.563	2.53053	6.1127e-05	0.00089304	sp|Q39131|LAML_ARATH Lamin-like protein OS=Arabidopsis thaliana GN=At5g15350 PE=1 SV=1//3.13682e-31
OMO85758.1	5435.34	1753.85	1.63184	0.00089803	0.0086313	-//-
OMO85775.1	535.396	36.6099	3.8703	2.6577e-05	0.00044585	sp|Q9LX20|ASPL1_ARATH Aspartic proteinase-like protein 1 OS=Arabidopsis thaliana GN=At5g10080 PE=1 SV=1//7.8249e-167
OMO85818.1	37728.2	12942.5	1.54352	0.0019375	0.016298	sp|Q8LGR0|CHE1_CHEAL Pollen allergen Che a 1 OS=Chenopodium album PE=1 SV=1//3.12768e-29
OMO85820.1	1024.77	127.033	3.01202	2.3023e-08	9.4847e-07	sp|Q9SGZ5|BXL7_ARATH Probable beta-D-xylosidase 7 OS=Arabidopsis thaliana GN=BXL7 PE=2 SV=2//2.25526e-29
OMO85835.1	900.694	222.907	2.0146	0.00010363	0.0014019	sp|Q9SB36|PP337_ARATH Pentatricopeptide repeat-containing protein At4g25270, chloroplastic OS=Arabidopsis thaliana GN=PCMP-E53 PE=2 SV=1//0
OMO85838.1	30.731	2.64385	3.53898	0.00029602	0.0034286	sp|P17407|21KD_DAUCA 21 kDa protein OS=Daucus carota PE=2 SV=1//6.28987e-24
OMO85840.1	17.4014	1	4.12113	0.0005702	0.0059371	sp|Q9CAC1|GUN8_ARATH Endoglucanase 8 OS=Arabidopsis thaliana GN=CEL1 PE=2 SV=1//0
OMO85881.1	795.075	83.8927	3.24447	5.3555e-09	2.5746e-07	-//-
OMO85926.1	1760.89	602.15	1.54811	0.0022851	0.018579	sp|Q9STJ8|Y4539_ARATH Receptor-like serine/threonine-protein kinase At4g25390 OS=Arabidopsis thaliana GN=At4g25390 PE=1 SV=1//0
OMO85951.1	1154.06	126.097	3.1941	4.0788e-07	1.2018e-05	sp|Q9LVB8|CXE20_ARATH Probable carboxylesterase 120 OS=Arabidopsis thaliana GN=CXE20 PE=2 SV=1//7.50309e-128
OMO85981.1	776.64	89.4995	3.11729	0.0029564	0.022905	sp|Q1PSI9|IDND_VITVI L-idonate 5-dehydrogenase OS=Vitis vinifera GN=VIT_16s0100g00290 PE=1 SV=2//0
OMO86059.1	855.284	117.772	2.86041	0.0006638	0.0067267	-//-
OMO86074.1	256.888	41.8472	2.61794	6.5012e-06	0.00013278	-//-
OMO86120.1	1700.62	577.844	1.55731	0.0011547	0.010631	sp|Q8VYD6|PP374_ARATH Pentatricopeptide repeat-containing protein At5g10690 OS=Arabidopsis thaliana GN=CBSPPR1 PE=2 SV=1//0
OMO86123.1	15.2276	1	3.92861	0.001464	0.013018	-//-
OMO86151.1	26.7349	2.4249	3.46273	0.0065823	0.042777	sp|Q3S4A7|AHK5_ARATH Histidine kinase 5 OS=Arabidopsis thaliana GN=AHK5 PE=2 SV=1//1.22397e-116
OMO86201.1	737.598	181.497	2.02289	0.00017274	0.0021842	sp|O80536|PIF3_ARATH Transcription factor PIF3 OS=Arabidopsis thaliana GN=PIF3 PE=1 SV=1//1.52229e-56
OMO86216.1	1779.5	584.461	1.60629	0.0019172	0.016163	sp|Q93ZW0|G6PD4_ARATH Glucose-6-phosphate 1-dehydrogenase 4, chloroplastic OS=Arabidopsis thaliana GN=At1g09420 PE=2 SV=1//0
OMO86222.1	203.489	73.492	1.46929	0.0068671	0.044108	sp|Q76PD2|YJ01_SCHPO LIM domain and RING finger protein C1223.01 OS=Schizosaccharomyces pombe (strain 972 / ATCC 24843) GN=SPCC1223.01 PE=1 SV=2//3.0674e-27
OMO86240.1	3435.65	611.099	2.49111	0.0017697	0.015171	sp|O65399|E131_ARATH Glucan endo-1,3-beta-glucosidase 1 OS=Arabidopsis thaliana GN=At1g11820 PE=1 SV=3//4.31021e-24
OMO86242.1	1790.91	454.443	1.97852	0.0010897	0.010128	sp|Q8LEB6|Y5185_ARATH Probable receptor-like protein kinase At5g18500 OS=Arabidopsis thaliana GN=At5g18500 PE=1 SV=1//2.10893e-19
OMO86266.1	6036.6	772.209	2.96667	9.2683e-09	4.2184e-07	sp|O48809|LRX2_ARATH Leucine-rich repeat extensin-like protein 2 OS=Arabidopsis thaliana GN=LRX2 PE=1 SV=1//9.98941e-174
OMO86275.1	576.192	57.4523	3.32611	0.00039342	0.0043458	sp|Q9XGI7|NAS_SOLLC Nicotianamine synthase OS=Solanum lycopersicum GN=CHLN PE=2 SV=1//1.5606e-152
OMO86276.1	2099.32	7.99092	8.03734	4.0594e-31	1.3391e-27	sp|Q9FP29|KNOS1_ORYSJ Homeobox protein knotted-1-like 1 OS=Oryza sativa subsp. japonica GN=OSH6 PE=2 SV=1//1.31924e-86
OMO86281.1	2559.4	260.037	3.29902	1.9715e-09	1.0658e-07	sp|Q5EA50|RABEK_BOVIN Rab9 effector protein with kelch motifs OS=Bos taurus GN=RABEPK PE=2 SV=1//5.34932e-31
OMO86285.1	1388.88	557.9	1.31584	0.0062362	0.041154	sp|O80482|BH149_ARATH Transcription factor bHLH149 OS=Arabidopsis thaliana GN=BHLH149 PE=1 SV=1//2.19909e-34
OMO86288.1	137.79	22.5738	2.60974	5.98e-05	0.00087759	-//-
OMO86301.1	1227.6	43.0995	4.83203	4.9389e-16	1.0063e-13	-//-
OMO86308.1	1284.44	176.019	2.86734	3.6183e-05	0.00057461	sp|Q57951|Y531_METJA Universal stress protein MJ0531 OS=Methanocaldococcus jannaschii (strain ATCC 43067 / DSM 2661 / JAL-1 / JCM 10045 / NBRC 100440) GN=MJ0531 PE=3 SV=1//1.4748e-12
OMO86312.1	48.2213	9.29704	2.37483	0.0031876	0.024242	sp|Q9FT74|RQL1_ARATH ATP-dependent DNA helicase Q-like 1 OS=Arabidopsis thaliana GN=RECQL1 PE=2 SV=1//0
OMO86313.1	3467.54	1015.17	1.77219	0.00040834	0.0044771	-//-
OMO86336.1	141.459	6.88513	4.36076	9.5531e-07	2.4868e-05	sp|Q50EK0|C16B2_PICSI Cytochrome P450 716B2 OS=Picea sitchensis GN=CYP716B2 PE=2 SV=1//1.66116e-07
OMO86343.1	64.5289	11.5717	2.47935	0.0012048	0.011031	sp|Q9SSM2|MDLL_ARATH (R)-mandelonitrile lyase-like OS=Arabidopsis thaliana GN=At1g73050 PE=2 SV=1//0
OMO86382.1	579.867	180.21	1.68605	0.001497	0.013245	sp|C0LGE0|Y1765_ARATH Probable LRR receptor-like serine/threonine-protein kinase At1g07650 OS=Arabidopsis thaliana GN=At1g07650 PE=1 SV=1//2.99492e-76
OMO86529.1	224.259	75.243	1.57554	0.0058467	0.039206	sp|Q7KZ85|SPT6H_HUMAN Transcription elongation factor SPT6 OS=Homo sapiens GN=SUPT6H PE=1 SV=2//5.03832e-127
OMO86701.1	594.63	7.72746	6.26585	4.8435e-07	1.381e-05	sp|Q9LQ28|ERF22_ARATH Ethylene-responsive transcription factor ERF022 OS=Arabidopsis thaliana GN=ERF022 PE=2 SV=1//1.31894e-45
OMO86728.1	251.897	30.765	3.03347	7.6844e-07	2.0478e-05	sp|Q8S4W7|GAI1_VITVI DELLA protein GAI1 OS=Vitis vinifera GN=GAI1 PE=2 SV=1//2.55319e-27
OMO86739.1	671.425	117.942	2.50914	2.241e-05	0.00038571	sp|Q6IV77|TAZ_MACMU Tafazzin OS=Macaca mulatta GN=TAZ PE=2 SV=1//5.61975e-45
OMO86906.1	73.8922	12.4158	2.57325	0.0005023	0.0053158	-//-
OMO86917.1	968.344	253.203	1.93522	0.00016059	0.0020501	sp|Q8VC66|ADIP_MOUSE Afadin- and alpha-actinin-binding protein OS=Mus musculus GN=Ssx2ip PE=1 SV=1//6.44146e-28
OMO86973.1	725.764	224.816	1.69075	0.0017207	0.014832	sp|P51819|HSP83_IPONI Heat shock protein 83 OS=Ipomoea nil GN=HSP83A PE=2 SV=1//5.33935e-46
OMO86992.1	272.271	67.2204	2.01807	0.0031104	0.023799	sp|Q9C9R6|PUM7_ARATH Putative pumilio homolog 7, chloroplastic OS=Arabidopsis thaliana GN=APUM7 PE=3 SV=2//4.49086e-148
OMO87029.1	275.785	67.607	2.0283	0.00014791	0.0019162	sp|Q7XJE6|MCA1_ARATH Metacaspase-1 OS=Arabidopsis thaliana GN=AMC1 PE=1 SV=1//4.02789e-77
OMO87043.1	49.7588	12.0318	2.04811	0.0079877	0.049645	sp|Q42533|BCCP1_ARATH Biotin carboxyl carrier protein of acetyl-CoA carboxylase 1, chloroplastic OS=Arabidopsis thaliana GN=BCCP1 PE=1 SV=2//5.84852e-10
OMO87074.1	148.839	31.7764	2.22773	0.0023088	0.018731	sp|Q39263|ZFP4_ARATH Zinc finger protein 4 OS=Arabidopsis thaliana GN=ZFP4 PE=2 SV=2//2.43074e-47
OMO87144.1	2697.03	93.7328	4.84668	2.8516e-08	1.141e-06	-//-
OMO87193.1	6321.95	95.7968	6.04425	6.8897e-23	4.2442e-20	sp|Q9SZF7|SHR_ARATH Protein SHORT-ROOT OS=Arabidopsis thaliana GN=SHR PE=1 SV=1//1.8932e-135
OMO87223.1	94.9353	10.377	3.19356	3.1052e-06	6.9413e-05	-//-
OMO87228.1	128.693	1.71245	6.23172	4.8585e-14	7.3541e-12	sp|Q07469|BSPA_POPDE Bark storage protein A OS=Populus deltoides GN=BSPA PE=2 SV=1//2.61888e-52
OMO87274.1	82.3985	18.29	2.17157	0.0033912	0.025469	-//-
OMO87286.1	2356.57	142.518	4.04748	0.00044577	0.0048059	sp|Q9FZJ1|IRX10_ARATH Probable beta-1,4-xylosyltransferase IRX10 OS=Arabidopsis thaliana GN=IRX10 PE=2 SV=1//0
OMO87287.1	8982.93	2499.24	1.8457	0.00031858	0.0036452	sp|Q829U5|TAL2_STRAW Transaldolase 2 OS=Streptomyces avermitilis (strain ATCC 31267 / DSM 46492 / JCM 5070 / NCIMB 12804 / NRRL 8165 / MA-4680) GN=tal2 PE=3 SV=1//7.396e-98
OMO87385.1	2558.81	20.9226	6.93427	1.3888e-05	0.00025618	sp|Q94CH6|EXL3_ARATH GDSL esterase/lipase EXL3 OS=Arabidopsis thaliana GN=EXL3 PE=2 SV=1//7.62008e-81
OMO87402.1	5757.35	1307.38	2.13873	2.5095e-05	0.00042475	sp|Q9FXI9|GUN2_ARATH Endoglucanase 2 OS=Arabidopsis thaliana GN=At1g19940 PE=2 SV=1//0
OMO87415.1	1504.51	530.633	1.50351	0.0069077	0.044337	sp|P48583|ERD2_CAEEL ER lumen protein retaining receptor OS=Caenorhabditis elegans GN=erd-2 PE=2 SV=2//8.16907e-28
OMO87420.1	18215.1	3025.41	2.58993	2.1298e-07	6.7244e-06	sp|Q6VAF6|TBB6_GOSHI Tubulin beta-6 chain OS=Gossypium hirsutum PE=2 SV=1//0
OMO87478.1	343.881	99.1047	1.79488	0.00087317	0.008423	sp|Q5TGY1|TMCO4_HUMAN Transmembrane and coiled-coil domain-containing protein 4 OS=Homo sapiens GN=TMCO4 PE=2 SV=1//1.434e-45
OMO87490.1	47.5248	2.8943	4.0374	0.00081774	0.0079636	sp|Q07472|MADS1_PETHY Floral homeotic protein PMADS 1 OS=Petunia hybrida GN=PMADS1 PE=2 SV=1//1.1375e-107
OMO87499.1	2224.89	530.526	2.06824	5.2885e-05	0.00078814	sp|Q9MAJ7|BGAL5_ARATH Beta-galactosidase 5 OS=Arabidopsis thaliana GN=BGAL5 PE=2 SV=1//1.01202e-116
OMO87525.1	562.896	11.5754	5.60374	7.5525e-18	2.0208e-15	sp|Q94CD1|HHT1_ARATH Omega-hydroxypalmitate O-feruloyl transferase OS=Arabidopsis thaliana GN=HHT1 PE=1 SV=1//3.02534e-68
OMO87552.1	7874.92	2821.95	1.48057	0.0053589	0.03651	sp|Q9XES5|DFRA_MALDO Bifunctional dihydroflavonol 4-reductase/flavanone 4-reductase OS=Malus domestica GN=DFR PE=1 SV=1//0
OMO87554.1	4251.83	1151.41	1.88468	0.00064506	0.0065795	sp|Q9FJZ3|MAN7_ARATH Mannan endo-1,4-beta-mannosidase 7 OS=Arabidopsis thaliana GN=MAN7 PE=2 SV=1//1.63687e-160
OMO87565.1	7107.17	280.661	4.66237	1.798e-11	1.5216e-09	-//-
OMO87566.1	18904.4	1568.77	3.59102	1.4113e-06	3.4646e-05	sp|E1U332|ALL12_OLEEU Isoflavone reductase-like protein OS=Olea europaea PE=1 SV=1//5.77708e-169
OMO87607.1	1100.32	323.608	1.76561	0.0043919	0.031181	-//-
OMO87629.1	3800.04	1001.6	1.92371	0.00014052	0.0018354	sp|Q9ZWA6|MGP_ARATH Zinc finger protein MAGPIE OS=Arabidopsis thaliana GN=MGP PE=1 SV=1//2.10176e-107
OMO87640.1	2289.51	524.096	2.12713	0.00024324	0.0029168	sp|Q9LN68|GATL1_ARATH Probable galacturonosyltransferase-like 1 OS=Arabidopsis thaliana GN=GATL1 PE=2 SV=1//1.63556e-174
OMO87662.1	54.2272	8.8815	2.61014	0.00057096	0.005938	-//-
OMO87663.1	1478.84	344.616	2.10141	6.6864e-05	0.00096469	sp|Q8RY67|WAKLO_ARATH Wall-associated receptor kinase-like 14 OS=Arabidopsis thaliana GN=WAKL14 PE=2 SV=2//0
OMO87667.1	317.932	17.0152	4.22382	2.1071e-11	1.744e-09	sp|Q9FJV5|KAN4_ARATH Probable transcription factor KAN4 OS=Arabidopsis thaliana GN=KAN4 PE=1 SV=1//4.39611e-07
OMO87678.1	2055.3	103.001	4.31862	6.016e-14	8.8043e-12	sp|Q93ZB2|KO1_ARATH Ent-kaurene oxidase, chloroplastic OS=Arabidopsis thaliana GN=KO1 PE=1 SV=2//0
OMO87681.1	396.755	155.2	1.35412	0.0066598	0.043134	sp|Q2R9D2|Y1176_ORYSJ B3 domain-containing protein Os11g0197600 OS=Oryza sativa subsp. japonica GN=Os11g0197600 PE=2 SV=1//3.62601e-13
OMO87830.1	1331.07	440.721	1.59465	0.0018771	0.015856	sp|Q09809|YAB9_SCHPO Uncharacterized membrane protein C2G11.09 OS=Schizosaccharomyces pombe (strain 972 / ATCC 24843) GN=SPAC2G11.09 PE=2 SV=2//1.07841e-38
OMO87850.1	1658.71	530.796	1.64383	0.0010426	0.0097826	sp|Q38834|R13L4_ARATH Disease resistance RPP13-like protein 4 OS=Arabidopsis thaliana GN=RPP13L4 PE=2 SV=2//1.83434e-06
OMO87851.1	1099.57	146.208	2.91085	6.6577e-08	2.3832e-06	-//-
OMO87909.1	224.773	45.7766	2.29579	9.8837e-05	0.0013488	-//-
OMO87910.1	975.23	199.242	2.29122	1.5255e-05	0.00027678	sp|Q9XSC3|WDR44_BOVIN WD repeat-containing protein 44 OS=Bos taurus GN=WDR44 PE=1 SV=1//8.74832e-49
OMO87914.1	119.875	32.1067	1.90058	0.0028885	0.022458	sp|Q9ZPY0|DOF25_ARATH Dof zinc finger protein DOF2.5 OS=Arabidopsis thaliana GN=DOF2.5 PE=2 SV=3//9.24771e-44
OMO87924.1	1393.18	519.66	1.42274	0.0054643	0.037027	sp|Q6NMC6|ABIL3_ARATH Protein ABIL3 OS=Arabidopsis thaliana GN=ABIL3 PE=2 SV=1//2.17664e-143
OMO87926.1	889.529	253.68	1.81003	0.00043388	0.0047122	-//-
OMO87976.1	624.931	136.952	2.19003	3.6846e-05	0.00058339	sp|Q9ZPI6|AIM1_ARATH Peroxisomal fatty acid beta-oxidation multifunctional protein AIM1 OS=Arabidopsis thaliana GN=AIM1 PE=1 SV=1//0
OMO87983.1	916.152	329.201	1.47662	0.0035898	0.026606	-//-
OMO87989.1	2205.58	653.566	1.75475	0.0005789	0.0060088	sp|Q9T048|DRL27_ARATH Disease resistance protein At4g27190 OS=Arabidopsis thaliana GN=At4g27190 PE=2 SV=1//1.68097e-68
OMO87995.1	2650.13	260.951	3.34421	1.2721e-05	0.00023798	sp|Q9ZSY8|IAA27_ARATH Auxin-responsive protein IAA27 OS=Arabidopsis thaliana GN=IAA27 PE=1 SV=1//3.99495e-67
OMO87996.1	2171.1	213.182	3.34827	5.5028e-06	0.00011468	sp|Q9ZSY8|IAA27_ARATH Auxin-responsive protein IAA27 OS=Arabidopsis thaliana GN=IAA27 PE=1 SV=1//6.21097e-17
OMO88010.1	117.071	11.5199	3.34519	4.1024e-07	1.2074e-05	-//-
OMO88022.1	10716.3	2368.55	2.17773	1.8905e-05	0.00033408	sp|O65351|SUBL_ARATH Subtilisin-like protease OS=Arabidopsis thaliana GN=ARA12 PE=1 SV=1//7.196e-96
OMO88216.1	1920.96	9.64587	7.6377	1.6508e-24	1.5617e-21	sp|P10978|POLX_TOBAC Retrovirus-related Pol polyprotein from transposon TNT 1-94 OS=Nicotiana tabacum PE=2 SV=1//2.77291e-144
OMO88225.1	507.587	123.891	2.03459	0.00043784	0.0047493	-//-
OMO88238.1	10828.5	1507.82	2.8443	0.0021099	0.01746	sp|Q9SU63|AL2B4_ARATH Aldehyde dehydrogenase family 2 member B4, mitochondrial OS=Arabidopsis thaliana GN=ALDH2B4 PE=1 SV=1//0
OMO88342.1	1570.73	259.089	2.59992	1.4223e-06	3.4853e-05	sp|C0LGH2|Y1561_ARATH Probable LRR receptor-like serine/threonine-protein kinase At1g56130 OS=Arabidopsis thaliana GN=At1g56130 PE=1 SV=2//0
OMO88346.1	743.141	8.48622	6.45237	3.7096e-09	1.8897e-07	sp|Q9SHE9|LBD4_ARATH LOB domain-containing protein 4 OS=Arabidopsis thaliana GN=LBD4 PE=2 SV=1//4.3619e-55
OMO88377.1	837.452	139.846	2.58217	0.0045401	0.031976	sp|Q9C6W5|AB14G_ARATH ABC transporter G family member 14 OS=Arabidopsis thaliana GN=ABCG14 PE=2 SV=1//0
OMO88414.1	745.934	261.128	1.51429	0.0042278	0.030285	sp|Q3ECH2|Y1670_ARATH Probable receptor-like protein kinase At1g67000 OS=Arabidopsis thaliana GN=At1g67000 PE=2 SV=2//5.62067e-92
OMO88452.1	538.919	166.838	1.69162	0.0045508	0.032034	sp|Q9FHH5|GDU3_ARATH Protein GLUTAMINE DUMPER 3 OS=Arabidopsis thaliana GN=GDU3 PE=2 SV=1//1.33908e-23
OMO88524.1	71.2908	5.2747	3.75655	3.0177e-06	6.7742e-05	-//-
OMO88572.1	276.058	39.0101	2.82305	0.0011283	0.010443	sp|A4IGM4|DHI1L_XENTR Hydroxysteroid 11-beta-dehydrogenase 1-like protein OS=Xenopus tropicalis GN=hsd11b1l PE=2 SV=1//1.20064e-31
OMO88588.1	93.1154	12.8186	2.86078	1.4606e-05	0.00026759	sp|Q9C9I2|ERF21_ARATH Ethylene-responsive transcription factor ERF021 OS=Arabidopsis thaliana GN=ERF021 PE=2 SV=1//4.69506e-51
OMO88619.1	1913.49	703.692	1.44319	0.0047457	0.03309	sp|Q9SYM1|MSL6_ARATH Mechanosensitive ion channel protein 6 OS=Arabidopsis thaliana GN=MSL6 PE=1 SV=1//0
OMO88620.1	475.56	168.799	1.49432	0.0038186	0.027904	sp|Q8BKU8|TM87B_MOUSE Transmembrane protein 87B OS=Mus musculus GN=Tmem87b PE=2 SV=1//3.58078e-51
OMO88699.1	397.441	111.044	1.83961	0.00081843	0.0079674	-//-
OMO88789.1	1865.81	389.174	2.26132	1.4607e-05	0.00026759	sp|Q9LYU7|CRN_ARATH Inactive leucine-rich repeat receptor-like protein kinase CORYNE OS=Arabidopsis thaliana GN=CRN PE=1 SV=1//4.27295e-171
OMO88794.1	2778.37	689.139	2.01137	6.1446e-05	0.00089677	-//-
OMO88856.1	2095.74	371.102	2.49757	4.3427e-07	1.2586e-05	sp|O48766|GUN11_ARATH Endoglucanase 11 OS=Arabidopsis thaliana GN=At2g32990 PE=2 SV=1//0
OMO88875.1	139.034	13.1819	3.3988	6.5298e-07	1.7887e-05	sp|Q8H038|KATAM_ORYSJ Xyloglucan galactosyltransferase KATAMARI1 homolog OS=Oryza sativa subsp. japonica GN=Os03g0144800 PE=2 SV=1//2.10132e-136
OMO88995.1	313.26	47.8749	2.71002	3.995e-05	0.0006236	-//-
OMO89122.1	223.433	17.4568	3.67798	6.0671e-09	2.8698e-07	sp|B3MMA5|RAD54_DROAN DNA repair and recombination protein RAD54-like OS=Drosophila ananassae GN=okr PE=3 SV=1//2.73886e-43
OMO89252.1	4054.73	1123.86	1.85115	0.00010729	0.0014426	sp|P48417|CP74_LINUS Allene oxide synthase, chloroplastic OS=Linum usitatissimum GN=CYP74A PE=1 SV=1//2.13463e-128
OMO89255.1	427.21	22.2919	4.26036	3.6077e-12	3.5659e-10	sp|Q09809|YAB9_SCHPO Uncharacterized membrane protein C2G11.09 OS=Schizosaccharomyces pombe (strain 972 / ATCC 24843) GN=SPAC2G11.09 PE=2 SV=2//8.2672e-37
OMO89278.1	46.9425	4.06875	3.52824	0.0013327	0.01204	sp|Q8LGN0|GLR27_ARATH Glutamate receptor 2.7 OS=Arabidopsis thaliana GN=GLR2.7 PE=2 SV=3//1.31824e-132
OMO89327.1	2789.53	801.154	1.79987	0.00046861	0.0050113	-//-
OMO89434.1	27.3613	2.79592	3.29074	0.0013858	0.012451	sp|Q9M2Z5|FBL53_ARATH F-box/LRR-repeat protein At3g48880 OS=Arabidopsis thaliana GN=At3g48880 PE=2 SV=1//7.65904e-15
OMO89463.1	6792.47	274.332	4.62994	0.001713	0.014792	sp|Q6AT26|CESA1_ORYSJ Probable cellulose synthase A catalytic subunit 1 [UDP-forming] OS=Oryza sativa subsp. japonica GN=CESA1 PE=2 SV=1//0
OMO89482.1	1124.32	427.62	1.39466	0.0065911	0.042792	sp|Q8H8T0|RGP1_ORYSJ UDP-arabinopyranose mutase 1 OS=Oryza sativa subsp. japonica GN=UAM1 PE=1 SV=1//0
OMO89591.1	822.128	183.424	2.16418	5.148e-05	0.00077172	-//-
OMO89592.1	954.412	359.962	1.40677	0.0069345	0.044461	-//-
OMO89633.1	160.342	1.93139	6.37537	0.00037981	0.0042131	sp|Q9SYM5|RHM1_ARATH Probable rhamnose biosynthetic enzyme 1 OS=Arabidopsis thaliana GN=RHM1 PE=1 SV=1//1.75431e-131
OMO89642.1	12774.5	4662.88	1.45397	0.0036284	0.02681	sp|P54873|HMCS_ARATH Hydroxymethylglutaryl-CoA synthase OS=Arabidopsis thaliana GN=HMGS PE=1 SV=2//0
OMO89673.1	8026.2	1345.02	2.57709	1.419e-06	3.4804e-05	sp|P51091|LDOX_MALDO Leucoanthocyanidin dioxygenase OS=Malus domestica GN=ANS PE=2 SV=1//0
OMO89762.1	1477.08	300.581	2.29692	8.2955e-06	0.00016448	sp|A4YGN0|SUCD_METS5 Succinate-semialdehyde dehydrogenase (acetylating) OS=Metallosphaera sedula (strain ATCC 51363 / DSM 5348) GN=Msed_1424 PE=1 SV=1//6.61988e-76
OMO89984.1	988.331	108.697	3.18469	1.2388e-06	3.0929e-05	sp|Q9FJL3|FKB65_ARATH Peptidyl-prolyl cis-trans isomerase FKBP65 OS=Arabidopsis thaliana GN=FKBP65 PE=1 SV=1//1.24028e-11
OMO90054.1	186.102	5.2895	5.13682	9.4054e-05	0.0012895	-//-
OMO90188.1	1275.08	215.426	2.56532	0.0027939	0.021902	sp|Q9C540|ACFR4_ARATH Probable transmembrane ascorbate ferrireductase 4 OS=Arabidopsis thaliana GN=CYB561D PE=2 SV=1//1.7811e-89
OMO90194.1	997.52	6.2061	7.32852	2.0213e-11	1.689e-09	-//-
OMO90195.1	1440.69	337.6	2.09337	7.7317e-05	0.0010929	sp|Q84V83|LAR_DESUN Leucoanthocyanidin reductase OS=Desmodium uncinatum GN=LAR PE=1 SV=1//6.29526e-156
OMO90211.1	3020.97	783.775	1.9465	0.00012149	0.0016122	sp|Q9ZQQ7|Y2144_ARATH Putative leucine-rich repeat receptor-like serine/threonine-protein kinase At2g14440 OS=Arabidopsis thaliana GN=At2g14440 PE=1 SV=1//3.10215e-26
OMO90245.1	2979.6	892.805	1.7387	0.00068358	0.0068963	sp|Q9LS46|ALMT9_ARATH Aluminum-activated malate transporter 9 OS=Arabidopsis thaliana GN=ALMT9 PE=2 SV=1//0
OMO90357.1	4803.87	1394.47	1.78448	0.00027242	0.0032	sp|Q9LT10|CXE18_ARATH Probable carboxylesterase 18 OS=Arabidopsis thaliana GN=CXE18 PE=2 SV=1//1.70604e-81
OMO90571.1	1276.89	296.944	2.10437	4.0919e-05	0.00063566	sp|Q8K157|GALM_MOUSE Aldose 1-epimerase OS=Mus musculus GN=Galm PE=2 SV=1//3.12597e-90
OMO90708.1	223.068	49.8376	2.16218	0.00018618	0.0023274	sp|Q9LRR4|R13L1_ARATH Putative disease resistance RPP13-like protein 1 OS=Arabidopsis thaliana GN=RPPL1 PE=2 SV=1//0
OMO90736.1	602.158	138.15	2.12391	0.0044849	0.031663	-//-
OMO90776.1	16940.7	816.674	4.37459	2.9241e-15	5.3419e-13	sp|Q50EK0|C16B2_PICSI Cytochrome P450 716B2 OS=Picea sitchensis GN=CYP716B2 PE=2 SV=1//2.64167e-73
OMO90811.1	1089.02	225.53	2.27164	1.8935e-05	0.00033438	sp|Q7XA06|SYT3_ARATH Synaptotagmin-3 OS=Arabidopsis thaliana GN=SYT3 PE=2 SV=1//1.04172e-07
OMO90932.1	35.4665	1.93139	4.19874	0.00034857	0.0039291	-//-
OMO90933.1	775.617	200.101	1.95462	0.00027274	0.003201	sp|P0DH90|FRIGI_ARATH Protein FRIGIDA OS=Arabidopsis thaliana GN=FRI PE=2 SV=1//9.73769e-09
OMO90994.1	156.567	43.9974	1.83129	0.0017509	0.015039	sp|Q9ZR04|CCD61_ARATH Putative cyclin-D6-1 OS=Arabidopsis thaliana GN=CYCD6-1 PE=2 SV=1//6.22666e-47
OMO91266.1	24438.8	7039	1.79573	0.00021577	0.0026363	sp|Q9FK05|PME61_ARATH Probable pectinesterase/pectinesterase inhibitor 61 OS=Arabidopsis thaliana GN=PME61 PE=1 SV=1//1.39621e-145
OMO91334.1	471.365	175.001	1.42948	0.0058845	0.039402	-//-
OMO91596.1	2758.73	445.299	2.63115	5.0607e-07	1.434e-05	sp|Q93ZH0|LYM1_ARATH LysM domain-containing GPI-anchored protein 1 OS=Arabidopsis thaliana GN=LYM1 PE=1 SV=1//0
OMO91598.1	119.385	3.49358	5.09477	0.00024162	0.0029009	sp|Q9LXA9|BH061_ARATH Transcription factor bHLH61 OS=Arabidopsis thaliana GN=BHLH61 PE=2 SV=1//1.86952e-09
OMO91819.1	96.255	1	6.58879	1.6543e-13	2.2705e-11	-//-
OMO91820.1	130.047	2.07607	5.96904	1.8855e-13	2.5353e-11	sp|Q8LK56|DME_ARATH Transcriptional activator DEMETER OS=Arabidopsis thaliana GN=DME PE=1 SV=2//4.52809e-27
OMO91923.1	2628.23	788.201	1.73745	0.00059192	0.0061247	sp|Q5U403|MVD1_DANRE Diphosphomevalonate decarboxylase OS=Danio rerio GN=mvd PE=2 SV=1//1.5702e-111
OMO91948.1	1086.76	111.192	3.2889	2.4444e-09	1.2976e-07	sp|Q32PH1|CDCA7_BOVIN Cell division cycle-associated protein 7 OS=Bos taurus GN=CDCA7 PE=2 SV=1//1.36093e-23
OMO92058.1	1080.32	131.865	3.03433	0.00014838	0.0019197	sp|Q6S004|KIF6_DICDI Kinesin-related protein 6 OS=Dictyostelium discoideum GN=kif6 PE=2 SV=1//3.55794e-104
OMO92156.1	120.231	1	6.90966	2.0883e-15	3.8683e-13	-//-
OMO92333.1	84.3982	5.22648	4.0133	3.876e-05	0.00060825	sp|Q9UBD5|ORC3_HUMAN Origin recognition complex subunit 3 OS=Homo sapiens GN=ORC3 PE=1 SV=1//1.41327e-16
OMO92402.1	44.5858	2.4323	4.19619	2.2571e-05	0.00038773	sp|B6VJS4|ROMT_VITVI Trans-resveratrol di-O-methyltransferase OS=Vitis vinifera GN=ROMT PE=1 SV=2//5.42721e-167
OMO92438.1	177.252	40.4481	2.13166	0.00044552	0.0048051	sp|Q9FHQ3|HS157_ARATH 15.7 kDa heat shock protein, peroxisomal OS=Arabidopsis thaliana GN=HSP15.7 PE=2 SV=1//6.30703e-45
OMO92439.1	2039.59	211.58	3.26901	7.4943e-08	2.654e-06	sp|Q0WPN8|CRR60_ARATH Cysteine-rich repeat secretory protein 60 OS=Arabidopsis thaliana GN=CRRSP60 PE=1 SV=1//6.74021e-85
OMO92566.1	46.2721	7.04652	2.71516	0.0011047	0.010254	sp|Q9FHX3|LRKS6_ARATH L-type lectin-domain containing receptor kinase S.6 OS=Arabidopsis thaliana GN=LECRKS6 PE=2 SV=1//0
OMO92664.1	1337.68	279.041	2.26118	1.6751e-05	0.00030103	sp|Q9T076|ENL2_ARATH Early nodulin-like protein 2 OS=Arabidopsis thaliana GN=At4g27520 PE=1 SV=1//3.83824e-31
OMO92717.1	1253.63	433.223	1.53292	0.0034451	0.025772	sp|Q9ES89|EXTL2_MOUSE Exostosin-like 2 OS=Mus musculus GN=Extl2 PE=1 SV=1//1.05614e-36
OMO92909.1	95.4727	18.1638	2.39402	0.00020358	0.0025057	sp|Q9ZP55|DRP4C_ARATH Dynamin-related protein 4C OS=Arabidopsis thaliana GN=DRP4C PE=2 SV=1//2.53194e-117
OMO92942.1	720.21	97.9819	2.87783	1.7452e-07	5.6172e-06	-//-
OMO93010.1	33.8491	6.16528	2.45688	0.0036857	0.027127	sp|O49813|OLEE1_BETPN Olee1-like protein OS=Betula pendula PE=2 SV=1//2.69845e-64
OMO93062.1	2185.3	175.869	3.63526	4.8375e-11	3.7578e-09	-//-
OMO93157.1	1357.05	203.757	2.73556	2.5672e-07	7.9256e-06	sp|Q9S784|HA22C_ARATH HVA22-like protein c OS=Arabidopsis thaliana GN=HVA22C PE=2 SV=1//1.01442e-75
OMO93189.1	1729	129.662	3.73711	9.449e-12	8.5425e-10	sp|P01104|MYB_AVIMB Transforming protein Myb OS=Avian myeloblastosis virus GN=V-MYB PE=1 SV=2//1.02023e-06
OMO93191.1	4673.07	443.816	3.39633	4.4708e-10	2.8197e-08	sp|Q8LC03|ATB13_ARATH Homeobox-leucine zipper protein ATHB-13 OS=Arabidopsis thaliana GN=ATHB-13 PE=2 SV=2//2.91959e-121
OMO93220.1	254.28	14.299	4.15243	0.00023985	0.0028851	sp|Q9FDW1|MYB44_ARATH Transcription factor MYB44 OS=Arabidopsis thaliana GN=MYB44 PE=2 SV=1//8.81065e-35
OMO93226.1	1177.26	373.658	1.65564	0.0013019	0.011808	sp|Q8L7F9|B3GTF_ARATH Beta-1,3-galactosyltransferase 15 OS=Arabidopsis thaliana GN=B3GALT15 PE=2 SV=1//0
OMO93227.1	299.52	108.719	1.46205	0.0053934	0.036698	sp|P42815|RNS3_ARATH Ribonuclease 3 OS=Arabidopsis thaliana GN=RNS3 PE=2 SV=1//9.02727e-71
OMO93228.1	58.1827	12.8501	2.17881	0.0035854	0.026581	-//-
OMO93276.1	739.133	39.1142	4.24007	3.3344e-13	4.226e-11	sp|Q6R8G7|PHO13_ARATH Phosphate transporter PHO1 homolog 3 OS=Arabidopsis thaliana GN=PHO1;H3 PE=2 SV=2//0
OMO93278.1	1262.75	124.938	3.33728	1.0758e-09	6.2015e-08	sp|Q6R8G7|PHO13_ARATH Phosphate transporter PHO1 homolog 3 OS=Arabidopsis thaliana GN=PHO1;H3 PE=2 SV=2//0
OMO93312.1	724.251	158.366	2.19323	3.8286e-05	0.00060152	sp|Q9C793|AGO7_ARATH Protein argonaute 7 OS=Arabidopsis thaliana GN=AGO7 PE=2 SV=1//0
OMO93415.1	3445.94	1049.02	1.71585	0.00068526	0.0069071	sp|Q9C983|WRK57_ARATH Probable WRKY transcription factor 57 OS=Arabidopsis thaliana GN=WRKY57 PE=2 SV=1//7.00904e-65
OMO93492.1	1566.83	458.056	1.77425	0.00076486	0.0075373	sp|P0C7R4|PP110_ARATH Pentatricopeptide repeat-containing protein At1g69290 OS=Arabidopsis thaliana GN=At1g69290 PE=2 SV=1//0
OMO93518.1	6447.51	1557.11	2.04988	0.0010446	0.0097945	sp|B3H4F1|SP1L1_ARATH Protein SPIRAL1-like 1 OS=Arabidopsis thaliana GN=SP1L1 PE=2 SV=1//1.86844e-30
OMO93523.1	180.196	42.7189	2.07662	0.00051451	0.005419	sp|Q94JW8|SPL6_ARATH Squamosa promoter-binding-like protein 6 OS=Arabidopsis thaliana GN=SPL6 PE=2 SV=2//4.03425e-53
OMO93534.1	174.57	2.06868	6.39896	0.0013542	0.012201	sp|Q41276|AP1_SINAL Floral homeotic protein APETALA 1 OS=Sinapis alba GN=AP1 PE=2 SV=1//1.2975e-81
OMO93631.1	948.161	45.2461	4.38927	5.2807e-06	0.00011092	sp|P05100|3MG1_ECOLI DNA-3-methyladenine glycosylase 1 OS=Escherichia coli (strain K12) GN=tag PE=1 SV=1//7.89735e-46
OMO93671.1	3257.9	982.709	1.72911	0.00077926	0.0076338	sp|Q94KU1|6PGD1_SPIOL 6-phosphogluconate dehydrogenase, decarboxylating 1 OS=Spinacia oleracea GN=pgdC PE=1 SV=1//0
OMO93691.1	250.466	68.2407	1.87591	0.0010768	0.010033	sp|Q8H0T9|KTNB1_ARATH Katanin p80 WD40 repeat-containing subunit B1 homolog OS=Arabidopsis thaliana GN=At5g23430 PE=2 SV=3//1.06512e-09
OMO93693.1	13097.4	2027.34	2.69163	4.2536e-07	1.2395e-05	sp|Q8RY65|NIK2_ARATH Protein NSP-INTERACTING KINASE 2 OS=Arabidopsis thaliana GN=NIK2 PE=1 SV=1//0
OMO93702.1	1601.38	5.2747	8.24601	4.1394e-31	1.3391e-27	sp|P68175|STSY_RAUSE Strictosidine synthase OS=Rauvolfia serpentina GN=STR1 PE=1 SV=1//6.24878e-51
OMO93794.1	426.242	63.9904	2.73575	1.3452e-06	3.321e-05	-//-
OMO93804.1	9122.85	776.933	3.55362	6.6645e-11	5.0295e-09	sp|Q9SYT0|ANXD1_ARATH Annexin D1 OS=Arabidopsis thaliana GN=ANN1 PE=1 SV=1//4.30971e-164
OMO93830.1	901.406	100.173	3.16968	1.2903e-08	5.6308e-07	-//-
OMO93860.1	64.8559	8.34893	2.95757	0.00010671	0.0014356	-//-
OMO93878.1	82.0136	20.6778	1.98778	0.0026731	0.021149	sp|Q4R1I9|ANGLT_ROSHC Anthocyanidin 5,3-O-glucosyltransferase OS=Rosa hybrid cultivar GN=RhGT1 PE=2 SV=1//4.03875e-136
OMO93905.1	283.686	49.4677	2.51973	0.00037141	0.0041337	-//-
OMO93916.1	26.0251	1.35623	4.26224	0.0029901	0.023071	sp|Q9FKK2|AGL62_ARATH Agamous-like MADS-box protein AGL62 OS=Arabidopsis thaliana GN=AGL62 PE=1 SV=1//2.83277e-32
OMO93930.1	253.175	1.82192	7.11853	0.0012521	0.011413	sp|Q39224|SRG1_ARATH Protein SRG1 OS=Arabidopsis thaliana GN=SRG1 PE=2 SV=1//7.71508e-89
OMO94063.1	188.269	7.6458	4.62198	1.7503e-06	4.1883e-05	sp|Q6FFZ6|RUTB_ACIAD Peroxyureidoacrylate/ureidoacrylate amidohydrolase RutB OS=Acinetobacter sp. (strain ADP1) GN=rutB PE=3 SV=1//2.11872e-15
OMO94260.1	61.0981	16.2082	1.9144	0.0067606	0.043646	-//-
OMO94290.1	434.95	69.807	2.63941	3.2469e-06	7.1973e-05	sp|Q9FE59|SUC4_ARATH Sucrose transport protein SUC4 OS=Arabidopsis thaliana GN=SUC4 PE=1 SV=2//6.33299e-12
OMO94359.1	1659.84	446.665	1.89378	0.0002153	0.0026331	-//-
OMO94360.1	537.503	195.567	1.45861	0.0044387	0.031404	sp|Q8BZI6|GUCD1_MOUSE Protein GUCD1 OS=Mus musculus GN=Gucd1 PE=2 SV=2//1.18681e-30
OMO94396.1	172.159	43.4277	1.98706	0.00094718	0.0090284	sp|D3ZY60|PKHA8_RAT Pleckstrin homology domain-containing family A member 8 OS=Rattus norvegicus GN=Plekha8 PE=3 SV=1//2.92593e-21
OMO94403.1	422.693	64.8717	2.70395	1.4938e-06	3.6469e-05	sp|Q9C9A9|COL7_ARATH Zinc finger protein CONSTANS-LIKE 7 OS=Arabidopsis thaliana GN=COL7 PE=2 SV=1//5.37176e-16
OMO94416.1	1384.21	99.3263	3.80075	3.3739e-12	3.3472e-10	sp|Q9SGN7|CCR12_ARATH Serine/threonine-protein kinase-like protein At1g28390 OS=Arabidopsis thaliana GN=At1g28390 PE=2 SV=1//3.59079e-135
OMO94486.1	41.05	6.66248	2.62325	0.001605	0.014035	sp|Q9SK86|ADHL1_ARATH Alcohol dehydrogenase-like 1 OS=Arabidopsis thaliana GN=At1g22430 PE=2 SV=1//1.57079e-68
OMO94499.1	250.124	65.7473	1.92764	0.00084118	0.0081619	-//-
OMO94508.1	1847.3	54.1884	5.09129	0.00068739	0.006926	sp|Q9M1I2|PTR46_ARATH Probable peptide/nitrate transporter At3g54450 OS=Arabidopsis thaliana GN=At3g54450 PE=2 SV=1//0
OMO94536.1	133.915	35.9675	1.89655	0.0017459	0.015006	sp|A4IIS8|S47A1_XENTR Multidrug and toxin extrusion protein 1 OS=Xenopus tropicalis GN=slc47a1 PE=2 SV=1//2.86799e-56
OMO94625.1	310.497	110.122	1.49548	0.0053076	0.036217	sp|B2UNE2|RS21_AKKM8 30S ribosomal protein S21 OS=Akkermansia muciniphila (strain ATCC BAA-835) GN=rpsU PE=3 SV=1//2.55293e-06
OMO94630.1	32.928	6.05951	2.44204	0.0054214	0.036823	-//-
OMO94706.1	897.529	114.831	2.96645	4.6459e-08	1.7487e-06	sp|Q75QN6|DPHS1_ARATH Dual specificity protein phosphatase PHS1 OS=Arabidopsis thaliana GN=PHS1 PE=1 SV=1//0
OMO94779.1	255.212	60.2299	2.08314	0.0057876	0.038891	-//-
OMO94799.1	127.636	17.3175	2.88173	1.5049e-05	0.00027472	sp|Q9SZ53|P2C60_ARATH Probable protein phosphatase 2C 60 OS=Arabidopsis thaliana GN=At4g31860 PE=2 SV=1//3.10968e-15
OMO94861.1	2654.33	924.989	1.52084	0.0029519	0.022877	sp|Q8VYT5|FB254_ARATH F-box protein At5g07670 OS=Arabidopsis thaliana GN=At5g07670 PE=2 SV=1//1.02056e-170
OMO94872.1	47.4357	3.58264	3.72688	1.366e-05	0.00025251	-//-
OMO94873.1	112.961	2.4323	5.53736	2.2531e-06	5.2445e-05	sp|Q8LBQ7|ERF34_ARATH Ethylene-responsive transcription factor ERF034 OS=Arabidopsis thaliana GN=ERF034 PE=2 SV=2//1.02524e-43
OMO94893.1	12.4736	1	3.6408	0.0052184	0.035746	-//-
OMO94906.1	727.446	127.709	2.50998	3.8133e-06	8.3068e-05	sp|Q9FHN6|SKS2_ARATH Monocopper oxidase-like protein SKS2 OS=Arabidopsis thaliana GN=SKS2 PE=1 SV=1//0
OMO94910.1	4750.19	303.683	3.96735	9.5998e-11	6.8913e-09	sp|Q9LVA0|BAG7_ARATH BAG family molecular chaperone regulator 7 OS=Arabidopsis thaliana GN=BAG7 PE=1 SV=1//2.2837e-125
OMO94919.1	378.94	21.0745	4.1684	0.0017515	0.015039	sp|P27054|CHI4_PHAVU Endochitinase PR4 OS=Phaseolus vulgaris GN=CHI4 PE=2 SV=1//2.83425e-97
OMO94927.1	56.5893	14.7165	1.9431	0.0072125	0.045882	sp|Q7F0R1|PNG1_ORYSJ Peptide-N(4)-(N-acetyl-beta-glucosaminyl)asparagine amidase OS=Oryza sativa subsp. japonica GN=PNG1 PE=2 SV=1//6.10284e-116
OMO94928.1	707.021	80.954	3.12658	1.6097e-08	6.8774e-07	sp|Q9M015|Y5161_ARATH Uncharacterized protein At5g01610 OS=Arabidopsis thaliana GN=At5g01610 PE=1 SV=1//8.09223e-45
OMO94929.1	92.4806	6.93334	3.73753	6.0791e-07	1.6792e-05	sp|O48724|WEB1_ARATH Protein WEAK CHLOROPLAST MOVEMENT UNDER BLUE LIGHT 1 OS=Arabidopsis thaliana GN=WEB1 PE=1 SV=1//3.53008e-11
OMO94989.1	195.293	46.9159	2.05749	0.00033785	0.0038261	sp|O04212|Y2090_ARATH Putative ABC1 protein At2g40090 OS=Arabidopsis thaliana GN=At2g40090 PE=2 SV=2//0
OMO95023.1	221.666	1	7.79225	1.0486e-15	2.0275e-13	sp|Q9FDW1|MYB44_ARATH Transcription factor MYB44 OS=Arabidopsis thaliana GN=MYB44 PE=2 SV=1//1.5426e-31
OMO95069.1	953.845	127.864	2.89914	1.9928e-05	0.00034911	-//-
OMO95076.1	178.276	27.0157	2.72224	0.0077197	0.048319	-//-
OMO95087.1	1328.47	165.386	3.00585	3.3885e-08	1.318e-06	sp|Q5ZJX4|RBM38_CHICK RNA-binding protein 38 OS=Gallus gallus GN=RBM38 PE=2 SV=1//8.21335e-31
OMO95095.1	98.336	11.4381	3.10387	1.131e-05	0.00021445	sp|Q93VH6|GIF3_ARATH GRF1-interacting factor 3 OS=Arabidopsis thaliana GN=GIF3 PE=1 SV=1//4.66085e-21
OMO95122.1	1576.76	24.9025	5.98453	0.0040705	0.029364	sp|Q9SZN7|HIP26_ARATH Heavy metal-associated isoprenylated plant protein 26 OS=Arabidopsis thaliana GN=HIPP26 PE=1 SV=1//2.60056e-08
OMO95126.1	316.068	71.8242	2.13769	0.00040324	0.004434	sp|Q9ZPE4|FBW2_ARATH F-box protein FBW2 OS=Arabidopsis thaliana GN=FBW2 PE=1 SV=1//3.87453e-40
OMO95133.1	2027.68	222.278	3.18939	1.1889e-06	2.9937e-05	sp|Q9M2S4|LRKS4_ARATH L-type lectin-domain containing receptor kinase S.4 OS=Arabidopsis thaliana GN=LECRKS4 PE=1 SV=1//2.34361e-81
OMO95135.1	38.6244	8.00011	2.27142	0.0068416	0.044019	sp|Q6J163|5NG4_PINTA Auxin-induced protein 5NG4 OS=Pinus taeda PE=2 SV=1//8.42505e-41
OMO95154.1	204.996	20.9356	3.29156	0.0016668	0.014479	sp|Q9NS00|C1GLT_HUMAN Glycoprotein-N-acetylgalactosamine 3-beta-galactosyltransferase 1 OS=Homo sapiens GN=C1GALT1 PE=1 SV=1//5.10605e-06
OMO95170.1	54.543	1.71245	4.99326	0.0010299	0.009688	sp|Q6J163|5NG4_PINTA Auxin-induced protein 5NG4 OS=Pinus taeda PE=2 SV=1//2.16031e-69
OMO95181.1	2809.14	319.687	3.1354	8.4158e-09	3.8502e-07	sp|Q9C884|PMTI_ARATH Probable methyltransferase PMT18 OS=Arabidopsis thaliana GN=At1g33170 PE=2 SV=1//0
OMO95235.1	64.6091	10.761	2.58593	0.00038122	0.0042251	-//-
OMO95236.1	119.546	21.4105	2.48118	8.6592e-05	0.0012015	-//-
OMO95250.1	964.806	288.805	1.74014	0.0037582	0.027562	sp|Q8S403|PHO1_ARATH Phosphate transporter PHO1 OS=Arabidopsis thaliana GN=PHO1 PE=2 SV=1//0
OMO95376.1	6882.02	1652.54	2.05815	3.4884e-05	0.00055867	sp|Q8L4D8|IQD31_ARATH Protein IQ-DOMAIN 31 OS=Arabidopsis thaliana GN=IQD31 PE=1 SV=1//2.35375e-116
OMO95584.1	1616.43	257.341	2.65106	8.054e-07	2.1334e-05	sp|Q9M384|SCR_ARATH Protein SCARECROW OS=Arabidopsis thaliana GN=SCR PE=1 SV=1//1.91184e-23
OMO95626.1	584.646	35.4536	4.04356	1.8742e-11	1.5761e-09	sp|Q39265|ZFP6_ARATH Zinc finger protein 6 OS=Arabidopsis thaliana GN=ZFP6 PE=2 SV=1//8.85084e-31
OMO95654.1	1998.38	727.273	1.45826	0.0035732	0.026513	sp|Q0WPH8|NEK5_ARATH Serine/threonine-protein kinase Nek5 OS=Arabidopsis thaliana GN=NEK5 PE=1 SV=1//0
OMO95674.1	802.645	123.22	2.70353	9.3917e-07	2.451e-05	sp|Q9C8L4|GLO2O_ARATH Hydroxyacylglutathione hydrolase 3, mitochondrial OS=Arabidopsis thaliana GN=GLY3 PE=1 SV=3//2.93151e-132
OMO95767.1	889.832	267.272	1.73522	0.0010437	0.00979	-//-
OMO95773.1	713.064	250.927	1.50676	0.0028503	0.022239	-//-
OMO95782.1	31.507	5.36746	2.55336	0.0046903	0.032796	sp|Q9M4P3|PP316_ARATH Pentatricopeptide repeat-containing protein At4g16835, mitochondrial OS=Arabidopsis thaliana GN=DYW10 PE=2 SV=3//4.75082e-07
OMO95791.1	1898.83	733.98	1.37129	0.0068516	0.044041	sp|P37216|AROG_SOLLC Phospho-2-dehydro-3-deoxyheptonate aldolase 2, chloroplastic OS=Solanum lycopersicum PE=2 SV=1//0
OMO95793.1	1197.66	430.956	1.47461	0.0035542	0.026402	-//-
OMO95918.1	51.633	9.88331	2.38523	0.0021547	0.01772	-//-
OMO95947.1	1219.32	415.485	1.5532	0.0024629	0.019752	sp|Q8NBL1|PGLT1_HUMAN Protein O-glucosyltransferase 1 OS=Homo sapiens GN=POGLUT1 PE=1 SV=1//1.50837e-26
OMO95960.1	37.481	8.84259	2.08362	0.0078237	0.048797	-//-
OMO95973.1	152.998	49.0194	1.64209	0.0050619	0.034805	sp|Q42602|C89A2_ARATH Cytochrome P450 89A2 OS=Arabidopsis thaliana GN=CYP89A2 PE=2 SV=2//1.1849e-162
OMO95991.1	35.4583	6.7218	2.3992	0.0079605	0.049504	sp|Q9SWH5|FUT1_ARATH Galactoside 2-alpha-L-fucosyltransferase OS=Arabidopsis thaliana GN=FUT1 PE=1 SV=2//0
OMO96005.1	822.902	5.2747	7.28549	2.9253e-07	8.9272e-06	sp|Q9SB61|Y4466_ARATH ZF-HD homeobox protein At4g24660 OS=Arabidopsis thaliana GN=At4g24660 PE=1 SV=1//2.34297e-21
OMO96079.1	11.4077	1	3.51194	0.0075669	0.04757	sp|Q43804|OLEO1_PRUDU Oleosin 1 OS=Prunus dulcis GN=OLE1 PE=2 SV=1//6.33271e-16
OMO96130.1	94.658	1.71245	5.78859	4.493e-11	3.5004e-09	sp|O81304|PAP11_ARATH Probable plastid-lipid-associated protein 11, chloroplastic OS=Arabidopsis thaliana GN=PAP11 PE=2 SV=1//6.008e-86
OMO96133.1	462.051	162.346	1.50898	0.0034356	0.025723	-//-
OMO96273.1	11008.9	4562.04	1.27092	0.0074904	0.047207	sp|Q9SJ56|BLH1_ARATH BEL1-like homeodomain protein 1 OS=Arabidopsis thaliana GN=BLH1 PE=1 SV=1//1.16303e-113
OMO96300.1	407.471	68.0595	2.58183	0.00013058	0.0017191	-//-
OMO96345.1	34.4752	6.00195	2.52206	0.0064598	0.042169	-//-
OMO96369.1	2919.78	953.039	1.61525	0.0015188	0.013392	sp|Q6A070|F179B_MOUSE Protein FAM179B OS=Mus musculus GN=Fam179b PE=2 SV=2//1.3767e-09
OMO96413.1	3921.49	1521.23	1.36616	0.0068049	0.043847	sp|Q9P253|VPS18_HUMAN Vacuolar protein sorting-associated protein 18 homolog OS=Homo sapiens GN=VPS18 PE=1 SV=2//3.07954e-129
OMO96466.1	458.493	134.927	1.76472	0.00075405	0.0074502	sp|P19682|ROC3_NICSY 28 kDa ribonucleoprotein, chloroplastic OS=Nicotiana sylvestris PE=1 SV=1//1.49645e-06
OMO96477.1	99.0307	8.16165	3.60094	1.5903e-06	3.8577e-05	sp|Q9C7T4|BH096_ARATH Transcription factor bHLH96 OS=Arabidopsis thaliana GN=BHLH96 PE=2 SV=1//2.36588e-92
OMO96479.1	475.752	71.7493	2.72917	9.1673e-07	2.4019e-05	sp|Q84W40|ATL11_ARATH RING-H2 finger protein ATL11 OS=Arabidopsis thaliana GN=ATL11 PE=2 SV=2//5.76018e-108
OMO96520.1	5251.43	395.931	3.72939	7.958e-12	7.244e-10	sp|Q9SE97|FH1_ARATH Formin-like protein 1 OS=Arabidopsis thaliana GN=FH1 PE=1 SV=1//0
OMO96536.1	543.383	173.677	1.64556	0.0032532	0.024621	sp|Q9SAH9|CCR2_ARATH Cinnamoyl-CoA reductase 2 OS=Arabidopsis thaliana GN=CCR2 PE=1 SV=1//1.44033e-29
OMO96608.1	26426.1	9782.66	1.43366	0.0042209	0.030259	sp|Q54EW1|GLYC2_DICDI Serine hydroxymethyltransferase 2 OS=Dictyostelium discoideum GN=shmt2 PE=3 SV=1//0
OMO96610.1	72403.5	24147.7	1.58418	0.0020276	0.016964	sp|P35007|SAHH_CATRO Adenosylhomocysteinase OS=Catharanthus roseus GN=SAHH PE=2 SV=1//0
OMO96681.1	263.977	11.3379	4.54118	1.3241e-07	4.4228e-06	sp|Q9FDW1|MYB44_ARATH Transcription factor MYB44 OS=Arabidopsis thaliana GN=MYB44 PE=2 SV=1//2.5447e-33
OMO96697.1	450.381	16.2286	4.79453	1.1914e-08	5.251e-07	sp|O81635|ATK4_ARATH Kinesin-4 OS=Arabidopsis thaliana GN=ATK4 PE=1 SV=2//2.63236e-89
OMO96718.1	16.2716	1	4.02429	0.0049391	0.034116	sp|Q9LHD1|AB15B_ARATH ABC transporter B family member 15 OS=Arabidopsis thaliana GN=ABCB15 PE=1 SV=1//1.59037e-11
OMO96769.1	278.004	46.8546	2.56885	0.0029944	0.023098	sp|Q9C9U7|RAA6A_ARATH Ras-related protein RABA6a OS=Arabidopsis thaliana GN=RABA6A PE=2 SV=1//7.12891e-87
OMO96923.1	280.634	58.4022	2.2646	5.7797e-05	0.00085291	sp|Q9FN30|TAT2_ARATH Probable aminotransferase TAT2 OS=Arabidopsis thaliana GN=At5g53970 PE=2 SV=1//3.54855e-97
OMO96997.1	2506.29	67.4096	5.21645	0.00018445	0.002309	sp|Q8GZ13|BEE1_ARATH Transcription factor BEE 1 OS=Arabidopsis thaliana GN=BEE1 PE=2 SV=1//4.06339e-60
OMO97040.1	1143.18	52.9938	4.43108	1.4864e-14	2.4763e-12	sp|Q3E954|BOR6_ARATH Probable boron transporter 6 OS=Arabidopsis thaliana GN=BOR6 PE=2 SV=2//0
OMO97050.1	26741.4	2431.01	3.45944	2.4479e-10	1.613e-08	sp|Q00451|PRF1_SOLLC 36.4 kDa proline-rich protein OS=Solanum lycopersicum GN=TPRP-F1 PE=2 SV=1//2.08374e-29
OMO97219.1	2992.58	1052.05	1.50819	0.0030712	0.023587	sp|P90587|WD66_PHYPO 66 kDa stress protein OS=Physarum polycephalum PE=2 SV=1//2.15333e-165
OMO97302.1	2337.5	541.68	2.10945	3.7031e-05	0.00058563	sp|Q9FZ06|ARK3_ARATH Armadillo repeat-containing kinesin-like protein 3 OS=Arabidopsis thaliana GN=ARK3 PE=1 SV=1//0
OMO97377.1	2236.17	544.485	2.03807	0.00012583	0.0016607	sp|C0LGU5|Y5457_ARATH Probable LRR receptor-like serine/threonine-protein kinase At5g45780 OS=Arabidopsis thaliana GN=At5g45780 PE=2 SV=1//1.15516e-17
OMO97409.1	2248.1	534.513	2.07241	5.9455e-05	0.00087397	-//-
OMO97452.1	6968.01	1511.44	2.20482	0.001143	0.010542	sp|Q9LE54|SP1L2_ARATH Protein SPIRAL1-like 2 OS=Arabidopsis thaliana GN=SP1L2 PE=2 SV=1//2.82419e-27
OMO97539.1	589.231	83.3268	2.82198	5.067e-07	1.434e-05	sp|Q9FKB6|Y5880_ARATH BTB/POZ domain-containing protein At5g48800 OS=Arabidopsis thaliana GN=At5g48800 PE=1 SV=1//0
OMO97666.1	387.867	140.602	1.46395	0.0030971	0.023724	-//-
OMO97714.1	217.192	34.9582	2.63527	1.0571e-05	0.00020247	-//-
OMO98021.1	1923.21	64.6458	4.89482	1.3486e-07	4.499e-06	sp|Q9LZR3|CSLA9_ARATH Glucomannan 4-beta-mannosyltransferase 9 OS=Arabidopsis thaliana GN=CSLA9 PE=2 SV=1//0
OMO98075.1	4616.35	1386.33	1.73548	0.00058609	0.0060692	sp|B9DGD6|ACS_ARATH Acetate--CoA ligase ACS, chloroplastic/glyoxysomal OS=Arabidopsis thaliana GN=ACS PE=1 SV=1//0
OMO98106.1	22.4687	2.53437	3.14822	0.0032342	0.024533	-//-
OMO98109.1	12423.3	2685.98	2.20953	0.0059885	0.039987	-//-
OMO98111.1	318.67	98.3729	1.69573	0.0017299	0.014907	sp|Q84TQ7|GAI_GOSHI DELLA protein GAI OS=Gossypium hirsutum GN=GAI PE=2 SV=1//3.6162e-17
OMO98114.1	505.657	105.311	2.26351	1.9732e-05	0.00034617	sp|P21945|NSP_ABMVW Nuclear shuttle protein OS=Abutilon mosaic virus (isolate West India) GN=BR1 PE=1 SV=3//1.83104e-77
OMO98143.1	435.208	151.931	1.51829	0.004735	0.033042	sp|Q9M0G7|PXL2_ARATH Leucine-rich repeat receptor-like protein kinase PXL2 OS=Arabidopsis thaliana GN=PXL2 PE=2 SV=1//0
OMO98219.1	4226.84	287.435	3.87827	2.2338e-12	2.3295e-10	sp|Q9LHE3|ASPG2_ARATH Protein ASPARTIC PROTEASE IN GUARD CELL 2 OS=Arabidopsis thaliana GN=ASPG2 PE=2 SV=1//0
OMO98225.1	691.66	221.296	1.64409	0.0012642	0.011512	sp|C0LGQ5|GSO1_ARATH LRR receptor-like serine/threonine-protein kinase GSO1 OS=Arabidopsis thaliana GN=GSO1 PE=2 SV=1//9.57171e-19
OMO98350.1	557.432	168.042	1.72998	0.00087697	0.0084534	sp|Q9FT92|Y5843_ARATH Uncharacterized protein At5g08430 OS=Arabidopsis thaliana GN=At5g08430 PE=1 SV=2//4.9724e-33
OMO98437.1	10106.7	572.217	4.14261	0.006216	0.041081	sp|Q8LEE9|FLA12_ARATH Fasciclin-like arabinogalactan protein 12 OS=Arabidopsis thaliana GN=FLA12 PE=2 SV=2//6.43687e-73
OMO98499.1	182.737	4.43237	5.36555	7.3172e-08	2.5982e-06	-//-
OMO98524.1	1365.16	33.1031	5.36596	0.00022508	0.0027362	sp|Q8LNZ5|XTHB_PHAAN Probable xyloglucan endotransglucosylase/hydrolase protein B OS=Phaseolus angularis GN=XTHB PE=2 SV=1//9.65896e-27
OMO98539.1	1018.66	184.941	2.46154	0.0027305	0.021507	-//-
OMO98648.1	63.9168	1.35623	5.55853	0.00059734	0.0061688	sp|Q10LN5|SWT16_ORYSJ Bidirectional sugar transporter SWEET16 OS=Oryza sativa subsp. japonica GN=SWEET16 PE=3 SV=1//1.73912e-82
OMO98689.1	4697.2	835.189	2.49163	1.007e-06	2.5923e-05	-//-
OMO98808.1	555.579	67.2358	3.04669	5.7374e-08	2.0876e-06	-//-
OMO98862.1	550.413	47.8249	3.52468	7.6071e-07	2.0375e-05	sp|Q9LS08|BH032_ARATH Transcription factor AIG1 OS=Arabidopsis thaliana GN=BHLH32 PE=1 SV=1//1.92193e-21
OMO98863.1	69.2816	6.78867	3.35127	1.3185e-05	0.00024457	sp|Q9MAH4|AB10G_ARATH ABC transporter G family member 10 OS=Arabidopsis thaliana GN=ABCG10 PE=3 SV=1//0
OMO98929.1	673.323	89.1789	2.91652	4.2778e-08	1.6304e-06	sp|Q93ZM9|TIF9_ARATH Protein TIFY 9 OS=Arabidopsis thaliana GN=TIFY9 PE=1 SV=1//1.05203e-25
OMO98980.1	43.7625	1	5.45162	0.0013867	0.012451	sp|P27061|PPA1_SOLLC Acid phosphatase 1 OS=Solanum lycopersicum GN=APS1 PE=2 SV=1//7.05601e-83
OMO98981.1	80.7883	3.3563	4.58921	4.9279e-05	0.00074549	sp|P15490|VSPA_SOYBN Stem 28 kDa glycoprotein OS=Glycine max GN=VSPA PE=2 SV=1//3.14814e-75
OMO98990.1	604.121	206.369	1.54961	0.0074215	0.046907	sp|Q9LQV2|RDR1_ARATH RNA-dependent RNA polymerase 1 OS=Arabidopsis thaliana GN=RDR1 PE=2 SV=1//0
OMO99004.1	7903.47	1060.37	2.89792	5.379e-08	1.9707e-06	sp|Q8LPQ8|MSSP2_ARATH Monosaccharide-sensing protein 2 OS=Arabidopsis thaliana GN=MSSP2 PE=2 SV=2//0
OMO99036.1	1950.5	719.394	1.43899	0.0052723	0.036041	sp|Q9FKI0|FIMB2_ARATH Fimbrin-like protein 2 OS=Arabidopsis thaliana GN=FIM2 PE=2 SV=1//1.19972e-10
OMO99053.1	1861.89	688.741	1.43474	0.0065324	0.042484	sp|O80365|ARR8_ARATH Two-component response regulator ARR8 OS=Arabidopsis thaliana GN=ARR8 PE=1 SV=1//8.14696e-70
OMO99055.1	779.708	274.045	1.50852	0.004228	0.030285	sp|Q15751|HERC1_HUMAN Probable E3 ubiquitin-protein ligase HERC1 OS=Homo sapiens GN=HERC1 PE=1 SV=2//7.29475e-09
OMO99148.1	457.785	54.4679	3.07119	3.786e-06	8.2746e-05	-//-
OMO99149.1	470.157	92.2476	2.34956	0.0040949	0.029499	-//-
OMO99234.1	523.638	156.749	1.74011	0.0014656	0.013028	sp|Q8RXS5|DRL40_ARATH Probable disease resistance protein At5g63020 OS=Arabidopsis thaliana GN=At5g63020 PE=2 SV=2//8.34928e-50
OMO99320.1	1075.81	93.5703	3.52323	4.3088e-07	1.2515e-05	sp|A1A5K2|CLA1B_XENLA CLIP-associating protein 1-B OS=Xenopus laevis GN=clasp1b PE=1 SV=1//1.79584e-28
OMO99324.1	171.169	14.377	3.57359	4.4171e-08	1.6787e-06	sp|Q9FPT1|UBP12_ARATH Ubiquitin carboxyl-terminal hydrolase 12 OS=Arabidopsis thaliana GN=UBP12 PE=1 SV=2//1.09776e-31
OMO99417.1	154.363	28.2605	2.44947	6.8518e-05	0.00098213	sp|A8MS78|Y1583_ARATH Uncharacterized protein At1g05835 OS=Arabidopsis thaliana GN=At1g05835 PE=2 SV=1//4.05439e-06
OMO99476.1	765.14	65.4712	3.54679	3.2032e-10	2.0645e-08	sp|Q9SUC9|UGPI7_ARATH Uncharacterized GPI-anchored protein At4g28100 OS=Arabidopsis thaliana GN=At4g28100 PE=1 SV=1//4.19216e-134
OMO99630.1	1790.08	665.37	1.4278	0.0067477	0.043574	sp|O65717|CNGC1_ARATH Cyclic nucleotide-gated ion channel 1 OS=Arabidopsis thaliana GN=CNGC1 PE=1 SV=1//1.86343e-174
OMO99669.1	641.76	170.086	1.91577	0.00029702	0.0034372	sp|Q9ZUE0|PEK12_ARATH Proline-rich receptor-like protein kinase PERK12 OS=Arabidopsis thaliana GN=PERK12 PE=2 SV=2//9.71766e-72
OMO99711.1	2459.1	708.165	1.79597	0.0035086	0.026136	sp|Q9C9K2|CP123_ARATH Calvin cycle protein CP12-3, chloroplastic OS=Arabidopsis thaliana GN=CP12-3 PE=1 SV=1//3.45561e-10
OMO99800.1	625.247	57.3428	3.44674	6.2463e-09	2.9494e-07	sp|Q9LYG9|MSL10_ARATH Mechanosensitive ion channel protein 10 OS=Arabidopsis thaliana GN=MSL10 PE=1 SV=1//3.08784e-16
OMO99824.1	3686	1265.42	1.54244	0.0030185	0.023242	sp|Q9P7J5|YJNA_SCHPO Uncharacterized AAA domain-containing protein C24B10.10c OS=Schizosaccharomyces pombe (strain 972 / ATCC 24843) GN=SPCC24B10.10c PE=2 SV=1//7.23416e-69
OMO99839.1	453.398	111.246	2.02703	0.0010762	0.010031	sp|Q54NP8|KIF4_DICDI Kinesin-related protein 4 OS=Dictyostelium discoideum GN=kif4 PE=2 SV=1//8.02755e-106
OMO99849.1	681.026	26.2604	4.69675	1.3573e-14	2.29e-12	sp|A1L1F4|PDS5A_DANRE Sister chromatid cohesion protein PDS5 homolog A OS=Danio rerio GN=pds5a PE=2 SV=1//1.5981e-15
OMO99864.1	281.602	102.965	1.4515	0.0078581	0.048989	sp|Q6NU40|CTF18_XENLA Chromosome transmission fidelity protein 18 homolog OS=Xenopus laevis GN=chtf18 PE=2 SV=1//3.69968e-75
OMO99908.1	209.295	63.0834	1.73021	0.0022435	0.01832	sp|Q13472|TOP3A_HUMAN DNA topoisomerase 3-alpha OS=Homo sapiens GN=TOP3A PE=1 SV=1//0
OMO99957.1	244.638	75.139	1.70302	0.0034872	0.025999	sp|Q7XSQ7|TRL33_ORYSJ Thioredoxin-like 3-3 OS=Oryza sativa subsp. japonica GN=Os04g0560200 PE=2 SV=2//1.34387e-54
OMO99958.1	16705.6	2903.16	2.52464	1.2272e-06	3.0696e-05	sp|P50302|METK2_ACTCH S-adenosylmethionine synthase 2 OS=Actinidia chinensis GN=SAM2 PE=2 SV=1//0
OMO99959.1	409.693	87.5787	2.22589	4.513e-05	0.00069181	-//-
OMO99965.1	334.35	62.154	2.42744	1.0781e-05	0.00020575	-//-
OMP00024.1	71.5414	18.4142	1.95796	0.0029634	0.022939	-//-
OMP00039.1	547.095	168.386	1.70002	0.0014422	0.01285	sp|P47140|AIM25_YEAST Altered inheritance rate of mitochondria protein 25 OS=Saccharomyces cerevisiae (strain ATCC 204508 / S288c) GN=AIM25 PE=1 SV=1//1.13913e-33
OMP00040.1	1107.02	110.459	3.3251	0.00055513	0.0057939	sp|Q9LQ32|GXM3_ARATH Glucuronoxylan 4-O-methyltransferase 3 OS=Arabidopsis thaliana GN=GXM3 PE=1 SV=1//1.59911e-128
OMP00265.1	190.113	16.3825	3.53663	4.5765e-05	0.00070073	sp|P64956|Y2253_MYCBO Uncharacterized protein Mb2253c OS=Mycobacterium bovis (strain ATCC BAA-935 / AF2122/97) GN=Mb2253c PE=4 SV=1//1.73707e-18
OMP00287.1	1181.77	377.812	1.64521	0.0015299	0.013481	sp|Q9M3G7|ATM_ARATH Serine/threonine-protein kinase ATM OS=Arabidopsis thaliana GN=ATM PE=2 SV=1//3.2613e-34
OMP00308.1	3866.41	874.062	2.14519	0.00014125	0.0018431	sp|Q9LXV0|U92A1_ARATH UDP-glycosyltransferase 92A1 OS=Arabidopsis thaliana GN=UGT92A1 PE=2 SV=1//1.4317e-125
OMP00942.1	189.656	56.972	1.73506	0.0014689	0.013049	sp|Q9M160|Y4095_ARATH Uncharacterized protein At4g00950 OS=Arabidopsis thaliana GN=At4g00950 PE=2 SV=1//7.99865e-06
OMP01061.1	15887.3	4785.51	1.73113	0.00063007	0.0064565	sp|Q8S4Y1|THIC1_ARATH Acetyl-CoA acetyltransferase, cytosolic 1 OS=Arabidopsis thaliana GN=AAT1 PE=2 SV=1//0
OMP01634.1	17813.7	553.626	5.00793	0.00026731	0.0031513	sp|Q9SWW6|CESA7_ARATH Cellulose synthase A catalytic subunit 7 [UDP-forming] OS=Arabidopsis thaliana GN=CESA7 PE=1 SV=1//0
OMP01888.1	64.5557	7.39534	3.12585	6.0744e-05	0.00088996	sp|O81865|P2A01_ARATH Protein PHLOEM PROTEIN 2-LIKE A1 OS=Arabidopsis thaliana GN=PP2A1 PE=2 SV=1//4.2215e-19
OMP01910.1	58.5016	7.84994	2.89772	0.00022267	0.0027119	sp|Q6INU7|FRRS1_XENLA Putative ferric-chelate reductase 1 OS=Xenopus laevis GN=frrs1 PE=2 SV=1//1.53505e-08
OMP02015.1	348.155	7.75897	5.48772	3.7959e-16	7.9172e-14	sp|A0AAR7|CCAMK_LOTJA Calcium and calcium/calmodulin-dependent serine/threonine-protein kinase OS=Lotus japonicus GN=CCAMK PE=1 SV=1//0
OMP02108.1	290.397	9.72013	4.90091	7.9583e-14	1.1457e-11	sp|Q9FFN2|GLYT3_ARATH Probable glycosyltransferase At5g03795 OS=Arabidopsis thaliana GN=At5g03795 PE=3 SV=2//4.15408e-88
OMP02192.1	5551.19	256.249	4.43718	4.4004e-06	9.4305e-05	sp|P49045|VPE_SOYBN Vacuolar-processing enzyme OS=Glycine max PE=2 SV=1//0
OMP02201.1	24.1345	3.71622	2.69919	0.0078112	0.048754	-//-
OMP02216.1	8034.67	2504.01	1.682	0.0006297	0.0064552	sp|Q9SU40|SKU5_ARATH Monocopper oxidase-like protein SKU5 OS=Arabidopsis thaliana GN=SKU5 PE=1 SV=1//0
OMP02367.1	3518.29	1159.42	1.60147	0.0018024	0.015356	sp|Q9M9X4|NFYA2_ARATH Nuclear transcription factor Y subunit A-2 OS=Arabidopsis thaliana GN=NFYA2 PE=2 SV=1//8.27164e-55
OMP02590.1	536.775	75.18	2.8359	0.0054655	0.037027	sp|Q38802|KSA_ARATH Ent-copalyl diphosphate synthase, chloroplastic OS=Arabidopsis thaliana GN=GA1 PE=1 SV=1//0
OMP02612.1	37.7069	1.71245	4.4607	0.0019957	0.016739	sp|P11965|PERX_TOBAC Lignin-forming anionic peroxidase OS=Nicotiana tabacum PE=2 SV=1//6.48202e-129
OMP02704.1	2025.91	662.342	1.61292	0.0013933	0.012495	sp|Q9I4V0|2NPD_PSEAE Nitronate monooxygenase OS=Pseudomonas aeruginosa (strain ATCC 15692 / PAO1 / 1C / PRS 101 / LMG 12228) GN=PA1024 PE=1 SV=1//9.76686e-24
OMP02986.1	314.134	24.3865	3.68723	8.5898e-07	2.2618e-05	-//-
OMP02998.1	654.384	27.8913	4.55225	2.9951e-05	0.00049186	sp|Q84P21|4CLL5_ARATH 4-coumarate--CoA ligase-like 5 OS=Arabidopsis thaliana GN=4CLL5 PE=1 SV=2//0
OMP03006.1	449.041	79.0707	2.50563	3.6404e-06	7.976e-05	sp|Q9FH04|ADHL7_ARATH Alcohol dehydrogenase-like 7 OS=Arabidopsis thaliana GN=At5g42250 PE=2 SV=1//2.22279e-51
OMP03010.1	22363.5	5384.5	2.05426	5.4846e-05	0.00081514	sp|Q00624|ASOL_BRANA L-ascorbate oxidase homolog OS=Brassica napus GN=Bp10 PE=2 SV=1//0
OMP03013.1	1714.87	564.325	1.6035	0.0015939	0.013948	sp|Q8VYI3|ECH2_ARATH Enoyl-CoA hydratase 2, peroxisomal OS=Arabidopsis thaliana GN=ECH2 PE=1 SV=1//8.26479e-166
OMP03017.1	381.246	94.578	2.01115	0.00076403	0.0075319	sp|Q93ZY2|ROGF1_ARATH Rop guanine nucleotide exchange factor 1 OS=Arabidopsis thaliana GN=ROPGEF1 PE=1 SV=2//0
OMP03053.1	3307.53	1222.62	1.43578	0.0042792	0.030569	sp|Q8GWV5|PUB3_ARATH U-box domain-containing protein 3 OS=Arabidopsis thaliana GN=PUB3 PE=2 SV=2//0
OMP03054.1	2221.29	15.941	7.12251	3.3649e-27	5.5252e-24	-//-
OMP03057.1	443.537	34.8821	3.6685	1.0612e-09	6.1373e-08	-//-
OMP03059.1	6035.3	913.773	2.72352	0.00025077	0.0029922	sp|Q940J9|PMT8_ARATH Probable methyltransferase PMT8 OS=Arabidopsis thaliana GN=At1g04430 PE=1 SV=1//0
OMP03078.1	176.399	43.9715	2.0042	0.00063607	0.0065073	sp|Q2TSC7|PCS1_LOTJA Glutathione gamma-glutamylcysteinyltransferase 1 OS=Lotus japonicus GN=PCS1 PE=2 SV=1//0
OMP03086.1	798.423	24.7167	5.0136	8.9256e-08	3.1068e-06	sp|P09802|LEGA_GOSHI Legumin A OS=Gossypium hirsutum GN=LEGA PE=2 SV=2//1.98513e-171
OMP03097.1	851.838	86.7722	3.29528	1.4709e-05	0.00026927	sp|Q7XBH4|MYB4_ORYSJ Myb-related protein Myb4 OS=Oryza sativa subsp. japonica GN=MYB4 PE=2 SV=2//1.33207e-75
OMP03109.1	252.967	65.1054	1.9581	0.00061076	0.0062951	-//-
OMP03112.1	63.6018	15.2878	2.05669	0.0060553	0.040311	-//-
OMP03201.1	294.565	44.7544	2.71848	2.4921e-06	5.7204e-05	sp|Q9ZVC2|NPR5_ARATH Regulatory protein NPR5 OS=Arabidopsis thaliana GN=NPR5 PE=1 SV=1//0
OMP03301.1	192.85	50.0812	1.94514	0.0018178	0.015448	sp|P24465|C71A1_PERAE Cytochrome P450 71A1 OS=Persea americana GN=CYP71A1 PE=1 SV=2//2.59179e-157
OMP03346.1	3227.22	1177.31	1.4548	0.0041235	0.029681	sp|Q0V865|FAFL_ARATH Protein FAF-like, chloroplastic OS=Arabidopsis thaliana GN=At5g22090 PE=2 SV=1//1.2764e-57
OMP03427.1	133.631	31.615	2.07958	0.0009813	0.0092868	-//-
OMP03428.1	20.6207	1.93139	3.41638	0.0016164	0.014122	-//-
OMP03503.1	1685.31	15.8056	6.73644	2.6173e-08	1.0585e-06	-//-
OMP03507.1	11077.2	999.452	3.47031	1.0567e-10	7.4841e-09	sp|P42761|GSTFA_ARATH Glutathione S-transferase F10 OS=Arabidopsis thaliana GN=GSTF10 PE=1 SV=3//2.45651e-103
OMP03508.1	870.527	20.0951	5.43698	0.0031189	0.023843	-//-
OMP03556.1	114.086	21.7575	2.39054	0.0001705	0.0021578	-//-
OMP03644.1	3626.75	1144.84	1.66353	0.00060884	0.0062802	sp|Q9FKK7|XYLA_ARATH Xylose isomerase OS=Arabidopsis thaliana GN=XYLA PE=2 SV=2//0
OMP03963.1	70.0336	1	6.12998	6.2325e-06	0.00012818	sp|Q9SSE8|GLYT1_ARATH Probable glycosyltransferase At3g07620 OS=Arabidopsis thaliana GN=At3g07620 PE=3 SV=1//0
OMP04033.1	12569.3	4863.82	1.36974	0.00757	0.04757	sp|Q41140|PFPA_RICCO Pyrophosphate--fructose 6-phosphate 1-phosphotransferase subunit alpha OS=Ricinus communis GN=PFP-ALPHA PE=3 SV=1//0
OMP04059.1	15.3268	1	3.93799	0.0014228	0.012724	-//-
OMP04240.1	2249.32	425.279	2.40301	3.1093e-06	6.9445e-05	sp|Q9SX25|CXE6_ARATH Probable carboxylesterase 6 OS=Arabidopsis thaliana GN=CXE6 PE=2 SV=1//1.49839e-51
OMP04898.1	121.195	22.2586	2.4449	7.8841e-05	0.001112	-//-
OMP05109.1	292.597	15.1915	4.26758	5.1409e-06	0.00010851	sp|Q8LFY8|ATL54_ARATH RING-H2 finger protein ATL54 OS=Arabidopsis thaliana GN=ATL54 PE=2 SV=2//2.16829e-54
OMP05147.1	3286.98	309.085	3.41069	4.3363e-10	2.7414e-08	sp|Q9FE59|SUC4_ARATH Sucrose transport protein SUC4 OS=Arabidopsis thaliana GN=SUC4 PE=1 SV=2//0
OMP05213.1	725.632	41.0328	4.14439	1.3146e-05	0.00024403	sp|Q6NLC8|Y1648_ARATH Uncharacterized protein At1g66480 OS=Arabidopsis thaliana GN=At1g66480 PE=1 SV=1//3.28964e-39
OMP05310.1	99.9618	1.35623	6.20371	0.0018174	0.015448	sp|Q9XHM5|G2OX2_PEA Gibberellin 2-beta-dioxygenase 2 OS=Pisum sativum GN=GA2OX2 PE=2 SV=1//1.39777e-161
OMP05318.1	28.4553	1.35623	4.39103	0.0013295	0.012016	sp|Q9LYC8|GRXS6_ARATH Monothiol glutaredoxin-S6 OS=Arabidopsis thaliana GN=GRXS6 PE=3 SV=1//1.1895e-51
OMP05369.1	2312.42	15.3492	7.2351	5.4788e-09	2.6291e-07	sp|Q8LGD1|SP1L5_ARATH Protein SPIRAL1-like 5 OS=Arabidopsis thaliana GN=SP1L5 PE=2 SV=1//1.52172e-09
OMP05443.1	25005.6	1115.02	4.4871	5.9174e-16	1.1965e-13	sp|Q50EK0|C16B2_PICSI Cytochrome P450 716B2 OS=Picea sitchensis GN=CYP716B2 PE=2 SV=1//1.64678e-77
OMP05465.1	6839.87	1125.9	2.60289	5.3903e-07	1.5093e-05	sp|Q9LJU7|PPA18_ARATH Purple acid phosphatase 18 OS=Arabidopsis thaliana GN=PAP18 PE=2 SV=1//0
OMP05517.1	77.022	22.1824	1.79585	0.0051063	0.035053	-//-
OMP05614.1	28537.3	5746.67	2.31205	5.3083e-06	0.0001113	sp|Q27GI3|NAT6_ARATH Nucleobase-ascorbate transporter 6 OS=Arabidopsis thaliana GN=NAT6 PE=2 SV=2//0
OMP05790.1	83.6652	18.3846	2.18613	0.0077657	0.048538	sp|Q9QXP4|DONS_MOUSE Protein downstream neighbor of Son OS=Mus musculus GN=Donson PE=2 SV=2//5.37879e-06
OMP05793.1	1553.57	53.7794	4.85239	3.0579e-17	7.5701e-15	sp|Q9FLX5|AB8G_ARATH ABC transporter G family member 8 OS=Arabidopsis thaliana GN=ABCG8 PE=2 SV=1//3.18382e-59
OMP05917.1	367.597	25.9784	3.82274	2.9497e-10	1.9151e-08	-//-
OMP05947.1	1367.78	216.958	2.65634	5.1321e-07	1.4508e-05	sp|Q40374|PR1_MEDTR Pathogenesis-related protein PR-1 OS=Medicago truncatula GN=PR-1 PE=2 SV=1//1.36495e-52
OMP06012.1	854.353	190.658	2.16384	1.2779e-05	0.00023855	sp|Q9SS40|PT310_ARATH Probable sugar phosphate/phosphate translocator At3g10290 OS=Arabidopsis thaliana GN=At3g10290 PE=3 SV=1//1.51972e-122
OMP06050.1	182.766	6.83512	4.74089	0.00069251	0.0069616	sp|Q9ZRF1|MTDH_FRAAN Probable mannitol dehydrogenase OS=Fragaria ananassa GN=CAD PE=2 SV=1//1.89697e-177
OMP06053.1	2304.77	933.612	1.30372	0.0071381	0.045507	sp|Q9ZRF1|MTDH_FRAAN Probable mannitol dehydrogenase OS=Fragaria ananassa GN=CAD PE=2 SV=1//0
OMP06170.1	4786.89	53.6082	6.48049	3.6725e-24	3.0401e-21	-//-
OMP06204.1	44.9385	1	5.48988	8.9339e-06	0.00017465	-//-
OMP06233.1	2338.16	875.618	1.417	0.004651	0.032549	sp|Q9SA72|Y1357_ARATH Probable receptor-like protein kinase At1g30570 OS=Arabidopsis thaliana GN=At1g30570 PE=1 SV=1//0
OMP06256.1	5118.24	1928.07	1.40849	0.0064306	0.042049	sp|O82352|RTNLE_ARATH Reticulon-like protein B5 OS=Arabidopsis thaliana GN=RTNLB5 PE=1 SV=1//6.23796e-114
OMP06334.1	86.7996	22.7724	1.9304	0.0039242	0.028534	sp|O65399|E131_ARATH Glucan endo-1,3-beta-glucosidase 1 OS=Arabidopsis thaliana GN=At1g11820 PE=1 SV=3//2.31126e-13
OMP06358.1	3971.61	880.588	2.17318	3.0676e-05	0.0005022	sp|Q9XGZ9|P2C72_ARATH Probable protein phosphatase 2C 72 OS=Arabidopsis thaliana GN=At5g26010 PE=2 SV=2//3.06468e-58
OMP06361.1	581.361	182.021	1.67533	0.0046322	0.032461	-//-
OMP06368.1	1020.64	380.676	1.42284	0.003938	0.028602	sp|Q3TNA1|XYLB_MOUSE Xylulose kinase OS=Mus musculus GN=Xylb PE=2 SV=1//8.69303e-163
OMP06369.1	92072.9	15095.3	2.60868	4.3668e-07	1.2614e-05	sp|P33629|TBA_PRUDU Tubulin alpha chain OS=Prunus dulcis GN=TUBA PE=2 SV=1//0
OMP06378.1	1882.05	551.294	1.77141	0.00035571	0.0039926	sp|Q9M015|Y5161_ARATH Uncharacterized protein At5g01610 OS=Arabidopsis thaliana GN=At5g01610 PE=1 SV=1//4.04663e-53
OMP06456.1	256.121	16.0877	3.9928	2.2001e-10	1.457e-08	sp|Q8H1S0|MIOX4_ARATH Inositol oxygenase 4 OS=Arabidopsis thaliana GN=MIOX4 PE=2 SV=1//4.7913e-137
OMP06457.1	86.7312	4.42867	4.29161	4.1548e-06	8.955e-05	sp|Q9FIQ5|TRN2_ARATH Protein TORNADO 2 OS=Arabidopsis thaliana GN=TRN2 PE=1 SV=1//5.58689e-22
OMP06462.1	64.8825	3.36369	4.26971	0.004593	0.032268	-//-
OMP06473.1	314.978	92.3213	1.77052	0.0036093	0.026691	sp|P46643|AAT1_ARATH Aspartate aminotransferase, mitochondrial OS=Arabidopsis thaliana GN=ASP1 PE=1 SV=1//0
OMP06677.1	161.206	2.4249	6.05484	0.00072254	0.0072107	sp|Q9LVB8|CXE20_ARATH Probable carboxylesterase 120 OS=Arabidopsis thaliana GN=CXE20 PE=2 SV=1//3.00601e-116
OMP06825.1	2418.93	177.494	3.76852	0.0034728	0.025929	sp|P29675|SF3_HELAN Pollen-specific protein SF3 OS=Helianthus annuus GN=SF3 PE=2 SV=1//1.82447e-15
OMP06829.1	60.5619	10.9353	2.46942	0.00089391	0.0085948	-//-
[truncated: 36 more rows]
