# Supplementary material for: Gene coexpression network analysis and tissue-specific profiling of gene expression in jute (Corchorus capsularis L.)
Source: BMC Genomics. 2020 Jun 16;21:406. doi: 10.1186/s12864-020-06805-6 (PMC7298812; doi:10.1186/s12864-020-06805-6)
Supplement: Supplementary file 10 — Additional file 10: Table S10. Downregulated genes that were identified by comparing bast tissue during the vegetative growth period (BVGP) with leaf tissue during the vegetative growth period (LVGP). [file 12864_2020_6805_MOESM10_ESM.xlsx]

## Sheet: BVGP vs.LVGP_down
Gene_id	BVGP	LVGP	log2FoldChange	pval	padj	Blast swiss prot
Novel00078	0.6	98.93	-7.37	0.0064417	0.04208	sp|Q9SND9|Y3028_ARATH Uncharacterized acetyltransferase At3g50280 OS=Arabidopsis thaliana GN=At3g50280 PE=1 SV=1//4.58697e-88
Novel00085	45.89	774.41	-4.08	0.00054441	0.0056954	sp|Q9ASX2|TRNH1_ARATH Tropinone reductase homolog At1g07440 OS=Arabidopsis thaliana GN=At1g07440 PE=1 SV=1//5.46682e-75
Novel00099	17.2	509.97	-4.89	8.27e-06	0.00016414	sp|Q43046|COMT1_POPKI Caffeic acid 3-O-methyltransferase 1 OS=Populus kitakamiensis GN=HOMT1 PE=3 SV=1//2.10851e-146
Novel00108	19.67	290.53	-3.88	2.1e-06	4.95e-05	sp|Q2L934|PSBH_GOSHI Photosystem II reaction center protein H OS=Gossypium hirsutum GN=psbH PE=3 SV=1//1.64044e-42
Novel00114	672.87	3548.46	-2.4	4.26e-06	9.15e-05	-//-
Novel00128	44.76	403.04	-3.17	0.0040697	0.029364	sp|Q39152|FACR1_ARATH Fatty acyl-CoA reductase 1 OS=Arabidopsis thaliana GN=FAR1 PE=2 SV=1//9.95213e-163
Novel00131	368.21	4306.97	-3.55	0.0045133	0.031821	sp|Q2L901|PSBC_GOSHI Photosystem II CP43 chlorophyll apoprotein OS=Gossypium hirsutum GN=psbC PE=3 SV=1//0
Novel00164	2.76	44.52	-4.01	3.34e-05	0.0005391	sp|P48121|CYB6_CYAPA Cytochrome b6 OS=Cyanophora paradoxa GN=petB PE=3 SV=1//9.68124e-88
Novel00171	9.51	99.33	-3.38	3.23e-06	7.18e-05	sp|Q0ZJ23|PSBZ_VITVI Photosystem II reaction center protein Z OS=Vitis vinifera GN=psbZ PE=3 SV=1//3.18099e-20
Novel00179	15	104.42	-2.8	4.22e-05	0.00065142	sp|Q2PMT7|PSBM_SOYBN Photosystem II reaction center protein M OS=Glycine max GN=psbM PE=3 SV=1//2.21534e-08
Novel00191	0	19.3	#NAME?	5.02e-05	0.00075702	-//-
Novel00193	20.08	1017.05	-5.66	6.36e-20	2.34e-17	sp|Q3BAI2|YCX91_PHAAO Uncharacterized protein ORF91 OS=Phalaenopsis aphrodite subsp. formosana PE=4 SV=1//8.94742e-12
Novel00194	5.24	31.79	-2.6	0.0073019	0.046317	-//-
Novel00204	7.05	638.81	-6.5	2.87e-12	2.91e-10	-//-
Novel00217	0.6	23.09	-5.27	0.00014254	0.0018572	sp|Q3ECH2|Y1670_ARATH Probable receptor-like protein kinase At1g67000 OS=Arabidopsis thaliana GN=At1g67000 PE=2 SV=2//7.67725e-108
Novel00229	1.63	39.7	-4.61	2.77e-05	0.00046078	-//-
Novel00231	359.02	1691.3	-2.24	0.000399	0.0043983	-//-
Novel00232	11.77	150.27	-3.67	1.52e-05	0.00027592	sp|Q09X22|PSBD_MORIN Photosystem II D2 protein OS=Morus indica GN=psbD PE=3 SV=1//5.7458e-65
Novel00240	0	35.18	#NAME?	9.55e-08	3.31e-06	-//-
Novel00247	0	41.14	#NAME?	0.0001911	0.0023796	sp|Q49KT9|YCF68_EUCGG Uncharacterized protein ycf68 OS=Eucalyptus globulus subsp. globulus GN=ycf68-1 PE=3 SV=1//3.31267e-30
Novel00250	0.81	1246.04	-10.58	7.47e-18	2.02e-15	sp|Q3BAI2|YCX91_PHAAO Uncharacterized protein ORF91 OS=Phalaenopsis aphrodite subsp. formosana PE=4 SV=1//2.7342e-57
Novel00258	17.38	223.55	-3.69	9.66e-09	4.37e-07	-//-
Novel00265	9.02	59.17	-2.71	0.0050844	0.034946	sp|Q09FW5|PSBC_NANDO Photosystem II CP43 chlorophyll apoprotein OS=Nandina domestica GN=psbC PE=3 SV=1//6.01514e-24
Novel00273	6.13	37.4	-2.61	0.0039349	0.028588	-//-
Novel00283	31.13	169.91	-2.45	0.0014865	0.013173	sp|Q2L952|NU1C_GOSHI NAD(P)H-quinone oxidoreductase subunit 1, chloroplastic OS=Gossypium hirsutum GN=ndhA PE=3 SV=1//2.57011e-39
Novel00284	103.25	3835.66	-5.22	7.95e-19	2.45e-16	sp|A4GYN8|RR12B_POPTR 30S ribosomal protein S12-B, chloroplastic OS=Populus trichocarpa GN=rps12-B PE=3 SV=1//3.64939e-56
Novel00286	28.82	3926.28	-7.09	9.31e-13	1.07e-10	sp|Q1KXP9|YCF15_HELAN Putative uncharacterized protein ycf15 OS=Helianthus annuus GN=ycf15-A PE=5 SV=1//2.19342e-20
Novel00298	75.17	470.76	-2.65	2.08e-06	4.89e-05	sp|Q4VZI6|CYB6_CUCSA Cytochrome b6 OS=Cucumis sativus GN=petB PE=3 SV=1//6.54054e-135
Novel00308	1.65	139.57	-6.4	4.48e-06	9.58e-05	sp|A4GYN8|RR12B_POPTR 30S ribosomal protein S12-B, chloroplastic OS=Populus trichocarpa GN=rps12-B PE=3 SV=1//4.32055e-55
Novel00324	6.07	64.36	-3.41	0.0075712	0.04757	sp|O82484|DRL23_ARATH Putative disease resistance protein At4g10780 OS=Arabidopsis thaliana GN=At4g10780 PE=2 SV=1//0
Novel00329	239.42	5960.97	-4.64	4.09e-06	8.84e-05	sp|Q94A08|RFS2_ARATH Probable galactinol--sucrose galactosyltransferase 2 OS=Arabidopsis thaliana GN=RFS2 PE=2 SV=2//4.67615e-58
Novel00338	7.88	176.4	-4.48	1.4e-10	9.69e-09	sp|P0C2F6|RNHX1_ARATH Putative ribonuclease H protein At1g65750 OS=Arabidopsis thaliana GN=At1g65750 PE=3 SV=1//1.03243e-49
Novel00374	2.22	80.73	-5.18	7.68e-05	0.0010867	sp|Q06FN8|CYB6_PELHO Cytochrome b6 OS=Pelargonium hortorum GN=petB-A PE=3 SV=1//4.31121e-98
Novel00375	266.41	1094.39	-2.04	0.0044272	0.031367	-//-
Novel00382	85.66	709.44	-3.05	3.9e-08	1.5e-06	sp|P69686|PSBD_TOBAC Photosystem II D2 protein OS=Nicotiana tabacum GN=psbD PE=3 SV=1//1.65594e-45
Novel00387	291.24	1136.16	-1.96	0.00045147	0.0048557	-//-
Novel00392	114.04	646.78	-2.5	0.0061235	0.040633	sp|B1A938|NDHJ_CARPA NAD(P)H-quinone oxidoreductase subunit J, chloroplastic OS=Carica papaya GN=ndhJ PE=3 SV=1//2.53472e-57
Novel00394	0	107.85	#NAME?	4.14e-06	8.93e-05	sp|A4QJX6|RR7_OLIPU 30S ribosomal protein S7, chloroplastic OS=Olimarabidopsis pumila GN=rps7-A PE=3 SV=1//1.02231e-74
Novel00402	224.7	1270.79	-2.5	0.0015317	0.013488	sp|A0ZZ91|NDHH_GOSBA NAD(P)H-quinone oxidoreductase subunit H, chloroplastic OS=Gossypium barbadense GN=ndhH PE=3 SV=1//2.42742e-140
Novel00407	1.46	59.6	-5.35	0.00019303	0.002396	-//-
Novel00411	0	17.74	#NAME?	0.00011335	0.0015172	sp|Q8TGM7|ART2_YEAST Putative uncharacterized protein ART2 OS=Saccharomyces cerevisiae (strain ATCC 204508 / S288c) GN=ART2 PE=5 SV=1//2.69697e-18
Novel00412	3.02	393.82	-7.03	2.26e-21	1.03e-18	sp|Q8TGM7|ART2_YEAST Putative uncharacterized protein ART2 OS=Saccharomyces cerevisiae (strain ATCC 204508 / S288c) GN=ART2 PE=5 SV=1//6.12882e-17
Novel00427	39.64	193.83	-2.29	0.0017845	0.015248	-//-
Novel00431	30.25	186.75	-2.63	3.56e-05	0.00056773	sp|Q2L911|ATPE_GOSHI ATP synthase epsilon chain, chloroplastic OS=Gossypium hirsutum GN=atpE PE=3 SV=1//9.58993e-75
Novel00432	1.73	137.68	-6.31	6.58e-05	0.00095214	-//-
Novel00433	2.77	25.96	-3.23	0.0038284	0.027948	sp|B1A931|PSBC_CARPA Photosystem II CP43 chlorophyll apoprotein OS=Carica papaya GN=psbC PE=3 SV=1//1.50272e-138
Novel00434	3.3	61.56	-4.22	1.69e-06	4.05e-05	-//-
Novel00443	22.67	392.88	-4.12	3.43e-11	2.75e-09	-//-
Novel00446	2.18	46.09	-4.4	9.31e-06	0.00018051	-//-
Novel00447	0.54	16.67	-4.94	0.0017001	0.014701	sp|Q9SHP6|GDL10_ARATH GDSL esterase/lipase At1g28610 OS=Arabidopsis thaliana GN=At1g28610 PE=2 SV=2//1.60011e-73
Novel00454	4.39	51.9	-3.56	5.4e-05	0.0008042	sp|P81392|MYB06_ANTMA Myb-related protein 306 OS=Antirrhinum majus GN=MYB306 PE=2 SV=1//4.27174e-21
Novel00479	24.34	321.26	-3.72	2.81e-06	6.36e-05	-//-
Novel00482	0.81	911.76	-10.14	0.00068362	0.0068963	sp|Q8W486|Y1491_ARATH Uncharacterized protein At1g04910 OS=Arabidopsis thaliana GN=At1g04910 PE=1 SV=1//3.36954e-55
Novel00529	4.07	210.19	-5.69	0.00020366	0.0025057	sp|P0C2F6|RNHX1_ARATH Putative ribonuclease H protein At1g65750 OS=Arabidopsis thaliana GN=At1g65750 PE=3 SV=1//6.89881e-42
Novel00534	1327.18	19995.1	-3.91	0.00062007	0.0063761	sp|B5BSX1|BAMO_GLYUR Beta-amyrin 11-oxidase OS=Glycyrrhiza uralensis GN=CYP88D6 PE=1 SV=1//9.98339e-103
Novel00559	40.5	156.1	-1.95	0.0016219	0.014151	-//-
Novel00565	175.4	482.22	-1.46	0.0062421	0.041165	-//-
Novel00597	5.73	2766.21	-8.92	1.6e-06	3.87e-05	sp|P0C7P7|U74E1_ARATH UDP-glycosyltransferase 74E1 OS=Arabidopsis thaliana GN=UGT74E1 PE=3 SV=1//3.6638e-156
Novel00614	96.31	272.28	-1.5	0.007134	0.045492	sp|Q8VHT8|TF3A_RAT Transcription factor IIIA OS=Rattus norvegicus GN=Gtf3a PE=2 SV=2//1.10504e-13
Novel00636	302.33	834.67	-1.47	0.0055024	0.037229	-//-
Novel00639	34.8	187.46	-2.43	0.00013153	0.0017291	sp|C0LGP4|Y3475_ARATH Probable LRR receptor-like serine/threonine-protein kinase At3g47570 OS=Arabidopsis thaliana GN=At3g47570 PE=1 SV=1//0
Novel00645	460.19	5757.44	-3.65	0.0012335	0.011255	-//-
Novel00655	16.91	136.11	-3.01	2.55e-06	5.83e-05	-//-
Novel00669	0.54	115.65	-7.75	7.41e-15	1.31e-12	sp|O49840|APK2B_ARATH Protein kinase 2B, chloroplastic OS=Arabidopsis thaliana GN=APK2B PE=1 SV=1//5.26141e-15
Novel00677	1.63	20.62	-3.66	0.0077435	0.048416	sp|Q9FUT0|GSTU9_ARATH Glutathione S-transferase U9 OS=Arabidopsis thaliana GN=GSTU9 PE=2 SV=1//3.93061e-57
Novel00681	19.18	107.9	-2.49	0.00018843	0.0023532	-//-
Novel00682	13.63	139.46	-3.35	5.26e-07	1.48e-05	-//-
Novel00692	362.55	3065.54	-3.08	1.39e-08	6e-07	sp|Q84MB3|ACCH1_ARATH 1-aminocyclopropane-1-carboxylate oxidase homolog 1 OS=Arabidopsis thaliana GN=At1g06620 PE=2 SV=1//4.37387e-73
Novel00757	0.57	270.26	-8.89	1.06e-08	4.74e-07	sp|A4QJX6|RR7_OLIPU 30S ribosomal protein S7, chloroplastic OS=Olimarabidopsis pumila GN=rps7-A PE=3 SV=1//1.25622e-32
Novel00762	4.97	3918.43	-9.62	5.99e-09	2.84e-07	sp|A4GYN8|RR12B_POPTR 30S ribosomal protein S12-B, chloroplastic OS=Populus trichocarpa GN=rps12-B PE=3 SV=1//2.89718e-53
Novel00819	12.23	56.67	-2.21	0.0047416	0.03307	-//-
Novel00882	680.26	1758.67	-1.37	0.0071683	0.045663	sp|Q6J163|5NG4_PINTA Auxin-induced protein 5NG4 OS=Pinus taeda PE=2 SV=1//1.4471e-44
Novel00949	21.36	134.92	-2.66	3.26e-05	0.00052986	-//-
Novel00964	42.23	143.86	-1.77	0.0042454	0.030394	-//-
Novel00970	97.63	462.2	-2.24	5.49e-05	0.00081514	sp|Q9ZWB4|3AT1_ARATH Coumaroyl-CoA:anthocyanidin 3-O-glucoside-6&quot;-O-coumaroyltransferase 1 OS=Arabidopsis thaliana GN=3AT1 PE=1 SV=1//9.75202e-69
Novel01022	184.53	564.82	-1.61	0.0028038	0.02196	-//-
Novel01102	205.32	4540.59	-4.47	0.00041742	0.0045615	sp|Q9FZ87|GH317_ARATH Indole-3-acetic acid-amido synthetase GH3.17 OS=Arabidopsis thaliana GN=GH3.17 PE=1 SV=1//1.63882e-159
Novel01112	19	1585.23	-6.38	3.97e-06	8.62e-05	sp|Q38910|XTH23_ARATH Probable xyloglucan endotransglucosylase/hydrolase protein 23 OS=Arabidopsis thaliana GN=XTH23 PE=2 SV=1//5.03001e-140
Novel01183	3.86	48.66	-3.66	0.0010245	0.0096439	sp|P0C2F6|RNHX1_ARATH Putative ribonuclease H protein At1g65750 OS=Arabidopsis thaliana GN=At1g65750 PE=3 SV=1//3.6476e-42
Novel01251	69.33	2371.44	-5.1	1.22e-09	6.96e-08	sp|Q9XFB0|YAB2_ARATH Putative axial regulator YABBY 2 OS=Arabidopsis thaliana GN=YAB2 PE=2 SV=1//7.85427e-62
Novel01254	29.87	126.09	-2.08	0.0012096	0.01106	-//-
Novel01287	54.52	204.07	-1.9	0.00095656	0.0090992	sp|Q9SXB4|Y1130_ARATH G-type lectin S-receptor-like serine/threonine-protein kinase At1g11300 OS=Arabidopsis thaliana GN=At1g11300 PE=2 SV=1//1.46012e-177
Novel01293	0	33.47	#NAME?	1.36e-07	4.51e-06	sp|Q9LMN7|WAK5_ARATH Wall-associated receptor kinase 5 OS=Arabidopsis thaliana GN=WAK5 PE=2 SV=1//2.29097e-122
Novel01357	36.3	170.18	-2.23	0.00025618	0.0030403	-//-
Novel01386	0	14.85	#NAME?	0.001414	0.012649	-//-
Novel01409	110.26	342.4	-1.63	0.0027498	0.021646	sp|Q6J163|5NG4_PINTA Auxin-induced protein 5NG4 OS=Pinus taeda PE=2 SV=1//9.83969e-22
Novel01415	3607.31	9799.22	-1.44	0.004342	0.030935	sp|Q84K00|NAC78_ARATH NAC domain-containing protein 78 OS=Arabidopsis thaliana GN=NAC078 PE=2 SV=2//1.09992e-51
Novel01430	10.17	71.47	-2.81	0.00019116	0.0023796	-//-
Novel01450	235.47	734.56	-1.64	0.0020861	0.017312	sp|Q9FLS0|FB253_ARATH F-box protein At5g07610 OS=Arabidopsis thaliana GN=At5g07610 PE=2 SV=1//1.20866e-57
Novel01520	9.28	104.16	-3.49	0.0016954	0.014681	sp|Q42798|C93A1_SOYBN Cytochrome P450 93A1 OS=Glycine max GN=CYP93A1 PE=2 SV=1//0
Novel01530	32.45	125.2	-1.95	0.0015742	0.013797	-//-
Novel01541	81.93	456.48	-2.48	2.99e-05	0.00049102	-//-
Novel01562	522.87	2813.77	-2.43	0.0017937	0.015307	sp|P38415|LOXA_SOLLC Linoleate 9S-lipoxygenase A OS=Solanum lycopersicum GN=LOX1.1 PE=2 SV=1//8.64495e-26
Novel01579	0	71.19	#NAME?	0.00018998	0.0023693	sp|Q8W486|Y1491_ARATH Uncharacterized protein At1g04910 OS=Arabidopsis thaliana GN=At1g04910 PE=1 SV=1//4.42536e-19
Novel01608	20.21	226.16	-3.48	3.13e-08	1.23e-06	sp|Q4PSX1|CLE10_ARATH CLAVATA3/ESR (CLE)-related protein 10 OS=Arabidopsis thaliana GN=CLE10 PE=2 SV=1//6.0132e-14
Novel01624	44.43	181.86	-2.03	0.00073009	0.0072582	-//-
Novel01635	68.58	223.17	-1.7	0.0032712	0.024715	sp|O48786|C734A_ARATH Cytochrome P450 734A1 OS=Arabidopsis thaliana GN=CYP734A1 PE=2 SV=1//2.64745e-120
Novel01638	56.53	273.33	-2.27	8.35e-05	0.0011676	sp|Q9LW83|CE101_ARATH G-type lectin S-receptor-like serine/threonine-protein kinase CES101 OS=Arabidopsis thaliana GN=CES101 PE=2 SV=2//0
Novel01649	27.61	129.75	-2.23	0.00043014	0.0046812	sp|Q339N5|CSLH1_ORYSJ Cellulose synthase-like protein H1 OS=Oryza sativa subsp. japonica GN=CSLH1 PE=2 SV=2//0
Novel01670	27.12	215.99	-2.99	1.21e-06	3.04e-05	-//-
Novel01683	1038.84	3800.54	-1.87	0.00026428	0.003121	sp|Q38910|XTH23_ARATH Probable xyloglucan endotransglucosylase/hydrolase protein 23 OS=Arabidopsis thaliana GN=XTH23 PE=2 SV=1//1.4269e-151
Novel01704	45.21	147.92	-1.71	0.0045799	0.032197	-//-
Novel01745	1.89	20.77	-3.46	0.0062426	0.041165	-//-
Novel01803	22.67	193.53	-3.09	0.001049	0.009824	sp|Q9LRR4|R13L1_ARATH Putative disease resistance RPP13-like protein 1 OS=Arabidopsis thaliana GN=RPPL1 PE=2 SV=1//1.25424e-45
Novel01824	61.95	645.34	-3.38	0.00032867	0.0037349	sp|Q8S3U9|EXOC2_ARATH Exocyst complex component 2 OS=Arabidopsis thaliana GN=SEC5A PE=1 SV=1//2.06196e-08
Novel01825	1.89	26.65	-3.82	0.00076935	0.0075639	-//-
Novel01851	0	137.39	#NAME?	7.26e-11	5.42e-09	sp|Q7TD08|POL_CYLCV Enzymatic polyprotein OS=Cestrum yellow leaf curling virus GN=ORF V PE=3 SV=1//1.18165e-34
Novel01856	0	29	#NAME?	9.57e-07	2.49e-05	-//-
Novel01860	1.08	129.03	-6.9	5.05e-06	0.00010683	-//-
Novel01880	0.54	182.62	-8.41	1.01e-10	7.18e-09	sp|Q93ZH0|LYM1_ARATH LysM domain-containing GPI-anchored protein 1 OS=Arabidopsis thaliana GN=LYM1 PE=1 SV=1//4.42311e-08
Novel01886	1.47	44.82	-4.94	0.00067955	0.0068678	-//-
Novel01893	3.97	54.38	-3.78	0.0040481	0.029243	sp|Q8VWZ7|C76B6_CATRO Geraniol 8-hydroxylase OS=Catharanthus roseus GN=CYP76B6 PE=1 SV=1//1.04632e-166
Novel01941	0	10.37	#NAME?	0.0078283	0.048815	-//-
Novel01942	0.54	18.98	-5.12	0.0079165	0.049318	sp|Q9LVP0|Y5639_ARATH Probable leucine-rich repeat receptor-like protein kinase At5g63930 OS=Arabidopsis thaliana GN=At5g63930 PE=1 SV=1//4.48937e-06
Novel01945	0.6	27.17	-5.51	2.5e-05	0.00042389	-//-
Novel01965	70.23	235.64	-1.75	0.001706	0.014744	sp|C0LGP4|Y3475_ARATH Probable LRR receptor-like serine/threonine-protein kinase At3g47570 OS=Arabidopsis thaliana GN=At3g47570 PE=1 SV=1//6.12265e-06
Novel02012	1.19	49.89	-5.39	0.0025511	0.020348	sp|Q9S9M5|WAKLA_ARATH Wall-associated receptor kinase-like 1 OS=Arabidopsis thaliana GN=WAKL1 PE=1 SV=1//6.55179e-147
Novel02016	12	108.51	-3.18	7.61e-06	0.00015262	sp|Q9FKI0|FIMB2_ARATH Fimbrin-like protein 2 OS=Arabidopsis thaliana GN=FIM2 PE=2 SV=1//2.90536e-10
Novel02024	39.34	910.9	-4.53	1.24e-14	2.11e-12	sp|C0LGT6|EFR_ARATH LRR receptor-like serine/threonine-protein kinase EFR OS=Arabidopsis thaliana GN=EFR PE=1 SV=1//5.89749e-22
Novel02051	51.91	806.88	-3.96	1.15e-07	3.9e-06	-//-
Novel02057	347.54	975.21	-1.49	0.0045077	0.031799	sp|Q9VHV5|ARL8_DROME ADP-ribosylation factor-like protein 8 OS=Drosophila melanogaster GN=Gie PE=1 SV=1//9.65157e-07
Novel02085	23.87	474.98	-4.31	0.0035769	0.026533	sp|Q9FZN8|TCS1_CAMSI Caffeine synthase 1 OS=Camellia sinensis GN=TCS1 PE=1 SV=1//4.75148e-34
Novel02153	15.29	65.7	-2.1	0.0033223	0.025051	sp|O49858|C82A3_SOYBN Cytochrome P450 82A3 OS=Glycine max GN=CYP82A3 PE=2 SV=1//1.94444e-97
Novel02161	7.77	574.98	-6.21	5.51e-14	8.2e-12	sp|O49858|C82A3_SOYBN Cytochrome P450 82A3 OS=Glycine max GN=CYP82A3 PE=2 SV=1//5.9511e-172
Novel02167	2.17	32.49	-3.91	0.00026032	0.0030783	sp|O48786|C734A_ARATH Cytochrome P450 734A1 OS=Arabidopsis thaliana GN=CYP734A1 PE=2 SV=1//8.80621e-127
Novel02196	3.12	34.42	-3.46	0.00042023	0.0045903	sp|Q9FLX9|NLE1_ARATH Notchless protein homolog OS=Arabidopsis thaliana GN=NLE1 PE=2 SV=1//1.46149e-19
Novel02206	21.52	774.12	-5.17	6.1e-17	1.43e-14	sp|Q93Y92|HBL2_GOSHI Non-symbiotic hemoglobin 2 OS=Gossypium hirsutum GN=HB2 PE=3 SV=1//4.08034e-37
Novel02253	13.52	127.57	-3.24	0.0024871	0.019914	-//-
Novel02262	1695.94	9832.11	-2.54	1.12e-05	0.00021345	sp|P45135|MRP_HAEIN Protein mrp homolog OS=Haemophilus influenzae (strain ATCC 51907 / DSM 11121 / KW20 / Rd) GN=mrp PE=3 SV=2//8.48673e-60
Novel02274	575.05	1978.79	-1.78	0.0054715	0.037058	sp|P10978|POLX_TOBAC Retrovirus-related Pol polyprotein from transposon TNT 1-94 OS=Nicotiana tabacum PE=2 SV=1//9.44709e-08
Novel02300	4.97	608.59	-6.93	2.51e-08	1.02e-06	sp|C0LGP4|Y3475_ARATH Probable LRR receptor-like serine/threonine-protein kinase At3g47570 OS=Arabidopsis thaliana GN=At3g47570 PE=1 SV=1//0
Novel02301	3.49	41.81	-3.58	0.00013056	0.0017191	-//-
Novel02310	102.04	697.22	-2.77	2.9e-07	8.87e-06	sp|C0LGE0|Y1765_ARATH Probable LRR receptor-like serine/threonine-protein kinase At1g07650 OS=Arabidopsis thaliana GN=At1g07650 PE=1 SV=1//1.67065e-06
Novel02326	0	45.11	#NAME?	2.26e-09	1.21e-07	sp|O24308|TOP2_PEA DNA topoisomerase 2 OS=Pisum sativum GN=TOP2 PE=2 SV=1//2.37939e-10
Novel02343	28.94	163.15	-2.5	8.82e-05	0.0012205	sp|P05478|HSP16_SOYBN 18.5 kDa class I heat shock protein OS=Glycine max GN=HSP18.5-C PE=3 SV=1//2.61453e-79
Novel02351	25.65	205.74	-3	4.69e-06	0.00010012	-//-
Novel02389	1.69	21.91	-3.7	0.006725	0.04347	sp|Q9STY3|PME33_ARATH Probable pectinesterase/pectinesterase inhibitor 33 OS=Arabidopsis thaliana GN=PME33 PE=2 SV=1//0
Novel02390	0	431.23	#NAME?	0.00071994	0.007191	sp|O04887|PME2_CITSI Pectinesterase 2 OS=Citrus sinensis GN=PECS-2.1 PE=2 SV=1//0
Novel02392	3.83	885.09	-7.85	3.81e-05	0.00059985	sp|P17407|21KD_DAUCA 21 kDa protein OS=Daucus carota PE=2 SV=1//6.2216e-43
Novel02439	1250.63	3195.37	-1.35	0.0067694	0.043671	-//-
Novel02471	19.6	490.85	-4.65	2.95e-05	0.00048644	-//-
Novel02527	39.59	291.41	-2.88	9.2e-07	2.41e-05	sp|Q9SR87|LRK61_ARATH Probable L-type lectin-domain containing receptor kinase VI.1 OS=Arabidopsis thaliana GN=LECRK61 PE=2 SV=1//0
Novel02543	2.81	77.85	-4.79	2.09e-08	8.65e-07	sp|Q8RXN0|AB11G_ARATH ABC transporter G family member 11 OS=Arabidopsis thaliana GN=ABCG11 PE=1 SV=1//0
Novel02562	0	13.65	#NAME?	0.0021286	0.01756	-//-
Novel02596	0.6	92.15	-7.27	5.74e-13	6.85e-11	sp|C6TBN2|AKR1_SOYBN Probable aldo-keto reductase 1 OS=Glycine max GN=AKR1 PE=2 SV=1//0
Novel02620	210.9	1384.73	-2.72	2.9e-07	8.87e-06	sp|Q7PC88|AB31G_ARATH ABC transporter G family member 31 OS=Arabidopsis thaliana GN=ABCG31 PE=2 SV=1//2.18036e-08
Novel02667	2.28	27.44	-3.59	0.00084253	0.008166	sp|P0C2F6|RNHX1_ARATH Putative ribonuclease H protein At1g65750 OS=Arabidopsis thaliana GN=At1g65750 PE=3 SV=1//5.21314e-25
Novel02692	11.92	155.7	-3.71	6.86e-05	0.00098224	-//-
Novel02705	0.6	27.83	-5.54	0.00017371	0.0021942	sp|Q9SA25|WAKLG_ARATH Wall-associated receptor kinase-like 8 OS=Arabidopsis thaliana GN=WAKL8 PE=2 SV=1//0
Novel02715	1238.09	3575.19	-1.53	0.0022487	0.01835	-//-
Novel02727	1.19	32.69	-4.78	2.5e-05	0.00042389	sp|Q9SVG4|RETOL_ARATH Reticuline oxidase-like protein OS=Arabidopsis thaliana GN=At4g20830 PE=1 SV=2//1.26725e-173
Novel02731	2.23	27.62	-3.63	0.00097776	0.0092632	sp|Q8GTB6|THCAS_CANSA Tetrahydrocannabinolic acid synthase OS=Cannabis sativa PE=1 SV=1//3.27657e-149
Novel02740	241.5	717.04	-1.57	0.0030125	0.023204	sp|Q9FZ75|CML15_ARATH Probable calcium-binding protein CML15 OS=Arabidopsis thaliana GN=CML15 PE=2 SV=1//1.0941e-65
Novel02753	9.61	171.02	-4.15	1.36e-07	4.51e-06	-//-
Novel02807	879.46	3267.83	-1.89	0.0027907	0.021887	sp|F1SWA0|ZERSY_ZINZE Zerumbone synthase OS=Zingiber zerumbet GN=ZSD1 PE=1 SV=1//2.07592e-42
Novel02832	54.77	168.3	-1.62	0.0062248	0.041099	sp|O14218|YPI1_SCHPO Type 1 phosphatases regulator ypi1 OS=Schizosaccharomyces pombe (strain 972 / ATCC 24843) GN=ypi1 PE=2 SV=1//1.58078e-08
Novel02846	0.6	19.38	-5.02	0.00057088	0.005938	sp|Q05047|C72A1_CATRO Secologanin synthase OS=Catharanthus roseus GN=CYP72A1 PE=2 SV=1//4.35942e-08
Novel02847	6.65	194.81	-4.87	3.93e-12	3.82e-10	-//-
Novel02853	6.52	153.21	-4.56	1.54e-10	1.05e-08	sp|Q2QXB3|DOHH1_ORYSJ Deoxyhypusine hydroxylase-A OS=Oryza sativa subsp. japonica GN=Os12g0163300 PE=2 SV=1//9.89472e-07
Novel02877	0	50.51	#NAME?	3.73e-10	2.38e-08	-//-
Novel02883	34.68	462.02	-3.74	2.89e-10	1.88e-08	sp|Q8GSM7|HST_TOBAC Shikimate O-hydroxycinnamoyltransferase OS=Nicotiana tabacum GN=HST PE=1 SV=1//1.36872e-14
Novel02893	36.75	376.75	-3.36	0.0015322	0.013489	sp|A9X7L0|ANMT_RUTGR Anthranilate N-methyltransferase OS=Ruta graveolens PE=1 SV=1//2.88079e-28
Novel02897	6.51	110.27	-4.08	2.79e-08	1.12e-06	-//-
Novel02901	3.48	30.48	-3.13	0.0017631	0.01512	sp|Q9SU30|CPR30_ARATH F-box protein CPR30 OS=Arabidopsis thaliana GN=CPR30 PE=1 SV=2//2.15837e-62
Novel02956	6.83	163.43	-4.58	0.0023568	0.019063	sp|Q9LR73|3AT2_ARATH Coumaroyl-CoA:anthocyanidin 3-O-glucoside-6&quot;-O-coumaroyltransferase 2 OS=Arabidopsis thaliana GN=3AT2 PE=1 SV=1//4.59991e-73
Novel02969	353.76	1794.76	-2.34	1.99e-05	0.00034868	-//-
Novel02986	52.87	272.32	-2.36	3.49e-05	0.00055867	-//-
Novel03005	989.06	12198.5	-3.62	1.93e-05	0.0003403	sp|Q9C5Y2|KAO2_ARATH Ent-kaurenoic acid oxidase 2 OS=Arabidopsis thaliana GN=KAO2 PE=2 SV=2//8.29696e-51
Novel03015	467.72	3889.51	-3.06	1.23e-08	5.39e-07	-//-
Novel03031	148.7	819.65	-2.46	0.0008687	0.0083828	sp|Q42670|PLSC_COCNU 1-acyl-sn-glycerol-3-phosphate acyltransferase OS=Cocos nucifera PE=1 SV=1//7.92131e-20
Novel03043	92.68	1156.28	-3.64	0.00053886	0.0056486	sp|C0LGQ5|GSO1_ARATH LRR receptor-like serine/threonine-protein kinase GSO1 OS=Arabidopsis thaliana GN=GSO1 PE=2 SV=1//1.20049e-50
Novel03063	7.84	98.29	-3.65	0.00076232	0.0075223	sp|O81832|Y4729_ARATH G-type lectin S-receptor-like serine/threonine-protein kinase At4g27290 OS=Arabidopsis thaliana GN=At4g27290 PE=2 SV=4//0
Novel03076	160.6	11363.9	-6.14	0.0055449	0.037484	sp|Q6Q3H3|TPSGD_VITVI (-)-germacrene D synthase OS=Vitis vinifera GN=VIT_19s0014g04930 PE=1 SV=1//0
Novel03083	440.3	1257.63	-1.51	0.0022435	0.01832	sp|Q1PE27|FBK92_ARATH F-box/kelch-repeat protein At4g33900 OS=Arabidopsis thaliana GN=At4g33900 PE=2 SV=1//8.82689e-10
Novel03166	111.86	2643.76	-4.56	7.56e-16	1.48e-13	sp|O81832|Y4729_ARATH G-type lectin S-receptor-like serine/threonine-protein kinase At4g27290 OS=Arabidopsis thaliana GN=At4g27290 PE=2 SV=4//0
Novel03197	1797.64	4542.2	-1.34	0.0068323	0.043992	sp|P91309|VIP1_CAEEL Inositol hexakisphosphate and diphosphoinositol-pentakisphosphate kinase OS=Caenorhabditis elegans GN=F46F11.1 PE=2 SV=3//4.59969e-63
Novel03200	42.85	227.98	-2.41	4.27e-05	0.0006571	sp|P10978|POLX_TOBAC Retrovirus-related Pol polyprotein from transposon TNT 1-94 OS=Nicotiana tabacum PE=2 SV=1//5.11287e-41
Novel03206	740.32	2254.38	-1.61	0.0013846	0.012446	sp|Q9SX78|CXE2_ARATH Probable carboxylesterase 2 OS=Arabidopsis thaliana GN=CXE2 PE=2 SV=1//2.72781e-130
Novel03213	41.9	423.22	-3.34	1.29e-08	5.63e-07	sp|P93147|C81E1_GLYEC Isoflavone 2&apos;-hydroxylase OS=Glycyrrhiza echinata GN=CYP81E1 PE=1 SV=2//1.84542e-138
Novel03215	0.54	36.98	-6.08	7.93e-07	2.1e-05	sp|P93147|C81E1_GLYEC Isoflavone 2&apos;-hydroxylase OS=Glycyrrhiza echinata GN=CYP81E1 PE=1 SV=2//2.06649e-155
Novel03241	21.89	132.23	-2.59	5.55e-05	0.00082113	sp|O04887|PME2_CITSI Pectinesterase 2 OS=Citrus sinensis GN=PECS-2.1 PE=2 SV=1//0
Novel03242	32.42	314.65	-3.28	2.53e-08	1.03e-06	-//-
Novel03254	26.66	717.94	-4.75	5.73e-06	0.00011873	sp|Q6J163|5NG4_PINTA Auxin-induced protein 5NG4 OS=Pinus taeda PE=2 SV=1//7.97134e-52
Novel03272	211.9	1086.69	-2.36	1.11e-05	0.00021226	sp|Q8RY46|AB26B_ARATH ABC transporter B family member 26, chloroplastic OS=Arabidopsis thaliana GN=ABCB26 PE=1 SV=1//1.10456e-130
Novel03277	50.15	371.1	-2.89	6.75e-07	1.84e-05	-//-
Novel03281	0	24.94	#NAME?	4.89e-06	0.00010373	sp|Q9FYC8|Y3482_ARATH BTB/POZ domain-containing protein At3g44820 OS=Arabidopsis thaliana GN=At3g44820 PE=2 SV=2//3.32742e-11
Novel03288	56	257.79	-2.2	0.0026978	0.021294	-//-
Novel03290	6.8	7420.7	-10.09	2.98e-13	3.82e-11	-//-
Novel03293	2550.07	14137	-2.47	9.91e-07	2.56e-05	sp|Q6J163|5NG4_PINTA Auxin-induced protein 5NG4 OS=Pinus taeda PE=2 SV=1//1.64298e-23
Novel03304	11.8	55.66	-2.24	0.0042646	0.03049	-//-
Novel03343	168.54	463.05	-1.46	0.0058048	0.038975	-//-
Novel03363	0	11.4	#NAME?	0.0046398	0.032488	-//-
Novel03411	0	215.12	#NAME?	1.45e-22	8.72e-20	-//-
Novel03427	23.26	89.97	-1.95	0.006252	0.041186	-//-
Novel03434	82.36	1438.81	-4.13	5.45e-13	6.59e-11	sp|Q9LPZ3|Y1141_ARATH G-type lectin S-receptor-like serine/threonine-protein kinase At1g11410 OS=Arabidopsis thaliana GN=At1g11410 PE=3 SV=3//0
Novel03439	77.69	533.85	-2.78	0.0015556	0.013663	-//-
Novel03448	64.89	256.89	-1.99	0.00093727	0.0089662	-//-
Novel03452	0	34.75	#NAME?	2.73e-07	8.35e-06	sp|O22264|MYB12_ARATH Transcription factor MYB12 OS=Arabidopsis thaliana GN=MYB12 PE=2 SV=1//8.48645e-60
Novel03471	0.6	27.5	-5.53	2.38e-05	0.00040634	-//-
Novel03483	24.54	145.36	-2.57	3.52e-05	0.00056303	sp|Q9SHP6|GDL10_ARATH GDSL esterase/lipase At1g28610 OS=Arabidopsis thaliana GN=At1g28610 PE=2 SV=2//2.9717e-131
Novel03501	4.88	60.21	-3.63	0.0031047	0.023767	-//-
Novel03510	1.47	17.33	-3.56	0.006728	0.043478	sp|Q9FE83|SKIP2_ARATH F-box protein SKIP2 OS=Arabidopsis thaliana GN=SKIP2 PE=1 SV=1//5.86943e-06
Novel03522	17.47	96.24	-2.46	0.00027145	0.0031902	-//-
Novel03567	251.97	1528.1	-2.6	0.0018362	0.015586	sp|O48651|ERG1_PANGI Squalene monooxygenase OS=Panax ginseng PE=2 SV=1//2.98534e-72
Novel03568	2396.27	12548.4	-2.39	0.00028641	0.0033377	sp|O48651|ERG1_PANGI Squalene monooxygenase OS=Panax ginseng PE=2 SV=1//1.7273e-79
Novel03569	5.1	133.05	-4.7	1.95e-10	1.3e-08	sp|O48651|ERG1_PANGI Squalene monooxygenase OS=Panax ginseng PE=2 SV=1//0
Novel03592	137.93	840.04	-2.61	1.17e-06	2.94e-05	sp|O81832|Y4729_ARATH G-type lectin S-receptor-like serine/threonine-protein kinase At4g27290 OS=Arabidopsis thaliana GN=At4g27290 PE=2 SV=4//0
Novel03595	0	37.1	#NAME?	2.67e-08	1.08e-06	sp|Q9LHP4|RCH2_ARATH Receptor-like protein kinase 2 OS=Arabidopsis thaliana GN=RCH2 PE=1 SV=1//6.84948e-06
Novel03613	261.81	1822.64	-2.8	1.57e-06	3.83e-05	sp|P25803|CYSEP_PHAVU Vignain OS=Phaseolus vulgaris PE=2 SV=2//5.59849e-103
Novel03625	1.73	48.5	-4.81	1.52e-05	0.00027592	sp|Q8RWZ5|SD25_ARATH G-type lectin S-receptor-like serine/threonine-protein kinase SD2-5 OS=Arabidopsis thaliana GN=SD25 PE=1 SV=1//1.24208e-06
Novel03628	0	13.86	#NAME?	0.0019045	0.016061	-//-
Novel03662	615.59	5819.25	-3.24	1.08e-05	0.00020676	sp|Q9ZRW8|GSTUJ_ARATH Glutathione S-transferase U19 OS=Arabidopsis thaliana GN=GSTU19 PE=2 SV=1//7.65402e-37
Novel03667	5.65	60.67	-3.43	2.77e-05	0.00046057	-//-
Novel03703	2	138.75	-6.12	7.63e-07	2.04e-05	sp|P33081|AX15A_SOYBN Auxin-induced protein 15A OS=Glycine max PE=2 SV=1//7.147e-30
Novel03709	18.94	3943.72	-7.7	4.72e-31	1.34e-27	sp|Q1A173|RADL6_ARATH Protein RADIALIS-like 6 OS=Arabidopsis thaliana GN=RL6 PE=2 SV=1//7.53909e-32
Novel03712	1.08	20.54	-4.25	0.0015704	0.013774	-//-
Novel03717	0	201.43	#NAME?	4.31e-17	1.03e-14	sp|Q9FMY1|C86B1_ARATH Cytochrome P450 86B1 OS=Arabidopsis thaliana GN=CYP86B1 PE=2 SV=1//3.5033e-46
Novel03760	44.41	342.52	-2.95	2.3e-07	7.16e-06	-//-
Novel03768	61.64	293.41	-2.25	0.00010045	0.001368	sp|Q40392|TMVRN_NICGU TMV resistance protein N OS=Nicotiana glutinosa GN=N PE=1 SV=1//1.42929e-94
Novel03771	183.9	581.57	-1.66	0.0020955	0.017373	sp|O82500|Y4117_ARATH Putative disease resistance protein At4g11170 OS=Arabidopsis thaliana GN=At4g11170 PE=2 SV=1//5.21157e-137
Novel03786	10.17	124.35	-3.61	4.58e-07	1.31e-05	sp|P08770|TRA1_MAIZE Putative AC transposase OS=Zea mays PE=2 SV=2//9.50963e-47
Novel03794	20.23	114.32	-2.5	0.0002133	0.0026158	sp|Q2L954|RR15_GOSHI 30S ribosomal protein S15, chloroplastic OS=Gossypium hirsutum GN=rps15 PE=3 SV=1//1.07708e-30
Novel03807	0.54	403.55	-9.53	3.5e-05	0.00055997	sp|Q9SGA8|U83A1_ARATH UDP-glycosyltransferase 83A1 OS=Arabidopsis thaliana GN=UGT83A1 PE=2 SV=1//4.43389e-133
Novel03814	10.93	87.87	-3.01	3.41e-05	0.00054855	sp|Q9SGA8|U83A1_ARATH UDP-glycosyltransferase 83A1 OS=Arabidopsis thaliana GN=UGT83A1 PE=2 SV=1//6.93908e-130
Novel03848	152.31	1542.59	-3.34	1.01e-09	5.88e-08	sp|P32110|GSTX6_SOYBN Probable glutathione S-transferase OS=Glycine max GN=HSP26-A PE=2 SV=1//6.63391e-51
Novel03883	19.6	76.82	-1.97	0.0047242	0.032983	sp|Q9ZUT0|AB2G_ARATH ABC transporter G family member 2 OS=Arabidopsis thaliana GN=ABCG2 PE=2 SV=1//0
Novel03904	679.88	4570.65	-2.75	1.76e-07	5.64e-06	-//-
Novel03912	19.49	252.15	-3.69	2.73e-09	1.43e-07	sp|Q9SHI2|Y1723_ARATH Leucine-rich repeat receptor-like serine/threonine-protein kinase At1g17230 OS=Arabidopsis thaliana GN=At1g17230 PE=2 SV=2//9.60472e-06
Novel03914	10.48	3926.55	-8.55	1.75e-07	5.62e-06	sp|Q9LIP3|C71BY_ARATH Cytochrome P450 71B37 OS=Arabidopsis thaliana GN=CYP71B37 PE=2 SV=2//2.60976e-175
Novel03957	3.81	61.98	-4.02	0.00054318	0.005687	-//-
Novel03973	2.27	32.75	-3.85	0.00025304	0.0030112	sp|Q6AWW5|Y5262_ARATH Ankyrin repeat-containing protein At5g02620 OS=Arabidopsis thaliana GN=At5g02620 PE=1 SV=1//1.61934e-08
Novel03979	0	77.03	#NAME?	3.57e-13	4.48e-11	-//-
Novel03983	57.76	244.99	-2.08	0.0044055	0.031261	-//-
Novel03987	25.88	121.54	-2.23	0.00059437	0.0061453	-//-
Novel04025	1313.81	3944.97	-1.59	0.0018105	0.015406	-//-
Novel04075	19.76	1399.08	-6.15	3.53e-22	1.87e-19	sp|Q5Z9S8|PDR12_ORYSJ Pleiotropic drug resistance protein 12 OS=Oryza sativa subsp. japonica GN=PDR12 PE=2 SV=1//0
Novel04079	6.67	36.72	-2.46	0.006844	0.044021	sp|Q7XA40|RGA3_SOLBU Putative disease resistance protein RGA3 OS=Solanum bulbocastanum GN=RGA3 PE=2 SV=2//3.16881e-129
Novel04090	139.23	728.06	-2.39	5.58e-06	0.00011609	sp|C0LGG6|Y5189_ARATH Probable LRR receptor-like protein kinase At1g51890 OS=Arabidopsis thaliana GN=At1g51890 PE=2 SV=2//4.01212e-46
Novel04111	0	20.63	#NAME?	3.16e-05	0.00051512	-//-
Novel04131	13.15	383.76	-4.87	2.04e-14	3.29e-12	-//-
Novel04133	2.69	194.65	-6.18	4.16e-05	0.00064336	-//-
Novel04159	49.53	386.73	-2.97	0.0001185	0.0015812	sp|Q8GW38|ATL47_ARATH RING-H2 finger protein ATL47 OS=Arabidopsis thaliana GN=ATL47 PE=2 SV=1//7.63551e-13
Novel04167	0	19.1	#NAME?	7.02e-05	0.0010025	-//-
Novel04182	82.82	331.58	-2	0.00040726	0.0044689	-//-
Novel04212	11.15	565.24	-5.66	6.67e-10	4.02e-08	sp|P0CC47|NU2C2_CITSI NAD(P)H-quinone oxidoreductase subunit 2 B, chloroplastic OS=Citrus sinensis GN=ndhB2 PE=3 SV=1//8.98331e-48
Novel04251	7.58	38.82	-2.36	0.0052629	0.035995	sp|Q3E6Y3|Y1869_ARATH Uncharacterized protein At1g28695 OS=Arabidopsis thaliana GN=At1g28695 PE=2 SV=1//1.2682e-114
Novel04299	0.54	23.29	-5.42	0.00025318	0.0030114	-//-
Novel04356	2.87	381.9	-7.06	1.46e-21	6.91e-19	sp|Q9FIA0|U76C2_ARATH UDP-glycosyltransferase 76C2 OS=Arabidopsis thaliana GN=UGT76C2 PE=1 SV=1//4.57368e-148
Novel04358	29.44	402.25	-3.77	0.0018456	0.015644	sp|Q9FI96|U76C3_ARATH UDP-glycosyltransferase 76C3 OS=Arabidopsis thaliana GN=UGT76C3 PE=3 SV=1//6.52129e-36
Novel04372	88.32	707.04	-3	5.05e-08	1.87e-06	sp|Q7XA42|RGA1_SOLBU Putative disease resistance protein RGA1 OS=Solanum bulbocastanum GN=RGA1 PE=2 SV=2//1.53253e-07
Novel04374	1.36	287.85	-7.72	3.82e-21	1.72e-18	sp|Q9SU30|CPR30_ARATH F-box protein CPR30 OS=Arabidopsis thaliana GN=CPR30 PE=1 SV=2//8.36485e-09
Novel04379	4.12	71.76	-4.12	5.3e-07	1.49e-05	-//-
Novel04381	40.7	210.27	-2.37	0.0023423	0.018957	sp|P04323|POL3_DROME Retrovirus-related Pol polyprotein from transposon 17.6 OS=Drosophila melanogaster GN=pol PE=4 SV=1//9.73244e-73
Novel04385	1.73	37.15	-4.42	0.0025342	0.020238	sp|Q9XIV8|PERN1_TOBAC Peroxidase N1 OS=Nicotiana tabacum GN=poxN1 PE=1 SV=1//2.30201e-156
Novel04425	0	16.51	#NAME?	0.00019873	0.0024496	sp|Q9FGS3|FB287_ARATH Putative F-box protein At5g50220 OS=Arabidopsis thaliana GN=At5g50220 PE=4 SV=1//2.4443e-12
Novel04442	8.79	115.67	-3.72	2.34e-05	0.00039964	sp|Q9FJD5|LAC17_ARATH Laccase-17 OS=Arabidopsis thaliana GN=LAC17 PE=2 SV=1//0
Novel04446	23.49	235.75	-3.33	4.84e-06	0.00010285	sp|Q9FJD5|LAC17_ARATH Laccase-17 OS=Arabidopsis thaliana GN=LAC17 PE=2 SV=1//0
Novel04456	0	14.69	#NAME?	0.0029694	0.022967	-//-
Novel04469	3.25	53.42	-4.04	0.00074233	0.0073643	sp|Q9SSA7|GLIP5_ARATH GDSL esterase/lipase 5 OS=Arabidopsis thaliana GN=GLIP5 PE=2 SV=2//8.79699e-14
Novel04508	52.39	432.44	-3.05	0.004939	0.034116	-//-
Novel04518	341.12	1657.96	-2.28	1.03e-05	0.00019812	sp|Q9LMF1|U85A3_ARATH UDP-glycosyltransferase 85A3 OS=Arabidopsis thaliana GN=UGT85A3 PE=2 SV=2//1.1827e-63
Novel04523	0.81	41.25	-5.67	1.02e-06	2.63e-05	sp|Q6AWW5|Y5262_ARATH Ankyrin repeat-containing protein At5g02620 OS=Arabidopsis thaliana GN=At5g02620 PE=1 SV=1//8.29948e-10
Novel04525	128.65	420.41	-1.71	0.0021117	0.01747	-//-
Novel04526	190.81	1195.26	-2.65	6.5e-06	0.00013278	-//-
Novel04529	7.38	948.8	-7.01	2.21e-13	2.93e-11	sp|Q0PGJ6|AKRC9_ARATH Aldo-keto reductase family 4 member C9 OS=Arabidopsis thaliana GN=AKR4C9 PE=1 SV=1//1.33248e-34
Novel04530	1773.17	7917.12	-2.16	0.0047602	0.033156	sp|Q0PGJ6|AKRC9_ARATH Aldo-keto reductase family 4 member C9 OS=Arabidopsis thaliana GN=AKR4C9 PE=1 SV=1//1.01097e-158
Novel04562	320.81	6619.54	-4.37	7.99e-15	1.4e-12	sp|Q6RVV4|TIC32_PEA Short-chain dehydrogenase TIC 32, chloroplastic OS=Pisum sativum GN=TIC32 PE=1 SV=1//1.27975e-112
Novel04563	1.08	131.49	-6.92	1.84e-06	4.38e-05	sp|Q9LS10|MT810_ARATH Probable S-adenosylmethionine-dependent methyltransferase At5g38100 OS=Arabidopsis thaliana GN=At5g38100 PE=2 SV=1//7.52888e-12
Novel04607	0.87	16.9	-4.29	0.0031941	0.024264	sp|Q9LHN8|F6H1_ARATH Feruloyl CoA ortho-hydroxylase 1 OS=Arabidopsis thaliana GN=F6&apos;H1 PE=1 SV=1//6.97951e-115
Novel04610	27.57	340.35	-3.63	1.51e-09	8.39e-08	sp|Q9LHN8|F6H1_ARATH Feruloyl CoA ortho-hydroxylase 1 OS=Arabidopsis thaliana GN=F6&apos;H1 PE=1 SV=1//1.72557e-107
Novel04639	0.54	73.06	-7.07	4.16e-11	3.29e-09	sp|P18296|CUT1_SCHPO Separin OS=Schizosaccharomyces pombe (strain 972 / ATCC 24843) GN=cut1 PE=1 SV=3//9.46843e-11
Novel04652	0.27	82.93	-8.25	1.74e-08	7.4e-07	sp|D4N501|DIOX2_PAPSO Probable 2-oxoglutarate/Fe(II)-dependent dioxygenase OS=Papaver somniferum GN=DIOX2 PE=2 SV=1//4.57098e-72
Novel04653	0.6	43.09	-6.17	1.91e-05	0.00033656	sp|Q39224|SRG1_ARATH Protein SRG1 OS=Arabidopsis thaliana GN=SRG1 PE=2 SV=1//9.48898e-115
Novel04691	0.54	39.83	-6.2	5.16e-07	1.46e-05	-//-
Novel04733	17.41	120.05	-2.79	2.55e-05	0.00043036	sp|Q5W274|PDR3_TOBAC Pleiotropic drug resistance protein 3 OS=Nicotiana tabacum GN=PDR3 PE=2 SV=1//0
Novel04809	0	9.41	#NAME?	0.0075517	0.047515	-//-
Novel04856	131.31	591.41	-2.17	3.81e-05	0.00060034	sp|C0LGP4|Y3475_ARATH Probable LRR receptor-like serine/threonine-protein kinase At3g47570 OS=Arabidopsis thaliana GN=At3g47570 PE=1 SV=1//3.61363e-21
Novel04859	14.97	113.31	-2.92	1.89e-05	0.00033342	-//-
Novel04898	27.77	176.57	-2.67	1.29e-05	0.00024071	sp|Q3ECP7|ERDL5_ARATH Sugar transporter ERD6-like 5 OS=Arabidopsis thaliana GN=At1g54730 PE=2 SV=2//7.78929e-81
Novel04919	1229.31	9269.18	-2.91	1.55e-05	0.00028068	-//-
Novel04927	0	12.22	#NAME?	0.0032618	0.024672	-//-
Novel04956	13.54	666.06	-5.62	0.0025711	0.020474	sp|O81081|LAC2_ARATH Laccase-2 OS=Arabidopsis thaliana GN=LAC2 PE=2 SV=1//0
Novel04961	133.81	472.45	-1.82	0.00068767	0.0069261	-//-
Novel04976	2.39	21.04	-3.14	0.0064911	0.042319	sp|Q9M817|PTR6_ARATH Probable peptide transporter At1g52190 OS=Arabidopsis thaliana GN=At1g52190 PE=1 SV=1//0
Novel04994	17.16	145.34	-3.08	0.00063269	0.0064783	-//-
Novel05018	0.82	53.65	-6.04	2.07e-08	8.6e-07	sp|Q3E7Q9|GLYT6_ARATH Probable glycosyltransferase At5g25310 OS=Arabidopsis thaliana GN=At5g25310 PE=3 SV=2//5.37634e-174
Novel05022	250.51	1299.66	-2.38	9.19e-06	0.00017879	-//-
Novel05114	44.29	159.52	-1.85	0.002378	0.019205	-//-
Novel05135	0.54	36.28	-6.08	1.29e-06	3.21e-05	-//-
Novel05141	147.72	1780.29	-3.59	5.8e-11	4.39e-09	-//-
Novel05183	4.59	5483.38	-10.22	3e-42	2.65e-38	sp|Q9SSK9|MLP28_ARATH MLP-like protein 28 OS=Arabidopsis thaliana GN=MLP28 PE=1 SV=1//2.66882e-37
Novel05190	57.72	490.41	-3.09	0.0027133	0.021385	sp|Q9SSK9|MLP28_ARATH MLP-like protein 28 OS=Arabidopsis thaliana GN=MLP28 PE=1 SV=1//7.40465e-53
Novel05208	7.68	2946.64	-8.58	2.07e-11	1.72e-09	sp|Q941R6|MLP31_ARATH MLP-like protein 31 OS=Arabidopsis thaliana GN=MLP31 PE=1 SV=2//1.97199e-31
Novel05214	0.87	2105.57	-11.25	1.51e-05	0.0002752	sp|P85524|KIRO_ACTDE Kirola OS=Actinidia deliciosa PE=1 SV=1//3.39249e-23
Novel05216	16.34	90.03	-2.46	0.007001	0.044849	sp|Q9ZVF3|ML328_ARATH MLP-like protein 328 OS=Arabidopsis thaliana GN=MLP328 PE=1 SV=1//3.47334e-32
Novel05217	690.59	9604.64	-3.8	5.15e-05	0.00077172	sp|Q9ZVF3|ML328_ARATH MLP-like protein 328 OS=Arabidopsis thaliana GN=MLP328 PE=1 SV=1//3.30871e-42
Novel05249	4.19	55.25	-3.72	0.0046367	0.032476	sp|Q70PR7|VINSY_RAUSE Vinorine synthase OS=Rauvolfia serpentina GN=ACT PE=1 SV=2//4.46717e-79
Novel05259	99.64	530.92	-2.41	1.18e-05	0.00022222	sp|Q9LIP5|C71BW_ARATH Cytochrome P450 71B35 OS=Arabidopsis thaliana GN=CYP71B35 PE=2 SV=1//8.31557e-137
Novel05260	0.54	1030.58	-10.9	1.62e-17	4.16e-15	sp|Q9LIP5|C71BW_ARATH Cytochrome P450 71B35 OS=Arabidopsis thaliana GN=CYP71B35 PE=2 SV=1//8.24454e-151
Novel05263	248.8	11364	-5.51	6.14e-21	2.54e-18	sp|Q9LIP3|C71BY_ARATH Cytochrome P450 71B37 OS=Arabidopsis thaliana GN=CYP71B37 PE=2 SV=2//2.08314e-161
Novel05315	682.03	3557.13	-2.38	1.74e-05	0.00031016	sp|O80934|Y2766_ARATH Uncharacterized protein At2g37660, chloroplastic OS=Arabidopsis thaliana GN=At2g37660 PE=1 SV=2//5.90354e-14
Novel05322	103.56	516.58	-2.32	2.08e-05	0.00036151	-//-
Novel05373	6.99	44.58	-2.67	0.0020503	0.017111	-//-
Novel05375	167.55	1052.72	-2.65	2.79e-05	0.00046374	-//-
Novel05384	11.68	181.59	-3.96	0.0077443	0.048416	-//-
Novel05390	11.86	125.94	-3.41	5.05e-05	0.00075967	-//-
Novel05411	97.95	5716.62	-5.87	0.0060813	0.040404	sp|Q96276|MYB23_ARATH Transcription factor MYB23 OS=Arabidopsis thaliana GN=MYB23 PE=1 SV=1//8.53638e-72
Novel05441	1.68	220.48	-7.04	2.29e-09	1.22e-07	-//-
Novel05443	336.15	1146.28	-1.77	0.00050861	0.0053675	sp|P50165|TRNH_DATST Tropinone reductase homolog OS=Datura stramonium PE=2 SV=1//5.33461e-111
Novel05447	0	40.17	#NAME?	2.08e-05	0.00036151	sp|Q39224|SRG1_ARATH Protein SRG1 OS=Arabidopsis thaliana GN=SRG1 PE=2 SV=1//1.63129e-89
Novel05463	425.27	1211.88	-1.51	0.0036338	0.026842	sp|P46573|APK1B_ARATH Protein kinase APK1B, chloroplastic OS=Arabidopsis thaliana GN=APK1B PE=2 SV=2//3.05629e-178
Novel05467	36.38	6703.21	-7.53	3.45e-19	1.17e-16	sp|Q9FXJ2|GDL7_ARATH GDSL esterase/lipase At1g28580 OS=Arabidopsis thaliana GN=At1g28580 PE=2 SV=1//2.67928e-46
Novel05468	2.86	22.96	-3	0.0062963	0.041425	sp|Q2QMH2|RHD31_ORYSJ Protein ROOT HAIR DEFECTIVE 3 homolog 1 OS=Oryza sativa subsp. japonica GN=Os12g0604600 PE=2 SV=1//3.48424e-23
Novel05552	5552.85	36142.9	-2.7	0.00062609	0.0064256	-//-
Novel05594	8.1	83.04	-3.36	0.00030302	0.003499	-//-
Novel05670	7.36	75.84	-3.36	0.0038903	0.028326	-//-
Novel05690	29.23	425.37	-3.86	0.0058181	0.039036	sp|O48923|C71DA_SOYBN Cytochrome P450 71D10 OS=Glycine max GN=CYP71D10 PE=2 SV=1//0
Novel05695	13.14	63.13	-2.26	0.0026852	0.021219	sp|P51423|RL40_BRARA Ubiquitin-60S ribosomal protein L40 OS=Brassica rapa PE=2 SV=2//8.13997e-47
Novel05702	51.58	2502.56	-5.6	3.81e-13	4.74e-11	sp|Q9SQ64|COR2_PAPSO Non-functional NADPH-dependent codeinone reductase 2 OS=Papaver somniferum GN=COR2 PE=1 SV=1//1.12214e-133
Novel05704	468.72	3456.81	-2.88	5.14e-08	1.9e-06	sp|Q9SQ64|COR2_PAPSO Non-functional NADPH-dependent codeinone reductase 2 OS=Papaver somniferum GN=COR2 PE=1 SV=1//3.9342e-125
Novel05708	28.71	419.67	-3.87	0.003729	0.027385	sp|P92998|GL11_ARATH Germin-like protein subfamily 1 member 1 OS=Arabidopsis thaliana GN=GLP7 PE=2 SV=2//3.368e-75
Novel05710	2194.5	5767.55	-1.39	0.0043558	0.031008	-//-
Novel05749	13.85	644.14	-5.54	6.67e-12	6.24e-10	sp|Q9FYZ9|BAMT_ANTMA Benzoate carboxyl methyltransferase OS=Antirrhinum majus GN=BAMT PE=1 SV=1//1.19684e-17
Novel05765	3.79	3174.71	-9.71	3e-23	2.12e-20	sp|Q40287|UFOG5_MANES Anthocyanidin 3-O-glucosyltransferase 5 OS=Manihot esculenta GN=GT5 PE=2 SV=1//1.66421e-151
Novel05812	662.8	3397.2	-2.36	3.79e-06	8.28e-05	sp|O22187|Y2232_ARATH Probable receptor-like protein kinase At2g23200 OS=Arabidopsis thaliana GN=At2g23200 PE=2 SV=1//0
Novel05827	7.16	94.14	-3.72	0.0020322	0.016987	sp|Q9C7Z9|SCP18_ARATH Serine carboxypeptidase-like 18 OS=Arabidopsis thaliana GN=SCPL18 PE=2 SV=2//2.53074e-164
Novel05838	2584.03	21838.2	-3.08	0.00025453	0.0030247	sp|O48651|ERG1_PANGI Squalene monooxygenase OS=Panax ginseng PE=2 SV=1//0
Novel05839	66.37	483.04	-2.86	0.00034747	0.00392	sp|Q8LF99|XTH6_ARATH Probable xyloglucan endotransglucosylase/hydrolase protein 6 OS=Arabidopsis thaliana GN=XTH6 PE=2 SV=2//1.6992e-118
Novel05862	69.36	614.07	-3.15	7.29e-06	0.00014667	-//-
Novel05875	13.59	392.75	-4.85	1.95e-14	3.18e-12	sp|Q8RXN0|AB11G_ARATH ABC transporter G family member 11 OS=Arabidopsis thaliana GN=ABCG11 PE=1 SV=1//0
Novel05879	75.51	598.46	-2.99	4.49e-08	1.7e-06	sp|Q9LMF1|U85A3_ARATH UDP-glycosyltransferase 85A3 OS=Arabidopsis thaliana GN=UGT85A3 PE=2 SV=2//0
Novel05908	34.64	1811.22	-5.71	0.0018071	0.015382	sp|P24465|C71A1_PERAE Cytochrome P450 71A1 OS=Persea americana GN=CYP71A1 PE=1 SV=2//4.06346e-125
Novel05914	17.13	75.59	-2.14	0.0020548	0.017119	sp|Q0WW21|U75C1_ARATH UDP-glycosyltransferase 75C1 OS=Arabidopsis thaliana GN=UGT75C1 PE=2 SV=2//1.79091e-130
Novel05915	1150.52	22048.1	-4.26	3.64e-13	4.54e-11	-//-
Novel05919	2.77	286.39	-6.69	2.24e-06	5.22e-05	sp|Q7Y1X1|EST_HEVBR Esterase OS=Hevea brasiliensis PE=1 SV=1//5.44958e-62
Novel05958	1.71	26.04	-3.93	0.00084791	0.0082091	sp|Q7XBQ9|RGA2_SOLBU Disease resistance protein RGA2 OS=Solanum bulbocastanum GN=RGA2 PE=1 SV=1//1.03173e-35
Novel05959	551.3	3022.3	-2.45	2.95e-05	0.00048644	sp|Q2L951|YCF1_GOSHI Putative membrane protein ycf1 OS=Gossypium hirsutum GN=ycf1 PE=3 SV=1//6.29838e-86
Novel05987	2.44	43.18	-4.14	0.00093503	0.0089479	sp|Q9FG65|C81D1_ARATH Cytochrome P450 81D1 OS=Arabidopsis thaliana GN=CYP81D1 PE=2 SV=1//0
Novel05993	0.54	17.11	-4.99	0.0015901	0.013924	-//-
Novel05999	24.45	102.7	-2.07	0.0016245	0.014167	sp|C6TBN2|AKR1_SOYBN Probable aldo-keto reductase 1 OS=Glycine max GN=AKR1 PE=2 SV=1//9.243e-180
Novel06017	3.84	50.06	-3.7	0.00017806	0.0022364	sp|Q9LIR8|FBK67_ARATH F-box/kelch-repeat protein At3g23880 OS=Arabidopsis thaliana GN=At3g23880 PE=2 SV=1//4.09587e-31
Novel06037	611.67	1563.33	-1.35	0.0070644	0.04517	-//-
Novel06049	4.5	33.56	-2.9	0.0029735	0.022984	-//-
Novel06058	1.79	41.36	-4.53	6.98e-06	0.00014173	sp|O04847|DV4H_CATRO Deacetoxyvindoline 4-hydroxylase OS=Catharanthus roseus GN=D4H PE=1 SV=2//2.68659e-89
Novel06063	9.26	44.62	-2.27	0.0079592	0.049504	sp|Q84MB3|ACCH1_ARATH 1-aminocyclopropane-1-carboxylate oxidase homolog 1 OS=Arabidopsis thaliana GN=At1g06620 PE=2 SV=1//1.26955e-153
Novel06086	25.88	164.77	-2.67	2.56e-05	0.00043144	-//-
Novel06093	2.87	25.79	-3.17	0.0035468	0.026376	sp|C0LGP4|Y3475_ARATH Probable LRR receptor-like serine/threonine-protein kinase At3g47570 OS=Arabidopsis thaliana GN=At3g47570 PE=1 SV=1//0
Novel06117	13.03	433.95	-5.06	1.92e-15	3.57e-13	-//-
Novel06124	55.31	954.69	-4.11	1.52e-12	1.68e-10	sp|O82484|DRL23_ARATH Putative disease resistance protein At4g10780 OS=Arabidopsis thaliana GN=At4g10780 PE=2 SV=1//2.54055e-168
Novel06130	67.07	707.83	-3.4	0.0013286	0.012012	-//-
Novel06141	208.69	2621.97	-3.65	0.00088108	0.0084869	sp|Q76CU2|PDR1_TOBAC Pleiotropic drug resistance protein 1 OS=Nicotiana tabacum GN=PDR1 PE=2 SV=1//0
Novel06145	19.81	1454.69	-6.2	0.0022658	0.018468	sp|Q39112|GAOX3_ARATH Gibberellin 20 oxidase 3 OS=Arabidopsis thaliana GN=20ox3 PE=2 SV=1//4.44308e-22
Novel06146	26.84	126.49	-2.24	0.00028533	0.0033281	sp|Q9C971|G3OX4_ARATH Gibberellin 3-beta-dioxygenase 4 OS=Arabidopsis thaliana GN=At1g80330 PE=1 SV=1//1.29378e-17
Novel06159	94.41	565.17	-2.58	0.00010744	0.0014439	-//-
Novel06187	6.15	68.92	-3.49	1.86e-05	0.00032963	-//-
Novel06195	6.82	106.92	-3.97	0.0048527	0.033641	sp|Q9M817|PTR6_ARATH Probable peptide transporter At1g52190 OS=Arabidopsis thaliana GN=At1g52190 PE=1 SV=1//0
Novel06287	0	54.72	#NAME?	1.28e-10	8.89e-09	-//-
Novel06291	241.45	1180.04	-2.29	0.00021395	0.0026213	sp|P34913|HYES_HUMAN Bifunctional epoxide hydrolase 2 OS=Homo sapiens GN=EPHX2 PE=1 SV=2//5.40365e-48
Novel06354	37.6	231.62	-2.62	9.71e-06	0.00018753	sp|O49318|Y2317_ARATH Probable leucine-rich repeat receptor-like protein kinase At2g33170 OS=Arabidopsis thaliana GN=At2g33170 PE=2 SV=1//1.25011e-175
Novel06393	10.72	440.35	-5.36	1.35e-06	3.34e-05	-//-
Novel06425	3.99	29.99	-2.91	0.0038473	0.028061	-//-
Novel06427	3.7	55.67	-3.91	8.27e-06	0.00016414	-//-
Novel06449	134.07	409.58	-1.61	0.0060783	0.040404	sp|Q2L951|YCF1_GOSHI Putative membrane protein ycf1 OS=Gossypium hirsutum GN=ycf1 PE=3 SV=1//1.1251e-121
Novel06485	11.14	244.71	-4.46	0.0012568	0.011452	sp|C0LGH2|Y1561_ARATH Probable LRR receptor-like serine/threonine-protein kinase At1g56130 OS=Arabidopsis thaliana GN=At1g56130 PE=1 SV=2//4.38101e-73
Novel06509	0.54	642.84	-10.22	6.59e-31	1.59e-27	sp|Q9LPZ3|Y1141_ARATH G-type lectin S-receptor-like serine/threonine-protein kinase At1g11410 OS=Arabidopsis thaliana GN=At1g11410 PE=3 SV=3//0
Novel06520	13750	44379.8	-1.69	0.00099993	0.0094462	sp|P35694|BRU1_SOYBN Brassinosteroid-regulated protein BRU1 OS=Glycine max PE=2 SV=1//6.36844e-144
Novel06528	0	10.54	#NAME?	0.0037082	0.027259	sp|Q9ZW24|GSTU7_ARATH Glutathione S-transferase U7 OS=Arabidopsis thaliana GN=GSTU7 PE=2 SV=1//1.06372e-47
Novel06554	532.82	2144.8	-2.01	8.85e-05	0.001223	sp|Q9ZWB4|3AT1_ARATH Coumaroyl-CoA:anthocyanidin 3-O-glucoside-6&quot;-O-coumaroyltransferase 1 OS=Arabidopsis thaliana GN=3AT1 PE=1 SV=1//5.75978e-14
Novel06559	64.42	255.93	-1.99	0.0006185	0.0063625	-//-
Novel06590	527.11	1473.99	-1.48	0.004571	0.032151	sp|Q9LT08|PSDE_ARATH 26S proteasome non-ATPase regulatory subunit 14 OS=Arabidopsis thaliana GN=RPN11 PE=2 SV=1//6.89819e-29
Novel06599	0	21.93	#NAME?	2.02e-05	0.00035287	-//-
Novel06603	1.4	36.12	-4.69	0.001638	0.014277	sp|Q84UV8|NEC3_NICLS Bifunctional monodehydroascorbate reductase and carbonic anhydrase nectarin-3 OS=Nicotiana langsdorffii x Nicotiana sanderae GN=NEC3 PE=1 SV=1//4.48705e-07
Novel06682	0	11.89	#NAME?	0.0021705	0.017811	-//-
Novel06705	9.42	370.44	-5.3	1.96e-11	1.64e-09	sp|Q39547|CUCM1_CUCME Cucumisin OS=Cucumis melo PE=1 SV=1//9.87629e-11
Novel06737	354.86	1196.4	-1.75	0.00083425	0.0081035	sp|Q9SX38|DRL4_ARATH Putative disease resistance protein At1g50180 OS=Arabidopsis thaliana GN=At1g50180 PE=2 SV=2//5.05508e-21
Novel06749	3.85	39.14	-3.34	0.00044341	0.0047921	-//-
Novel06771	1265.09	3795.16	-1.58	0.0068598	0.044072	-//-
Novel06784	1.09	94.73	-6.44	3.94e-12	3.83e-10	sp|Q8LC53|EPF2_ARATH Protein EPIDERMAL PATTERNING FACTOR 2 OS=Arabidopsis thaliana GN=EPF2 PE=2 SV=1//8.08643e-29
Novel06790	7.32	45.95	-2.65	0.0018574	0.015719	sp|P0C2F6|RNHX1_ARATH Putative ribonuclease H protein At1g65750 OS=Arabidopsis thaliana GN=At1g65750 PE=3 SV=1//4.15954e-13
Novel06798	2.33	123.47	-5.73	1.81e-12	1.96e-10	-//-
Novel06814	249.13	815.31	-1.71	0.001112	0.01031	sp|P10978|POLX_TOBAC Retrovirus-related Pol polyprotein from transposon TNT 1-94 OS=Nicotiana tabacum PE=2 SV=1//4.56348e-44
OMO49359.1	446.78	1294.06	-1.53	0.0028818	0.022426	sp|P43254|COP1_ARATH E3 ubiquitin-protein ligase COP1 OS=Arabidopsis thaliana GN=COP1 PE=1 SV=2//2.34175e-124
OMO49368.1	500.28	1635.18	-1.71	0.0010779	0.010039	sp|P43254|COP1_ARATH E3 ubiquitin-protein ligase COP1 OS=Arabidopsis thaliana GN=COP1 PE=1 SV=2//0
OMO49377.1	12.26	739.56	-5.91	5.01e-20	1.9e-17	sp|Q9SWI1|PKS1_ARATH Protein PHYTOCHROME KINASE SUBSTRATE 1 OS=Arabidopsis thaliana GN=PKS1 PE=1 SV=2//2.68099e-31
OMO49444.1	103.9	361.29	-1.8	0.0011129	0.010314	sp|Q9LR47|IP5P3_ARATH Type I inositol 1,4,5-trisphosphate 5-phosphatase CVP2 OS=Arabidopsis thaliana GN=CVP2 PE=1 SV=2//6.55472e-22
OMO49515.1	0.89	14.73	-4.04	0.0062384	0.041158	sp|Q8RYD6|AI5L1_ARATH ABSCISIC ACID-INSENSITIVE 5-like protein 1 OS=Arabidopsis thaliana GN=DPBF2 PE=1 SV=1//2.55442e-52
OMO49519.1	578.35	3038.83	-2.39	3.97e-06	8.62e-05	-//-
OMO49537.1	3.53	55.45	-3.97	5.77e-06	0.00011953	sp|Q9FGY4|FB341_ARATH F-box protein At5g49610 OS=Arabidopsis thaliana GN=At5g49610 PE=1 SV=1//3.35373e-15
OMO49565.1	162.23	667.93	-2.04	0.0017095	0.01477	sp|Q8LB08|ADT4_ARATH ADP,ATP carrier protein ER-ANT1 OS=Arabidopsis thaliana GN=ER-ANT1 PE=2 SV=2//8.51702e-87
OMO49598.1	965.1	2825.5	-1.55	0.0050405	0.034689	sp|Q9CAF5|AB6I_ARATH ABC transporter I family member 6, chloroplastic OS=Arabidopsis thaliana GN=ABCI6 PE=1 SV=1//1.7055e-154
OMO49601.1	1286.51	26281	-4.35	1.03e-05	0.00019816	sp|Q94A68|Y1669_ARATH Uncharacterized oxidoreductase At1g06690, chloroplastic OS=Arabidopsis thaliana GN=At1g06690 PE=1 SV=1//0
OMO49658.1	221.37	1078.24	-2.28	0.0034019	0.025534	sp|Q9SVV6|TPK3_ARATH Two-pore potassium channel 3 OS=Arabidopsis thaliana GN=TPK3 PE=2 SV=1//5.4837e-61
OMO49660.1	5.31	54.46	-3.36	5.28e-05	0.00078791	sp|Q8VWJ2|WRK28_ARATH Probable WRKY transcription factor 28 OS=Arabidopsis thaliana GN=WRKY28 PE=2 SV=1//2.60133e-45
OMO49704.1	814.23	2106.92	-1.37	0.0066834	0.043222	sp|Q8VZG8|Y4885_ARATH Probable LRR receptor-like serine/threonine-protein kinase At4g08850 OS=Arabidopsis thaliana GN=At4g08850 PE=1 SV=3//1.23021e-21
OMO49978.1	26.6	142.72	-2.42	0.00012592	0.0016612	sp|Q5MAU8|PPA27_ARATH Probable inactive purple acid phosphatase 27 OS=Arabidopsis thaliana GN=PAP27 PE=2 SV=1//4.71925e-108
OMO50014.1	2770	10699.2	-1.95	9.16e-05	0.0012598	sp|O80920|PYL4_ARATH Abscisic acid receptor PYL4 OS=Arabidopsis thaliana GN=PYL4 PE=1 SV=1//1.68849e-83
OMO50043.1	1504.89	19664.6	-3.71	5.78e-12	5.45e-10	sp|Q8H1T3|FRI2_TOBAC Ferritin-2, chloroplastic OS=Nicotiana tabacum GN=FER2 PE=2 SV=1//3.55169e-118
OMO50060.1	2.77	344.23	-6.96	1.77e-08	7.49e-07	sp|Q700D9|MYBF_ARATH Putative Myb family transcription factor At1g14600 OS=Arabidopsis thaliana GN=At1g14600 PE=2 SV=2//1.40674e-24
OMO50068.1	1387.86	5118.04	-1.88	0.00024816	0.0029677	sp|Q9XEE9|ALG11_ARATH GDP-Man:Man(3)GlcNAc(2)-PP-Dol alpha-1,2-mannosyltransferase OS=Arabidopsis thaliana GN=ALG11 PE=1 SV=2//0
OMO50085.1	10181.1	44742.8	-2.14	2.98e-05	0.00048958	sp|Q9XEE6|C3H29_ARATH Zinc finger CCCH domain-containing protein 29 OS=Arabidopsis thaliana GN=At2g40140 PE=2 SV=1//0
OMO50087.1	4089.2	36332.6	-3.15	2.88e-09	1.5e-07	sp|P48619|FAD3C_RICCO Omega-3 fatty acid desaturase, chloroplastic OS=Ricinus communis GN=FAD7A-1 PE=2 SV=1//0
OMO50093.1	98.54	1782.38	-4.18	2.37e-13	3.11e-11	sp|P51091|LDOX_MALDO Leucoanthocyanidin dioxygenase OS=Malus domestica GN=ANS PE=2 SV=1//3.84316e-71
OMO50112.1	157.52	956.45	-2.6	1.11e-06	2.83e-05	sp|Q9LY50|ACCR3_ARATH Putative serine/threonine-protein kinase-like protein CCR3 OS=Arabidopsis thaliana GN=CCR3 PE=2 SV=1//0
OMO50230.1	12.21	55.91	-2.2	0.0047651	0.033182	sp|Q9CAT6|OCT1_ARATH Organic cation/carnitine transporter 1 OS=Arabidopsis thaliana GN=OCT1 PE=2 SV=1//0
OMO50291.1	3.2	24.4	-2.93	0.0076002	0.047718	-//-
OMO50318.1	751.3	2025.24	-1.43	0.0053165	0.036259	sp|Q9SAC0|ZCIS_ARATH 15-cis-zeta-carotene isomerase, chloroplastic OS=Arabidopsis thaliana GN=Z-ISO PE=1 SV=1//1.39547e-179
OMO50333.1	1.08	128.95	-6.9	2.33e-14	3.72e-12	-//-
OMO50420.1	25.6	97.36	-1.93	0.0026919	0.02126	-//-
OMO50470.1	1771.54	5632.95	-1.67	0.00094417	0.0090062	sp|Q9LE38|NLP4_ARATH Protein NLP4 OS=Arabidopsis thaliana GN=NLP4 PE=2 SV=1//0
OMO50489.1	585.11	4781.14	-3.03	1.05e-08	4.71e-07	-//-
OMO50490.1	432.22	3330.1	-2.95	2.77e-08	1.11e-06	sp|Q9S9N9|CCR1_ARATH Cinnamoyl-CoA reductase 1 OS=Arabidopsis thaliana GN=CCR1 PE=1 SV=1//3.18248e-09
OMO50598.1	639.87	4568.76	-2.84	0.00022933	0.0027777	sp|O49292|PPD4_ARATH PsbP domain-containing protein 4, chloroplastic OS=Arabidopsis thaliana GN=PPD4 PE=1 SV=2//1.36519e-25
OMO50614.1	2072.66	5260.58	-1.34	0.0071153	0.045406	sp|Q8RY16|PEX6_ARATH Peroxisome biogenesis protein 6 OS=Arabidopsis thaliana GN=PEX6 PE=1 SV=1//0
OMO50617.1	424.56	5032.6	-3.57	2.24e-05	0.00038518	sp|Q8L9J7|SWET1_ARATH Bidirectional sugar transporter SWEET1 OS=Arabidopsis thaliana GN=SWEET1 PE=1 SV=1//1.73452e-83
OMO50619.1	829.47	5174.47	-2.64	0.00014966	0.0019321	sp|O82380|PP175_ARATH Pentatricopeptide repeat-containing protein At2g29760, chloroplastic OS=Arabidopsis thaliana GN=PCMP-H33 PE=2 SV=1//7.19538e-134
OMO50745.1	1.9	22.89	-3.59	0.0024235	0.019482	-//-
OMO50764.1	14.64	70.44	-2.27	0.0016658	0.014479	-//-
OMO50793.1	55.7	1593.18	-4.84	1.93e-10	1.29e-08	sp|Q05609|CTR1_ARATH Serine/threonine-protein kinase CTR1 OS=Arabidopsis thaliana GN=CTR1 PE=1 SV=1//1.52455e-57
OMO50815.1	3.12	30.61	-3.29	0.0013018	0.011808	-//-
OMO50820.1	650.56	3602.13	-2.47	0.00035707	0.0040044	sp|Q9STV0|GWD2_ARATH Alpha-glucan water dikinase 2 OS=Arabidopsis thaliana GN=GWD2 PE=2 SV=3//0
OMO50826.1	10.21	145.63	-3.83	2.09e-08	8.65e-07	sp|Q9FME8|OPT4_ARATH Oligopeptide transporter 4 OS=Arabidopsis thaliana GN=OPT4 PE=2 SV=1//1.35921e-64
OMO50849.1	18.12	386.62	-4.42	2.11e-11	1.74e-09	sp|Q9T074|PCKA_ARATH Phosphoenolpyruvate carboxykinase [ATP] OS=Arabidopsis thaliana GN=PCKA PE=1 SV=1//0
OMO50896.1	816.75	2448.12	-1.58	0.0021633	0.017774	sp|Q06538|YL241_YEAST Uncharacterized membrane protein YLR241W OS=Saccharomyces cerevisiae (strain ATCC 204508 / S288c) GN=YLR241W PE=1 SV=1//3.61956e-15
OMO50903.1	333.71	2029.56	-2.6	8.7e-07	2.28e-05	sp|Q9JM15|S38A1_RAT Sodium-coupled neutral amino acid transporter 1 OS=Rattus norvegicus GN=Slc38a1 PE=1 SV=1//3.89198e-28
OMO50906.1	498.85	1354.17	-1.44	0.0049669	0.034279	sp|Q9VVE5|MSIR6_DROME RNA-binding protein Musashi homolog Rbp6 OS=Drosophila melanogaster GN=Rbp6 PE=2 SV=3//4.13378e-42
OMO50907.1	2039.93	8519.01	-2.06	0.00078949	0.0077169	-//-
OMO50934.1	576.95	1675.09	-1.54	0.0028512	0.02224	sp|Q9FZI8|LCAT1_ARATH Lecithin-cholesterol acyltransferase-like 1 OS=Arabidopsis thaliana GN=LCAT1 PE=2 SV=1//2.04429e-177
OMO50938.1	432.55	1183.49	-1.45	0.0039271	0.028546	sp|Q9SY57|P2A10_ARATH Protein PHLOEM PROTEIN 2-LIKE A10 OS=Arabidopsis thaliana GN=PP2A10 PE=2 SV=1//2.54721e-134
OMO50975.1	268.18	2667.73	-3.31	0.00062753	0.0064379	sp|Q39173|P2_ARATH NADP-dependent alkenal double bond reductase P2 OS=Arabidopsis thaliana GN=P2 PE=2 SV=2//2.77643e-156
OMO51004.1	107.53	292.9	-1.45	0.007476	0.047139	sp|Q0ZPV7|CXE1_ACTER Carboxylesterase 1 OS=Actinidia eriantha GN=CXE1 PE=1 SV=1//1.44022e-115
OMO51009.1	0.82	54.16	-6.05	0.00010151	0.0013814	sp|Q9ZP41|EGC_CITJA EG45-like domain containing protein OS=Citrus jambhiri GN=CjBAp12 PE=1 SV=1//1.02504e-54
OMO51017.1	5.34	48.57	-3.19	0.00023802	0.0028659	-//-
OMO51022.1	6.88	53.44	-2.96	0.00039136	0.0043248	-//-
OMO51023.1	114.35	655.36	-2.52	4.72e-06	0.00010048	-//-
OMO51039.1	13.05	107.75	-3.05	1.12e-05	0.00021322	sp|Q7XA39|RGA4_SOLBU Putative disease resistance protein RGA4 OS=Solanum bulbocastanum GN=RGA4 PE=2 SV=1//9.24492e-37
OMO51081.1	14.66	84.39	-2.53	0.00034484	0.003896	sp|D2XNQ8|FLOT1_MEDTR Flotillin-like protein 1 OS=Medicago truncatula GN=FLOT1 PE=2 SV=1//0
OMO51106.1	948.95	8668.24	-3.19	4.15e-06	8.95e-05	-//-
OMO51153.1	31.56	113.02	-1.84	0.0044779	0.031631	sp|Q9D6N5|NC2A_MOUSE Dr1-associated corepressor OS=Mus musculus GN=Drap1 PE=2 SV=3//1.67484e-29
OMO51154.1	1113.81	7171.1	-2.69	0.0001604	0.0020486	sp|Q06445|CYTI_VIGUN Cysteine proteinase inhibitor OS=Vigna unguiculata PE=3 SV=1//2.18891e-39
OMO51157.1	6.72	110.17	-4.04	0.00022557	0.0027408	-//-
OMO51235.1	423.5	2415.56	-2.51	0.00017891	0.002246	sp|Q8GZ38|UNE10_ARATH Transcription factor UNE10 OS=Arabidopsis thaliana GN=UNE10 PE=2 SV=1//2.78262e-19
OMO51236.1	10.04	92.52	-3.2	1.31e-05	0.00024259	sp|Q9M2D8|Y3126_ARATH Uncharacterized protein At3g61260 OS=Arabidopsis thaliana GN=At3g61260 PE=1 SV=1//3.58007e-06
OMO51282.1	43.19	1065.41	-4.62	6.24e-08	2.25e-06	sp|Q9FNK5|FB285_ARATH F-box protein At5g46170 OS=Arabidopsis thaliana GN=At5g46170 PE=2 SV=1//1.30081e-07
OMO51293.1	4316.73	17450.9	-2.02	0.00010036	0.0013675	sp|Q8S8Q6|TET8_ARATH Tetraspanin-8 OS=Arabidopsis thaliana GN=TET8 PE=2 SV=1//3.23067e-115
OMO51326.1	5902.85	22023.6	-1.9	0.00073778	0.0073278	-//-
OMO51376.1	450.65	1875.1	-2.06	6.18e-05	0.00090143	-//-
OMO51377.1	1107.75	3299.46	-1.57	0.0019859	0.016679	-//-
OMO51429.1	7.13	104.03	-3.87	1.92e-07	6.12e-06	-//-
OMO51456.1	24.5	201.4	-3.04	0.0064213	0.042004	sp|Q9FE20|PBS1_ARATH Serine/threonine-protein kinase PBS1 OS=Arabidopsis thaliana GN=PBS1 PE=1 SV=1//5.08096e-89
OMO51479.1	16.69	100.12	-2.58	0.0001771	0.0022291	-//-
OMO51515.1	64.6	3461.66	-5.74	1.53e-10	1.05e-08	sp|F4JLK2|SPSA4_ARATH Probable sucrose-phosphate synthase 4 OS=Arabidopsis thaliana GN=SPS4 PE=1 SV=1//0
OMO51517.1	40.74	182.12	-2.16	0.00027267	0.003201	sp|Q9C502|CAP11_ARATH Putative clathrin assembly protein At1g33340 OS=Arabidopsis thaliana GN=At1g33340 PE=2 SV=1//1.54037e-129
OMO51587.1	25.87	96.75	-1.9	0.004026	0.029106	sp|Q9SQI3|FATB_GOSHI Palmitoyl-acyl carrier protein thioesterase, chloroplastic OS=Gossypium hirsutum GN=FATB1 PE=1 SV=1//1.25404e-95
OMO51588.1	2178.57	7032.84	-1.69	0.00076805	0.0075606	sp|Q8VHK9|DHX36_MOUSE Probable ATP-dependent RNA helicase DHX36 OS=Mus musculus GN=Dhx36 PE=2 SV=2//0
OMO51648.1	1780.86	6426.11	-1.85	0.00029828	0.0034503	sp|Q80Y75|DJB13_MOUSE DnaJ homolog subfamily B member 13 OS=Mus musculus GN=Dnajb13 PE=2 SV=1//1.123e-75
OMO51651.1	85.83	432.32	-2.33	2.27e-05	0.00038986	sp|Q0WQW5|PPR85_ARATH Pentatricopeptide repeat-containing protein At1g59720, mitochondrial OS=Arabidopsis thaliana GN=PCMP-H51 PE=2 SV=2//0
OMO51652.1	2320.92	10856.7	-2.23	1.94e-05	0.00034173	-//-
OMO51656.1	118.62	1449.21	-3.61	0.0077305	0.048364	sp|Q9FUS8|GSTUH_ARATH Glutathione S-transferase U17 OS=Arabidopsis thaliana GN=GSTU17 PE=2 SV=1//1.53228e-30
OMO51657.1	1154.27	20752.3	-4.17	7.01e-14	1.01e-11	sp|Q9FUS8|GSTUH_ARATH Glutathione S-transferase U17 OS=Arabidopsis thaliana GN=GSTU17 PE=2 SV=1//7.2549e-72
OMO51664.1	803.72	2311.63	-1.52	0.0031408	0.023976	sp|Q02283|HAT5_ARATH Homeobox-leucine zipper protein HAT5 OS=Arabidopsis thaliana GN=HAT5 PE=1 SV=1//4.39222e-40
OMO51756.1	0.54	13.76	-4.67	0.0071767	0.045698	sp|Q5BQ05|Y1838_ARATH Uncharacterized protein At1g18380 OS=Arabidopsis thaliana GN=At1g18380 PE=2 SV=1//4.02174e-11
OMO51765.1	192.45	713.82	-1.89	0.00030238	0.0034946	-//-
OMO51784.1	2.28	139.48	-5.93	1.48e-09	8.24e-08	-//-
OMO51802.1	10.34	348.73	-5.08	0.00067351	0.0068094	sp|Q9LR44|U75B1_ARATH UDP-glycosyltransferase 75B1 OS=Arabidopsis thaliana GN=UGT75B1 PE=1 SV=1//7.27997e-157
OMO51832.1	8.72	164.08	-4.23	6.97e-10	4.18e-08	-//-
OMO51837.1	13.07	248.64	-4.25	4.13e-11	3.28e-09	-//-
OMO51850.1	25.07	116.82	-2.22	0.00040007	0.0044083	sp|Q08891|FACR2_ARATH Fatty acyl-CoA reductase 2 OS=Arabidopsis thaliana GN=FAR2 PE=2 SV=2//0
OMO51860.1	1008.18	3414.87	-1.76	0.00070215	0.0070425	sp|Q1ACB3|HPT2_ARATH Homogentisate phytyltransferase 2, chloroplastic OS=Arabidopsis thaliana GN=HPT2 PE=2 SV=1//0
OMO51867.1	10.6	147.72	-3.8	8.9e-06	0.00017421	sp|O07015|RSBQ_BACSU Sigma factor SigB regulation protein RsbQ OS=Bacillus subtilis (strain 168) GN=rsbQ PE=1 SV=1//4.18115e-08
OMO51914.1	131.01	1758.68	-3.75	0.001499	0.013258	sp|Q9FG13|CXE15_ARATH Probable carboxylesterase 15 OS=Arabidopsis thaliana GN=CXE15 PE=2 SV=1//4.33592e-84
OMO51979.1	406.6	1319.37	-1.7	0.0012044	0.011031	-//-
OMO51988.1	0.3	15.81	-5.73	0.001199	0.010997	-//-
OMO51989.1	2276.13	13705	-2.59	5.58e-07	1.56e-05	sp|Q97ZC4|NADA_SULSO Quinolinate synthase A OS=Sulfolobus solfataricus (strain ATCC 35092 / DSM 1617 / JCM 11322 / P2) GN=nadA PE=3 SV=1//2.12695e-15
OMO51990.1	7.47	94.25	-3.66	7.39e-07	1.99e-05	sp|Q38967|AAP2_ARATH Amino acid permease 2 OS=Arabidopsis thaliana GN=AAP2 PE=1 SV=1//1.26884e-61
OMO52025.1	875.29	2911.07	-1.73	0.00075788	0.0074853	sp|Q8GXR9|DHNA_ARATH NADH dehydrogenase C1, chloroplastic/mitochondrial OS=Arabidopsis thaliana GN=NDC1 PE=1 SV=2//0
OMO52026.1	30.06	222.61	-2.89	2.04e-06	4.83e-05	sp|Q7XJJ7|FAAH_ARATH Fatty acid amide hydrolase OS=Arabidopsis thaliana GN=FAAH PE=1 SV=1//4.77564e-159
OMO52028.1	2823.76	7571.35	-1.42	0.0051568	0.035361	sp|Q9LF97|Y3295_ARATH CBS domain-containing protein CBSCBSPB3 OS=Arabidopsis thaliana GN=CBSCBSPB3 PE=1 SV=1//0
OMO52037.1	2876.51	11001	-1.94	0.00016736	0.0021222	sp|Q39013|NAC2_ARATH NAC domain-containing protein 2 OS=Arabidopsis thaliana GN=NAC002 PE=2 SV=2//7.5118e-25
OMO52196.1	22.83	169.36	-2.89	0.00021889	0.0026707	-//-
OMO52222.1	293.01	1593.17	-2.44	2.47e-06	5.67e-05	sp|Q69QZ0|P2C27_ORYSJ Probable protein phosphatase 2C 27 OS=Oryza sativa subsp. japonica GN=Os02g0799000 PE=2 SV=1//5.59973e-150
OMO52238.1	58.58	16762.9	-8.16	3.06e-05	0.00050144	-//-
OMO52292.1	5.88	318.56	-5.76	0.0018504	0.015675	-//-
OMO52293.1	872.28	6944.11	-2.99	1.39e-08	6e-07	-//-
OMO52335.1	593.78	4130.67	-2.8	0.0018282	0.015527	sp|O04249|STP7_ARATH Sugar transport protein 7 OS=Arabidopsis thaliana GN=STP7 PE=2 SV=1//0
OMO52336.1	1392.36	6834.47	-2.3	9.06e-06	0.00017659	sp|Q9FIJ7|KADC2_ARATH Probable adenylate kinase 2, chloroplastic OS=Arabidopsis thaliana GN=At5g47840 PE=2 SV=1//1.35448e-87
OMO52379.1	213.35	1768.74	-3.05	1.83e-08	7.73e-07	-//-
OMO52380.1	520.26	1982.65	-1.93	0.00022487	0.0027349	sp|Q8BMD7|MORC4_MOUSE MORC family CW-type zinc finger protein 4 OS=Mus musculus GN=Morc4 PE=2 SV=2//7.72911e-57
OMO52392.1	37.58	295.35	-2.97	7.65e-07	2.04e-05	sp|O04706|GAO1B_WHEAT Gibberellin 20 oxidase 1-B OS=Triticum aestivum GN=GA20ox1B PE=2 SV=1//4.08084e-28
OMO52399.1	0	19.9	#NAME?	0.00027564	0.0032265	sp|Q9C971|G3OX4_ARATH Gibberellin 3-beta-dioxygenase 4 OS=Arabidopsis thaliana GN=At1g80330 PE=1 SV=1//1.05576e-17
OMO52411.1	9.83	48.78	-2.31	0.00439	0.031176	sp|Q9C971|G3OX4_ARATH Gibberellin 3-beta-dioxygenase 4 OS=Arabidopsis thaliana GN=At1g80330 PE=1 SV=1//1.05281e-21
OMO52514.1	4.94	285.21	-5.85	2.13e-16	4.58e-14	-//-
OMO52576.1	290.18	899.38	-1.63	0.0013465	0.012144	sp|Q9FMB6|BIM3_ARATH Transcription factor BIM3 OS=Arabidopsis thaliana GN=BIM3 PE=1 SV=1//2.16844e-57
OMO52777.1	5.23	79.62	-3.93	3.32e-05	0.00053684	sp|Q94AY3|DRIP2_ARATH E3 ubiquitin protein ligase DRIP2 OS=Arabidopsis thaliana GN=DRIP2 PE=1 SV=1//2.30507e-08
OMO52807.1	549.26	13365.8	-4.6	5.35e-09	2.57e-07	sp|Q9SIV3|GLK1_ARATH Transcription activator GLK1 OS=Arabidopsis thaliana GN=GLK1 PE=2 SV=2//5.0623e-87
OMO52947.1	99.65	338.87	-1.77	0.0017836	0.015246	-//-
OMO52949.1	12.32	299.26	-4.6	9.56e-13	1.1e-10	sp|Q9SFC6|GDIR_ARATH Rho GDP-dissociation inhibitor 1 OS=Arabidopsis thaliana GN=GDI1 PE=1 SV=1//3.0498e-106
OMO53057.1	2414.14	32324.6	-3.74	4.74e-06	0.00010089	sp|Q55680|Y005_SYNY3 Uncharacterized protein sll0005 OS=Synechocystis sp. (strain PCC 6803 / Kazusa) GN=sll0005 PE=3 SV=1//3.18267e-142
OMO53102.1	206.8	861.9	-2.06	0.0046119	0.03237	-//-
OMO53136.1	651.39	4560.04	-2.81	1.43e-06	3.5e-05	-//-
OMO53149.1	716.02	1894.05	-1.4	0.0056118	0.037882	-//-
OMO53165.1	0	13.95	#NAME?	0.00064609	0.0065849	sp|O48538|RBOHF_ARATH Respiratory burst oxidase homolog protein F OS=Arabidopsis thaliana GN=RBOHF PE=1 SV=1//0
OMO53181.1	197.48	2519.05	-3.67	1.21e-11	1.07e-09	sp|Q96558|UGDH_SOYBN UDP-glucose 6-dehydrogenase OS=Glycine max PE=2 SV=1//0
OMO53222.1	889.08	2333.99	-1.39	0.0064221	0.042004	sp|Q940M4|OCT7_ARATH Organic cation/carnitine transporter 7 OS=Arabidopsis thaliana GN=OCT7 PE=2 SV=1//3.1483e-36
OMO53374.1	2.76	133.08	-5.59	0.0001628	0.0020743	-//-
OMO53407.1	5102.86	13922.9	-1.45	0.0038282	0.027948	sp|Q9M5K3|DLDH1_ARATH Dihydrolipoyl dehydrogenase 1, mitochondrial OS=Arabidopsis thaliana GN=LPD1 PE=1 SV=2//0
OMO53435.1	2402.66	8743.64	-1.86	0.0025682	0.020464	sp|P29344|RR1_SPIOL 30S ribosomal protein S1, chloroplastic OS=Spinacia oleracea GN=RPS1 PE=1 SV=1//0
OMO53436.1	35.08	4316.8	-6.94	0.0041489	0.02984	sp|Q9FXB2|GOLS2_ARATH Galactinol synthase 2 OS=Arabidopsis thaliana GN=GOLS2 PE=1 SV=1//0
OMO53453.1	19.97	506.12	-4.66	5e-14	7.53e-12	sp|Q9LSM9|SCP33_ARATH Serine carboxypeptidase-like 33 OS=Arabidopsis thaliana GN=SCPL33 PE=2 SV=2//0
OMO53458.1	6.95	126.14	-4.18	5.24e-09	2.53e-07	sp|P81391|MYB05_ANTMA Myb-related protein 305 OS=Antirrhinum majus GN=MYB305 PE=2 SV=1//1.174e-54
OMO53494.1	704.78	3781.69	-2.42	0.00060458	0.0062411	sp|P02599|CALM_DICDI Calmodulin OS=Dictyostelium discoideum GN=calA PE=1 SV=3//4.17037e-11
OMO53521.1	2.2	155.39	-6.14	0.0014718	0.013069	sp|Q9LJF8|FBL47_ARATH F-box/LRR-repeat protein At3g26922 OS=Arabidopsis thaliana GN=At3g26922 PE=2 SV=2//8.39625e-10
OMO53540.1	84.54	273.59	-1.69	0.0020537	0.017118	-//-
OMO53619.1	29.72	150.84	-2.34	0.00016351	0.0020813	-//-
OMO53663.1	489.81	1249.35	-1.35	0.0069477	0.044529	-//-
OMO53667.1	470.75	1365.91	-1.54	0.002712	0.021381	-//-
OMO53669.1	0	355.78	#NAME?	6.68e-06	0.0001361	-//-
OMO53681.1	7.09	37.21	-2.39	0.007912	0.049302	sp|O82248|NFYB5_ARATH Nuclear transcription factor Y subunit B-5 OS=Arabidopsis thaliana GN=NFYB5 PE=2 SV=1//3.40474e-56
OMO53697.1	5.02	335.98	-6.07	7.47e-11	5.56e-09	sp|Q8L8Z8|GRXS2_ARATH Monothiol glutaredoxin-S2 OS=Arabidopsis thaliana GN=GRXS2 PE=2 SV=1//1.06779e-56
OMO53715.1	663.25	1935.89	-1.55	0.0026207	0.020815	-//-
OMO53717.1	342.19	2285.11	-2.74	0.0035522	0.026397	sp|A7NW78|CSPL5_VITVI CASP-like protein VIT_05s0020g01820 OS=Vitis vinifera GN=VIT_05s0020g01820 PE=2 SV=1//1.14095e-62
OMO53767.1	1741.37	23328	-3.74	0.0043656	0.031036	sp|Q42910|PPDK_MESCR Pyruvate, phosphate dikinase, chloroplastic OS=Mesembryanthemum crystallinum GN=PPD PE=2 SV=1//0
OMO53807.1	1.93	48.99	-4.66	2.41e-06	5.55e-05	-//-
OMO53841.1	784.64	2619.02	-1.74	0.00069995	0.0070257	sp|Q9LZV4|STN8_ARATH Serine/threonine-protein kinase STN8, chloroplastic OS=Arabidopsis thaliana GN=STN8 PE=2 SV=1//0
OMO53842.1	282.11	1065.18	-1.92	0.00084771	0.0082091	sp|Q9LZV3|MAN6_ARATH Mannan endo-1,4-beta-mannosidase 6 OS=Arabidopsis thaliana GN=MAN6 PE=2 SV=1//0
OMO53889.1	38.59	667.72	-4.11	0.0036391	0.026856	sp|Q9FFE6|AAE5_ARATH Probable acyl-activating enzyme 5, peroxisomal OS=Arabidopsis thaliana GN=AAE5 PE=2 SV=1//0
OMO54008.1	54.47	1429.66	-4.71	1.77e-14	2.9e-12	-//-
OMO54021.1	7.94	1631.05	-7.68	3.61e-29	7.35e-26	-//-
OMO54049.1	0.6	16.89	-4.82	0.0017959	0.015311	sp|Q5R833|ACO13_PONAB Acyl-coenzyme A thioesterase 13 OS=Pongo abelii GN=ACOT13 PE=2 SV=1//1.96824e-10
OMO54050.1	6.07	65.03	-3.42	2.11e-05	0.00036636	-//-
OMO54051.1	6.56	93.62	-3.84	0.0046015	0.032306	-//-
OMO54063.1	1295.32	3886.77	-1.59	0.0019622	0.016495	sp|Q9CA90|HPR2_ARATH Glyoxylate/hydroxypyruvate reductase A HPR2 OS=Arabidopsis thaliana GN=HPR2 PE=1 SV=1//5.12019e-170
OMO54069.1	2600.38	7492.64	-1.53	0.0028838	0.022429	sp|Q8LCA1|TMP14_ARATH Thylakoid membrane phosphoprotein 14 kDa, chloroplastic OS=Arabidopsis thaliana GN=TMP14 PE=1 SV=2//2.94994e-21
OMO54103.1	249.65	2203.68	-3.14	5.09e-09	2.47e-07	sp|Q6AXC6|DDX11_MOUSE Probable ATP-dependent RNA helicase DDX11 OS=Mus musculus GN=Ddx11 PE=2 SV=1//9.27157e-117
OMO54190.1	1.08	22.09	-4.35	0.00083767	0.0081308	sp|Q39473|FATB_CINCA Myristoyl-acyl carrier protein thioesterase, chloroplastic OS=Cinnamomum camphora GN=FATB1 PE=2 SV=1//2.57368e-50
OMO54206.1	2360.33	8654.45	-1.87	0.00019575	0.002423	sp|Q38832|IAA14_ARATH Auxin-responsive protein IAA14 OS=Arabidopsis thaliana GN=IAA14 PE=1 SV=2//1.67671e-63
OMO54209.1	1594.98	14769.6	-3.21	1.57e-09	8.65e-08	sp|Q944I4|GLYK_ARATH D-glycerate 3-kinase, chloroplastic OS=Arabidopsis thaliana GN=GLYK PE=1 SV=2//0
OMO54214.1	15.43	175.82	-3.51	5.83e-08	2.12e-06	-//-
OMO54251.1	11.28	11586.1	-10	1.98e-43	5.26e-39	sp|Q9XI23|BOR4_ARATH Boron transporter 4 OS=Arabidopsis thaliana GN=BOR4 PE=2 SV=1//0
OMO54262.1	3154.04	10157.7	-1.69	0.00094349	0.0090029	sp|P25076|CY11_SOLTU Cytochrome c1-1, heme protein, mitochondrial OS=Solanum tuberosum GN=CYCL PE=2 SV=1//5.43987e-170
OMO54288.1	506.26	2279.77	-2.17	2.9e-05	0.00048048	sp|Q06881|BCCP_NOSS1 Biotin carboxyl carrier protein of acetyl-CoA carboxylase OS=Nostoc sp. (strain PCC 7120 / UTEX 2576) GN=accB PE=1 SV=2//3.97726e-10
OMO54299.1	409.84	1796.77	-2.13	0.001226	0.011202	-//-
OMO54306.1	671.71	4225.58	-2.65	6.84e-05	0.0009813	sp|Q9SSR1|Y1259_ARATH DCC family protein At1g52590, chloroplastic OS=Arabidopsis thaliana GN=At1g52590 PE=1 SV=1//1.12911e-69
OMO54332.1	15.18	402.22	-4.73	0.0060733	0.04038	sp|P29602|CPC_CUCSA Cucumber peeling cupredoxin OS=Cucumis sativus PE=1 SV=3//2.07313e-27
OMO54335.1	1608.91	5124.42	-1.67	0.0007048	0.0070611	sp|Q8RWZ5|SD25_ARATH G-type lectin S-receptor-like serine/threonine-protein kinase SD2-5 OS=Arabidopsis thaliana GN=SD25 PE=1 SV=1//0
OMO54337.1	90.01	293.07	-1.7	0.0024894	0.019922	-//-
OMO54353.1	1035.85	3533.52	-1.77	0.005124	0.035154	-//-
OMO54354.1	347.01	1723.37	-2.31	0.0014885	0.013187	sp|Q949X0|ADS3_ARATH Palmitoyl-monogalactosyldiacylglycerol delta-7 desaturase, chloroplastic OS=Arabidopsis thaliana GN=ADS3 PE=2 SV=2//8.72224e-169
OMO54366.1	1019.32	3498.29	-1.78	0.00049181	0.0052173	sp|B8HLD2|DNAJ_CYAP4 Chaperone protein DnaJ OS=Cyanothece sp. (strain PCC 7425 / ATCC 29141) GN=dnaJ PE=3 SV=1//1.9827e-102
OMO54389.1	1197.39	13081.8	-3.45	0.00013859	0.0018165	sp|Q6Q3H0|DHLA_XANFL Haloalkane dehalogenase OS=Xanthobacter flavus GN=dhlA PE=3 SV=1//1.0297e-12
OMO54429.1	127.19	515.58	-2.02	0.00021838	0.0026658	sp|A9PBH9|DRE2_POPTR Anamorsin homolog OS=Populus trichocarpa GN=POPTRDRAFT_761104 PE=2 SV=1//4.33018e-90
OMO54560.1	2724.38	6807.92	-1.32	0.0061669	0.040839	sp|P47013|DS1P1_YEAST Dihydrosphingosine 1-phosphate phosphatase LCB3 OS=Saccharomyces cerevisiae (strain ATCC 204508 / S288c) GN=LCB3 PE=1 SV=1//1.15012e-20
OMO54674.1	2266.38	10357.4	-2.19	3.16e-05	0.00051517	sp|D7T737|MTND1_VITVI 1,2-dihydroxy-3-keto-5-methylthiopentene dioxygenase 1 OS=Vitis vinifera GN=VIT_05s0020g04070 PE=3 SV=1//1.58255e-108
OMO54683.1	17478.2	68824.8	-1.98	0.00028166	0.0032911	sp|P11432|ELI_PEA Early light-induced protein, chloroplastic OS=Pisum sativum PE=2 SV=1//5.03166e-46
OMO54710.1	1144.06	7269.11	-2.67	3.21e-07	9.71e-06	sp|P23525|IN37_SPIOL 37 kDa inner envelope membrane protein, chloroplastic OS=Spinacia oleracea PE=1 SV=1//1.82769e-153
OMO54718.1	661.01	4597.19	-2.8	6.92e-08	2.47e-06	sp|Q9CAA7|PUB42_ARATH Putative U-box domain-containing protein 42 OS=Arabidopsis thaliana GN=PUB42 PE=2 SV=1//3.73075e-29
OMO54719.1	3009.63	33696	-3.48	6.69e-11	5.03e-09	sp|O48780|KCS11_ARATH 3-ketoacyl-CoA synthase 11 OS=Arabidopsis thaliana GN=KCS11 PE=1 SV=1//0
OMO54736.1	1132.58	9195.16	-3.02	4.51e-08	1.71e-06	sp|Q38832|IAA14_ARATH Auxin-responsive protein IAA14 OS=Arabidopsis thaliana GN=IAA14 PE=1 SV=2//6.40398e-107
OMO54738.1	1.12	19.66	-4.14	0.0018988	0.016018	-//-
OMO54739.1	2574.69	8783.25	-1.77	0.00049825	0.0052772	sp|P32294|AX22B_VIGRR Auxin-induced protein 22B OS=Vigna radiata var. radiata GN=AUX22B PE=2 SV=1//8.86862e-93
OMO54753.1	0	31.89	#NAME?	0.0022139	0.018128	sp|Q9FIX5|BH092_ARATH Transcription factor bHLH92 OS=Arabidopsis thaliana GN=BHLH92 PE=2 SV=1//1.17502e-35
OMO54787.1	15.05	639.64	-5.41	1.13e-17	3e-15	sp|Q551H4|FRAY2_DICDI Serine/threonine-protein kinase fray2 OS=Dictyostelium discoideum GN=fray2 PE=3 SV=1//1.85675e-62
OMO54822.1	2561.66	8225.91	-1.68	0.0021222	0.017533	sp|Q8SAG3|ADF_VITVI Actin-depolymerizing factor OS=Vitis vinifera PE=2 SV=1//3.30433e-81
OMO54897.1	3833.91	13215.9	-1.79	0.00048043	0.0051191	-//-
OMO55025.1	2.17	53.45	-4.63	4.78e-05	0.00072689	sp|Q9XI23|BOR4_ARATH Boron transporter 4 OS=Arabidopsis thaliana GN=BOR4 PE=2 SV=1//1.92176e-138
OMO55078.1	251.43	682.46	-1.44	0.0053963	0.036698	sp|Q9ZT66|E134_MAIZE Endo-1,3;1,4-beta-D-glucanase OS=Zea mays PE=1 SV=1//6.87032e-42
OMO55135.1	38.15	1377.94	-5.17	1.57e-16	3.43e-14	sp|Q6I581|GH35_ORYSJ Probable indole-3-acetic acid-amido synthetase GH3.5 OS=Oryza sativa subsp. japonica GN=GH3.5 PE=2 SV=1//0
OMO55136.1	13.84	3742.69	-8.08	2.92e-09	1.52e-07	-//-
OMO55143.1	3.27	267.55	-6.36	1.47e-10	1e-08	-//-
OMO55185.1	1728.19	5874.61	-1.77	0.0035522	0.026397	sp|Q9FV46|ZDS_TARER Zeta-carotene desaturase, chloroplastic/chromoplastic OS=Tagetes erecta PE=2 SV=1//0
OMO55355.1	1555.3	6124.63	-1.98	0.0007692	0.0075639	sp|A5B4D2|GUFP_VITVI Translation factor GUF1 homolog, chloroplastic OS=Vitis vinifera GN=VITISV_013255 PE=3 SV=1//0
OMO55365.1	1150.71	3616.07	-1.65	0.0013923	0.012493	sp|Q5FWP4|CHFR_XENLA E3 ubiquitin-protein ligase CHFR OS=Xenopus laevis GN=chfr PE=1 SV=1//2.75934e-07
OMO55391.1	7.03	115.4	-4.04	0.00046307	0.0049601	-//-
OMO55399.1	1030.49	3507.25	-1.77	0.00057977	0.0060155	sp|P43394|K502_ACTDE Fruit protein pKIWI502 OS=Actinidia deliciosa GN=pKIWI502 PE=2 SV=1//1.11289e-96
OMO55410.1	430.46	2149.54	-2.32	7.21e-06	0.00014566	-//-
OMO55419.1	382.43	3851.55	-3.33	1.13e-06	2.87e-05	-//-
OMO55467.1	758.09	2413.83	-1.67	0.0012684	0.011538	sp|Q7ZWL6|MAF1_XENLA Repressor of RNA polymerase III transcription MAF1 homolog OS=Xenopus laevis GN=maf1 PE=2 SV=1//2.48487e-31
OMO55491.1	739.65	1921.46	-1.38	0.0060334	0.040206	sp|Q8L7A4|AGD11_ARATH Probable ADP-ribosylation factor GTPase-activating protein AGD11 OS=Arabidopsis thaliana GN=AGD11 PE=2 SV=1//2.68362e-37
OMO55493.1	475.9	2036.11	-2.1	0.0009952	0.0094048	sp|P80387|AAKB1_PIG 5&apos;-AMP-activated protein kinase subunit beta-1 (Fragment) OS=Sus scrofa GN=PRKAB1 PE=1 SV=1//5.06736e-07
OMO55538.1	7.47	42.41	-2.5	0.0032559	0.024635	-//-
OMO55556.1	129.28	1662.67	-3.69	0.0012273	0.01121	-//-
OMO55574.1	0	31.08	#NAME?	0.0021684	0.017805	-//-
OMO55624.1	2882.21	12913.1	-2.16	2.46e-05	0.00041907	sp|Q9LJR3|SPA3_ARATH Protein SPA1-RELATED 3 OS=Arabidopsis thaliana GN=SPA3 PE=1 SV=1//0
OMO55630.1	17261.8	215465	-3.64	3.6e-05	0.00057166	sp|P43389|MT3_ACTDE Metallothionein-like protein type 3 OS=Actinidia deliciosa GN=pKIWI503 PE=2 SV=1//1.04991e-13
OMO55634.1	21.07	181.2	-3.1	1.07e-06	2.74e-05	sp|Q9SIA5|DTX1_ARATH MATE efflux family protein DTX1 OS=Arabidopsis thaliana GN=DTX1 PE=2 SV=1//2.06625e-61
OMO55677.1	20.56	325.27	-3.98	0.00023054	0.0027872	sp|Q9SD02|P2C47_ARATH Probable protein phosphatase 2C 47 OS=Arabidopsis thaliana GN=At3g51470 PE=1 SV=1//1.08214e-166
OMO55715.1	7900.21	98432.3	-3.64	7.16e-07	1.95e-05	sp|P49315|CATA1_NICPL Catalase isozyme 1 (Fragment) OS=Nicotiana plumbaginifolia GN=CAT1 PE=2 SV=1//0
OMO55759.1	3689.06	18002.2	-2.29	9.77e-06	0.00018853	sp|Q5Z8P0|P2C60_ORYSJ Probable protein phosphatase 2C 60 OS=Oryza sativa subsp. japonica GN=Os06g0717800 PE=2 SV=1//0
OMO55769.1	106.05	302.27	-1.51	0.0058606	0.039282	sp|Q05753|AKRP_ARATH Ankyrin repeat domain-containing protein, chloroplastic OS=Arabidopsis thaliana GN=AKRP PE=1 SV=2//2.25424e-15
OMO55786.1	63.29	217.23	-1.78	0.0017746	0.015193	-//-
OMO55793.1	659.02	6037.19	-3.2	5.03e-05	0.00075855	sp|P35135|UBC4_SOLLC Ubiquitin-conjugating enzyme E2-17 kDa OS=Solanum lycopersicum PE=2 SV=1//1.10496e-100
OMO55824.1	134.37	2652.24	-4.3	5.47e-06	0.00011422	sp|Q8VHC8|MA2B1_CAVPO Lysosomal alpha-mannosidase OS=Cavia porcellus GN=MAN2B1 PE=1 SV=1//0
OMO55869.1	1101.35	8061.34	-2.87	8.19e-07	2.16e-05	sp|O14280|YETB_SCHPO Uncharacterized bolA-like protein C8C9.11 OS=Schizosaccharomyces pombe (strain 972 / ATCC 24843) GN=SPAC8C9.11 PE=2 SV=2//6.1382e-17
OMO55880.1	86.56	1491.46	-4.11	0.0004843	0.0051562	sp|Q6PWU2|ATESY_VITVI (-)-alpha-terpineol synthase OS=Vitis vinifera PE=1 SV=1//1.03977e-22
OMO55887.1	4478.54	13131.8	-1.55	0.0021078	0.017448	sp|Q05537|CHID_SOLLC Basic endochitinase (Fragment) OS=Solanum lycopersicum GN=CHI14 PE=2 SV=1//1.04086e-27
OMO55924.1	3992.47	18082.4	-2.18	1.82e-05	0.00032298	-//-
OMO55925.1	4117.9	49843	-3.6	0.0011515	0.010609	sp|Q9LV93|AB5F_ARATH ABC transporter F family member 5 OS=Arabidopsis thaliana GN=ABCF5 PE=2 SV=1//0
OMO55932.1	961.69	7606.37	-2.98	1.62e-05	0.00029184	sp|Q9XIK3|ISCAP_ARATH Iron-sulfur assembly protein IscA, chloroplastic OS=Arabidopsis thaliana GN=ISCA PE=2 SV=2//4.21081e-72
OMO55935.1	84.3	770.75	-3.19	0.0026589	0.02105	sp|Q0WW21|U75C1_ARATH UDP-glycosyltransferase 75C1 OS=Arabidopsis thaliana GN=UGT75C1 PE=2 SV=2//6.35233e-125
OMO55937.1	591.06	5062.33	-3.1	1.56e-08	6.68e-07	sp|Q0WW21|U75C1_ARATH UDP-glycosyltransferase 75C1 OS=Arabidopsis thaliana GN=UGT75C1 PE=2 SV=2//3.6351e-140
OMO55960.1	8.96	42.38	-2.24	0.0066671	0.043169	-//-
OMO55979.1	6665.07	35466.6	-2.41	3.15e-06	7e-05	sp|P73627|Y1770_SYNY3 Uncharacterized protein sll1770 OS=Synechocystis sp. (strain PCC 6803 / Kazusa) GN=sll1770 PE=3 SV=1//5.36128e-147
OMO56011.1	165.8	548.62	-1.73	0.0011528	0.010617	sp|Q40588|ASO_TOBAC L-ascorbate oxidase OS=Nicotiana tabacum GN=AAO PE=2 SV=1//4.34319e-122
OMO56121.1	0	30.98	#NAME?	0.0073223	0.046402	-//-
OMO56183.1	46.01	399.2	-3.12	0.0031637	0.024109	-//-
OMO56239.1	3.57	40.31	-3.5	0.00024847	0.0029701	-//-
OMO56240.1	65.17	209.01	-1.68	0.0021065	0.017443	sp|Q9SB61|Y4466_ARATH ZF-HD homeobox protein At4g24660 OS=Arabidopsis thaliana GN=At4g24660 PE=1 SV=1//8.70368e-67
OMO56260.1	3991.22	14144.7	-1.83	0.0003781	0.0042011	sp|Q9LX99|GRIMP_ARATH Geminivirus Rep-interacting motor protein OS=Arabidopsis thaliana GN=GRIMP PE=1 SV=1//0
OMO56265.1	306.93	1021.67	-1.73	0.00078651	0.0076963	sp|P32438|YPOL_THETH IMPACT family member in pol 5&apos;region (Fragment) OS=Thermus thermophilus PE=3 SV=1//2.88255e-32
OMO56281.1	983.73	8779.2	-3.16	3.69e-09	1.88e-07	sp|Q56X46|MSL2_ARATH Mechanosensitive ion channel protein 2, chloroplastic OS=Arabidopsis thaliana GN=MSL2 PE=2 SV=1//0
OMO56286.1	2.27	40.65	-4.16	0.00014358	0.0018689	sp|Q940V3|U91A1_ARATH UDP-glycosyltransferase 91A1 OS=Arabidopsis thaliana GN=UGT91A1 PE=2 SV=1//2.14451e-110
OMO56299.1	411.67	1086.94	-1.4	0.0054573	0.037009	-//-
OMO56323.1	0	9.89	#NAME?	0.0060274	0.040186	-//-
OMO56324.1	775.3	7115.29	-3.2	0.00024996	0.0029852	sp|Q9ZRF1|MTDH_FRAAN Probable mannitol dehydrogenase OS=Fragaria ananassa GN=CAD PE=2 SV=1//8.45726e-17
OMO56325.1	0	11.31	#NAME?	0.0020189	0.016903	sp|Q9ZRF1|MTDH_FRAAN Probable mannitol dehydrogenase OS=Fragaria ananassa GN=CAD PE=2 SV=1//2.71011e-156
OMO56338.1	12984.6	162696	-3.65	7.06e-05	0.0010068	sp|P50433|GLYM_SOLTU Serine hydroxymethyltransferase, mitochondrial OS=Solanum tuberosum PE=2 SV=1//0
OMO56366.1	20.6	118.72	-2.53	0.0010703	0.0099832	sp|Q9XJ60|MAD50_ORYSJ MADS-box transcription factor 50 OS=Oryza sativa subsp. japonica GN=MADS50 PE=2 SV=1//9.88091e-06
OMO56376.1	45.49	385.76	-3.08	1.29e-05	0.00023972	sp|Q1PF16|BH019_ARATH Transcription factor bHLH19 OS=Arabidopsis thaliana GN=BHLH19 PE=2 SV=1//2.3616e-45
OMO56421.1	91	1579.14	-4.12	5.97e-06	0.00012333	sp|Q9ZUU2|AAED1_ARATH Thioredoxin-like protein AAED1, chloroplastic OS=Arabidopsis thaliana GN=At2g37240 PE=2 SV=2//1.7475e-23
OMO56422.1	2371.17	9021.9	-1.93	0.00014801	0.0019162	sp|Q9ZUU2|AAED1_ARATH Thioredoxin-like protein AAED1, chloroplastic OS=Arabidopsis thaliana GN=At2g37240 PE=2 SV=2//2.4644e-15
OMO56432.1	37.98	384.68	-3.34	0.0012659	0.01152	sp|Q9SY57|P2A10_ARATH Protein PHLOEM PROTEIN 2-LIKE A10 OS=Arabidopsis thaliana GN=PP2A10 PE=2 SV=1//4.49513e-128
OMO56437.1	51.06	329.02	-2.69	2.2e-06	5.15e-05	-//-
OMO56502.1	326.16	2594.53	-2.99	0.0020129	0.016863	sp|Q50228|FMDA_METME Formamidase OS=Methylophilus methylotrophus GN=fmdA PE=1 SV=1//3.84897e-134
OMO56507.1	42.84	233.18	-2.44	5.98e-05	0.00087759	sp|Q9SZE7|PER51_ARATH Peroxidase 51 OS=Arabidopsis thaliana GN=PER51 PE=2 SV=1//5.99016e-160
OMO56509.1	0	41.85	#NAME?	8.51e-06	0.00016814	sp|Q9SN22|SCL32_ARATH Scarecrow-like protein 32 OS=Arabidopsis thaliana GN=SCL32 PE=2 SV=1//0
OMO56520.1	1670.07	15361.3	-3.2	6.29e-06	0.00012901	sp|P51273|YCF36_PORPU Uncharacterized protein ycf36 OS=Porphyra purpurea GN=ycf36 PE=3 SV=1//1.03896e-32
OMO56533.1	1832.65	11562	-2.66	3.51e-07	1.04e-05	sp|O07015|RSBQ_BACSU Sigma factor SigB regulation protein RsbQ OS=Bacillus subtilis (strain 168) GN=rsbQ PE=1 SV=1//2.98777e-59
OMO56648.1	3356.01	11839.6	-1.82	0.00047529	0.0050746	sp|Q54R82|MKKA_DICDI Mitogen-activated protein kinase kinase kinase A OS=Dictyostelium discoideum GN=mkkA PE=1 SV=2//5.76474e-19
OMO56650.1	26.5	102.83	-1.96	0.0021834	0.0179	-//-
OMO56663.1	5359.31	73665.8	-3.78	2.97e-05	0.00048958	sp|O81360|ABA2_PRUAR Zeaxanthin epoxidase, chloroplastic OS=Prunus armeniaca PE=2 SV=1//0
OMO56664.1	1751.1	6685.28	-1.93	0.00014967	0.0019321	-//-
OMO56668.1	15.33	93.34	-2.61	0.0001404	0.001835	sp|Q9LZ15|FBL78_ARATH Putative F-box/LRR-repeat protein At5g02700 OS=Arabidopsis thaliana GN=At5g02700 PE=4 SV=1//3.80564e-16
OMO56685.1	439.89	1132.61	-1.36	0.0071133	0.045406	sp|Q9FV50|AMP1D_ARATH Methionine aminopeptidase 1D, chloroplastic/mitochondrial OS=Arabidopsis thaliana GN=MAP1D PE=2 SV=1//0
OMO56689.1	137.84	681.94	-2.31	0.00033501	0.0037989	sp|Q8GUM4|Y3739_ARATH Uncharacterized membrane protein At3g27390 OS=Arabidopsis thaliana GN=At3g27390 PE=1 SV=2//1.73703e-121
OMO56693.1	1.97	21.33	-3.44	0.0038533	0.028095	sp|B6TZ45|CNR1_MAIZE Cell number regulator 1 OS=Zea mays GN=CNR1 PE=2 SV=1//1.0725e-52
OMO56694.1	10.77	1471.12	-7.09	9.67e-27	1.35e-23	sp|Q9ZQE6|CML1_ARATH Calmodulin-like protein 1 OS=Arabidopsis thaliana GN=CML1 PE=2 SV=1//2.82501e-09
OMO56702.1	4.42	169.62	-5.26	7.33e-09	3.39e-07	sp|Q8LGN0|GLR27_ARATH Glutamate receptor 2.7 OS=Arabidopsis thaliana GN=GLR2.7 PE=2 SV=3//1.92868e-12
OMO56728.1	790.98	3253.75	-2.04	5.77e-05	0.00085175	sp|Q3YJT3|PT2K1_SOLTU Patatin-2-Kuras 1 OS=Solanum tuberosum GN=pat2-k1 PE=1 SV=1//1.23912e-81
OMO56737.1	617.11	4061.19	-2.72	2.15e-06	5.05e-05	-//-
OMO56764.1	5.28	40.17	-2.93	0.0012016	0.011017	-//-
OMO56781.1	26.53	206.61	-2.96	0.0015242	0.013436	sp|Q8S8S9|MES1_ARATH Methylesterase 1 OS=Arabidopsis thaliana GN=MES1 PE=1 SV=1//1.4351e-99
OMO56798.1	1368.38	8128.98	-2.57	0.00092199	0.0088328	-//-
OMO56799.1	482.25	3507.95	-2.86	4.73e-08	1.77e-06	sp|Q8RY67|WAKLO_ARATH Wall-associated receptor kinase-like 14 OS=Arabidopsis thaliana GN=WAKL14 PE=2 SV=2//0
OMO56821.1	405.05	12654.9	-4.97	3.54e-18	9.98e-16	sp|Q9SW80|BLH2_ARATH BEL1-like homeodomain protein 2 OS=Arabidopsis thaliana GN=BLH2 PE=1 SV=3//2.13643e-09
OMO56831.1	2.72	2299.98	-9.73	2.25e-19	7.84e-17	sp|Q95XZ6|LAAT1_CAEEL Lysosomal amino acid transporter 1 OS=Caenorhabditis elegans GN=laat-1 PE=1 SV=2//7.02363e-06
OMO56896.1	765.54	2014.86	-1.4	0.0071849	0.045739	-//-
OMO56937.1	501.96	10758.5	-4.42	4.65e-08	1.75e-06	sp|O05235|YUGF_BACSU Uncharacterized hydrolase YugF OS=Bacillus subtilis (strain 168) GN=yugF PE=3 SV=1//2.18395e-20
OMO56954.1	5150.86	14705.2	-1.51	0.0022808	0.018555	sp|Q43636|TRXH_RICCO Thioredoxin H-type OS=Ricinus communis PE=3 SV=1//1.32188e-67
OMO56959.1	114.96	993.17	-3.11	0.0012878	0.011698	sp|Q9M066|C90C1_ARATH 3-epi-6-deoxocathasterone 23-monooxygenase OS=Arabidopsis thaliana GN=ROT3 PE=2 SV=3//1.52357e-163
OMO56960.1	1201.23	3482.8	-1.54	0.0020936	0.017363	sp|Q8H0V1|CK5P1_ARATH CDK5RAP1-like protein OS=Arabidopsis thaliana GN=At4g36390 PE=2 SV=1//0
OMO56979.1	3.88	106.96	-4.79	9.59e-10	5.62e-08	sp|Q9SFZ3|BH110_ARATH Transcription factor bHLH110 OS=Arabidopsis thaliana GN=BHLH110 PE=2 SV=2//2.72886e-36
OMO56994.1	228.27	3312.32	-3.86	2.2e-12	2.31e-10	sp|Q70E96|AL3F1_ARATH Aldehyde dehydrogenase family 3 member F1 OS=Arabidopsis thaliana GN=ALDH3F1 PE=2 SV=2//0
OMO57008.1	0	14.54	#NAME?	0.0003776	0.0041973	sp|Q8VYZ3|PME53_ARATH Probable pectinesterase 53 OS=Arabidopsis thaliana GN=PME53 PE=2 SV=1//2.32455e-161
OMO57029.1	36744.3	611972	-4.06	2.96e-08	1.18e-06	sp|Q944G9|ALFC2_ARATH Probable fructose-bisphosphate aldolase 2, chloroplastic OS=Arabidopsis thaliana GN=FBA2 PE=1 SV=2//0
OMO57048.1	2269.6	6262.8	-1.46	0.0027882	0.021887	sp|Q9FKW4|CDPKS_ARATH Calcium-dependent protein kinase 28 OS=Arabidopsis thaliana GN=CPK28 PE=1 SV=1//0
OMO57076.1	3588.97	33514.4	-3.22	0.0048575	0.033648	sp|P10933|FENR1_PEA Ferredoxin--NADP reductase, leaf isozyme, chloroplastic OS=Pisum sativum GN=PETH PE=1 SV=1//0
OMO57077.1	1023.27	2864.43	-1.49	0.0028135	0.022023	sp|Q6BTZ4|VAC8_DEBHA Vacuolar protein 8 OS=Debaryomyces hansenii (strain ATCC 36239 / CBS 767 / JCM 1990 / NBRC 0083 / IGC 2968) GN=VAC8 PE=3 SV=4//3.09777e-07
OMO57112.1	87.5	714.81	-3.03	6.02e-05	0.00088273	sp|O49603|CVIF2_ARATH Cell wall / vacuolar inhibitor of fructosidase 2 OS=Arabidopsis thaliana GN=C/VIF2 PE=1 SV=1//1.50046e-58
OMO57154.1	7.02	63.75	-3.18	6.8e-05	0.0009793	sp|Q9SGW3|RP12A_ARATH 26S proteasome non-ATPase regulatory subunit RPN12A OS=Arabidopsis thaliana GN=RPN12A PE=1 SV=1//2.22974e-145
OMO57189.1	62.52	209.04	-1.74	0.0018061	0.015378	sp|A7PZL3|PGLR_VITVI Probable polygalacturonase OS=Vitis vinifera GN=GSVIVT00026920001 PE=1 SV=1//1.28372e-134
OMO57248.1	238.32	617.13	-1.37	0.007652	0.047962	-//-
OMO57257.1	1614.5	5613.44	-1.8	0.00036471	0.0040746	sp|Q2V9B0|MY1R1_SOLTU Transcription factor MYB1R1 OS=Solanum tuberosum PE=2 SV=1//1.08686e-42
OMO57283.1	1208.14	4066.14	-1.75	0.0005884	0.0060907	sp|B9DFG3|ISE2_ARATH DEAD-box ATP-dependent RNA helicase ISE2, chloroplastic OS=Arabidopsis thaliana GN=ISE2 PE=1 SV=2//0
OMO57288.1	1134.18	6749.53	-2.57	5.89e-07	1.63e-05	sp|O04532|FH8_ARATH Formin-like protein 8 OS=Arabidopsis thaliana GN=FH8 PE=1 SV=1//3.06101e-171
OMO57290.1	914.11	4198.74	-2.2	0.00010892	0.0014601	sp|O04536|GATL9_ARATH Probable galacturonosyltransferase-like 9 OS=Arabidopsis thaliana GN=GATL9 PE=2 SV=1//0
OMO57323.1	132.74	1767.36	-3.73	0.0010677	0.0099694	-//-
OMO57339.1	483.44	1739.16	-1.85	0.00029363	0.0034054	-//-
OMO57340.1	82.84	366.89	-2.15	0.00010196	0.001385	-//-
OMO57372.1	570.55	5010.82	-3.13	4.09e-05	0.00063566	sp|Q8VZ02|BH048_ARATH Transcription factor bHLH48 OS=Arabidopsis thaliana GN=BHLH48 PE=2 SV=1//1.26665e-82
OMO57410.1	425.27	2027.3	-2.25	1.01e-05	0.00019372	sp|Q9LRR4|R13L1_ARATH Putative disease resistance RPP13-like protein 1 OS=Arabidopsis thaliana GN=RPPL1 PE=2 SV=1//0
OMO57439.1	183.05	3788.39	-4.37	0.0028305	0.022117	sp|Q8GT20|BEBT_TOBAC Benzyl alcohol O-benzoyltransferase OS=Nicotiana tabacum GN=HSR201 PE=1 SV=1//0
OMO57572.1	0.54	78.91	-7.18	6.82e-10	4.1e-08	sp|P32061|STAD_CUCSA Acyl-[acyl-carrier-protein] desaturase, chloroplastic OS=Cucumis sativus PE=2 SV=1//0
OMO57667.1	2643.09	7688.45	-1.54	0.0019553	0.016442	sp|Q9ZVI6|LOR8_ARATH Protein LURP-one-related 8 OS=Arabidopsis thaliana GN=At2g38640 PE=2 SV=1//5.69351e-65
OMO58078.1	33.78	127.12	-1.91	0.0062049	0.041019	sp|Q9SA34|IMDH2_ARATH Inosine-5&apos;-monophosphate dehydrogenase 2 OS=Arabidopsis thaliana GN=At1g16350 PE=2 SV=1//0
OMO58144.1	984.22	6696.47	-2.77	1.07e-07	3.67e-06	sp|Q43415|LCYB_CAPAN Lycopene beta cyclase, chloroplastic/chromoplastic OS=Capsicum annuum GN=LCY1 PE=2 SV=1//0
OMO58222.1	161.6	772.82	-2.26	4.02e-05	0.00062614	sp|Q7TMR0|PCP_MOUSE Lysosomal Pro-X carboxypeptidase OS=Mus musculus GN=Prcp PE=2 SV=2//1.67109e-95
OMO58266.1	1933.54	9875.16	-2.35	5.5e-06	0.00011462	sp|Q058N4|MRS2B_ARATH Magnesium transporter MRS2-11, chloroplastic OS=Arabidopsis thaliana GN=MRS2-11 PE=1 SV=1//1.32199e-171
OMO58305.1	337.54	1571.24	-2.22	1.27e-05	0.00023803	sp|F4HW02|GAT1_ARATH GABA transporter 1 OS=Arabidopsis thaliana GN=GAT1 PE=1 SV=1//0
OMO58349.1	81.72	733.33	-3.17	0.0050373	0.034676	sp|Q8LA14|PSK6_ARATH Putative phytosulfokines 6 OS=Arabidopsis thaliana GN=PSK6 PE=2 SV=2//5.0972e-13
OMO58363.1	1017.73	6118.1	-2.59	7.17e-07	1.95e-05	sp|A8G9J4|GPMB_SERP5 Probable phosphoglycerate mutase GpmB OS=Serratia proteamaculans (strain 568) GN=gpmB PE=3 SV=1//4.1991e-17
OMO58413.1	113.81	1250	-3.46	4.45e-05	0.00068281	-//-
OMO58570.1	11.47	262.4	-4.52	6.78e-12	6.3e-10	-//-
OMO58732.1	23.95	95.97	-2	0.0017862	0.015258	-//-
OMO58821.1	179.92	3214.66	-4.16	1.26e-09	7.11e-08	sp|Q8H157|PTR19_ARATH Nitrate transporter 1.2 OS=Arabidopsis thaliana GN=NRT1.2 PE=1 SV=1//0
OMO58843.1	3818.95	9818.66	-1.36	0.007966	0.049522	sp|O80632|MTP11_ARATH Metal tolerance protein 11 OS=Arabidopsis thaliana GN=MTP11 PE=2 SV=1//0
OMO58851.1	3.47	791.03	-7.83	1.38e-06	3.39e-05	sp|Q9LZ72|KCS21_ARATH 3-ketoacyl-CoA synthase 21 OS=Arabidopsis thaliana GN=KCS21 PE=2 SV=1//0
OMO58903.1	10.38	158.61	-3.93	5.79e-09	2.75e-07	sp|Q42410|ZAT12_ARATH Zinc finger protein ZAT12 OS=Arabidopsis thaliana GN=ZAT12 PE=2 SV=1//5.98849e-25
OMO58940.1	3291.64	12690.8	-1.95	0.00016581	0.0021045	sp|Q9FNA4|ELP1_ARATH Elongator complex protein 1 OS=Arabidopsis thaliana GN=ELP1 PE=1 SV=1//0
OMO58956.1	17426.4	45051.3	-1.37	0.0055914	0.037764	sp|Q9LHA8|MD37C_ARATH Probable mediator of RNA polymerase II transcription subunit 37c OS=Arabidopsis thaliana GN=MED37C PE=1 SV=1//0
OMO58972.1	2.28	39.35	-4.11	3.9e-05	0.00061072	sp|Q9FKE9|RHD32_ARATH Protein ROOT HAIR DEFECTIVE 3 homolog 2 OS=Arabidopsis thaliana GN=At5g45160 PE=2 SV=1//7.50306e-14
OMO58987.1	1.47	17.25	-3.56	0.0074245	0.046915	sp|Q9LJC0|FB170_ARATH Putative F-box protein At3g21120 OS=Arabidopsis thaliana GN=At3g21120 PE=4 SV=1//1.04915e-14
OMO58994.1	0.84	17.43	-4.37	0.0029873	0.023065	sp|Q55D16|KIN17_DICDI KIN17-like protein OS=Dictyostelium discoideum GN=DDB_G0269816 PE=3 SV=1//3.37413e-59
OMO59040.1	3247.43	8533.63	-1.39	0.0049318	0.034092	sp|Q9LZL3|PCS1L_ARATH Aspartic proteinase PCS1 OS=Arabidopsis thaliana GN=PCS1 PE=2 SV=1//9.12334e-178
OMO59079.1	67460.1	1.25986e+06	-4.22	1.17e-05	0.00022119	sp|Q7X9A0|RCA1_LARTR Ribulose bisphosphate carboxylase/oxygenase activase 1, chloroplastic OS=Larrea tridentata GN=RCA1 PE=1 SV=1//0
OMO59087.1	2.88	56.41	-4.29	1.62e-06	3.91e-05	sp|Q9SD53|Y3720_ARATH UPF0481 protein At3g47200 OS=Arabidopsis thaliana GN=At3g47200 PE=1 SV=1//5.35567e-06
OMO59088.1	0	44.38	#NAME?	1.97e-05	0.00034617	-//-
OMO59158.1	5106.08	238837	-5.55	0.0026296	0.020873	sp|P17067|CAHC_PEA Carbonic anhydrase, chloroplastic OS=Pisum sativum PE=1 SV=1//2.42019e-143
OMO59170.1	958.55	3810.14	-1.99	0.00073198	0.0072728	sp|Q9FUZ2|DEF1B_ARATH Peptide deformylase 1B, chloroplastic OS=Arabidopsis thaliana GN=PDF1B PE=1 SV=2//5.07907e-122
OMO59173.1	1103.69	9019.25	-3.03	6.43e-06	0.00013145	sp|Q9LK94|MDAR2_ARATH Probable monodehydroascorbate reductase, cytoplasmic isoform 2 OS=Arabidopsis thaliana GN=At3g27820 PE=2 SV=1//0
OMO59208.1	1343.07	13631.7	-3.34	4.89e-05	0.00074059	sp|Q8H0T6|PPT2_ARATH Phosphoenolpyruvate/phosphate translocator 2, chloroplastic OS=Arabidopsis thaliana GN=PPT2 PE=2 SV=1//2.67721e-149
OMO59213.1	3458.65	9535.3	-1.46	0.004701	0.032856	sp|Q9ZR41|GLRX_SOLLC Glutaredoxin OS=Solanum lycopersicum PE=3 SV=1//6.21332e-60
OMO59225.1	4.07	37.7	-3.21	0.00072668	0.0072392	sp|Q9LYK2|NRT27_ARATH High affinity nitrate transporter 2.7 OS=Arabidopsis thaliana GN=NRT2.7 PE=2 SV=1//2.26713e-47
OMO59306.1	7.53	59.85	-2.99	0.00021367	0.0026191	-//-
OMO59307.1	1235.26	3801.27	-1.62	0.0010379	0.0097453	sp|Q40784|AAPC_CENCI Putative glucose-6-phosphate 1-epimerase OS=Cenchrus ciliaris PE=2 SV=1//3.64231e-121
OMO59326.1	447.87	4202.91	-3.23	1.02e-09	5.91e-08	sp|Q02527|MGAT3_RAT Beta-1,4-mannosyl-glycoprotein 4-beta-N-acetylglucosaminyltransferase OS=Rattus norvegicus GN=Mgat3 PE=1 SV=2//1.55825e-18
OMO59417.1	1438.99	11284.8	-2.97	6.49e-07	1.78e-05	sp|Q9SJV5|TATC_ARATH Sec-independent protein translocase protein TATC, chloroplastic OS=Arabidopsis thaliana GN=TATC PE=1 SV=2//1.60481e-150
OMO59479.1	14290	117810	-3.04	2.52e-05	0.00042576	sp|Q02060|PSBS_SPIOL Photosystem II 22 kDa protein, chloroplastic OS=Spinacia oleracea GN=PSBS PE=1 SV=1//7.49524e-89
OMO59568.1	72.02	273.61	-1.93	0.00050597	0.0053461	sp|O23522|PLA14_ARATH Phospholipase A1-Ibeta2, chloroplastic OS=Arabidopsis thaliana GN=At4g16820 PE=1 SV=2//0
OMO59586.1	12.53	105.36	-3.07	7.84e-06	0.00015638	sp|Q9SKK8|ATL22_ARATH RING-H2 finger protein ATL22 OS=Arabidopsis thaliana GN=ATL22 PE=2 SV=2//2.94763e-17
OMO59648.1	2.87	38.25	-3.74	0.00014639	0.0019018	-//-
OMO59664.1	4446.65	16702.5	-1.91	0.00051898	0.0054596	sp|Q766C2|NEP2_NEPGR Aspartic proteinase nepenthesin-2 OS=Nepenthes gracilis GN=nep2 PE=1 SV=1//3.58587e-34
OMO59668.1	2.79	33.52	-3.58	0.00053043	0.0055734	sp|F4JMI5|GUX7_ARATH Putative glucuronosyltransferase PGSIP7 OS=Arabidopsis thaliana GN=PGSIP7 PE=3 SV=1//0
OMO59671.1	1044.76	3122.25	-1.58	0.002006	0.01681	sp|O48593|SYNO_ARATH Asparagine--tRNA ligase, chloroplastic/mitochondrial OS=Arabidopsis thaliana GN=SYNO PE=2 SV=3//0
OMO59679.1	0	9.91	#NAME?	0.0053604	0.036511	-//-
OMO59712.1	4.24	192.17	-5.5	1.06e-05	0.00020347	sp|Q9LEL6|6OMT_COPJA (RS)-norcoclaurine 6-O-methyltransferase OS=Coptis japonica PE=1 SV=1//3.26349e-63
OMO59771.1	37.92	190.03	-2.33	9.03e-05	0.001244	sp|Q91YR7|PRP6_MOUSE Pre-mRNA-processing factor 6 OS=Mus musculus GN=Prpf6 PE=2 SV=1//0
OMO59774.1	35.99	122.84	-1.77	0.0044612	0.031529	sp|Q9SKT1|ERF53_ARATH Ethylene-responsive transcription factor ERF053 OS=Arabidopsis thaliana GN=ERF053 PE=2 SV=1//2.8255e-45
OMO59828.1	279.13	1258	-2.17	0.00011062	0.0014814	-//-
OMO59845.1	1.68	21.06	-3.65	0.0029275	0.022715	sp|Q5JNC0|COQ5_ORYSJ 2-methoxy-6-polyprenyl-1,4-benzoquinol methylase, mitochondrial OS=Oryza sativa subsp. japonica GN=COQ5 PE=2 SV=1//6.24723e-131
OMO59846.1	233.07	6187.34	-4.73	8.51e-17	1.94e-14	sp|P27057|GAST1_SOLLC Protein GAST1 OS=Solanum lycopersicum GN=GAST1 PE=2 SV=1//4.55227e-37
OMO59860.1	1.19	29.46	-4.63	6.36e-05	0.00092386	-//-
OMO59899.1	63.46	191.58	-1.59	0.0041679	0.029952	sp|Q9ZPS4|DCE3_ARATH Glutamate decarboxylase 3 OS=Arabidopsis thaliana GN=GAD3 PE=2 SV=1//1.08431e-66
OMO59903.1	408.14	1579.7	-1.95	0.00016341	0.0020811	sp|P85192|UP1_HELAN Unknown protein 1 OS=Helianthus annuus PE=1 SV=1//1.44696e-14
OMO59976.1	804.82	4172.6	-2.37	0.00020745	0.0025476	sp|Q2VZE7|APAG_MAGSA Protein ApaG OS=Magnetospirillum magneticum (strain AMB-1 / ATCC 700264) GN=apaG PE=3 SV=1//2.25184e-31
OMO60003.1	24.92	121.61	-2.29	0.00056777	0.0059168	sp|C0LGQ5|GSO1_ARATH LRR receptor-like serine/threonine-protein kinase GSO1 OS=Arabidopsis thaliana GN=GSO1 PE=2 SV=1//0
OMO60004.1	367.24	1111.14	-1.6	0.0023686	0.019146	sp|Q10138|YAS2_SCHPO CRAL-TRIO domain-containing protein C3H8.02 OS=Schizosaccharomyces pombe (strain 972 / ATCC 24843) GN=SPAC3H8.02 PE=1 SV=1//4.66256e-15
OMO60068.1	476.8	2118	-2.15	0.00077103	0.00757	-//-
OMO60069.1	923.24	4212.44	-2.19	0.00097253	0.0092203	sp|Q9SWF9|ZFNL_PEA Zinc finger CCCH domain-containing protein ZFN-like OS=Pisum sativum PE=2 SV=1//8.46314e-21
OMO60070.1	190.79	881.34	-2.21	8.7e-05	0.0012063	-//-
OMO60127.1	1739.13	10865.4	-2.64	0.0063616	0.041742	sp|O82660|P2SAF_ARATH Photosystem II stability/assembly factor HCF136, chloroplastic OS=Arabidopsis thaliana GN=HCF136 PE=1 SV=1//0
OMO60173.1	68.49	1143.48	-4.06	0.0043581	0.031008	sp|Q9LJ45|CCU11_ARATH Cyclin-U1-1 OS=Arabidopsis thaliana GN=CYCU1-1 PE=1 SV=1//1.67889e-72
OMO60195.1	103.56	5445.23	-5.72	5.55e-18	1.53e-15	sp|P10538|AMYB_SOYBN Beta-amylase OS=Glycine max GN=BMY1 PE=1 SV=3//0
OMO60214.1	23.26	128.94	-2.47	0.00036493	0.0040753	sp|Q9LRJ4|BH117_ARATH Transcription factor bHLH117 OS=Arabidopsis thaliana GN=BHLH117 PE=2 SV=2//1.31533e-20
OMO60228.1	142.65	1194.7	-3.07	1.85e-08	7.8e-07	sp|Q9C5J4|Y3210_ARATH BTB/POZ domain-containing protein At3g22104 OS=Arabidopsis thaliana GN=At3g22104 PE=2 SV=1//1.70982e-173
OMO60230.1	0.54	168.75	-8.29	4.76e-18	1.33e-15	sp|Q9SN22|SCL32_ARATH Scarecrow-like protein 32 OS=Arabidopsis thaliana GN=SCL32 PE=2 SV=1//2.1765e-115
OMO60253.1	357.63	2044.18	-2.52	1.17e-06	2.94e-05	-//-
OMO60255.1	1164.79	3367.99	-1.53	0.0025405	0.02027	sp|Q02527|MGAT3_RAT Beta-1,4-mannosyl-glycoprotein 4-beta-N-acetylglucosaminyltransferase OS=Rattus norvegicus GN=Mgat3 PE=1 SV=2//2.75777e-17
OMO60288.1	2.55	505.75	-7.63	1.59e-24	1.56e-21	sp|Q9LIP3|C71BY_ARATH Cytochrome P450 71B37 OS=Arabidopsis thaliana GN=CYP71B37 PE=2 SV=2//1.60223e-156
OMO60337.1	293.61	896.65	-1.61	0.0015702	0.013774	sp|Q9FYL6|KCR2_ARATH Very-long-chain 3-oxoacyl-CoA reductase-like protein At1g24470 OS=Arabidopsis thaliana GN=KCR2 PE=2 SV=1//2.02313e-122
OMO60363.1	814.34	2364.79	-1.54	0.0029875	0.023065	sp|Q8LED9|CXE16_ARATH Probable carboxylesterase 16 OS=Arabidopsis thaliana GN=CXE16 PE=2 SV=1//0
OMO60365.1	1976.03	15086.5	-2.93	3.04e-08	1.21e-06	-//-
OMO60373.1	1.63	102.65	-5.97	5.39e-11	4.12e-09	-//-
OMO60417.1	63.31	374.87	-2.57	4.65e-06	9.93e-05	-//-
OMO60482.1	2240.58	16499.6	-2.88	4.66e-08	1.75e-06	-//-
OMO60525.1	1005.27	21611	-4.43	2.09e-12	2.21e-10	sp|Q9C7F7|UGPI5_ARATH Uncharacterized GPI-anchored protein At1g27950 OS=Arabidopsis thaliana GN=At1g27950 PE=1 SV=1//7.07356e-35
OMO60535.1	558.87	9753.72	-4.13	4.83e-12	4.62e-10	sp|Q9SZN7|HIP26_ARATH Heavy metal-associated isoprenylated plant protein 26 OS=Arabidopsis thaliana GN=HIPP26 PE=1 SV=1//1.69611e-45
OMO60540.1	2.33	44.22	-4.24	1.21e-05	0.00022812	-//-
OMO60543.1	1059.01	4053.97	-1.94	0.0002742	0.0032167	sp|Q9ZU38|RPIA_ARATH Probable ribose-5-phosphate isomerase OS=Arabidopsis thaliana GN=At2g01290 PE=2 SV=1//3.42635e-124
OMO60605.1	2485.39	15545.2	-2.64	4.02e-07	1.18e-05	sp|Q84M93|MPK17_ARATH Mitogen-activated protein kinase 17 OS=Arabidopsis thaliana GN=MPK17 PE=2 SV=1//0
OMO60610.1	1398.6	6492.53	-2.21	1.82e-05	0.00032335	sp|Q9SXS2|SUT33_ARATH Probable sulfate transporter 3.3 OS=Arabidopsis thaliana GN=SULTR3;3 PE=2 SV=2//0
OMO60618.1	529.78	3606.72	-2.77	1.31e-07	4.39e-06	sp|O29470|Y788_ARCFU Uncharacterized transporter AF_0788 OS=Archaeoglobus fulgidus (strain ATCC 49558 / VC-16 / DSM 4304 / JCM 9628 / NBRC 100126) GN=AF_0788 PE=3 SV=1//1.62339e-07
OMO60620.1	1.73	209.26	-6.92	1.83e-08	7.75e-07	sp|Q8L9H6|CLE17_ARATH CLAVATA3/ESR (CLE)-related protein 17 OS=Arabidopsis thaliana GN=CLE17 PE=2 SV=1//5.39613e-06
OMO60648.1	1332.76	6587.18	-2.31	0.0048709	0.033715	sp|Q9FVJ3|AGD12_ARATH ADP-ribosylation factor GTPase-activating protein AGD12 OS=Arabidopsis thaliana GN=AGD12 PE=1 SV=1//3.28141e-36
OMO60650.1	12.24	1030.32	-6.4	0.00076956	0.0075639	sp|Q88BD4|ALGC_PSESM Phosphomannomutase/phosphoglucomutase OS=Pseudomonas syringae pv. tomato (strain DC3000) GN=algC PE=3 SV=1//2.4798e-37
OMO60654.1	494.05	5973.86	-3.6	2.25e-05	0.00038642	sp|Q8DKZ3|NDHL_THEEB NAD(P)H-quinone oxidoreductase subunit L OS=Thermosynechococcus elongatus (strain BP-1) GN=ndhL PE=1 SV=1//1.7503e-08
OMO60664.1	5.55	171.38	-4.95	7.7e-12	7.04e-10	sp|P0CW97|PCR3_ARATH Protein PLANT CADMIUM RESISTANCE 3 OS=Arabidopsis thaliana GN=PCR3 PE=3 SV=1//4.17378e-27
OMO60665.1	818.89	4283.77	-2.39	0.003727	0.027378	sp|Q7Y0D4|TR164_ORYSJ Thioredoxin-like protein HCF164, chloroplastic OS=Oryza sativa subsp. japonica GN=Os03g0767500 PE=2 SV=1//2.50952e-104
OMO60677.1	1226.15	5444.26	-2.15	7.46e-05	0.0010583	sp|Q9BZV1|UBXN6_HUMAN UBX domain-containing protein 6 OS=Homo sapiens GN=UBXN6 PE=1 SV=1//1.55299e-22
OMO60709.1	1845.7	5002.5	-1.44	0.0044133	0.0313	sp|Q10137|SEC14_SCHPO Sec14 cytosolic factor OS=Schizosaccharomyces pombe (strain 972 / ATCC 24843) GN=sec14 PE=2 SV=1//1.21493e-11
OMO60720.1	799.31	4458.27	-2.48	2.21e-06	5.17e-05	-//-
OMO60739.1	1301.99	9461.68	-2.86	3.78e-08	1.45e-06	sp|Q9ZWA6|MGP_ARATH Zinc finger protein MAGPIE OS=Arabidopsis thaliana GN=MGP PE=1 SV=1//6.39286e-84
OMO60762.1	8.44	88.97	-3.4	3.52e-06	7.74e-05	-//-
OMO60765.1	99.71	1044.13	-3.39	2.66e-05	0.00044587	sp|P0C042|Y4597_ARATH Uncharacterized protein At4g15970 OS=Arabidopsis thaliana GN=At4g15970 PE=2 SV=1//6.78791e-100
OMO60791.1	37.4	281.02	-2.91	0.0063079	0.041482	sp|P0C5E2|Y1839_ARATH Probable serine/threonine-protein kinase At1g18390 OS=Arabidopsis thaliana GN=At1g18390 PE=1 SV=2//1.21811e-08
OMO60821.1	4095.55	42426.4	-3.37	2.07e-08	8.6e-07	sp|Q38909|XTH28_ARATH Probable xyloglucan endotransglucosylase/hydrolase protein 28 OS=Arabidopsis thaliana GN=XTH28 PE=2 SV=1//1.35675e-166
OMO60846.1	6.6	228.17	-5.11	2.96e-13	3.8e-11	sp|Q5PNY6|PUB21_ARATH U-box domain-containing protein 21 OS=Arabidopsis thaliana GN=PUB21 PE=2 SV=1//9.39256e-109
OMO60893.1	0	138.59	#NAME?	0.0010125	0.0095543	-//-
OMO60905.1	19.08	169.64	-3.15	7.39e-07	1.99e-05	sp|Q96502|COL2_ARATH Zinc finger protein CONSTANS-LIKE 2 OS=Arabidopsis thaliana GN=COL2 PE=1 SV=1//2.32389e-43
OMO60906.1	10.38	100.24	-3.27	3.08e-05	0.00050397	sp|Q9FDX8|HD1_ORYSJ Zinc finger protein HD1 OS=Oryza sativa subsp. japonica GN=HD1 PE=2 SV=1//7.65292e-08
OMO60922.1	7.42	44.39	-2.58	0.0021649	0.017781	sp|P68174|STSY_RAUMA Strictosidine synthase (Fragment) OS=Rauvolfia mannii GN=STR1 PE=3 SV=1//4.3582e-41
OMO60951.1	2491.24	40646.8	-4.03	5.87e-10	3.6e-08	sp|Q9FN48|CAS_ARATH Calcium sensing receptor, chloroplastic OS=Arabidopsis thaliana GN=CAS PE=1 SV=1//1.23974e-170
OMO61061.1	1846.39	25141.4	-3.77	3.85e-12	3.76e-10	sp|Q8H1Z0|CER3_ARATH Protein ECERIFERUM 3 OS=Arabidopsis thaliana GN=CER3 PE=1 SV=1//0
OMO61105.1	4300.76	12656.5	-1.56	0.001933	0.01627	sp|Q9SFH9|HEM2_ARATH Delta-aminolevulinic acid dehydratase, chloroplastic OS=Arabidopsis thaliana GN=HEMB PE=1 SV=1//0
OMO61118.1	76.04	641.98	-3.08	5.04e-05	0.00075901	sp|Q9CAQ2|Y1754_ARATH Acetyltransferase At1g77540 OS=Arabidopsis thaliana GN=At1g77540 PE=1 SV=2//6.35305e-27
OMO61175.1	3496.67	35659.5	-3.35	7.23e-09	3.36e-07	-//-
OMO61220.1	2883.86	22182.9	-2.94	4.04e-05	0.00062893	sp|Q9CAV6|WNK1_ARATH Serine/threonine-protein kinase WNK1 OS=Arabidopsis thaliana GN=WNK1 PE=1 SV=1//0
OMO61232.1	1313.72	3815.15	-1.54	0.0038111	0.027865	sp|Q9ZQQ7|Y2144_ARATH Putative leucine-rich repeat receptor-like serine/threonine-protein kinase At2g14440 OS=Arabidopsis thaliana GN=At2g14440 PE=1 SV=1//5.12368e-56
OMO61247.1	943.62	12931.1	-3.78	7.39e-05	0.0010501	sp|P55229|GLGL1_ARATH Glucose-1-phosphate adenylyltransferase large subunit 1, chloroplastic OS=Arabidopsis thaliana GN=ADG2 PE=1 SV=3//2.69593e-23
OMO61249.1	1.73	32.42	-4.23	0.002319	0.018791	sp|Q2KIJ5|KDSR_BOVIN 3-ketodihydrosphingosine reductase OS=Bos taurus GN=KDSR PE=2 SV=1//5.77966e-39
OMO61287.1	244.47	1121.34	-2.2	0.0005527	0.0057707	-//-
OMO61366.1	2414.28	23227.8	-3.27	1.31e-06	3.23e-05	sp|P72749|TYPA_SYNY3 GTP-binding protein TypA/BipA homolog OS=Synechocystis sp. (strain PCC 6803 / Kazusa) GN=typA PE=3 SV=1//0
OMO61376.1	47.29	266.47	-2.49	1.68e-05	0.00030108	sp|Q9ZVN4|Y1500_ARATH Probable tyrosine-protein phosphatase At1g05000 OS=Arabidopsis thaliana GN=At1g05000 PE=1 SV=1//1.50278e-89
OMO61377.1	7293.75	45874.3	-2.65	0.00072368	0.0072175	sp|Q08506|ACCO1_PETHY 1-aminocyclopropane-1-carboxylate oxidase 1 OS=Petunia hybrida GN=ACO1 PE=1 SV=1//6.19521e-172
OMO61395.1	109.45	294.7	-1.43	0.0075989	0.047718	-//-
OMO61400.1	1391.76	22195.1	-4	5.03e-06	0.00010654	-//-
OMO61407.1	1124.49	2956.74	-1.39	0.0067881	0.043771	sp|Q869T9|EKIA_DICDI Probable ethanolamine kinase A OS=Dictyostelium discoideum GN=etnkA PE=3 SV=1//3.62092e-74
OMO61421.1	4.55	63.47	-3.8	5.93e-06	0.00012243	sp|Q9XI29|Y1540_ARATH Uncharacterized protein At1g15400 OS=Arabidopsis thaliana GN=At1g15400 PE=1 SV=2//7.11766e-07
OMO61435.1	84.13	411.66	-2.29	0.0029716	0.022976	sp|P0CV94|NES1_FRAAN (3S,6E)-nerolidol synthase 1 OS=Fragaria ananassa PE=1 SV=1//0
OMO61497.1	22.51	102.22	-2.18	0.0029034	0.02254	sp|Q94J16|HFA4B_ORYSJ Heat stress transcription factor A-4b OS=Oryza sativa subsp. japonica GN=HSFA4B PE=2 SV=1//6.77479e-75
OMO61500.1	1.79	67.08	-5.23	1.36e-07	4.51e-06	sp|Q6J540|C79D4_LOTJA Isoleucine N-monooxygenase 2 OS=Lotus japonicus GN=CYP79D4 PE=1 SV=1//1.13197e-168
OMO61551.1	1842.23	15369.1	-3.06	5.07e-09	2.47e-07	sp|P52032|GPX1_ARATH Phospholipid hydroperoxide glutathione peroxidase 1, chloroplastic OS=Arabidopsis thaliana GN=GPX1 PE=1 SV=2//7.17682e-114
OMO61558.1	1944.53	5401.71	-1.47	0.0039983	0.028937	sp|O49931|TIC55_PEA Protein TIC 55, chloroplastic OS=Pisum sativum GN=TIC55 PE=1 SV=1//0
OMO61562.1	335.06	3436.27	-3.36	1.58e-05	0.00028566	-//-
OMO61573.1	467.41	20287.4	-5.44	1.25e-20	5.08e-18	sp|Q9SAH7|WRK40_ARATH Probable WRKY transcription factor 40 OS=Arabidopsis thaliana GN=WRKY40 PE=1 SV=1//1.08493e-67
OMO61579.1	1209.15	3234.03	-1.42	0.0048029	0.033394	sp|Q8H1D3|NPY1_ARATH BTB/POZ domain-containing protein NPY1 OS=Arabidopsis thaliana GN=NPY1 PE=2 SV=1//0
OMO61586.1	12.79	75.95	-2.57	0.0004527	0.0048667	-//-
OMO61602.1	8.12	69.86	-3.11	3.91e-05	0.00061209	sp|D2XNR1|FLOT4_MEDTR Flotillin-like protein 4 OS=Medicago truncatula GN=FLOT4 PE=2 SV=1//0
OMO61607.1	546.51	2597.59	-2.25	1.5e-05	0.0002739	-//-
OMO61609.1	1078.28	6016.15	-2.48	1.31e-06	3.23e-05	sp|P48000|KNAT3_ARATH Homeobox protein knotted-1-like 3 OS=Arabidopsis thaliana GN=KNAT3 PE=1 SV=1//0
OMO61613.1	1184.19	9669.59	-3.03	9.38e-05	0.0012875	sp|Q8W496|PTC52_ARATH Protochlorophyllide-dependent translocon component 52, chloroplastic OS=Arabidopsis thaliana GN=PTC52 PE=2 SV=1//2.58942e-137
OMO61629.1	157.54	488.67	-1.63	0.0019978	0.016752	-//-
OMO61655.1	522.74	1456.68	-1.48	0.0050986	0.035025	sp|Q8GY91|APX6_ARATH Putative L-ascorbate peroxidase 6 OS=Arabidopsis thaliana GN=APX6 PE=2 SV=1//5.59777e-126
OMO61657.1	28.33	1288.64	-5.51	9.84e-09	4.43e-07	-//-
OMO61661.1	12.16	78.23	-2.69	0.0014746	0.013089	sp|Q93WC4|IAA29_ARATH Auxin-responsive protein IAA29 OS=Arabidopsis thaliana GN=IAA29 PE=2 SV=2//3.80783e-39
OMO61665.1	4904.65	42184	-3.1	0.00016494	0.0020965	sp|P31853|ATPX_SPIOL ATP synthase subunit b&apos;, chloroplastic OS=Spinacia oleracea GN=ATPG PE=1 SV=2//8.91674e-62
OMO61673.1	2.88	51.78	-4.17	7.13e-05	0.0010155	-//-
OMO61714.1	5.7	89.12	-3.97	0.0036477	0.0269	sp|Q9M099|SCP24_ARATH Serine carboxypeptidase 24 OS=Arabidopsis thaliana GN=SCPL24 PE=1 SV=1//0
OMO61719.1	718.96	2002.49	-1.48	0.0033941	0.025484	sp|Q9FDX1|SKIP1_ARATH F-box protein SKIP1 OS=Arabidopsis thaliana GN=SKIP1 PE=1 SV=1//1.87389e-127
OMO61733.1	45.78	356.05	-2.96	0.00034912	0.0039336	sp|Q9SF41|RH45_ARATH DEAD-box ATP-dependent RNA helicase 45 OS=Arabidopsis thaliana GN=RH45 PE=3 SV=1//1.67718e-42
OMO61747.1	2717.17	18441.5	-2.76	1.65e-07	5.33e-06	sp|P48627|FAD6C_BRANA Omega-6 fatty acid desaturase, chloroplastic OS=Brassica napus PE=2 SV=1//0
OMO61770.1	52.99	642.7	-3.6	4.48e-07	1.29e-05	sp|Q95M17|CHIA_BOVIN Acidic mammalian chitinase OS=Bos taurus GN=CHIA PE=1 SV=1//3.44898e-34
OMO61867.1	2.49	42.57	-4.1	0.0016876	0.014623	-//-
OMO61880.1	28.59	580.93	-4.35	3.48e-13	4.4e-11	sp|Q8W1L6|MFP_ORYSJ Peroxisomal fatty acid beta-oxidation multifunctional protein OS=Oryza sativa subsp. japonica GN=MFP PE=1 SV=2//0
OMO61901.1	1355.74	3715.47	-1.45	0.0044598	0.031528	sp|Q94FY7|TOCC_ARATH Tocopherol cyclase, chloroplastic OS=Arabidopsis thaliana GN=VTE1 PE=1 SV=1//0
OMO61906.1	0	17.3	#NAME?	0.00012455	0.0016471	sp|O47881|GLDH_BRAOL L-galactono-1,4-lactone dehydrogenase, mitochondrial OS=Brassica oleracea PE=1 SV=1//1.90445e-14
OMO61942.1	184.78	567.74	-1.62	0.0023401	0.018945	sp|P54121|AIG2_ARATH Protein AIG2 OS=Arabidopsis thaliana GN=AIG2 PE=2 SV=1//4.0012e-19
OMO61944.1	1741.08	6296.16	-1.85	0.00029244	0.0033946	sp|Q5ZI66|CHAC2_CHICK Cation transport regulator-like protein 2 OS=Gallus gallus GN=chac2 PE=2 SV=1//2.07977e-31
OMO61945.1	106.27	576.12	-2.44	9.4e-06	0.00018207	-//-
OMO61986.1	2509.19	6748.91	-1.43	0.0049816	0.034339	sp|Q8VWZ8|SMO22_ARATH Methylsterol monooxygenase 2-2 OS=Arabidopsis thaliana GN=SMO2-2 PE=2 SV=1//3.98632e-139
OMO62003.1	582.99	1842.61	-1.66	0.00096758	0.0091864	sp|A8FFD1|DNAJ_BACP2 Chaperone protein DnaJ OS=Bacillus pumilus (strain SAFR-032) GN=dnaJ PE=3 SV=1//3.5733e-14
OMO62019.1	2108.66	9309.47	-2.14	2.64e-05	0.00044399	sp|P0CH30|RING1_GOSHI E3 ubiquitin-protein ligase RING1 OS=Gossypium hirsutum GN=RING1 PE=2 SV=1//1.04302e-31
OMO62024.1	84.82	690.42	-3.03	6.25e-08	2.25e-06	sp|O81077|ABAH2_ARATH Abscisic acid 8&apos;-hydroxylase 2 OS=Arabidopsis thaliana GN=CYP707A2 PE=2 SV=1//0
OMO62110.1	973.97	2676.26	-1.46	0.0041968	0.030127	sp|Q9SA76|PPR64_ARATH Pentatricopeptide repeat-containing protein At1g30610, chloroplastic OS=Arabidopsis thaliana GN=EMB2279 PE=2 SV=1//0
OMO62164.1	3.3	134.32	-5.35	2.36e-07	7.34e-06	sp|Q9S7I6|RPK2_ARATH LRR receptor-like serine/threonine-protein kinase RPK2 OS=Arabidopsis thaliana GN=RPK2 PE=1 SV=1//2.0538e-07
OMO62169.1	1696.91	6706.29	-1.98	0.00014372	0.0018698	sp|O81155|CYSKP_SOLTU Cysteine synthase, chloroplastic/chromoplastic OS=Solanum tuberosum PE=2 SV=1//4.82025e-08
OMO62189.1	1.41	19.06	-3.76	0.0043183	0.030807	-//-
OMO62190.1	14.64	127.27	-3.12	0.0025825	0.020549	sp|A4ZGQ8|HMT1_BRAOT Homocysteine S-methyltransferase 1 OS=Brassica oleracea var. italica GN=HMT1 PE=1 SV=1//5.40841e-22
OMO62233.1	496.84	1869.36	-1.91	0.00017264	0.0021839	sp|P54152|MSRA_FRAAN Peptide methionine sulfoxide reductase OS=Fragaria ananassa PE=2 SV=2//7.00974e-110
OMO62242.1	3.85	135.72	-5.14	2.37e-05	0.00040474	-//-
OMO62270.1	844.23	6376.84	-2.92	6.15e-07	1.7e-05	-//-
OMO62347.1	48.06	159.56	-1.73	0.004628	0.032449	sp|Q8VZG8|Y4885_ARATH Probable LRR receptor-like serine/threonine-protein kinase At4g08850 OS=Arabidopsis thaliana GN=At4g08850 PE=1 SV=3//1.73624e-62
OMO62358.1	0	19.11	#NAME?	4.74e-05	0.00072268	sp|P0DI18|DRL45_ARATH Probable disease resistance protein RDL6 OS=Arabidopsis thaliana GN=RDL6 PE=2 SV=1//4.05388e-08
OMO62383.1	3.66	83.11	-4.51	3.38e-08	1.32e-06	sp|Q8RXC8|RBK2_ARATH Receptor-like cytosolic serine/threonine-protein kinase RBK2 OS=Arabidopsis thaliana GN=RBK2 PE=1 SV=1//9.26681e-29
OMO62384.1	1402.32	4231.82	-1.59	0.0072453	0.046022	sp|Q9H6U6|BCAS3_HUMAN Breast carcinoma-amplified sequence 3 OS=Homo sapiens GN=BCAS3 PE=1 SV=3//2.24886e-38
OMO62387.1	867.94	5634.25	-2.7	3.21e-07	9.71e-06	-//-
OMO62401.1	435.19	2829.9	-2.7	2.12e-07	6.69e-06	sp|Q3ECP7|ERDL5_ARATH Sugar transporter ERD6-like 5 OS=Arabidopsis thaliana GN=At1g54730 PE=2 SV=2//4.36808e-120
OMO62571.1	233.61	1520.84	-2.7	1.24e-06	3.09e-05	-//-
OMO62576.1	36.15	121.38	-1.75	0.0060367	0.040217	-//-
OMO62624.1	800.92	3206.16	-2	0.00010667	0.0014356	sp|P77806|YBDL_ECOLI Methionine aminotransferase OS=Escherichia coli (strain K12) GN=ybdL PE=1 SV=1//2.65842e-104
OMO62698.1	2.57	206.6	-6.33	1.38e-06	3.39e-05	sp|Q9SJE8|ALMT2_ARATH Aluminum-activated malate transporter 2 OS=Arabidopsis thaliana GN=ALMT2 PE=2 SV=2//3.43969e-158
OMO62714.1	3683.19	10570.3	-1.52	0.0024606	0.01975	sp|Q9SRR0|PEX13_ARATH Peroxisomal membrane protein 13 OS=Arabidopsis thaliana GN=PEX13 PE=1 SV=1//4.45622e-11
OMO62832.1	87.19	1014.39	-3.54	8.41e-06	0.00016643	-//-
OMO62910.1	1.09	181.28	-7.38	2.99e-12	3.01e-10	-//-
OMO62936.1	1.35	873.2	-9.34	7.65e-32	3.38e-28	sp|Q9FME3|TCP5_ARATH Transcription factor TCP5 OS=Arabidopsis thaliana GN=TCP5 PE=2 SV=1//1.40225e-29
OMO62948.1	2207.4	6283.76	-1.51	0.0030662	0.023567	sp|Q9FNU2|AB25B_ORYSJ ABC transporter B family member 25 OS=Oryza sativa subsp. japonica GN=OsABCB25 PE=2 SV=1//0
OMO62986.1	189.97	607.27	-1.68	0.0013613	0.012257	sp|Q9FG33|LRKS5_ARATH Probable L-type lectin-domain containing receptor kinase S.5 OS=Arabidopsis thaliana GN=LECRKS5 PE=2 SV=1//0
OMO62997.1	717.84	2791.12	-1.96	0.0001571	0.0020113	sp|Q8S9M1|PAP13_ARATH Probable plastid-lipid-associated protein 13, chloroplastic OS=Arabidopsis thaliana GN=PAP13 PE=1 SV=2//3.40723e-133
OMO63137.1	825.01	9731.74	-3.56	8.75e-05	0.0012109	sp|P42784|CTPA_SYNP2 Carboxyl-terminal-processing protease OS=Synechococcus sp. (strain ATCC 27264 / PCC 7002 / PR-6) GN=ctpA PE=3 SV=2//4.89931e-95
OMO63147.1	19.64	126.26	-2.68	0.0001802	0.0022612	-//-
OMO63159.1	489.54	6217.51	-3.67	2.62e-06	5.97e-05	-//-
OMO63162.1	9321.11	28395.3	-1.61	0.0014427	0.01285	-//-
OMO63171.1	271.85	1320.71	-2.28	0.0066384	0.043046	sp|P73689|SPPA_SYNY3 Protease 4 OS=Synechocystis sp. (strain PCC 6803 / Kazusa) GN=sppA PE=3 SV=1//5.03063e-15
OMO63191.1	268.79	1220.92	-2.18	4.06e-05	0.00063123	sp|P73689|SPPA_SYNY3 Protease 4 OS=Synechocystis sp. (strain PCC 6803 / Kazusa) GN=sppA PE=3 SV=1//5.28427e-25
OMO63635.1	649.2	1917.33	-1.56	0.0029672	0.022962	sp|Q9M7J4|MFP1_TOBAC MAR-binding filament-like protein 1-1 OS=Nicotiana tabacum GN=MFP1-1 PE=2 SV=1//1.18505e-09
OMO63658.1	1662.83	26893.7	-4.02	2.2e-13	2.92e-11	sp|O22881|POT2_ARATH Potassium transporter 2 OS=Arabidopsis thaliana GN=POT2 PE=1 SV=2//0
OMO63689.1	763.48	3119.32	-2.03	0.00036461	0.0040746	sp|Q3YMR2|NLTP2_SOLCI Non-specific lipid-transfer protein 2 OS=Solanum chilense PE=3 SV=1//8.05412e-22
OMO63702.1	288.63	2325.4	-3.01	1.25e-08	5.48e-07	-//-
OMO63744.1	2730.38	20838.6	-2.93	1.5e-05	0.00027428	sp|O04341|GRXS9_ARATH Monothiol glutaredoxin-S9 OS=Arabidopsis thaliana GN=GRXS9 PE=2 SV=1//7.03034e-51
OMO63802.1	1021.05	7422.03	-2.86	0.00010776	0.0014467	-//-
OMO63823.1	721.65	2935.4	-2.02	0.00010565	0.0014249	sp|Q8RXN9|BGL05_ARATH Putative beta-glucosidase 5 OS=Arabidopsis thaliana GN=BGLU5 PE=5 SV=2//1.4569e-17
OMO63828.1	11096.4	38393.1	-1.79	0.00037833	0.0042014	sp|Q7DM58|AB4C_ARATH ABC transporter C family member 4 OS=Arabidopsis thaliana GN=ABCC4 PE=1 SV=2//9.09374e-08
OMO63842.1	38.59	190.79	-2.31	6.67e-05	0.00096264	sp|P17407|21KD_DAUCA 21 kDa protein OS=Daucus carota PE=2 SV=1//3.7382e-21
OMO63861.1	571.34	16606.2	-4.86	1.99e-17	5.02e-15	sp|P32292|ARG2_VIGRR Indole-3-acetic acid-induced protein ARG2 OS=Vigna radiata var. radiata GN=ARG2 PE=2 SV=1//1.03119e-27
OMO63896.1	2844.21	12884.7	-2.18	0.0016672	0.014479	sp|O52177|RELA_MYXXA GTP pyrophosphokinase OS=Myxococcus xanthus GN=relA PE=3 SV=1//4.82568e-115
OMO63914.1	2.5	205.92	-6.36	0.0024612	0.01975	sp|O35723|DNJB3_MOUSE DnaJ homolog subfamily B member 3 OS=Mus musculus GN=Dnajb3 PE=2 SV=1//3.90983e-17
OMO63925.1	45.01	3697.94	-6.36	0.0031165	0.023832	-//-
OMO63931.1	48.42	2342.3	-5.6	0.0004709	0.0050317	sp|Q8LG10|GAT15_ARATH GATA transcription factor 15 OS=Arabidopsis thaliana GN=GATA15 PE=2 SV=2//9.01615e-24
OMO63937.1	0.54	19.14	-5.14	0.0046241	0.03243	-//-
OMO63981.1	365.1	1678.98	-2.2	0.00010294	0.0013933	sp|Q3TZ87|MARH9_MOUSE E3 ubiquitin-protein ligase MARCH9 OS=Mus musculus GN=March9 PE=2 SV=1//1.34528e-07
OMO63986.1	153.29	2927.12	-4.26	4.18e-14	6.4e-12	-//-
OMO63997.1	635.08	3376.77	-2.41	3.9e-06	8.48e-05	-//-
OMO64030.1	554.81	5322.3	-3.26	0.00049101	0.0052129	sp|O22898|LACS1_ARATH Long chain acyl-CoA synthetase 1 OS=Arabidopsis thaliana GN=LACS1 PE=2 SV=1//0
OMO64049.1	1031.21	4921.46	-2.25	1.14e-05	0.00021495	sp|Q93W77|NIFU1_ARATH NifU-like protein 1, chloroplastic OS=Arabidopsis thaliana GN=NIFU1 PE=1 SV=1//3.04691e-80
OMO64057.1	5.74	45.83	-3	0.00062836	0.0064439	sp|Q8LEK2|FA18_ARATH Protein ECHIDNA OS=Arabidopsis thaliana GN=ECH PE=2 SV=1//2.7413e-93
OMO64065.1	1034.95	5358.27	-2.37	5.25e-06	0.00011028	sp|Q3EAF9|P2C49_ARATH Probable protein phosphatase 2C 49 OS=Arabidopsis thaliana GN=At3g62260 PE=2 SV=1//6.20479e-162
OMO64084.1	0	11.19	#NAME?	0.0023054	0.018709	sp|A7QEU4|PER5_VITVI Peroxidase 5 OS=Vitis vinifera GN=GSVIVT00037159001 PE=1 SV=2//4.82161e-114
OMO64103.1	9.59	95.77	-3.32	0.0031916	0.024261	sp|Q8LL69|DBNBT_TAXCA 3&apos;-N-debenzoyl-2&apos;-deoxytaxol N-benzoyltransferase OS=Taxus canadensis GN=TAX10 PE=1 SV=1//1.60515e-22
OMO64110.1	243.24	834.49	-1.78	0.00050597	0.0053461	sp|Q6NNN0|RADL3_ARATH Protein RADIALIS-like 3 OS=Arabidopsis thaliana GN=RL3 PE=2 SV=1//5.11779e-16
OMO64124.1	8.74	125.07	-3.84	0.00054958	0.005745	sp|O80725|AB4B_ARATH ABC transporter B family member 4 OS=Arabidopsis thaliana GN=ABCB4 PE=1 SV=1//1.09352e-22
OMO64133.1	79.54	380.23	-2.26	4.22e-05	0.00065115	sp|Q9ZSI7|WRK47_ARATH Probable WRKY transcription factor 47 OS=Arabidopsis thaliana GN=WRKY47 PE=2 SV=2//5.28915e-85
OMO64137.1	2764.94	14955	-2.44	7.17e-05	0.0010204	sp|Q9SYI0|SECA1_ARATH Protein translocase subunit SECA1, chloroplastic OS=Arabidopsis thaliana GN=SECA1 PE=1 SV=2//0
OMO64139.1	77.06	4177.76	-5.76	6.64e-07	1.81e-05	sp|O48786|C734A_ARATH Cytochrome P450 734A1 OS=Arabidopsis thaliana GN=CYP734A1 PE=2 SV=1//3.41398e-132
OMO64156.1	250.4	1008.69	-2.01	0.00030778	0.0035416	-//-
OMO64159.1	649.1	1833.17	-1.5	0.0030081	0.023177	sp|Q8NI60|ADCK3_HUMAN Chaperone activity of bc1 complex-like, mitochondrial OS=Homo sapiens GN=ADCK3 PE=1 SV=1//1.88052e-138
OMO64176.1	26.91	961.92	-5.16	5.48e-10	3.38e-08	sp|O82799|NGA1_ARATH B3 domain-containing transcription factor NGA1 OS=Arabidopsis thaliana GN=NGA1 PE=1 SV=1//1.84357e-78
OMO64202.1	1905.52	9263.83	-2.28	0.0036423	0.026868	sp|Q9MAM1|CIPK9_ARATH CBL-interacting serine/threonine-protein kinase 9 OS=Arabidopsis thaliana GN=CIPK9 PE=1 SV=2//0
OMO64204.1	633.68	8163.12	-3.69	9.28e-12	8.42e-10	sp|Q9MAM3|KCS1_ARATH 3-ketoacyl-CoA synthase 1 OS=Arabidopsis thaliana GN=KCS1 PE=2 SV=1//0
OMO64205.1	43.76	376.65	-3.11	5.73e-08	2.09e-06	-//-
OMO64207.1	17.65	70.15	-1.99	0.0037658	0.027609	sp|Q8HXW0|GGLO_PIG L-gulonolactone oxidase OS=Sus scrofa GN=GULO PE=2 SV=3//3.93703e-13
OMO64208.1	83.24	321.14	-1.95	0.00048021	0.0051188	sp|Q8LPG9|IQD14_ARATH Protein IQ-DOMAIN 14 OS=Arabidopsis thaliana GN=IQD14 PE=1 SV=1//9.88697e-14
OMO64232.1	627.35	2961.71	-2.24	0.00079045	0.0077234	sp|P33079|A10A5_SOYBN Auxin-induced protein 10A5 OS=Glycine max PE=2 SV=1//1.46479e-13
OMO64242.1	698.43	4374.41	-2.65	2.61e-07	8.04e-06	sp|Q9P6Q3|BCS1_SCHPO Probable mitochondrial chaperone bcs1 OS=Schizosaccharomyces pombe (strain 972 / ATCC 24843) GN=SPAC644.07 PE=2 SV=1//3.04487e-28
OMO64245.1	753.57	14838.7	-4.3	4.21e-06	9.06e-05	sp|P32980|ATPD_TOBAC ATP synthase delta chain, chloroplastic OS=Nicotiana tabacum GN=ATPD PE=2 SV=1//6.57179e-20
OMO64248.1	1086.7	5195.67	-2.26	9.82e-06	0.00018922	sp|Q42883|ECAP_SOLLC Calcium-transporting ATPase, endoplasmic reticulum-type OS=Solanum lycopersicum GN=LCA1 PE=2 SV=1//0
OMO64272.1	4.34	913.25	-7.72	0.00030891	0.0035484	-//-
OMO64278.1	347.11	901.55	-1.38	0.0072096	0.045875	sp|Q3HRP0|CNBL7_ORYSJ Calcineurin B-like protein 7 OS=Oryza sativa subsp. japonica GN=CBL7 PE=2 SV=1//5.46387e-88
OMO64280.1	3614.08	9671.54	-1.42	0.0048133	0.033438	sp|Q9C671|P4K2B_ARATH Probable phosphatidylinositol 4-kinase type 2-beta At1g26270 OS=Arabidopsis thaliana GN=At1g26270 PE=1 SV=1//1.2256e-56
OMO64301.1	1208.1	17611.9	-3.87	3.92e-05	0.00061325	sp|F4J5S1|CLU_ARATH Clustered mitochondria protein OS=Arabidopsis thaliana GN=FMT PE=2 SV=1//4.65608e-92
OMO64309.1	6042.28	16011.8	-1.41	0.0058651	0.039302	sp|Q9M158|STR4_ARATH Rhodanese-like domain-containing protein 4, chloroplastic OS=Arabidopsis thaliana GN=STR4 PE=1 SV=2//1.10761e-140
OMO64318.1	3.57	105.52	-4.89	1.23e-09	6.97e-08	sp|P51105|DFRA_GERHY Dihydroflavonol-4-reductase OS=Gerbera hybrida GN=DFR PE=2 SV=1//1.7343e-51
OMO64319.1	893.1	3775.98	-2.08	6.11e-05	0.00089304	sp|Q9SKD9|WRK46_ARATH Probable WRKY transcription factor 46 OS=Arabidopsis thaliana GN=WRKY46 PE=2 SV=1//7.75014e-52
OMO64328.1	2145.25	6006.39	-1.49	0.0035295	0.026269	sp|Q6I581|GH35_ORYSJ Probable indole-3-acetic acid-amido synthetase GH3.5 OS=Oryza sativa subsp. japonica GN=GH3.5 PE=2 SV=1//0
OMO64346.1	75.84	2235.44	-4.88	3.61e-17	8.86e-15	-//-
OMO64347.1	504.81	1725.88	-1.77	0.00056802	0.0059168	sp|Q9BZJ4|S2539_HUMAN Solute carrier family 25 member 39 OS=Homo sapiens GN=SLC25A39 PE=2 SV=2//2.15831e-32
OMO64364.1	73.7	265.38	-1.85	0.00080957	0.007887	-//-
OMO64388.1	530.13	1596.04	-1.59	0.001559	0.013688	sp|Q9M313|ATL68_ARATH RING-H2 finger protein ATL68 OS=Arabidopsis thaliana GN=ATL68 PE=2 SV=1//2.15287e-69
OMO64400.1	2979.68	11583.9	-1.96	0.00027146	0.0031902	sp|Q3EDL4|Y1154_ARATH Probable serine/threonine-protein kinase At1g01540 OS=Arabidopsis thaliana GN=At1g01540 PE=1 SV=2//0
OMO64407.1	435.94	1465.71	-1.75	0.00069235	0.0069616	sp|Q6R0H0|ASG4_ARATH Transcription factor ASG4 OS=Arabidopsis thaliana GN=ASG4 PE=2 SV=1//5.82423e-84
OMO64412.1	0.54	33.15	-5.93	3.41e-06	7.52e-05	sp|P14381|YTX2_XENLA Transposon TX1 uncharacterized 149 kDa protein OS=Xenopus laevis PE=4 SV=1//2.38713e-36
OMO64462.1	2899.26	8464.42	-1.55	0.0020314	0.016986	sp|Q5S1U6|IFRD1_PIG Interferon-related developmental regulator 1 OS=Sus scrofa GN=IFRD1 PE=2 SV=1//3.597e-33
OMO64467.1	3632.3	11173.3	-1.62	0.0013191	0.011942	sp|Q96289|ZAT10_ARATH Zinc finger protein ZAT10 OS=Arabidopsis thaliana GN=ZAT10 PE=2 SV=1//1.20196e-51
OMO64523.1	90.52	248.98	-1.46	0.0067645	0.043661	sp|Q9ZW24|GSTU7_ARATH Glutathione S-transferase U7 OS=Arabidopsis thaliana GN=GSTU7 PE=2 SV=1//3.73786e-55
OMO64555.1	928.4	4454.07	-2.26	1.43e-05	0.000263	sp|Q55CU8|RSC5_DICDI Random slug protein 5 OS=Dictyostelium discoideum GN=rsc5 PE=2 SV=1//4.36142e-24
OMO64561.1	933.74	3811.5	-2.03	0.00028588	0.003333	-//-
OMO65301.1	2248.35	29129.3	-3.7	0.00038038	0.0042176	sp|P10978|POLX_TOBAC Retrovirus-related Pol polyprotein from transposon TNT 1-94 OS=Nicotiana tabacum PE=2 SV=1//1.14913e-79
OMO65540.1	3.37	27.71	-3.04	0.003791	0.027763	sp|Q9S746|HTH_ARATH Protein HOTHEAD OS=Arabidopsis thaliana GN=HTH PE=1 SV=1//2.85828e-167
OMO65616.1	372.1	3056.58	-3.04	1.52e-08	6.54e-07	sp|Q6CGU8|MCH1_YARLI Probable transporter MCH1 OS=Yarrowia lipolytica (strain CLIB 122 / E 150) GN=MCH1 PE=3 SV=1//2.51494e-06
OMO65656.1	0	32.33	#NAME?	1.06e-05	0.00020347	-//-
OMO65741.1	1449.63	4504.65	-1.64	0.0010723	0.0099982	sp|Q8N7N5|DCAF8_MOUSE DDB1- and CUL4-associated factor 8 OS=Mus musculus GN=Dcaf8 PE=1 SV=1//1.44534e-76
OMO65783.1	0	14.52	#NAME?	0.00056792	0.0059168	-//-
OMO65785.1	1240.63	3202.19	-1.37	0.0065252	0.042458	sp|P37518|ENGD_BACSU GTP-dependent nucleic acid-binding protein EngD OS=Bacillus subtilis (strain 168) GN=engD PE=3 SV=1//2.56649e-133
OMO65831.1	0.27	15.81	-5.88	0.0012061	0.011036	-//-
OMO65833.1	28840.6	121514	-2.07	0.0040443	0.02923	sp|P06183|PSBR_SOLTU Photosystem II 10 kDa polypeptide, chloroplastic OS=Solanum tuberosum GN=PSBR PE=2 SV=1//3.60387e-65
OMO65837.1	14.7	157.54	-3.42	2.06e-07	6.55e-06	-//-
OMO65838.1	866.42	3889.24	-2.17	3.03e-05	0.00049701	-//-
OMO66023.1	1036.69	2968.65	-1.52	0.0026529	0.021017	sp|Q94465|GCH1_DICDI GTP cyclohydrolase 1 OS=Dictyostelium discoideum GN=gchA PE=1 SV=2//2.89595e-30
OMO66027.1	102.84	319.98	-1.64	0.0030785	0.023629	sp|Q9SV68|QORH_ARATH Putative quinone-oxidoreductase homolog, chloroplastic OS=Arabidopsis thaliana GN=At4g13010 PE=2 SV=1//5.8438e-148
OMO66028.1	8.88	59.54	-2.74	0.00041622	0.0045521	sp|Q8H0M1|QORH_SPIOL Quinone-oxidoreductase homolog, chloroplastic OS=Spinacia oleracea GN=QOR PE=1 SV=1//4.5854e-141
OMO66205.1	23.67	390.42	-4.04	4.45e-11	3.48e-09	sp|Q9LR47|IP5P3_ARATH Type I inositol 1,4,5-trisphosphate 5-phosphatase CVP2 OS=Arabidopsis thaliana GN=CVP2 PE=1 SV=2//1.17065e-32
OMO66206.1	881.2	3214.19	-1.87	0.0047758	0.03323	sp|Q9M353|CHX20_ARATH Cation/H(+) antiporter 20 OS=Arabidopsis thaliana GN=CHX20 PE=2 SV=1//0
OMO66228.1	15.92	613.15	-5.27	7.18e-09	3.34e-07	sp|Q9M353|CHX20_ARATH Cation/H(+) antiporter 20 OS=Arabidopsis thaliana GN=CHX20 PE=2 SV=1//0
OMO66317.1	606.4	1884.7	-1.64	0.0011349	0.010482	sp|Q9LZ98|AB20I_ARATH ABC transporter I family member 20 OS=Arabidopsis thaliana GN=ABCI20 PE=2 SV=1//0
OMO66337.1	186.49	1446.84	-2.96	4.94e-08	1.84e-06	-//-
OMO66365.1	1.68	48.12	-4.84	1.3e-06	3.23e-05	-//-
OMO66369.1	1952.95	5881.63	-1.59	0.0020474	0.017093	sp|P51355|YCF17_PORPU Uncharacterized protein ycf17 OS=Porphyra purpurea GN=ycf17 PE=3 SV=1//5.04296e-07
OMO66409.1	41.01	374.78	-3.19	4.87e-08	1.82e-06	-//-
OMO66450.1	0	413.78	#NAME?	5.66e-11	4.3e-09	sp|P16157|ANK1_HUMAN Ankyrin-1 OS=Homo sapiens GN=ANK1 PE=1 SV=3//1.64831e-07
OMO66458.1	568.91	4215.24	-2.89	1.5e-07	4.9e-06	sp|O80792|RH33_ARATH Putative DEAD-box ATP-dependent RNA helicase 33 OS=Arabidopsis thaliana GN=RH33 PE=2 SV=1//6.35306e-16
OMO66464.1	10.07	9022.81	-9.81	1.51e-19	5.46e-17	sp|Q6BZF8|DYL1_DEBHA Dynein light chain 1, cytoplasmic OS=Debaryomyces hansenii (strain ATCC 36239 / CBS 767 / JCM 1990 / NBRC 0083 / IGC 2968) GN=DYN2 PE=3 SV=1//6.15135e-20
OMO66497.1	65.26	276.52	-2.08	0.0002293	0.0027777	-//-
OMO66522.1	3737	40844.9	-3.45	0.00035523	0.0039889	sp|P46275|F16P1_PEA Fructose-1,6-bisphosphatase, chloroplastic OS=Pisum sativum GN=FBP PE=1 SV=2//0
OMO66528.1	2259	6849.95	-1.6	0.0013943	0.012495	sp|Q9M325|IPCS1_ARATH Phosphatidylinositol:ceramide inositolphosphotransferase 1 OS=Arabidopsis thaliana GN=IPCS1 PE=2 SV=1//2.07085e-172
OMO66565.1	11.9	362.39	-4.93	2.67e-14	4.21e-12	sp|P95245|PHLC_MYCTU Phospholipase C 3 OS=Mycobacterium tuberculosis GN=plcC PE=3 SV=2//4.62512e-20
OMO66610.1	1016.15	4631.64	-2.19	4.8e-05	0.00073004	sp|Q8H124|Y2446_ARATH Uncharacterized protein At2g34460, chloroplastic OS=Arabidopsis thaliana GN=At2g34460 PE=1 SV=1//3.94533e-126
OMO66647.1	1491.38	8973.33	-2.59	2.02e-05	0.00035287	sp|Q9MA15|Y1796_ARATH Uncharacterized aarF domain-containing protein kinase At1g79600, chloroplastic OS=Arabidopsis thaliana GN=At1g79600 PE=1 SV=1//0
OMO66749.1	157.73	2417.86	-3.94	1.47e-12	1.63e-10	-//-
OMO66752.1	899.55	6115.67	-2.77	2.67e-07	8.19e-06	sp|Q9ASX5|Y5520_ARATH Uncharacterized aarF domain-containing protein kinase At5g05200, chloroplastic OS=Arabidopsis thaliana GN=At5g05200 PE=1 SV=1//0
OMO66856.1	40.53	137.35	-1.76	0.0039422	0.028617	sp|O49621|MLO1_ARATH MLO-like protein 1 OS=Arabidopsis thaliana GN=MLO1 PE=1 SV=1//0
OMO66884.1	914.54	2524.32	-1.46	0.0046211	0.032418	sp|O24621|SIGC_ARATH RNA polymerase sigma factor sigC OS=Arabidopsis thaliana GN=SIGC PE=2 SV=1//6.83057e-152
OMO66896.1	126.1	424.44	-1.75	0.00082791	0.0080479	sp|Q9SGP2|HSL1_ARATH Receptor-like protein kinase HSL1 OS=Arabidopsis thaliana GN=HSL1 PE=2 SV=1//6.90386e-26
OMO66918.1	78.11	566.79	-2.86	2.55e-07	7.88e-06	sp|Q5HZ36|GAT21_ARATH GATA transcription factor 21 OS=Arabidopsis thaliana GN=GATA21 PE=1 SV=2//1.49591e-16
OMO66921.1	656.02	1812.63	-1.47	0.003636	0.026851	sp|P48276|YCF36_CYAPA Uncharacterized protein ycf36 OS=Cyanophora paradoxa GN=ycf36 PE=3 SV=1//3.58935e-34
OMO66926.1	4.48	554.77	-6.95	5.69e-23	3.68e-20	sp|O80992|PYL2_ARATH Abscisic acid receptor PYL2 OS=Arabidopsis thaliana GN=PYL2 PE=1 SV=1//5.89438e-94
OMO66940.1	347.13	2682.35	-2.95	3.27e-08	1.28e-06	sp|Q9M9C5|Y1680_ARATH Probable leucine-rich repeat receptor-like protein kinase At1g68400 OS=Arabidopsis thaliana GN=At1g68400 PE=2 SV=1//7.83521e-18
OMO66948.1	0	21.39	#NAME?	0.00072523	0.0072275	sp|Q43866|INV1_ARATH Beta-fructofuranosidase, insoluble isoenzyme CWINV1 OS=Arabidopsis thaliana GN=CWINV1 PE=1 SV=1//0
OMO66983.1	1075.79	2954.29	-1.46	0.0044325	0.031372	sp|Q17QR8|HARB1_BOVIN Putative nuclease HARBI1 OS=Bos taurus GN=HARBI1 PE=2 SV=1//1.21965e-21
OMO66994.1	669.12	4046.61	-2.6	6.03e-07	1.67e-05	-//-
OMO67010.1	174.63	1363.41	-2.96	0.00074816	0.0074141	-//-
OMO67022.1	33.06	227.65	-2.78	3.31e-06	7.32e-05	-//-
OMO67024.1	4345.5	15036.8	-1.79	0.0010621	0.0099241	sp|B9DFX7|HMA8_ARATH Copper-transporting ATPase PAA2, chloroplastic OS=Arabidopsis thaliana GN=PAA2 PE=2 SV=1//0
OMO67026.1	174.42	499.59	-1.52	0.0034222	0.025638	sp|O74999|RAD7_SCHPO DNA repair protein rhp7 OS=Schizosaccharomyces pombe (strain 972 / ATCC 24843) GN=rhp7 PE=2 SV=1//1.24838e-14
OMO67031.1	890.39	3715.27	-2.06	5.81e-05	0.00085581	sp|Q9FUJ1|CKX7_ARATH Cytokinin dehydrogenase 7 OS=Arabidopsis thaliana GN=CKX7 PE=1 SV=1//0
OMO67042.1	376.46	1441.35	-1.94	0.00021591	0.0026368	-//-
OMO67045.1	262.52	1816.53	-2.79	1.17e-07	3.97e-06	-//-
OMO67052.1	725.23	6440.02	-3.15	0.0010453	0.0097946	sp|Q570B4|KCS10_ARATH 3-ketoacyl-CoA synthase 10 OS=Arabidopsis thaliana GN=FDH PE=1 SV=2//0
OMO67054.1	0	14.36	#NAME?	0.0013025	0.011808	-//-
OMO67062.1	721.99	5187.37	-2.85	7.21e-08	2.57e-06	-//-
OMO67076.1	1170.28	8508.48	-2.86	3.01e-08	1.2e-06	sp|Q43062|PME_PRUPE Pectinesterase/pectinesterase inhibitor PPE8B OS=Prunus persica PE=2 SV=1//9.42419e-100
OMO67151.1	0	30.51	#NAME?	0.0059212	0.039608	sp|Q84QC2|ERF17_ARATH Ethylene-responsive transcription factor ERF017 OS=Arabidopsis thaliana GN=ERF017 PE=2 SV=1//7.54476e-27
OMO67152.1	31.27	168.14	-2.43	5.93e-05	0.00087238	sp|Q84QC2|ERF17_ARATH Ethylene-responsive transcription factor ERF017 OS=Arabidopsis thaliana GN=ERF017 PE=2 SV=1//2.03037e-51
OMO67170.1	305	937.29	-1.62	0.0021925	0.017963	sp|Q9CAH1|Y1725_ARATH Putative receptor-like protein kinase At1g72540 OS=Arabidopsis thaliana GN=At1g72540 PE=2 SV=1//5.77572e-26
OMO67171.1	266.48	996.77	-1.9	0.00025029	0.0029878	-//-
OMO67179.1	1403.67	4106.86	-1.55	0.0024106	0.01942	sp|Q9SYG9|CCX4_ARATH Cation/calcium exchanger 4 OS=Arabidopsis thaliana GN=CCX4 PE=2 SV=1//0
OMO67182.1	169.77	1821.06	-3.42	5.15e-10	3.22e-08	-//-
OMO67183.1	10.57	397.39	-5.23	2.93e-13	3.78e-11	sp|Q3T0E5|APMAP_BOVIN Adipocyte plasma membrane-associated protein OS=Bos taurus GN=APMAP PE=2 SV=1//5.25272e-39
OMO67261.1	0.54	20.51	-5.23	0.00048591	0.0051671	sp|Q9LTA3|U91C1_ARATH UDP-glycosyltransferase 91C1 OS=Arabidopsis thaliana GN=UGT91C1 PE=2 SV=1//4.18702e-18
OMO67263.1	753.77	17429.9	-4.53	4.35e-09	2.16e-07	sp|P45871|YWKD_BACSU Uncharacterized protein YwkD OS=Bacillus subtilis (strain 168) GN=ywkD PE=4 SV=1//2.04311e-07
OMO67264.1	327.25	5165.56	-3.98	2.79e-08	1.12e-06	sp|Q96MB7|HARB1_HUMAN Putative nuclease HARBI1 OS=Homo sapiens GN=HARBI1 PE=1 SV=1//1.16686e-20
OMO67308.1	241.77	2904.97	-3.59	8.68e-11	6.35e-09	-//-
OMO67310.1	1001.08	3551.36	-1.83	0.00031339	0.0035905	sp|Q9SZI6|GAT22_ARATH Putative GATA transcription factor 22 OS=Arabidopsis thaliana GN=GATA22 PE=2 SV=1//7.32932e-32
OMO67315.1	449.4	2552.48	-2.51	2.29e-06	5.3e-05	-//-
OMO67318.1	2126.66	7416.84	-1.8	0.00040873	0.0044795	sp|Q5TKD8|TRL2_ORYSJ Thioredoxin-like 2, chloroplastic OS=Oryza sativa subsp. japonica GN=Os05g0200100 PE=2 SV=1//2.42443e-79
OMO67323.1	325.32	1009.03	-1.63	0.0016821	0.014585	sp|Q9XG80|PLA21_ORYSJ Probable phospholipase A2 homolog 1 OS=Oryza sativa subsp. japonica GN=PLA2-I PE=2 SV=1//1.75553e-44
OMO67333.1	482.81	1762.01	-1.87	0.00025487	0.0030274	sp|Q9ZQE5|PP153_ARATH Pentatricopeptide repeat-containing protein At2g15690 OS=Arabidopsis thaliana GN=PCMP-H66 PE=2 SV=2//3.86941e-132
OMO67343.1	1434.71	7481.21	-2.38	3.66e-06	8.01e-05	sp|Q9C5D7|CAMT3_ARATH Probable caffeoyl-CoA O-methyltransferase At4g26220 OS=Arabidopsis thaliana GN=At4g26220 PE=2 SV=1//4.79129e-87
OMO67364.1	177.3	837.58	-2.24	0.0065325	0.042484	sp|P31828|PQQL_ECOLI Probable zinc protease PqqL OS=Escherichia coli (strain K12) GN=pqqL PE=3 SV=2//1.59504e-50
OMO67378.1	3.73	1036.66	-8.12	1.25e-14	2.13e-12	sp|Q8L7W2|NUDT8_ARATH Nudix hydrolase 8 OS=Arabidopsis thaliana GN=NUDT8 PE=2 SV=2//1.11183e-111
OMO67420.1	40.3	526.01	-3.71	0.0044668	0.03156	sp|Q8RUN2|LOG1_ARATH Cytokinin riboside 5&apos;-monophosphate phosphoribohydrolase LOG1 OS=Arabidopsis thaliana GN=LOG1 PE=1 SV=1//3.78053e-120
OMO67445.1	68.7	234.24	-1.77	0.0034074	0.025547	sp|Q9FGZ9|UBL5_ARATH Ubiquitin-like protein 5 OS=Arabidopsis thaliana GN=UBL5 PE=1 SV=1//1.38051e-10
OMO67463.1	3.03	25.35	-3.06	0.004518	0.031838	sp|Q6K215|PIP22_ORYSJ Probable aquaporin PIP2-2 OS=Oryza sativa subsp. japonica GN=PIP2-2 PE=2 SV=1//8.52262e-160
OMO67493.1	10165.4	65495.9	-2.69	1.72e-06	4.12e-05	sp|F4K0E8|ISPG_ARATH 4-hydroxy-3-methylbut-2-en-1-yl diphosphate synthase, chloroplastic OS=Arabidopsis thaliana GN=ISPG PE=1 SV=1//0
OMO67524.1	47.3	487.74	-3.37	7.85e-08	2.76e-06	sp|P24792|ASO_CUCMA L-ascorbate oxidase OS=Cucurbita maxima GN=AAO PE=1 SV=2//1.18765e-32
OMO67532.1	2168.98	6989.39	-1.69	0.00089191	0.0085818	-//-
OMO67538.1	317.66	2476.56	-2.96	5.13e-05	0.00076994	sp|Q40588|ASO_TOBAC L-ascorbate oxidase OS=Nicotiana tabacum GN=AAO PE=2 SV=1//0
OMO67563.1	2788.4	11687.4	-2.07	5.1e-05	0.00076609	sp|Q39023|MPK3_ARATH Mitogen-activated protein kinase 3 OS=Arabidopsis thaliana GN=MPK3 PE=1 SV=2//0
OMO67564.1	15.29	257.54	-4.07	1.7e-10	1.15e-08	sp|Q9M1E2|PTR37_ARATH Nitrate excretion transporter 1 OS=Arabidopsis thaliana GN=NAXT1 PE=1 SV=1//0
OMO67647.1	754.01	2184.75	-1.53	0.0044003	0.031232	sp|Q9LX82|MYB48_ARATH Transcription factor MYB48 OS=Arabidopsis thaliana GN=MYB48 PE=2 SV=1//2.41769e-87
OMO67662.1	456.66	8649.84	-4.24	2.58e-11	2.1e-09	sp|Q9VSJ8|EXOC7_DROME Exocyst complex component 7 OS=Drosophila melanogaster GN=exo70 PE=1 SV=2//7.6737e-11
OMO67663.1	650.79	3643.47	-2.49	1.21e-06	3.04e-05	sp|Q9SIB2|KCS12_ARATH 3-ketoacyl-CoA synthase 12 OS=Arabidopsis thaliana GN=KCS12 PE=2 SV=1//0
OMO67685.1	58.23	279.71	-2.26	9.4e-05	0.0012895	sp|Q42410|ZAT12_ARATH Zinc finger protein ZAT12 OS=Arabidopsis thaliana GN=ZAT12 PE=2 SV=1//3.48099e-38
OMO67735.1	1900.58	11915.3	-2.65	7.91e-07	2.1e-05	sp|Q9FY06|PPF1_PEA Inner membrane protein PPF-1, chloroplastic OS=Pisum sativum GN=PPF-1 PE=2 SV=2//0
OMO67786.1	529.36	3837.61	-2.86	7.7e-08	2.71e-06	sp|Q8GYC7|PGL1B_ARATH PGR5-like protein 1B, chloroplastic OS=Arabidopsis thaliana GN=PGRL1B PE=1 SV=1//1.23047e-13
OMO67801.1	1731.98	6746.49	-1.96	0.0001213	0.0016114	sp|Q9XE58|SCL14_ARATH Scarecrow-like protein 14 OS=Arabidopsis thaliana GN=SCL14 PE=2 SV=2//0
OMO67803.1	12.77	73.12	-2.52	0.00063626	0.0065073	sp|Q0WVK7|PPR12_ARATH Pentatricopeptide repeat-containing protein At1g05670, mitochondrial OS=Arabidopsis thaliana GN=At1g05670 PE=2 SV=1//7.31001e-28
OMO67805.1	14.57	358.98	-4.62	4.29e-07	1.25e-05	sp|P0CZ23|ACOX3_ARATH Acyl-coenzyme A oxidase 3, peroxisomal OS=Arabidopsis thaliana GN=ACX3 PE=1 SV=1//0
OMO67835.1	494.22	1528.55	-1.63	0.0014111	0.012628	-//-
OMO67843.1	1114.11	3188.51	-1.52	0.0025844	0.020558	sp|Q9FKP2|CCX2_ARATH Cation/calcium exchanger 2 OS=Arabidopsis thaliana GN=CCX2 PE=3 SV=1//3.05988e-154
OMO67907.1	236.97	1887.49	-2.99	3.34e-08	1.3e-06	sp|Q9M2U2|ECR_ARATH Very-long-chain enoyl-CoA reductase OS=Arabidopsis thaliana GN=ECR PE=2 SV=1//6.11806e-07
OMO67938.1	5288.9	19775.4	-1.9	0.0022798	0.018553	-//-
OMO67996.1	16.56	737.16	-5.48	5.81e-07	1.61e-05	-//-
OMO68012.1	8863.43	32018	-1.85	0.00030856	0.0035471	sp|Q96288|STO_ARATH Salt tolerance protein OS=Arabidopsis thaliana GN=STO PE=1 SV=1//1.67366e-92
OMO68049.1	0.81	38.34	-5.56	2.43e-06	5.59e-05	sp|Q0DBD3|PP2A1_ORYSJ Serine/threonine-protein phosphatase PP2A-1 catalytic subunit OS=Oryza sativa subsp. japonica GN=PP2A1 PE=2 SV=1//6.25891e-13
OMO68181.1	7777.85	77128.6	-3.31	0.0013231	0.01197	sp|O80860|FTSH2_ARATH ATP-dependent zinc metalloprotease FTSH 2, chloroplastic OS=Arabidopsis thaliana GN=FTSH2 PE=1 SV=1//0
OMO68185.1	59.37	1140.17	-4.26	0.0075196	0.047335	sp|Q9XIV8|PERN1_TOBAC Peroxidase N1 OS=Nicotiana tabacum GN=poxN1 PE=1 SV=1//2.90691e-160
OMO68236.1	45.74	210.1	-2.2	0.0038476	0.028061	sp|F4HVY0|CER1_ARATH Protein ECERIFERUM 1 OS=Arabidopsis thaliana GN=CER1 PE=1 SV=1//0
OMO68243.1	15.64	60.82	-1.96	0.006625	0.042981	-//-
OMO68316.1	13.9	80.33	-2.53	0.00044822	0.0048283	sp|P52408|E13B_PRUPE Glucan endo-1,3-beta-glucosidase, basic isoform OS=Prunus persica GN=GNS1 PE=3 SV=1//1.10126e-140
OMO68393.1	885.24	4045.63	-2.19	2.23e-05	0.00038446	sp|Q9SZZ8|BCH1_ARATH Beta-carotene 3-hydroxylase 1, chloroplastic OS=Arabidopsis thaliana GN=BETA-OHASE 1 PE=1 SV=1//4.06336e-109
OMO68529.1	115.79	367.52	-1.67	0.0021355	0.017595	sp|Q9SH30|HMA5_ARATH Putative copper-transporting ATPase HMA5 OS=Arabidopsis thaliana GN=HMA5 PE=2 SV=2//0
OMO68553.1	1919.04	16868	-3.14	2.55e-09	1.35e-07	-//-
OMO68672.1	30.32	162.56	-2.42	7.51e-05	0.0010654	sp|C0LGJ1|Y1743_ARATH Probable LRR receptor-like serine/threonine-protein kinase At1g74360 OS=Arabidopsis thaliana GN=At1g74360 PE=1 SV=1//1.77584e-31
OMO68697.1	4.32	73.08	-4.08	0.0037173	0.027314	sp|Q9FWX2|NAC7_ARATH NAC domain-containing protein 7 OS=Arabidopsis thaliana GN=NAC007 PE=2 SV=2//2.31423e-68
OMO68780.1	77.57	873.44	-3.49	3.85e-10	2.44e-08	-//-
OMO68847.1	1.63	100.67	-5.94	1.56e-11	1.33e-09	sp|Q8VZG8|Y4885_ARATH Probable LRR receptor-like serine/threonine-protein kinase At4g08850 OS=Arabidopsis thaliana GN=At4g08850 PE=1 SV=3//2.63718e-53
OMO68850.1	264.12	2642.91	-3.32	2.46e-05	0.000419	sp|Q67YE6|SAP12_ARATH Zinc finger AN1 domain-containing stress-associated protein 12 OS=Arabidopsis thaliana GN=SAP12 PE=2 SV=2//1.43816e-59
OMO68908.1	1093.64	3902.69	-1.84	0.0033498	0.025222	-//-
OMO68926.1	53.45	2581.87	-5.59	2.21e-20	8.74e-18	sp|P05100|3MG1_ECOLI DNA-3-methyladenine glycosylase 1 OS=Escherichia coli (strain K12) GN=tag PE=1 SV=1//6.39621e-36
OMO68966.1	9.72	159.73	-4.04	3.42e-09	1.76e-07	sp|Q94AN4|AP2L1_ARATH AP2-like ethylene-responsive transcription factor At1g16060 OS=Arabidopsis thaliana GN=At1g16060 PE=2 SV=1//3.27042e-09
OMO68986.1	2133.72	6072.03	-1.51	0.0034999	0.026078	sp|P23326|RK35_SPIOL 50S ribosomal protein L35, chloroplastic OS=Spinacia oleracea GN=RPL35 PE=1 SV=1//2.10054e-38
OMO68999.1	6.04	4403.53	-9.51	2.94e-05	0.00048609	sp|Q06BI3|CABP8_RAT Calcium-binding protein 8 OS=Rattus norvegicus GN=Caln1 PE=1 SV=1//9.83426e-08
OMO69027.1	130.09	835.42	-2.68	0.0061319	0.040658	sp|Q9LK73|U88A1_ARATH UDP-glycosyltransferase 88A1 OS=Arabidopsis thaliana GN=UGT88A1 PE=2 SV=1//1.70307e-162
OMO69029.1	304.26	3399.33	-3.48	0.0002654	0.0031329	sp|Q9LK73|U88A1_ARATH UDP-glycosyltransferase 88A1 OS=Arabidopsis thaliana GN=UGT88A1 PE=2 SV=1//1.08337e-153
OMO69048.1	14.84	347.47	-4.55	4.54e-13	5.54e-11	sp|Q9SAK5|APL_ARATH Myb family transcription factor APL OS=Arabidopsis thaliana GN=APL PE=2 SV=2//8.1014e-65
OMO69168.1	36.71	269.11	-2.87	0.0073514	0.04652	sp|Q06850|CDPK1_ARATH Calcium-dependent protein kinase 1 OS=Arabidopsis thaliana GN=CPK1 PE=1 SV=1//0
OMO69175.1	1336.63	5784.51	-2.11	3.91e-05	0.00061211	-//-
OMO69176.1	388.71	1817.87	-2.23	1.93e-05	0.00033955	-//-
OMO69238.1	99.13	685.11	-2.79	5.26e-05	0.00078528	sp|Q9FZ95|PUP3_ARATH Purine permease 3 OS=Arabidopsis thaliana GN=PUP3 PE=2 SV=1//3.35567e-95
OMO69246.1	515.15	4848.52	-3.23	1.44e-09	8.02e-08	sp|Q7QBJ0|U483_ANOGA UPF0483 protein AGAP003155 OS=Anopheles gambiae GN=AGAP003155 PE=3 SV=3//5.56131e-08
OMO69261.1	2.79	563.54	-7.66	9.05e-06	0.00017649	sp|Q9LYT3|TT12_ARATH Protein TRANSPARENT TESTA 12 OS=Arabidopsis thaliana GN=TT12 PE=2 SV=1//3.1515e-07
OMO69296.1	13.17	1150.24	-6.45	3.33e-05	0.00053684	sp|Q5XF57|Y5576_ARATH Probable receptor-like serine/threonine-protein kinase At5g57670 OS=Arabidopsis thaliana GN=At5g57670 PE=2 SV=1//0
OMO69298.1	2428.17	10778.8	-2.15	2.63e-05	0.00044202	sp|Q9FHH8|COL5_ARATH Zinc finger protein CONSTANS-LIKE 5 OS=Arabidopsis thaliana GN=COL5 PE=2 SV=2//1.39764e-120
OMO69398.1	1045.29	6842.87	-2.71	2.22e-07	6.95e-06	sp|Q6P7K0|CMBL_XENTR Carboxymethylenebutenolidase homolog OS=Xenopus tropicalis GN=cmbl PE=2 SV=1//1.09042e-24
OMO69448.1	1159.22	4496	-1.96	0.00014964	0.0019321	sp|O80362|RK10_TOBAC 50S ribosomal protein L10, chloroplastic OS=Nicotiana tabacum GN=RPL10 PE=2 SV=1//2.3562e-102
OMO69449.1	31.97	256.6	-3	0.00333	0.025095	sp|P36151|YK50_YEAST Uncharacterized protein YKR070W OS=Saccharomyces cerevisiae (strain ATCC 204508 / S288c) GN=YKR070W PE=1 SV=1//1.07188e-51
OMO69456.1	512.59	1807.27	-1.82	0.00028712	0.0033431	sp|Q3KTM0|FRO7_ARATH Ferric reduction oxidase 7, chloroplastic OS=Arabidopsis thaliana GN=FRO7 PE=2 SV=1//0
OMO69457.1	6528.94	24576.4	-1.91	0.00020119	0.0024787	sp|Q3KTM0|FRO7_ARATH Ferric reduction oxidase 7, chloroplastic OS=Arabidopsis thaliana GN=FRO7 PE=2 SV=1//0
OMO69460.1	1425.37	5371.21	-1.91	0.0021913	0.017959	sp|A2YQ93|PRR37_ORYSI Two-component response regulator-like PRR37 OS=Oryza sativa subsp. indica GN=PRR37 PE=2 SV=2//1.16093e-170
OMO69466.1	43.28	326.14	-2.91	9.11e-05	0.0012552	-//-
OMO69485.1	76.53	286.81	-1.91	0.00049157	0.0052168	sp|P0C5E2|Y1839_ARATH Probable serine/threonine-protein kinase At1g18390 OS=Arabidopsis thaliana GN=At1g18390 PE=1 SV=2//2.21158e-25
OMO69487.1	21.21	113.97	-2.43	0.00017599	0.0022173	sp|Q9M2V7|AB16G_ARATH ABC transporter G family member 16 OS=Arabidopsis thaliana GN=ABCG16 PE=2 SV=2//0
OMO69488.1	660.5	5221.9	-2.98	0.00045567	0.0048947	-//-
OMO69489.1	27.77	102.04	-1.88	0.0056792	0.038279	-//-
OMO69512.1	0.27	17.74	-6.04	0.0004692	0.0050156	sp|O04630|SYTM_ARATH Threonine--tRNA ligase, mitochondrial OS=Arabidopsis thaliana GN=THRRS PE=2 SV=3//1.00165e-07
OMO69527.1	134.43	1167.05	-3.12	4.17e-05	0.00064452	sp|O81304|PAP11_ARATH Probable plastid-lipid-associated protein 11, chloroplastic OS=Arabidopsis thaliana GN=PAP11 PE=2 SV=1//3.76402e-100
OMO69627.1	77.22	332.22	-2.11	0.00012524	0.0016546	sp|Q9FID6|Y5392_ARATH Probable receptor-like protein kinase At5g39020 OS=Arabidopsis thaliana GN=At5g39020 PE=2 SV=1//4.45474e-93
OMO69708.1	742.85	10018.3	-3.75	8.06e-05	0.001133	-//-
OMO69709.1	802.11	2423.26	-1.6	0.0018363	0.015586	sp|Q38847|AGL15_ARATH Agamous-like MADS-box protein AGL15 OS=Arabidopsis thaliana GN=AGL15 PE=1 SV=1//1.82857e-28
OMO69720.1	4812.62	22980.8	-2.26	6.83e-05	0.00098111	sp|Q9LY66|RK1_ARATH 50S ribosomal protein L1, chloroplastic OS=Arabidopsis thaliana GN=RPL1 PE=1 SV=1//4.20296e-162
OMO69721.1	368.88	9583.68	-4.7	0.0036886	0.027141	-//-
OMO69749.1	287.82	6156.93	-4.42	6.72e-06	0.00013683	sp|Q9FNA2|PAO1_ARATH Polyamine oxidase 1 OS=Arabidopsis thaliana GN=PAO1 PE=1 SV=1//0
OMO69765.1	4508.57	33009.2	-2.87	4.66e-08	1.75e-06	sp|O65572|CCD1_ARATH Carotenoid 9,10(9&apos;,10&apos;)-cleavage dioxygenase 1 OS=Arabidopsis thaliana GN=CCD1 PE=1 SV=2//0
OMO69785.1	2210.46	7838.86	-1.83	0.0017174	0.014809	sp|P82658|TL19_ARATH Thylakoid lumenal 19 kDa protein, chloroplastic OS=Arabidopsis thaliana GN=At3g63540 PE=1 SV=2//1.03142e-93
OMO69786.1	119.25	793.76	-2.73	7.27e-07	1.97e-05	-//-
OMO69801.1	1419.18	4154.04	-1.55	0.0027894	0.021887	sp|Q8W486|Y1491_ARATH Uncharacterized protein At1g04910 OS=Arabidopsis thaliana GN=At1g04910 PE=1 SV=1//3.50764e-60
OMO69851.1	104.56	376.9	-1.85	0.0018981	0.016017	-//-
OMO69903.1	2615.48	16273.4	-2.64	0.0070481	0.045096	sp|Q9XFH9|TRXF2_ARATH Thioredoxin F2, chloroplastic OS=Arabidopsis thaliana GN=At5g16400 PE=2 SV=1//7.75952e-40
OMO69905.1	130.43	494	-1.92	0.00037138	0.0041337	-//-
OMO69914.1	15.02	479.41	-5	2.67e-15	4.92e-13	sp|Q9LYT3|TT12_ARATH Protein TRANSPARENT TESTA 12 OS=Arabidopsis thaliana GN=TT12 PE=2 SV=1//3.37939e-15
OMO69915.1	358.23	1401.77	-1.97	0.00012647	0.0016675	sp|Q9LYT3|TT12_ARATH Protein TRANSPARENT TESTA 12 OS=Arabidopsis thaliana GN=TT12 PE=2 SV=1//8.86662e-79
OMO70143.1	56.37	173.42	-1.62	0.0053317	0.036353	sp|Q42429|AGL8_SOLTU Agamous-like MADS-box protein AGL8 homolog OS=Solanum tuberosum PE=2 SV=1//1.11281e-55
OMO70158.1	281.32	5393.25	-4.26	6.99e-05	0.00099909	sp|O81117|C94A1_VICSA Cytochrome P450 94A1 OS=Vicia sativa GN=CYP94A1 PE=2 SV=2//1.37845e-139
OMO70222.1	28.57	226.56	-2.99	4.24e-06	9.1e-05	sp|Q9SEZ1|HB29_ARATH Transcription factor HB29 OS=Arabidopsis thaliana GN=HB29 PE=1 SV=1//9.33997e-38
OMO70243.1	123.25	2764.61	-4.49	6.36e-15	1.14e-12	sp|Q9Y365|PCTL_HUMAN PCTP-like protein OS=Homo sapiens GN=STARD10 PE=1 SV=2//3.08327e-08
OMO70246.1	568.13	2523.79	-2.15	0.0006647	0.0067332	sp|Q55909|Y305_SYNY3 TVP38/TMEM64 family membrane protein slr0305 OS=Synechocystis sp. (strain PCC 6803 / Kazusa) GN=slr0305 PE=3 SV=1//1.98314e-10
OMO70256.1	647.28	1702.44	-1.4	0.0053954	0.036698	sp|Q9LT96|Y5977_ARATH Probable leucine-rich repeat receptor-like protein kinase At5g49770 OS=Arabidopsis thaliana GN=At5g49770 PE=2 SV=1//9.49575e-102
OMO70269.1	44.23	1719.4	-5.28	4.82e-19	1.58e-16	-//-
OMO70273.1	43.62	151.08	-1.79	0.0068711	0.044123	sp|Q9LQV2|RDR1_ARATH RNA-dependent RNA polymerase 1 OS=Arabidopsis thaliana GN=RDR1 PE=2 SV=1//4.99202e-16
OMO70280.1	33.6	699.31	-4.38	0.0029576	0.022908	-//-
OMO70282.1	815.41	2170.83	-1.41	0.0058736	0.039349	sp|Q39128|KAT1_ARATH Potassium channel KAT1 OS=Arabidopsis thaliana GN=KAT1 PE=1 SV=2//0
OMO70286.1	110.44	447.82	-2.02	0.00014141	0.0018443	-//-
OMO70287.1	0.6	74.55	-6.97	3.13e-09	1.61e-07	-//-
OMO70298.1	101.25	1217.42	-3.59	4.72e-05	0.00071948	-//-
OMO70309.1	1753.4	17387.8	-3.31	8.71e-10	5.14e-08	sp|Q8LBM2|TIF5A_ARATH Protein TIFY 5A OS=Arabidopsis thaliana GN=TIFY5A PE=1 SV=1//5.34619e-25
OMO70335.1	68.83	2598.79	-5.24	0.00097117	0.0092106	-//-
OMO70343.1	883.45	8402.98	-3.25	8.1e-10	4.8e-08	sp|Q93V43|TCP2_ARATH Transcription factor TCP2 OS=Arabidopsis thaliana GN=TCP2 PE=2 SV=1//9.35287e-63
OMO70344.1	64.38	336.09	-2.38	1.75e-05	0.00031231	-//-
OMO70346.1	95.4	427.01	-2.16	0.00010188	0.0013846	sp|O49730|MRAY_ARATH Phospho-N-acetylmuramoyl-pentapeptide-transferase homolog OS=Arabidopsis thaliana GN=ATTRANS 11 PE=2 SV=3//3.77476e-31
OMO70353.1	14.54	2183.5	-7.23	5.58e-28	9.85e-25	-//-
OMO70356.1	3.46	47.67	-3.78	0.00064557	0.0065822	-//-
OMO70401.1	863.61	7385.09	-3.1	0.006252	0.041186	sp|Q09809|YAB9_SCHPO Uncharacterized membrane protein C2G11.09 OS=Schizosaccharomyces pombe (strain 972 / ATCC 24843) GN=SPAC2G11.09 PE=2 SV=2//3.61431e-32
OMO70418.1	390.05	1224.01	-1.65	0.0015317	0.013488	sp|O81865|P2A01_ARATH Protein PHLOEM PROTEIN 2-LIKE A1 OS=Arabidopsis thaliana GN=PP2A1 PE=2 SV=1//5.14434e-63
OMO70443.1	457.92	2707.08	-2.56	9.87e-07	2.56e-05	sp|C6L7U1|LIN1_LOTJA Putative E3 ubiquitin-protein ligase LIN-1 OS=Lotus japonicus GN=CERBERUS PE=2 SV=2//8.79526e-19
OMO70449.1	61.37	510.96	-3.06	5.59e-08	2.04e-06	-//-
OMO70463.1	0	10.44	#NAME?	0.0038018	0.027804	-//-
OMO70487.1	6.75	378.56	-5.81	3.29e-06	7.28e-05	sp|C0LGH2|Y1561_ARATH Probable LRR receptor-like serine/threonine-protein kinase At1g56130 OS=Arabidopsis thaliana GN=At1g56130 PE=1 SV=2//0
OMO70495.1	372.33	1539.02	-2.05	0.0018415	0.015615	sp|C0LGH3|Y5614_ARATH Probable LRR receptor-like serine/threonine-protein kinase At1g56140 OS=Arabidopsis thaliana GN=At1g56140 PE=1 SV=2//0
OMO70496.1	1626.68	4642.97	-1.51	0.0019192	0.016175	sp|C0LGH2|Y1561_ARATH Probable LRR receptor-like serine/threonine-protein kinase At1g56130 OS=Arabidopsis thaliana GN=At1g56130 PE=1 SV=2//0
OMO70497.1	763.89	1972.09	-1.37	0.0054002	0.036707	sp|C0LGH3|Y5614_ARATH Probable LRR receptor-like serine/threonine-protein kinase At1g56140 OS=Arabidopsis thaliana GN=At1g56140 PE=1 SV=2//0
OMO70499.1	52.31	971.43	-4.22	8.35e-05	0.0011676	sp|C0LGH2|Y1561_ARATH Probable LRR receptor-like serine/threonine-protein kinase At1g56130 OS=Arabidopsis thaliana GN=At1g56130 PE=1 SV=2//6.31031e-109
OMO70510.1	0	13.28	#NAME?	0.00083572	0.0081149	-//-
OMO70524.1	1150.12	4047.66	-1.82	0.00034963	0.0039377	-//-
OMO70566.1	4179.34	25606.3	-2.62	0.0028407	0.022178	sp|Q4R7Y5|DNJB6_MACFA DnaJ homolog subfamily B member 6 OS=Macaca fascicularis GN=DNAJB6 PE=2 SV=1//2.55552e-15
OMO70590.1	2661.27	10755.3	-2.01	0.0073842	0.046694	sp|Q9C9E3|TI11B_ARATH Protein TIFY 11B OS=Arabidopsis thaliana GN=TIFY11B PE=1 SV=1//4.39898e-39
OMO70668.1	201.33	791.13	-1.97	0.00014723	0.0019108	-//-
OMO70692.1	88.48	1408.91	-3.99	1.81e-07	5.79e-06	-//-
OMO70799.1	53.2	1081.01	-4.34	1.15e-11	1.02e-09	sp|Q43866|INV1_ARATH Beta-fructofuranosidase, insoluble isoenzyme CWINV1 OS=Arabidopsis thaliana GN=CWINV1 PE=1 SV=1//0
OMO70826.1	4.41	194.44	-5.46	1.27e-10	8.89e-09	sp|Q9LRJ9|CRR38_ARATH Cysteine-rich repeat secretory protein 38 OS=Arabidopsis thaliana GN=CRRSP38 PE=2 SV=1//1.04208e-85
OMO70840.1	458.83	8252.11	-4.17	2.1e-05	0.00036375	sp|Q8LGU1|AB8C_ARATH ABC transporter C family member 8 OS=Arabidopsis thaliana GN=ABCC8 PE=2 SV=3//5.17161e-12
OMO70884.1	13.8	93.77	-2.76	8.26e-05	0.0011571	-//-
OMO70913.1	11.85	1499.42	-6.98	2.73e-05	0.00045641	sp|Q8S3D2|BH087_ARATH Transcription factor bHLH87 OS=Arabidopsis thaliana GN=BHLH87 PE=2 SV=1//5.35309e-64
OMO70931.1	0	15.28	#NAME?	0.00043322	0.0047084	sp|Q40588|ASO_TOBAC L-ascorbate oxidase OS=Nicotiana tabacum GN=AAO PE=2 SV=1//5.34474e-36
OMO70946.1	16.85	224.06	-3.73	3.09e-09	1.59e-07	sp|Q94AA4|K6PF3_ARATH 6-phosphofructokinase 3 OS=Arabidopsis thaliana GN=PFK3 PE=1 SV=1//0
OMO71008.1	93.42	13350	-7.16	1.41e-10	9.73e-09	sp|Q8RY24|SPSA3_ARATH Probable sucrose-phosphate synthase 3 OS=Arabidopsis thaliana GN=SPS3 PE=2 SV=1//0
OMO71049.1	3.17	50.94	-4.01	8.85e-06	0.00017346	sp|Q9SVQ0|ERF62_ARATH Ethylene-responsive transcription factor ERF062 OS=Arabidopsis thaliana GN=ERF062 PE=2 SV=1//1.9957e-63
OMO71091.1	21.9	481.64	-4.46	1.87e-13	2.53e-11	sp|Q91VC0|DCTP1_RAT dCTP pyrophosphatase 1 OS=Rattus norvegicus GN=Dctpp1 PE=2 SV=1//3.71123e-39
OMO71247.1	15.29	1728.88	-6.82	3.69e-09	1.88e-07	sp|O22822|U74F2_ARATH UDP-glycosyltransferase 74F2 OS=Arabidopsis thaliana GN=UGT74F2 PE=1 SV=1//0
OMO71345.1	266.86	1099.19	-2.04	7.99e-05	0.0011251	-//-
OMO71393.1	910.33	4748.2	-2.38	0.00028946	0.0033635	sp|O22229|TRXB3_ARATH NADPH-dependent thioredoxin reductase 3 OS=Arabidopsis thaliana GN=NTRC PE=1 SV=2//0
OMO71403.1	36.43	413.66	-3.51	0.00045994	0.0049345	-//-
OMO71509.1	75.41	240.02	-1.67	0.0031315	0.023926	-//-
OMO71554.1	480.74	3476.85	-2.85	0.0017322	0.014917	sp|Q94KB7|MLO6_ARATH MLO-like protein 6 OS=Arabidopsis thaliana GN=MLO6 PE=2 SV=2//0
OMO71588.1	11.53	225.77	-4.29	2.98e-05	0.00049078	-//-
OMO71596.1	251.01	897.03	-1.84	0.00046059	0.0049395	sp|Q9SK03|RAP27_ARATH Ethylene-responsive transcription factor RAP2-7 OS=Arabidopsis thaliana GN=RAP2-7 PE=2 SV=2//1.43958e-89
OMO71636.1	345.43	1419.73	-2.04	0.00011855	0.0015812	sp|Q9SCY2|FKB13_ARATH Peptidyl-prolyl cis-trans isomerase FKBP13, chloroplastic OS=Arabidopsis thaliana GN=FKBP13 PE=1 SV=2//1.48251e-84
OMO71667.1	23.45	458.16	-4.29	1.15e-08	5.07e-07	sp|Q5C9L6|CNMT_THLFG (S)-coclaurine N-methyltransferase OS=Thalictrum flavum subsp. glaucum PE=1 SV=1//2.71474e-113
OMO71699.1	1167.94	3914.69	-1.74	0.00069122	0.006954	sp|Q8GS60|HCAR_ARATH 7-hydroxymethyl chlorophyll a reductase, chloroplastic OS=Arabidopsis thaliana GN=HCAR PE=1 SV=1//0
OMO71721.1	198.22	939.17	-2.24	3.4e-05	0.00054671	-//-
OMO71836.1	685.36	2290.19	-1.74	0.00061332	0.0063166	sp|Q8L844|PP413_ARATH Pentatricopeptide repeat-containing protein At5g42310, mitochondrial OS=Arabidopsis thaliana GN=At5g42310 PE=2 SV=1//4.34405e-11
OMO71842.1	30.15	443.23	-3.88	7.14e-09	3.32e-07	sp|B5WWZ9|FAO2_LOTJA Long-chain-alcohol oxidase FAO2 OS=Lotus japonicus GN=FAO2 PE=2 SV=1//0
OMO71895.1	161.52	2344.75	-3.86	6.74e-12	6.29e-10	-//-
OMO71937.1	0.84	373.62	-8.79	0.00084193	0.0081653	-//-
OMO71939.1	1.08	28.24	-4.7	0.00025835	0.0030592	-//-
OMO71950.1	185.36	1699.1	-3.2	3.65e-09	1.87e-07	sp|Q6AWW5|Y5262_ARATH Ankyrin repeat-containing protein At5g02620 OS=Arabidopsis thaliana GN=At5g02620 PE=1 SV=1//5.97738e-19
OMO71954.1	308.19	2693.87	-3.13	5.84e-09	2.77e-07	sp|Q8C8R3|ANK2_MOUSE Ankyrin-2 OS=Mus musculus GN=Ank2 PE=1 SV=2//9.06961e-06
OMO72008.1	1318.77	3626.21	-1.46	0.0031618	0.024102	-//-
OMO72129.1	3401.36	15172.4	-2.16	0.0063111	0.04149	sp|P93025|PHOT2_ARATH Phototropin-2 OS=Arabidopsis thaliana GN=PHOT2 PE=1 SV=2//0
OMO72144.1	758.7	4498.98	-2.57	0.00071342	0.0071366	sp|O05235|YUGF_BACSU Uncharacterized hydrolase YugF OS=Bacillus subtilis (strain 168) GN=yugF PE=3 SV=1//3.4068e-17
OMO72146.1	14.33	108.97	-2.93	2.07e-05	0.00036067	sp|P80728|MAVI_CUCPE Mavicyanin OS=Cucurbita pepo PE=1 SV=1//5.07106e-40
OMO72259.1	7.59	114.8	-3.92	1.39e-07	4.59e-06	-//-
OMO72401.1	1286.24	5559.63	-2.11	4.63e-05	0.00070665	sp|Q8RXG3|M2K5_ARATH Mitogen-activated protein kinase kinase 5 OS=Arabidopsis thaliana GN=MKK5 PE=1 SV=2//1.11378e-99
OMO72440.1	557.87	1582.6	-1.5	0.0034532	0.025825	sp|Q9LD95|SIGF_ARATH RNA polymerase sigma factor sigF, chloroplastic OS=Arabidopsis thaliana GN=SIGF PE=1 SV=1//1.2317e-163
OMO72474.1	364.89	1626.31	-2.16	0.0073261	0.046415	sp|Q9LVV5|TL15B_ARATH Thylakoid lumenal 15.0 kDa protein 2, chloroplastic OS=Arabidopsis thaliana GN=At5g52970 PE=1 SV=2//7.3916e-100
OMO72475.1	29.21	97.04	-1.73	0.0073874	0.046703	sp|P33079|A10A5_SOYBN Auxin-induced protein 10A5 OS=Glycine max PE=2 SV=1//3.21752e-10
OMO72477.1	221.44	2784.58	-3.65	5.64e-07	1.57e-05	sp|Q9SJL0|U86A1_ARATH UDP-glycosyltransferase 86A1 OS=Arabidopsis thaliana GN=UGT86A1 PE=2 SV=1//1.33573e-142
OMO72478.1	313.53	3978.42	-3.67	0.0001165	0.0015563	sp|Q9SJL0|U86A1_ARATH UDP-glycosyltransferase 86A1 OS=Arabidopsis thaliana GN=UGT86A1 PE=2 SV=1//0
OMO72506.1	57.79	835.83	-3.85	8.23e-06	0.00016348	-//-
OMO72567.1	1787.44	4672.5	-1.39	0.00448	0.031637	-//-
OMO72607.1	8217.69	20237	-1.3	0.0075672	0.04757	sp|Q93WK5|APRR7_ARATH Two-component response regulator-like APRR7 OS=Arabidopsis thaliana GN=APRR7 PE=2 SV=1//1.43535e-175
OMO72609.1	1718.75	14219.7	-3.05	1.31e-07	4.39e-06	sp|Q9ZUU2|AAED1_ARATH Thioredoxin-like protein AAED1, chloroplastic OS=Arabidopsis thaliana GN=At2g37240 PE=2 SV=2//1.05442e-96
OMO72611.1	1164.8	4366.86	-1.91	0.002407	0.019397	sp|Q8GYL7|PP361_ARATH Pentatricopeptide repeat-containing protein At5g02830, chloroplastic OS=Arabidopsis thaliana GN=At5g02830 PE=2 SV=3//0
OMO72616.1	720.29	4265.95	-2.57	1.08e-06	2.77e-05	sp|Q6R0H0|ASG4_ARATH Transcription factor ASG4 OS=Arabidopsis thaliana GN=ASG4 PE=2 SV=1//1.62108e-68
OMO72617.1	50.59	423.38	-3.07	3.46e-07	1.04e-05	-//-
OMO72662.1	477.84	2736.42	-2.52	4.9e-05	0.00074225	sp|P96554|Y319_MYXXA Uncharacterized membrane protein STKORF319 OS=Myxococcus xanthus PE=3 SV=1//2.35679e-39
OMO72673.1	55.12	381.24	-2.79	1.81e-06	4.33e-05	-//-
OMO72698.1	2.86	86.14	-4.91	0.0031736	0.024163	sp|Q9ZUS8|MAKR3_ARATH Probable membrane-associated kinase regulator 3 OS=Arabidopsis thaliana GN=MAKR3 PE=2 SV=1//5.38705e-21
OMO72728.1	1.35	49.55	-5.2	1e-05	0.00019315	sp|Q9SLD4|ZAT11_ARATH Zinc finger protein ZAT11 OS=Arabidopsis thaliana GN=ZAT11 PE=2 SV=1//9.05068e-51
OMO72741.1	0	9.15	#NAME?	0.0064937	0.042325	sp|Q9FNJ4|FDL32_ARATH Putative F-box/FBD/LRR-repeat protein At5g22670 OS=Arabidopsis thaliana GN=At5g22670 PE=4 SV=1//5.3079e-10
OMO72783.1	22.59	590.72	-4.71	2.68e-05	0.00044847	-//-
OMO72822.1	0	97.74	#NAME?	9.45e-08	3.28e-06	sp|B6VJS4|ROMT_VITVI Trans-resveratrol di-O-methyltransferase OS=Vitis vinifera GN=ROMT PE=1 SV=2//1.05606e-149
OMO72849.1	18001.2	69068.4	-1.94	0.00010226	0.0013862	sp|P17569|NIA_CUCMA Nitrate reductase [NADH] OS=Cucurbita maxima PE=2 SV=1//0
OMO72910.1	416.23	1802.17	-2.11	0.0021403	0.017618	-//-
OMO72925.1	118.52	3023.86	-4.67	2.41e-08	9.89e-07	-//-
OMO73104.1	9.26	1044.62	-6.82	5.81e-25	6.41e-22	sp|Q42578|PER53_ARATH Peroxidase 53 OS=Arabidopsis thaliana GN=PER53 PE=1 SV=1//5.76315e-113
OMO73121.1	435.75	1808.84	-2.05	7.32e-05	0.0010405	-//-
OMO73129.1	318.3	933.63	-1.55	0.0023018	0.018693	-//-
OMO73133.1	5.26	95.61	-4.18	1.29e-06	3.21e-05	sp|O48786|C734A_ARATH Cytochrome P450 734A1 OS=Arabidopsis thaliana GN=CYP734A1 PE=2 SV=1//6.48426e-90
OMO73141.1	16.53	63.97	-1.95	0.0063123	0.04149	sp|Q9ZUZ2|CAMK3_ARATH CDPK-related kinase 3 OS=Arabidopsis thaliana GN=CRK3 PE=1 SV=1//0
OMO73156.1	349.78	1707.03	-2.29	9.35e-06	0.0001811	sp|Q94AA9|XGD1_ARATH Xylogalacturonan beta-1,3-xylosyltransferase OS=Arabidopsis thaliana GN=XGD1 PE=1 SV=2//0
OMO73174.1	1170.86	5019.75	-2.1	3.83e-05	0.00060152	sp|Q3E9A0|ANTR6_ARATH Probable anion transporter 6, chloroplastic OS=Arabidopsis thaliana GN=ANTR6 PE=2 SV=1//0
OMO73229.1	2084.43	6445.2	-1.63	0.00099103	0.0093688	sp|Q9LF37|CLPB3_ARATH Chaperone protein ClpB3, chloroplastic OS=Arabidopsis thaliana GN=CLPB3 PE=1 SV=1//0
OMO73234.1	1071.15	8851.75	-3.05	0.00010184	0.0013846	-//-
OMO73249.1	681.15	1761	-1.37	0.005994	0.040014	sp|Q9SS44|TF2B2_ARATH Transcription initiation factor IIB-2 OS=Arabidopsis thaliana GN=TFIIB2 PE=2 SV=1//3.54948e-57
OMO73305.1	641.52	1584.42	-1.3	0.0072185	0.045909	sp|Q94F39|AFP3_ARATH Ninja-family protein AFP3 OS=Arabidopsis thaliana GN=AFP3 PE=1 SV=1//3.78636e-44
OMO73336.1	496.91	3641.8	-2.87	0.0013704	0.012327	sp|B0S1F7|DNAJ_FINM2 Chaperone protein DnaJ OS=Finegoldia magna (strain ATCC 29328) GN=dnaJ PE=3 SV=1//6.9082e-12
OMO73453.1	155.9	1843.44	-3.56	0.0079553	0.049504	sp|Q93Z38|TAR4_ARATH Tryptophan aminotransferase-related protein 4 OS=Arabidopsis thaliana GN=TAR4 PE=2 SV=2//0
OMO73551.1	193.77	1773.3	-3.19	1.5e-07	4.91e-06	sp|Q9LXA9|BH061_ARATH Transcription factor bHLH61 OS=Arabidopsis thaliana GN=BHLH61 PE=2 SV=1//1.96806e-10
OMO73557.1	15.56	77.24	-2.31	0.0056688	0.038228	-//-
OMO73710.1	49.35	205.15	-2.06	0.00042578	0.0046433	sp|P47787|THAS_PIG Thromboxane-A synthase OS=Sus scrofa GN=TBXAS1 PE=2 SV=1//9.39517e-51
OMO73800.1	16812.6	66285	-1.98	9.91e-05	0.0013505	sp|Q94B35|ISPH_ARATH 4-hydroxy-3-methylbut-2-enyl diphosphate reductase, chloroplastic OS=Arabidopsis thaliana GN=ISPH PE=2 SV=1//0
OMO73823.1	2939.19	11852.8	-2.01	0.0049725	0.034293	sp|Q8H0U5|TIC62_ARATH Protein TIC 62, chloroplastic OS=Arabidopsis thaliana GN=TIC62 PE=1 SV=1//4.06519e-06
OMO73835.1	14.27	452.88	-4.99	1.26e-05	0.00023657	sp|Q42400|AAP1_ARATH Amino acid permease 1 OS=Arabidopsis thaliana GN=AAP1 PE=1 SV=1//0
OMO73836.1	1115.8	5927.09	-2.41	0.0028408	0.022178	-//-
OMO73838.1	825.45	2167.63	-1.39	0.0060232	0.040168	sp|Q9SUG3|ITPK2_ARATH Inositol-tetrakisphosphate 1-kinase 2 OS=Arabidopsis thaliana GN=ITPK2 PE=2 SV=2//1.0244e-110
OMO73875.1	1.93	298.94	-7.28	0.00095264	0.0090739	sp|Q9LJN4|BXL5_ARATH Probable beta-D-xylosidase 5 OS=Arabidopsis thaliana GN=BXL5 PE=2 SV=2//4.70685e-28
OMO73876.1	0.54	56.29	-6.71	0.00019259	0.0023918	sp|Q8LAV5|REM20_ARATH B3 domain-containing protein REM20 OS=Arabidopsis thaliana GN=REM20 PE=2 SV=1//9.79837e-11
OMO73877.1	1250.74	6151.75	-2.3	3.3e-05	0.00053532	-//-
OMO73883.1	80.15	661.51	-3.05	1.89e-06	4.49e-05	-//-
OMO73884.1	1113.43	3086.38	-1.47	0.0027299	0.021507	sp|Q6P8C8|ARL8A_XENTR ADP-ribosylation factor-like protein 8A OS=Xenopus tropicalis GN=arl8a PE=2 SV=1//3.72353e-82
OMO73899.1	7577.79	32455	-2.1	3.97e-05	0.0006205	sp|Q9XJ35|CLPR1_ARATH ATP-dependent Clp protease proteolytic subunit-related protein 1, chloroplastic OS=Arabidopsis thaliana GN=CLPR1 PE=1 SV=1//7.04366e-148
OMO73941.1	547.71	1518.27	-1.47	0.003289	0.024821	sp|Q9LH39|PHSD_ARATH Probable polyamine transporter At3g19553 OS=Arabidopsis thaliana GN=At3g19553 PE=3 SV=1//0
OMO73950.1	5661.04	17502.4	-1.63	0.0013447	0.012136	-//-
OMO73965.1	9143.65	30460.4	-1.74	0.00064265	0.0065575	-//-
OMO73982.1	0	20.67	#NAME?	0.0014808	0.013127	sp|O22182|U84B1_ARATH UDP-glycosyltransferase 84B1 OS=Arabidopsis thaliana GN=UGT84B1 PE=2 SV=1//1.1219e-26
OMO73984.1	784.09	2806.44	-1.84	0.00038848	0.0042949	sp|Q9MB73|LGT_CITUN Limonoid UDP-glucosyltransferase OS=Citrus unshiu PE=2 SV=1//0
OMO74008.1	72.27	289.55	-2	0.00032116	0.0036606	-//-
OMO74009.1	1206.29	3505.84	-1.54	0.0028425	0.022185	sp|Q00874|DR100_ARATH DNA-damage-repair/toleration protein DRT100 OS=Arabidopsis thaliana GN=DRT100 PE=2 SV=2//1.86676e-21
OMO74012.1	1014.47	10221.9	-3.33	0.00071303	0.0071355	-//-
OMO74043.1	29.05	358.19	-3.62	0.001774	0.015193	sp|Q8W3M4|Y4744_ARATH Uncharacterized protein At4g06744 OS=Arabidopsis thaliana GN=At4g06744 PE=2 SV=1//3.31406e-134
OMO74045.1	671.49	1714.84	-1.35	0.0070054	0.044866	-//-
OMO74078.1	98.29	2586.05	-4.72	6.41e-08	2.31e-06	sp|Q9SZ06|EF109_ARATH Ethylene-responsive transcription factor ERF109 OS=Arabidopsis thaliana GN=ERF109 PE=1 SV=1//1.55085e-27
OMO74081.1	42.81	479.34	-3.49	3.14e-06	6.99e-05	sp|Q9LJK2|ABAH4_ARATH Abscisic acid 8&apos;-hydroxylase 4 OS=Arabidopsis thaliana GN=CYP707A4 PE=2 SV=2//0
OMO74102.1	413.67	1161.82	-1.49	0.0048543	0.033642	-//-
OMO74132.1	6367.59	48253.4	-2.92	3.56e-08	1.38e-06	sp|Q9LJL3|PREP1_ARATH Presequence protease 1, chloroplastic/mitochondrial OS=Arabidopsis thaliana GN=PREP1 PE=1 SV=2//0
OMO74170.1	5.61	79.81	-3.83	1.18e-06	2.96e-05	-//-
OMO74187.1	1039.92	3457.18	-1.73	0.00067177	0.0067969	sp|Q08747|UAF30_YEAST Upstream activation factor subunit UAF30 OS=Saccharomyces cerevisiae (strain ATCC 204508 / S288c) GN=UAF30 PE=1 SV=1//3.69236e-10
OMO74239.1	1230.59	3445.7	-1.49	0.0034631	0.025877	sp|Q54Z26|GLYC1_DICDI Serine hydroxymethyltransferase 1 OS=Dictyostelium discoideum GN=shmt1 PE=1 SV=1//0
OMO74246.1	21518.1	117023	-2.44	0.0003207	0.0036585	sp|Q9ZTS2|FER_CAPAN Ferredoxin, chloroplastic OS=Capsicum annuum GN=AP1 PE=1 SV=1//1.20653e-57
OMO74290.1	852.34	4976.94	-2.55	1.51e-05	0.00027489	sp|Q8GUH2|Y1015_ARATH Uncharacterized protein At1g01500 OS=Arabidopsis thaliana GN=At1g01500 PE=2 SV=1//5.79907e-46
OMO74311.1	529.27	2586.07	-2.29	1.3e-05	0.00024189	sp|Q9LN49|KCS4_ARATH 3-ketoacyl-CoA synthase 4 OS=Arabidopsis thaliana GN=KCS4 PE=2 SV=1//0
OMO74314.1	44.46	504.81	-3.51	0.00074257	0.0073643	sp|P0A573|Y2734_MYCBO Uncharacterized protein Mb2734 OS=Mycobacterium bovis (strain ATCC BAA-935 / AF2122/97) GN=Mb2734 PE=3 SV=1//9.4254e-12
OMO74343.1	1356.36	6458.97	-2.25	0.00014499	0.0018855	sp|Q8GY61|BH063_ARATH Transcription factor bHLH63 OS=Arabidopsis thaliana GN=BHLH63 PE=2 SV=1//3.03442e-59
OMO74368.1	144.13	1009.71	-2.81	6.35e-07	1.75e-05	-//-
OMO74371.1	382.05	1351.65	-1.82	0.0038156	0.027889	-//-
OMO74377.1	4.39	51.86	-3.56	4.2e-05	0.00064835	sp|O23530|SNC1_ARATH Protein SUPPRESSOR OF npr1-1, CONSTITUTIVE 1 OS=Arabidopsis thaliana GN=SNC1 PE=1 SV=3//1.16828e-10
OMO74381.1	3826.23	9590.71	-1.33	0.0072731	0.046168	sp|Q9FH57|GATA5_ARATH GATA transcription factor 5 OS=Arabidopsis thaliana GN=GATA5 PE=2 SV=1//3.82847e-51
OMO74387.1	399.19	1080.34	-1.44	0.0041106	0.029605	sp|P54454|YQEI_BACSU Probable RNA-binding protein YqeI OS=Bacillus subtilis (strain 168) GN=yqeI PE=4 SV=1//1.50436e-11
OMO74391.1	493.71	5143.69	-3.38	2.68e-09	1.41e-07	sp|P73467|Y1223_SYNY3 Epimerase family protein slr1223 OS=Synechocystis sp. (strain PCC 6803 / Kazusa) GN=slr1223 PE=3 SV=2//2.26164e-102
OMO74399.1	39215.4	384685	-3.29	5.78e-10	3.55e-08	sp|Q944G9|ALFC2_ARATH Probable fructose-bisphosphate aldolase 2, chloroplastic OS=Arabidopsis thaliana GN=FBA2 PE=1 SV=2//0
OMO74435.1	0	50.44	#NAME?	1.64e-08	6.98e-07	sp|P33080|AX10A_SOYBN Auxin-induced protein X10A OS=Glycine max PE=2 SV=1//2.4183e-27
OMO74454.1	126.18	5102.93	-5.34	5.98e-07	1.65e-05	sp|Q06611|PIP12_ARATH Aquaporin PIP1-2 OS=Arabidopsis thaliana GN=PIP1-2 PE=1 SV=1//1.53453e-21
OMO74464.1	497.44	1828.13	-1.88	0.0011366	0.01049	sp|Q3SWX0|NIPA2_BOVIN Magnesium transporter NIPA2 OS=Bos taurus GN=NIPA2 PE=2 SV=1//1.38758e-68
OMO74500.1	3022.63	10123.5	-1.74	0.0004587	0.0049232	sp|Q42564|APX3_ARATH L-ascorbate peroxidase 3, peroxisomal OS=Arabidopsis thaliana GN=APX3 PE=1 SV=1//3.069e-152
OMO74511.1	471.82	1709.64	-1.86	0.00024248	0.002909	sp|Q94F47|UBC28_ARATH Ubiquitin-conjugating enzyme E2 28 OS=Arabidopsis thaliana GN=UBC28 PE=2 SV=1//5.28952e-98
OMO74522.1	3192.99	25852.3	-3.02	7.85e-05	0.0011075	sp|P13443|DHGY_CUCSA Glycerate dehydrogenase OS=Cucumis sativus GN=HPR-A PE=2 SV=1//0
OMO74535.1	11.84	433.25	-5.19	1.41e-07	4.63e-06	sp|Q41001|BCP_PEA Blue copper protein OS=Pisum sativum PE=2 SV=1//1.31711e-19
OMO74536.1	4.95	54.22	-3.45	0.0065649	0.042674	sp|Q9ZVX2|AMS_ARATH Transcription factor ABORTED MICROSPORES OS=Arabidopsis thaliana GN=AMS PE=1 SV=2//1.64754e-131
OMO74550.1	1030.74	4987.7	-2.27	0.0035175	0.026188	sp|P26294|PDS_SYNE7 15-cis-phytoene desaturase OS=Synechococcus elongatus (strain PCC 7942) GN=pds PE=1 SV=1//2.05336e-10
OMO74562.1	14385.2	128974	-3.16	2.7e-05	0.00045131	sp|Q9LRR9|GLO1_ARATH Peroxisomal (S)-2-hydroxy-acid oxidase GLO1 OS=Arabidopsis thaliana GN=GLO1 PE=1 SV=1//0
OMO74568.1	4653.38	18920.1	-2.02	9.32e-05	0.0012812	-//-
OMO74572.1	815.88	5917.4	-2.86	7.84e-08	2.76e-06	sp|Q9C8M2|MSRB1_ARATH Peptide methionine sulfoxide reductase B1, chloroplastic OS=Arabidopsis thaliana GN=MSRB1 PE=1 SV=1//6.26877e-80
OMO74574.1	3836.86	20765.5	-2.44	0.0031004	0.023743	sp|P32980|ATPD_TOBAC ATP synthase delta chain, chloroplastic OS=Nicotiana tabacum GN=ATPD PE=2 SV=1//1.48607e-86
OMO74586.1	39.69	152.77	-1.94	0.0017608	0.015114	-//-
OMO74594.1	28.89	508.99	-4.14	2.09e-12	2.21e-10	sp|Q9M6E8|NCED1_PHAVU 9-cis-epoxycarotenoid dioxygenase NCED1, chloroplastic OS=Phaseolus vulgaris GN=NCED1 PE=2 SV=1//0
OMO74618.1	3716.39	14943.9	-2.01	8.92e-05	0.0012316	sp|Q9Y5Z4|HEBP2_HUMAN Heme-binding protein 2 OS=Homo sapiens GN=HEBP2 PE=1 SV=1//4.16519e-26
OMO74631.1	41.58	325.17	-2.97	0.00029623	0.0034296	sp|Q05047|C72A1_CATRO Secologanin synthase OS=Catharanthus roseus GN=CYP72A1 PE=2 SV=1//1.84055e-89
OMO74639.1	2.76	24.17	-3.13	0.0050312	0.034643	sp|F4KGN5|S40A2_ARATH Solute carrier family 40 member 2 OS=Arabidopsis thaliana GN=IREG2 PE=2 SV=1//0
OMO74640.1	1294.51	17620.1	-3.77	1.25e-11	1.1e-09	sp|Q8S948|SPS1_ARATH Solanesyl diphosphate synthase 1 OS=Arabidopsis thaliana GN=SPS1 PE=1 SV=1//0
OMO74641.1	681.73	2450.22	-1.85	0.00032085	0.0036586	sp|Q05047|C72A1_CATRO Secologanin synthase OS=Catharanthus roseus GN=CYP72A1 PE=2 SV=1//2.08813e-83
OMO74642.1	165.84	6886.74	-5.38	0.00010858	0.0014563	sp|Q05047|C72A1_CATRO Secologanin synthase OS=Catharanthus roseus GN=CYP72A1 PE=2 SV=1//5.87629e-46
OMO74661.1	544.87	2050.73	-1.91	0.00023906	0.0028771	sp|Q9LH79|SWET2_ARATH Bidirectional sugar transporter SWEET2 OS=Arabidopsis thaliana GN=SWEET2 PE=2 SV=1//5.30841e-09
OMO74692.1	5446.27	28595.7	-2.39	3.12e-06	6.97e-05	-//-
OMO74698.1	4.22	128.68	-4.93	0.00019015	0.0023693	sp|Q9LHE3|ASPG2_ARATH Protein ASPARTIC PROTEASE IN GUARD CELL 2 OS=Arabidopsis thaliana GN=ASPG2 PE=2 SV=1//5.07559e-54
OMO74700.1	129.84	409.2	-1.66	0.001653	0.014385	sp|Q38953|DHX8_ARATH Probable pre-mRNA-splicing factor ATP-dependent RNA helicase OS=Arabidopsis thaliana GN=At3g26560 PE=1 SV=2//1.96454e-17
OMO74702.1	21.57	2226.54	-6.69	1.01e-05	0.00019372	sp|C0LGN2|Y3148_ARATH Probable leucine-rich repeat receptor-like serine/threonine-protein kinase At3g14840 OS=Arabidopsis thaliana GN=LRR-RLK PE=1 SV=1//0
OMO74749.1	2.26	1023.6	-8.83	4.83e-14	7.35e-12	sp|Q8GW46|YAB5_ARATH Axial regulator YABBY 5 OS=Arabidopsis thaliana GN=YAB5 PE=2 SV=1//4.29579e-42
OMO74753.1	54.67	360.94	-2.72	0.0063914	0.041875	sp|P16273|PRPX_HORVU Pathogen-related protein OS=Hordeum vulgare PE=2 SV=2//5.94317e-73
OMO74838.1	224.77	667.12	-1.57	0.0030199	0.023242	sp|P51281|YCF45_PORPU Uncharacterized protein ycf45 OS=Porphyra purpurea GN=ycf45 PE=3 SV=1//7.9152e-140
OMO74858.1	1215.18	5702.14	-2.23	0.0078727	0.049068	sp|Q99385|VCX1_YEAST Vacuolar calcium ion transporter OS=Saccharomyces cerevisiae (strain ATCC 204508 / S288c) GN=VCX1 PE=1 SV=1//2.9363e-06
OMO74859.1	163.29	820.52	-2.33	7.02e-06	0.0001424	-//-
OMO74861.1	212.73	12957.8	-5.93	1.2e-15	2.26e-13	sp|Q8LPR5|TCP4_ARATH Transcription factor TCP4 OS=Arabidopsis thaliana GN=TCP4 PE=2 SV=1//9.54826e-106
OMO75006.1	593.96	1658.29	-1.48	0.0041806	0.030035	sp|Q8GY89|SRX_ARATH Sulfiredoxin, chloroplastic/mitochondrial OS=Arabidopsis thaliana GN=SRX PE=1 SV=1//1.44582e-53
OMO75192.1	753.56	4950.34	-2.72	2e-05	0.00035036	sp|Q93W20|NIFU2_ARATH NifU-like protein 2, chloroplastic OS=Arabidopsis thaliana GN=NIFU2 PE=1 SV=1//4.26399e-100
OMO75201.1	311.09	4051.27	-3.7	1.34e-11	1.16e-09	sp|Q93YR2|BASS1_ARATH Probable sodium/metabolite cotransporter BASS1, chloroplastic OS=Arabidopsis thaliana GN=BASS1 PE=2 SV=1//4.40596e-68
OMO75264.1	3.65	476.76	-7.03	3.83e-06	8.34e-05	sp|P90648|MHCKB_DICDI Myosin heavy chain kinase B OS=Dictyostelium discoideum GN=mhkB PE=2 SV=1//1.10623e-22
OMO75267.1	41.3	418.47	-3.34	0.0057568	0.038704	-//-
OMO75279.1	7796.14	20062.1	-1.36	0.00651	0.042411	-//-
OMO75288.1	159.85	416.85	-1.38	0.0072797	0.046198	-//-
OMO75330.1	4105.33	31816.7	-2.95	1.2e-06	3.02e-05	sp|P46488|MDHG_CUCSA Malate dehydrogenase, glyoxysomal OS=Cucumis sativus GN=MDHG PE=2 SV=1//0
OMO75355.1	1962.31	11909.1	-2.6	0.00036216	0.0040547	sp|Q9M0Z3|KEA3_ARATH K(+) efflux antiporter 3, chloroplastic OS=Arabidopsis thaliana GN=KEA3 PE=1 SV=2//0
OMO75356.1	213.43	1195.23	-2.49	0.0036144	0.026721	sp|Q15GI4|EGS1_OCIBA Eugenol synthase 1 OS=Ocimum basilicum GN=EGS1 PE=1 SV=1//1.84245e-146
OMO75448.1	3.47	33.51	-3.27	0.00076248	0.0075223	-//-
OMO75503.1	511.97	1637.89	-1.68	0.0028691	0.022359	sp|Q94C37|HDG2_ARATH Homeobox-leucine zipper protein HDG2 OS=Arabidopsis thaliana GN=HDG2 PE=2 SV=1//0
OMO75506.1	1026.32	4527.49	-2.14	2.94e-05	0.00048557	sp|Q8GXJ4|GLR34_ARATH Glutamate receptor 3.4 OS=Arabidopsis thaliana GN=GLR3.4 PE=2 SV=2//0
OMO75549.1	359.56	1199.63	-1.74	0.00069498	0.0069812	-//-
OMO75554.1	6.99	107.86	-3.95	5.81e-08	2.11e-06	sp|P0C2F6|RNHX1_ARATH Putative ribonuclease H protein At1g65750 OS=Arabidopsis thaliana GN=At1g65750 PE=3 SV=1//4.15923e-08
OMO75606.1	373.2	2393.65	-2.68	5.07e-07	1.43e-05	-//-
OMO75724.1	319.75	1143.85	-1.84	0.00028824	0.0033517	sp|P0C5E2|Y1839_ARATH Probable serine/threonine-protein kinase At1g18390 OS=Arabidopsis thaliana GN=At1g18390 PE=1 SV=2//1.17902e-22
OMO75844.1	20.89	282.88	-3.76	3.07e-06	6.86e-05	-//-
OMO75894.1	28.45	694.58	-4.61	1.73e-14	2.86e-12	sp|Q9SRK7|AZG1_ARATH Adenine/guanine permease AZG1 OS=Arabidopsis thaliana GN=AZG1 PE=2 SV=1//0
OMO75896.1	388.09	2491.07	-2.68	3.12e-07	9.46e-06	sp|Q9SRK5|LSF2_ARATH Phosphoglucan phosphatase LSF2, chloroplastic OS=Arabidopsis thaliana GN=LSF2 PE=2 SV=1//4.08888e-146
OMO75904.1	2733.7	6988.15	-1.35	0.0072467	0.046022	sp|Q07356|PDS_ARATH 15-cis-phytoene desaturase, chloroplastic/chromoplastic OS=Arabidopsis thaliana GN=PDS PE=1 SV=1//0
OMO75929.1	1344.76	7854.75	-2.55	0.0024054	0.019396	sp|P29344|RR1_SPIOL 30S ribosomal protein S1, chloroplastic OS=Spinacia oleracea GN=RPS1 PE=1 SV=1//6.95079e-22
OMO75931.1	171.89	607.12	-1.82	0.00084671	0.0082035	sp|Q9SA25|WAKLG_ARATH Wall-associated receptor kinase-like 8 OS=Arabidopsis thaliana GN=WAKL8 PE=2 SV=1//8.18913e-18
OMO76086.1	63.67	329.41	-2.37	2.63e-05	0.00044219	sp|Q9CAL2|CRK3_ARATH Cysteine-rich receptor-like protein kinase 3 OS=Arabidopsis thaliana GN=CRK3 PE=2 SV=1//8.74402e-102
OMO76146.1	249.64	3051.58	-3.61	4.88e-11	3.78e-09	-//-
OMO76157.1	241.15	660.53	-1.45	0.0048376	0.033569	sp|Q9LP56|WRK65_ARATH Probable WRKY transcription factor 65 OS=Arabidopsis thaliana GN=WRKY65 PE=2 SV=1//4.36356e-81
OMO76159.1	3190.02	10149.9	-1.67	0.00091025	0.0087298	-//-
OMO76162.1	2.43	43.54	-4.16	1.72e-05	0.00030693	-//-
OMO76172.1	968.64	2806.99	-1.54	0.0020828	0.01729	sp|Q9C7R6|PUB17_ARATH U-box domain-containing protein 17 OS=Arabidopsis thaliana GN=PUB17 PE=2 SV=1//1.89427e-08
OMO76223.1	191.12	1660.44	-3.12	1.1e-08	4.9e-07	sp|Q9LWM4|CIPK5_ORYSJ CBL-interacting protein kinase 5 OS=Oryza sativa subsp. japonica GN=CIPK5 PE=2 SV=1//5.63983e-50
OMO76256.1	73.94	500.74	-2.76	0.0001319	0.0017329	-//-
OMO76274.1	475.8	1603.5	-1.75	0.0045113	0.031816	sp|P53980|YNB1_YEAST Uncharacterized protein YNL011C OS=Saccharomyces cerevisiae (strain ATCC 204508 / S288c) GN=YNL011C PE=1 SV=1//3.30649e-63
OMO76294.1	8.34	461.27	-5.79	9.72e-07	2.52e-05	sp|O49523|DSEL_ARATH Phospholipase A1-IIgamma OS=Arabidopsis thaliana GN=DSEL PE=1 SV=1//2.76462e-107
OMO76298.1	80.63	538.42	-2.74	7.27e-06	0.00014653	sp|Q6NMR9|GDL84_ARATH GDSL esterase/lipase At5g45920 OS=Arabidopsis thaliana GN=At5g45920 PE=2 SV=1//1.71597e-98
OMO76352.1	53.49	269.69	-2.33	5.11e-05	0.00076723	sp|Q8LGN0|GLR27_ARATH Glutamate receptor 2.7 OS=Arabidopsis thaliana GN=GLR2.7 PE=2 SV=3//4.04773e-98
OMO76361.1	769.69	4459.84	-2.53	9.64e-07	2.5e-05	sp|Q9SGN6|NSL1_ARATH MACPF domain-containing protein NSL1 OS=Arabidopsis thaliana GN=NSL1 PE=1 SV=1//0
OMO76392.1	26.23	112.2	-2.1	0.0007683	0.0075606	sp|Q84TE9|DOF53_ARATH Dof zinc finger protein DOF5.3 OS=Arabidopsis thaliana GN=DOF5.3 PE=2 SV=1//1.44155e-28
OMO76394.1	202.86	3146.39	-3.96	5.57e-13	6.71e-11	sp|P93015|SPL3_ARATH Squamosa promoter-binding-like protein 3 OS=Arabidopsis thaliana GN=SPL3 PE=1 SV=2//2.64271e-41
OMO76434.1	110.23	2388.34	-4.44	0.0032527	0.024621	sp|O24371|LOX31_SOLTU Linoleate 13S-lipoxygenase 3-1, chloroplastic OS=Solanum tuberosum GN=LOX3.1 PE=1 SV=1//0
OMO76459.1	2878.31	20049.9	-2.8	6.19e-08	2.24e-06	sp|Q84WQ5|CBSX5_ARATH CBS domain-containing protein CBSX5 OS=Arabidopsis thaliana GN=CBSX5 PE=2 SV=2//1.34548e-98
OMO76540.1	78.03	2001.39	-4.68	1.63e-07	5.29e-06	sp|Q94BV7|NDB2_ARATH NAD(P)H dehydrogenase B2, mitochondrial OS=Arabidopsis thaliana GN=NDB2 PE=1 SV=1//0
OMO76545.1	245.91	802.36	-1.71	0.00097087	0.0092106	sp|Q8CFV9|RIFK_MOUSE Riboflavin kinase OS=Mus musculus GN=Rfk PE=2 SV=2//2.03291e-42
OMO76559.1	65.04	305.94	-2.23	6.11e-05	0.00089304	sp|Q9FLS0|FB253_ARATH F-box protein At5g07610 OS=Arabidopsis thaliana GN=At5g07610 PE=2 SV=1//1.09715e-10
OMO76627.1	1698.89	4310.79	-1.34	0.0065208	0.042456	-//-
OMO76683.1	1345.55	6349.62	-2.24	1.73e-05	0.00030897	sp|Q9FH37|ILR3_ARATH Transcription factor ILR3 OS=Arabidopsis thaliana GN=ILR3 PE=1 SV=1//4.54686e-84
OMO76700.1	2.84	96.39	-5.09	5.36e-10	3.33e-08	sp|Q9T0J1|CRK26_ARATH Cysteine-rich receptor-like protein kinase 26 OS=Arabidopsis thaliana GN=CRK26 PE=2 SV=1//1.68073e-18
OMO76703.1	1.74	68.95	-5.31	1.72e-05	0.00030693	sp|Q8S9L6|CRK29_ARATH Cysteine-rich receptor-like protein kinase 29 OS=Arabidopsis thaliana GN=CRK29 PE=2 SV=1//1.03517e-46
OMO76725.1	529.51	1417.17	-1.42	0.0050426	0.034694	sp|O49562|PDRP1_ARATH Pyruvate, phosphate dikinase regulatory protein 1, chloroplastic OS=Arabidopsis thaliana GN=RP1 PE=2 SV=1//5.06027e-165
OMO76726.1	11.59	584.22	-5.66	7.84e-13	9.07e-11	-//-
OMO76735.1	1.62	552.56	-8.42	1.75e-05	0.00031231	-//-
OMO76736.1	936.62	56635.9	-5.92	3e-06	6.74e-05	sp|Q94B38|GPT2_ARATH Glucose-6-phosphate/phosphate translocator 2, chloroplastic OS=Arabidopsis thaliana GN=GPT2 PE=2 SV=2//0
OMO76743.1	21.9	126.17	-2.53	0.00012257	0.001625	sp|Q8RWU4|ATML1_ARATH Homeobox-leucine zipper protein MERISTEM L1 OS=Arabidopsis thaliana GN=ATML1 PE=2 SV=1//0
OMO76765.1	7.93	469.82	-5.89	7.88e-19	2.45e-16	-//-
OMO76766.1	2742.88	11415.3	-2.06	0.0025135	0.020103	sp|Q9ZS97|AB8I_ARATH UPF0051 protein ABCI8, chloroplastic OS=Arabidopsis thaliana GN=ABCI8 PE=2 SV=1//0
OMO76814.1	6818.06	41414.4	-2.6	0.0039954	0.028933	sp|P29790|ATPG_TOBAC ATP synthase gamma chain, chloroplastic OS=Nicotiana tabacum GN=ATPC PE=1 SV=1//0
OMO76826.1	3363.78	9768.82	-1.54	0.0029894	0.023071	sp|P92980|APR3_ARATH 5&apos;-adenylylsulfate reductase 3, chloroplastic OS=Arabidopsis thaliana GN=APR3 PE=2 SV=2//0
OMO76835.1	2801.33	19715.9	-2.82	1.74e-05	0.00031051	sp|Q43846|SSY3_SOLTU Soluble starch synthase 3, chloroplastic/amyloplastic OS=Solanum tuberosum GN=SS3 PE=1 SV=1//0
OMO76839.1	609.65	7509.82	-3.62	3.57e-11	2.85e-09	sp|Q9C519|WRKY6_ARATH WRKY transcription factor 6 OS=Arabidopsis thaliana GN=WRKY6 PE=1 SV=1//3.13975e-145
OMO76862.1	1.95	19.72	-3.34	0.0057059	0.03842	-//-
OMO76871.1	420.62	1441.89	-1.78	0.00070267	0.007045	sp|Q56X52|AOX4_ARATH Ubiquinol oxidase 4, chloroplastic/chromoplastic OS=Arabidopsis thaliana GN=AOX4 PE=1 SV=2//2.20334e-164
OMO76884.1	7378.23	51154.1	-2.79	1.42e-07	4.67e-06	sp|Q9ZWQ8|PAP_CITUN Plastid-lipid-associated protein, chloroplastic OS=Citrus unshiu GN=PAP PE=2 SV=1//1.7689e-160
OMO76920.1	820.69	3083.22	-1.91	0.00027083	0.0031871	sp|Q9M0M5|SCL13_ARATH Scarecrow-like protein 13 OS=Arabidopsis thaliana GN=SCL13 PE=2 SV=2//0
OMO76945.1	150.48	1163.28	-2.95	3.28e-08	1.28e-06	sp|Q9SV07|ASAT1_ARATH Acyl-CoA--sterol O-acyltransferase 1 OS=Arabidopsis thaliana GN=ASAT1 PE=1 SV=1//1.05773e-57
OMO76954.1	83.36	260.9	-1.65	0.0037968	0.027775	sp|Q9ATB4|TAD2B_ARATH Transcriptional adapter ADA2b OS=Arabidopsis thaliana GN=ADA2B PE=1 SV=1//0
OMO76963.1	72.67	453.92	-2.64	0.00075117	0.0074328	sp|Q9FGJ4|ACPM3_ARATH Acyl carrier protein 3, mitochondrial OS=Arabidopsis thaliana GN=MTACP2 PE=2 SV=1//4.12541e-30
OMO76970.1	1557.69	5278.49	-1.76	0.00046493	0.004976	sp|Q8GWE0|PP314_ARATH Pentatricopeptide repeat-containing protein At4g16390, chloroplastic OS=Arabidopsis thaliana GN=P67 PE=1 SV=3//0
OMO76976.1	0.54	23.34	-5.44	0.00015173	0.0019558	-//-
OMO76983.1	1.41	19.55	-3.79	0.0028725	0.022373	-//-
OMO77001.1	91.66	2235.88	-4.61	0.00016191	0.0020639	sp|Q94A08|RFS2_ARATH Probable galactinol--sucrose galactosyltransferase 2 OS=Arabidopsis thaliana GN=RFS2 PE=2 SV=2//3.94873e-48
OMO77200.1	642.08	3795.59	-2.56	9.95e-07	2.57e-05	sp|Q42581|KPRS1_ARATH Ribose-phosphate pyrophosphokinase 1, chloroplastic OS=Arabidopsis thaliana GN=PRS1 PE=2 SV=2//0
OMO77202.1	4507.3	22981.7	-2.35	3.41e-06	7.52e-05	sp|Q9FUR2|IP5P2_ARATH Type I inositol 1,4,5-trisphosphate 5-phosphatase 2 OS=Arabidopsis thaliana GN=IP5P2 PE=1 SV=2//0
OMO77231.1	368.78	3790.37	-3.36	3.36e-05	0.00054187	-//-
OMO77233.1	1370.89	4784.86	-1.8	0.00031016	0.0035582	sp|Q9LQK7|AB7I_ARATH Protein ABCI7, chloroplastic OS=Arabidopsis thaliana GN=ABCI7 PE=1 SV=1//0
OMO77252.1	92.25	1137.49	-3.62	9.49e-11	6.85e-09	-//-
OMO77262.1	19.09	2110.36	-6.79	8.97e-26	1.03e-22	sp|O49696|ALMTC_ARATH Aluminum-activated malate transporter 12 OS=Arabidopsis thaliana GN=ALMT12 PE=2 SV=1//0
OMO77272.1	153.34	504.84	-1.72	0.0015838	0.013873	-//-
OMO77293.1	2659.51	22490.1	-3.08	4.71e-09	2.3e-07	sp|Q93XM7|MCAT_ARATH Mitochondrial carnitine/acylcarnitine carrier-like protein OS=Arabidopsis thaliana GN=BOU PE=1 SV=1//7.92134e-168
OMO77297.1	4961.45	15124.4	-1.61	0.0017781	0.015209	sp|O49687|BH004_ARATH Transcription factor MYC4 OS=Arabidopsis thaliana GN=BHLH4 PE=2 SV=1//2.88804e-60
OMO77338.1	460.03	1957.29	-2.09	3.61e-05	0.00057386	sp|Q84Y01|ITPK1_MAIZE Inositol-tetrakisphosphate 1-kinase 1 OS=Zea mays GN=ITPK1 PE=2 SV=1//8.41079e-133
OMO77358.1	2262.67	6608.31	-1.55	0.0024422	0.019628	sp|Q94KU5|PAP3_BRACM Plastid lipid-associated protein 3, chloroplastic OS=Brassica campestris GN=PAP3 PE=2 SV=1//3.53574e-117
OMO77378.1	916.66	3582.32	-1.97	0.00050364	0.0053279	sp|Q39639|PLSB_CUCSA Glycerol-3-phosphate acyltransferase, chloroplastic OS=Cucumis sativus PE=2 SV=1//0
OMO77382.1	1152.96	7847.33	-2.77	1.36e-07	4.51e-06	sp|Q9FVR6|Y1222_ARATH Uncharacterized protein At1g32220, chloroplastic OS=Arabidopsis thaliana GN=At1g32220 PE=1 SV=1//2.21185e-135
OMO77406.1	11.29	49.83	-2.14	0.0068375	0.044003	sp|Q9FGS8|C2GR2_ARATH C2 and GRAM domain-containing protein At5g50170 OS=Arabidopsis thaliana GN=At5g50170 PE=2 SV=1//0
OMO77525.1	497.69	6747.59	-3.76	1.05e-07	3.59e-06	sp|Q8W485|Y5010_ARATH Uncharacterized protein At5g50100, mitochondrial OS=Arabidopsis thaliana GN=At5g50100 PE=1 SV=1//1.57873e-73
OMO77603.1	115.33	589.7	-2.35	1.23e-05	0.00023111	sp|Q9M2A1|PP263_ARATH Pentatricopeptide repeat-containing protein At3g42630 OS=Arabidopsis thaliana GN=At3g42630 PE=2 SV=2//4.25573e-124
OMO77657.1	1554.47	4538.41	-1.55	0.0022368	0.018287	sp|Q9SV13|SUT31_ARATH Sulfate transporter 3.1 OS=Arabidopsis thaliana GN=SULTR3;1 PE=2 SV=1//0
OMO77666.1	13.75	2168.23	-7.3	5.39e-20	2.01e-17	sp|Q94LX1|CLH1_CITUN Chlorophyllase-1, chloroplastic OS=Citrus unshiu PE=2 SV=1//1.54247e-67
OMO77710.1	890.03	22418.9	-4.65	0.0025333	0.020237	sp|Q9LYA9|CP41A_ARATH Chloroplast stem-loop binding protein of 41 kDa a, chloroplastic OS=Arabidopsis thaliana GN=CSP41A PE=1 SV=1//0
OMO77730.1	17.68	91.6	-2.37	0.0037952	0.027772	sp|P13917|7SB1_SOYBN Basic 7S globulin OS=Glycine max GN=BG PE=1 SV=2//4.47181e-80
OMO77776.1	421.5	2136.08	-2.34	0.0011091	0.010291	-//-
OMO77781.1	17.76	103.49	-2.54	0.0072271	0.04593	-//-
OMO77785.1	114.01	489.95	-2.1	9.42e-05	0.0012907	-//-
OMO77789.1	3297.98	39483.9	-3.58	2.71e-09	1.42e-07	-//-
OMO77808.1	336.79	1134.45	-1.75	0.0006476	0.0065939	sp|Q8L9T7|AHP5_ARATH Histidine-containing phosphotransfer protein 5 OS=Arabidopsis thaliana GN=AHP5 PE=1 SV=2//2.50468e-39
OMO77812.1	2069.5	7196.01	-1.8	0.00030273	0.0034971	sp|P93051|ERDL7_ARATH Sugar transporter ERD6-like 7 OS=Arabidopsis thaliana GN=At2g48020 PE=2 SV=2//1.34183e-22
OMO77823.1	3.09	153.26	-5.63	4.27e-13	5.24e-11	-//-
OMO77849.1	119.64	610.44	-2.35	0.0059376	0.039698	sp|Q9FVQ0|YUC10_ARATH Flavin-containing monooxygenase YUCCA10 OS=Arabidopsis thaliana GN=YUC10 PE=2 SV=1//3.89216e-141
OMO77856.1	2.79	33.43	-3.58	0.00088564	0.0085246	-//-
OMO77861.1	104.71	749.54	-2.84	0.0066561	0.043129	-//-
OMO77900.1	150.54	517.69	-1.78	0.0061011	0.040524	-//-
OMO77954.1	417.27	4755.31	-3.51	7.37e-06	0.00014817	-//-
OMO77961.1	40.16	337.59	-3.07	1.6e-07	5.2e-06	sp|P07519|CBP1_HORVU Serine carboxypeptidase 1 OS=Hordeum vulgare GN=CBP1 PE=1 SV=4//0
OMO78040.1	3.63	446.89	-6.94	4.46e-22	2.32e-19	sp|Q9SZN7|HIP26_ARATH Heavy metal-associated isoprenylated plant protein 26 OS=Arabidopsis thaliana GN=HIPP26 PE=1 SV=1//4.1758e-22
OMO78078.1	802.92	7236.63	-3.17	3e-09	1.55e-07	sp|Q8LD49|TRXX_ARATH Thioredoxin X, chloroplastic OS=Arabidopsis thaliana GN=ATHX PE=2 SV=2//1.76781e-63
OMO78140.1	624.08	6480.42	-3.38	2.69e-10	1.75e-08	sp|Q6DHN0|TMM53_DANRE Transmembrane protein 53 OS=Danio rerio GN=tmem53 PE=2 SV=1//3.21119e-19
OMO78151.1	57.22	293.08	-2.36	2.7e-05	0.00045141	sp|P0C7P8|LHWL1_ARATH Transcription factor EMB1444 OS=Arabidopsis thaliana GN=EMB1444 PE=2 SV=1//2.89006e-17
OMO78204.1	535.9	1583.74	-1.56	0.0022563	0.018407	sp|Q74E53|RLMN_GEOSL Dual-specificity RNA methyltransferase RlmN OS=Geobacter sulfurreducens (strain ATCC 51573 / DSM 12127 / PCA) GN=rlmN PE=3 SV=1//1.67163e-84
OMO78239.1	2766.87	31167.3	-3.49	9.21e-11	6.7e-09	sp|Q9ZUC1|QORL_ARATH Quinone oxidoreductase-like protein At1g23740, chloroplastic OS=Arabidopsis thaliana GN=At1g23740 PE=1 SV=2//4.31308e-177
OMO78244.1	82.77	543.65	-2.72	1.08e-06	2.76e-05	sp|Q94AJ5|PGLR5_ARATH Probable polygalacturonase At1g80170 OS=Arabidopsis thaliana GN=At1g80170 PE=1 SV=1//1.7969e-113
OMO78249.1	38.21	29341.5	-9.58	1.93e-42	2.56e-38	sp|Q9XGN4|GOLS1_AJURE Galactinol synthase 1 OS=Ajuga reptans GN=GOLS1 PE=1 SV=1//0
OMO78260.1	621.69	3410.21	-2.46	2.01e-06	4.77e-05	-//-
OMO78314.1	1692.58	8538.82	-2.33	0.0016123	0.014095	sp|Q9S7E9|GGT2_ARATH Glutamate--glyoxylate aminotransferase 2 OS=Arabidopsis thaliana GN=GGAT2 PE=1 SV=1//0
OMO78320.1	6260.46	47321.7	-2.92	0.0020336	0.016993	sp|Q9S7E9|GGT2_ARATH Glutamate--glyoxylate aminotransferase 2 OS=Arabidopsis thaliana GN=GGAT2 PE=1 SV=1//0
OMO78323.1	734.2	1967.96	-1.42	0.0048385	0.033569	-//-
OMO78329.1	626.2	4962.69	-2.99	1.29e-08	5.63e-07	sp|Q9LYT3|TT12_ARATH Protein TRANSPARENT TESTA 12 OS=Arabidopsis thaliana GN=TT12 PE=2 SV=1//9.72408e-53
OMO78336.1	258.17	2146.44	-3.06	7.45e-09	3.45e-07	-//-
OMO78352.1	2050.2	14158.3	-2.79	0.00014842	0.0019197	sp|Q38954|PHT21_ARATH Inorganic phosphate transporter 2-1, chloroplastic OS=Arabidopsis thaliana GN=PHT2-1 PE=1 SV=1//0
OMO78359.1	16.6	271.46	-4.03	9.08e-11	6.62e-09	sp|Q9FFY6|ELCL_ARATH Protein ELC-like OS=Arabidopsis thaliana GN=ELCL PE=1 SV=1//2.21946e-37
OMO78365.1	8.93	72.18	-3.02	0.00038472	0.0042604	-//-
OMO78388.1	8.19	47.5	-2.54	0.001858	0.015719	sp|F4HW02|GAT1_ARATH GABA transporter 1 OS=Arabidopsis thaliana GN=GAT1 PE=1 SV=1//6.46708e-65
OMO78398.1	1674.75	5802.04	-1.79	0.0017929	0.015305	sp|P80461|GSHRP_TOBAC Glutathione reductase, chloroplastic (Fragment) OS=Nicotiana tabacum GN=GOR PE=1 SV=1//0
OMO78432.1	0	35.43	#NAME?	6.58e-08	2.36e-06	-//-
OMO78434.1	1388.61	4043.57	-1.54	0.0027786	0.021841	sp|O23487|BH003_ARATH Transcription factor bHLH3 OS=Arabidopsis thaliana GN=BHLH3 PE=2 SV=1//7.20797e-176
OMO78438.1	5.95	1530.24	-8.01	3.25e-07	9.8e-06	sp|P19873|ITH5_CUCMA Inhibitor of trypsin and hageman factor OS=Cucurbita maxima PE=1 SV=1//5.14378e-11
OMO78460.1	100.11	611.84	-2.61	8.66e-06	0.00017042	sp|P24397|HY6H_HYONI Hyoscyamine 6-dioxygenase OS=Hyoscyamus niger GN=H6H PE=1 SV=1//2.70111e-77
OMO78482.1	148.37	1657.7	-3.48	0.001082	0.010064	sp|Q9LTV6|DECR2_ARATH Peroxisomal 2,4-dienoyl-CoA reductase OS=Arabidopsis thaliana GN=At3g12800 PE=2 SV=1//6.7965e-147
OMO78488.1	1.19	104.28	-6.45	0.0003576	0.0040086	sp|Q9C8Y3|RGL1_ARATH DELLA protein RGL1 OS=Arabidopsis thaliana GN=RGL1 PE=1 SV=1//5.85553e-78
OMO78496.1	2231.48	10099	-2.18	2.49e-05	0.0004226	sp|Q3ECH2|Y1670_ARATH Probable receptor-like protein kinase At1g67000 OS=Arabidopsis thaliana GN=At1g67000 PE=2 SV=2//3.76407e-81
OMO78526.1	524.64	1433.53	-1.45	0.0042581	0.030462	sp|P73548|CDSA_SYNY3 Phosphatidate cytidylyltransferase OS=Synechocystis sp. (strain PCC 6803 / Kazusa) GN=cdsA PE=3 SV=1//9.46627e-49
OMO78529.1	582.39	1555.98	-1.42	0.0050447	0.0347	-//-
OMO78538.1	1200.64	3750.23	-1.64	0.00084952	0.0082218	sp|O81316|SCL6_ARATH Scarecrow-like protein 6 OS=Arabidopsis thaliana GN=SCL6 PE=1 SV=1//5.95262e-07
OMO78542.1	9.28	665.39	-6.16	2.22e-07	6.94e-06	sp|O22152|YAB1_ARATH Axial regulator YABBY 1 OS=Arabidopsis thaliana GN=YAB1 PE=1 SV=1//1.21921e-95
OMO78550.1	182.98	3435.23	-4.23	0.0011151	0.010331	-//-
OMO78566.1	20438.6	73095.5	-1.84	0.0045773	0.032187	sp|Q43848|TKTC_SOLTU Transketolase, chloroplastic OS=Solanum tuberosum PE=2 SV=1//0
OMO78587.1	57.52	257.2	-2.16	0.00019624	0.0024268	-//-
OMO78596.1	492.94	2564.9	-2.38	6.16e-06	0.00012695	sp|Q8RZB5|CML10_ORYSJ Probable calcium-binding protein CML10 OS=Oryza sativa subsp. japonica GN=CML10 PE=2 SV=1//5.51887e-21
OMO78618.1	17.7	415.84	-4.55	1.86e-13	2.52e-11	-//-
OMO78666.1	70.59	219.78	-1.64	0.0043627	0.031024	sp|Q9SN28|ATL7_ARATH RING-H2 finger protein ATL7 OS=Arabidopsis thaliana GN=ATL7 PE=2 SV=1//2.39371e-18
OMO78671.1	4988.16	14164.7	-1.51	0.0026518	0.021017	sp|Q9LQ73|PX11C_ARATH Peroxisomal membrane protein 11C OS=Arabidopsis thaliana GN=PEX11C PE=1 SV=1//1.5615e-149
OMO78683.1	458.79	5566.98	-3.6	3.09e-11	2.48e-09	sp|O64645|SOC1_ARATH MADS-box protein SOC1 OS=Arabidopsis thaliana GN=SOC1 PE=1 SV=1//1.19266e-84
OMO78690.1	143.9	396.46	-1.46	0.0066799	0.043218	-//-
OMO78696.1	85.51	1596.97	-4.22	0.0011821	0.010857	sp|Q93ZQ5|SPXM3_ARATH SPX domain-containing membrane protein At4g22990 OS=Arabidopsis thaliana GN=At4g22990 PE=2 SV=2//0
OMO78700.1	4.39	492.27	-6.81	4.89e-07	1.39e-05	sp|Q29Q28|UTR2_ARATH UDP-galactose/UDP-glucose transporter 2 OS=Arabidopsis thaliana GN=UTR2 PE=2 SV=1//0
OMO78703.1	95.05	294.06	-1.63	0.0038629	0.028157	sp|Q9LSS3|SEN22_ARATH tRNA-splicing endonuclease subunit Sen2-2 OS=Arabidopsis thaliana GN=SEN2 PE=2 SV=1//6.82476e-98
OMO78735.1	5.31	98.38	-4.21	0.00041163	0.0045093	sp|B0X1Q4|RUMI_CULQU O-glucosyltransferase rumi homolog OS=Culex quinquefasciatus GN=CPIJ013394 PE=3 SV=1//1.04161e-25
OMO78739.1	11.79	1168.63	-6.63	3.81e-24	3.06e-21	sp|Q6H5X0|RIP2_ORYSJ Putative ripening-related protein 2 OS=Oryza sativa subsp. japonica GN=Os02g0637000 PE=3 SV=1//2.63723e-58
OMO78757.1	629.45	5614.83	-3.16	4.53e-09	2.23e-07	sp|Q1KLZ1|CAS2_MALDO L-3-cyanoalanine synthase 2, mitochondrial OS=Malus domestica GN=CAS2 PE=1 SV=1//5.23427e-15
OMO78778.1	136.39	547.27	-2	0.00014996	0.0019349	-//-
OMO78807.1	214.32	970.96	-2.18	7.03e-05	0.0010033	sp|Q948Z4|SNAK1_SOLTU Snakin-1 OS=Solanum tuberosum GN=SN1 PE=1 SV=1//2.9393e-22
OMO78813.1	21.66	277.3	-3.68	0.00020862	0.0025607	sp|P92949|FRO2_ARATH Ferric reduction oxidase 2 OS=Arabidopsis thaliana GN=FRO2 PE=1 SV=2//0
OMO78833.1	4892.32	23799	-2.28	9.7e-06	0.00018744	sp|Q9FDW1|MYB44_ARATH Transcription factor MYB44 OS=Arabidopsis thaliana GN=MYB44 PE=2 SV=1//2.93047e-68
OMO78835.1	0	13.7	#NAME?	0.00084215	0.0081653	sp|P17801|KPRO_MAIZE Putative receptor protein kinase ZmPK1 OS=Zea mays GN=PK1 PE=2 SV=2//2.87903e-106
OMO78869.1	146.26	4041.11	-4.79	8.85e-17	2e-14	sp|P0C7P8|LHWL1_ARATH Transcription factor EMB1444 OS=Arabidopsis thaliana GN=EMB1444 PE=2 SV=1//5.32015e-18
OMO78885.1	39.11	125.51	-1.68	0.0068452	0.044021	sp|Q1E2D2|SSH4_COCIM Protein SSH4 OS=Coccidioides immitis (strain RS) GN=SSH4 PE=3 SV=1//3.16709e-06
OMO78911.1	804.74	4397.33	-2.45	0.00016543	0.0021018	sp|O65351|SUBL_ARATH Subtilisin-like protease OS=Arabidopsis thaliana GN=ARA12 PE=1 SV=1//1.77819e-176
OMO78944.1	1435.67	9811.17	-2.77	0.0043233	0.030826	sp|Q9LJK2|ABAH4_ARATH Abscisic acid 8&apos;-hydroxylase 4 OS=Arabidopsis thaliana GN=CYP707A4 PE=2 SV=2//0
OMO78978.1	256.68	3883.18	-3.92	2.85e-12	2.9e-10	sp|Q9FMZ0|BKI1_ARATH BRI1 kinase inhibitor 1 OS=Arabidopsis thaliana GN=BKI1 PE=1 SV=1//4.63093e-15
OMO79012.1	287.4	1269.35	-2.14	4.12e-05	0.00063867	-//-
OMO79032.1	8.98	119.96	-3.74	0.0030201	0.023242	sp|Q9AST3|SBH2_ARATH Sphinganine C(4)-monooxygenase 2 OS=Arabidopsis thaliana GN=SBH2 PE=1 SV=1//5.51097e-93
OMO79033.1	49.59	686.21	-3.79	5.17e-06	0.00010909	sp|Q9AST3|SBH2_ARATH Sphinganine C(4)-monooxygenase 2 OS=Arabidopsis thaliana GN=SBH2 PE=1 SV=1//7.01403e-62
OMO79042.1	31.44	155.95	-2.31	0.0014496	0.012907	sp|Q9SEZ1|HB29_ARATH Transcription factor HB29 OS=Arabidopsis thaliana GN=HB29 PE=1 SV=1//3.92633e-56
OMO79096.1	610.24	2466.59	-2.02	7.67e-05	0.0010859	sp|Q9LR47|IP5P3_ARATH Type I inositol 1,4,5-trisphosphate 5-phosphatase CVP2 OS=Arabidopsis thaliana GN=CVP2 PE=1 SV=2//6.81945e-18
OMO79123.1	3.56	559.25	-7.29	3.42e-05	0.00054939	sp|Q39214|RPM1_ARATH Disease resistance protein RPM1 OS=Arabidopsis thaliana GN=RPM1 PE=1 SV=1//1.23291e-96
OMO79125.1	48.69	278.05	-2.51	2.26e-05	0.00038804	sp|P50699|TLPH_ARATH Thaumatin-like protein OS=Arabidopsis thaliana GN=At1g18250 PE=2 SV=2//1.16856e-70
OMO79170.1	799.52	2179.36	-1.45	0.004306	0.030728	sp|Q9VR59|VIP1_DROME Inositol hexakisphosphate and diphosphoinositol-pentakisphosphate kinase OS=Drosophila melanogaster GN=l(1)G0196 PE=1 SV=2//3.57769e-137
OMO79274.1	35.46	283.66	-3	7.68e-07	2.05e-05	sp|P81392|MYB06_ANTMA Myb-related protein 306 OS=Antirrhinum majus GN=MYB306 PE=2 SV=1//3.79676e-09
OMO79279.1	2267.91	7057.55	-1.64	0.00085352	0.0082544	sp|Q9SB61|Y4466_ARATH ZF-HD homeobox protein At4g24660 OS=Arabidopsis thaliana GN=At4g24660 PE=1 SV=1//2.51116e-12
OMO79281.1	3.74	231.02	-5.95	6.8e-05	0.0009793	sp|Q6Z2T3|NIP21_ORYSJ Aquaporin NIP2-1 OS=Oryza sativa subsp. japonica GN=NIP2-1 PE=1 SV=1//2.56016e-67
OMO79289.1	1.68	130.08	-6.28	4.44e-07	1.28e-05	sp|Q6Z2T3|NIP21_ORYSJ Aquaporin NIP2-1 OS=Oryza sativa subsp. japonica GN=NIP2-1 PE=1 SV=1//2.29282e-36
OMO79297.1	1990.93	5905.66	-1.57	0.0021311	0.017566	sp|Q9MAC8|SSY2_ARATH Starch synthase 2, chloroplastic/amyloplastic OS=Arabidopsis thaliana GN=SS2 PE=2 SV=1//0
OMO79311.1	15.79	588.32	-5.22	1.77e-05	0.00031385	-//-
OMO79313.1	1369.87	6314.59	-2.2	0.00032048	0.0036585	sp|Q8LFV3|DOF33_ARATH Dof zinc finger protein DOF3.3 OS=Arabidopsis thaliana GN=DOF3.3 PE=1 SV=2//1.77264e-105
OMO79349.1	1.08	17.66	-4.03	0.0034774	0.025948	-//-
OMO79361.1	242.66	847.99	-1.81	0.005021	0.034581	-//-
OMO79363.1	1325.32	4801.97	-1.86	0.00018859	0.0023542	sp|Q9XI90|WRKY4_ARATH Probable WRKY transcription factor 4 OS=Arabidopsis thaliana GN=WRKY4 PE=1 SV=2//7.40238e-113
OMO79446.1	152.32	442.25	-1.54	0.0038289	0.027948	sp|Q9FPR3|EDR1_ARATH Serine/threonine-protein kinase EDR1 OS=Arabidopsis thaliana GN=EDR1 PE=1 SV=1//1.41577e-95
OMO79471.1	2373.3	6658.93	-1.49	0.0034339	0.025717	sp|Q9C8S9|RH48_ARATH Probable DEAD-box ATP-dependent RNA helicase 48 OS=Arabidopsis thaliana GN=RH48 PE=3 SV=1//0
OMO79517.1	823.84	4130.43	-2.33	0.0045937	0.032268	sp|Q9FMS5|MS1_ARATH PHD finger protein MALE STERILITY 1 OS=Arabidopsis thaliana GN=MS1 PE=1 SV=1//2.28636e-82
OMO79544.1	89.07	1444.64	-4.02	9.83e-13	1.11e-10	-//-
OMO79576.1	385.98	9788.78	-4.66	1.4e-16	3.09e-14	sp|Q38897|BEL1_ARATH Homeobox protein BEL1 homolog OS=Arabidopsis thaliana GN=BEL1 PE=1 SV=2//1.73744e-31
OMO79587.1	3.02	64.77	-4.42	8.95e-05	0.0012352	sp|Q9SUS1|WRK29_ARATH Probable WRKY transcription factor 29 OS=Arabidopsis thaliana GN=WRKY29 PE=2 SV=1//6.16936e-37
OMO79590.1	2193.21	6873.02	-1.65	0.0010494	0.009824	sp|Q9CAK8|ISPF_ARATH 2-C-methyl-D-erythritol 2,4-cyclodiphosphate synthase, chloroplastic OS=Arabidopsis thaliana GN=ISPF PE=1 SV=1//7.11439e-108
OMO79650.1	1208.94	8105.34	-2.75	2.96e-06	6.67e-05	sp|Q948U0|RBOHA_SOLTU Respiratory burst oxidase homolog protein A OS=Solanum tuberosum GN=RBOHA PE=1 SV=1//0
OMO79692.1	183.67	894.41	-2.28	1.68e-05	0.00030108	sp|Q40784|AAPC_CENCI Putative glucose-6-phosphate 1-epimerase OS=Cenchrus ciliaris PE=2 SV=1//8.19268e-136
OMO79697.1	465.82	1525.64	-1.71	0.0008337	0.0081012	sp|Q9AR73|HQGT_RAUSE Hydroquinone glucosyltransferase OS=Rauvolfia serpentina GN=AS PE=1 SV=1//0
OMO79699.1	229.58	810.29	-1.82	0.00050941	0.0053739	-//-
OMO79720.1	209.23	753.22	-1.85	0.00066006	0.0066938	sp|Q9C7W2|ERF61_ARATH Ethylene-responsive transcription factor ERF061 OS=Arabidopsis thaliana GN=ERF061 PE=2 SV=1//3.41172e-50
OMO79735.1	708.88	2272.36	-1.68	0.0012048	0.011031	sp|P51105|DFRA_GERHY Dihydroflavonol-4-reductase OS=Gerbera hybrida GN=DFR PE=2 SV=1//6.68198e-56
OMO79739.1	0.87	139.43	-7.33	5.06e-12	4.82e-10	sp|Q9AR73|HQGT_RAUSE Hydroquinone glucosyltransferase OS=Rauvolfia serpentina GN=AS PE=1 SV=1//0
OMO79765.1	2.92	37.48	-3.68	0.0001533	0.0019712	sp|P0CH02|AT21B_ARATH Putative RING-H2 finger protein ATL21B OS=Arabidopsis thaliana GN=ATL21B PE=3 SV=1//3.26771e-54
OMO79771.1	3.07	140.37	-5.51	4.74e-12	4.55e-10	sp|Q9FUQ7|CNBL8_ARATH Calcineurin B-like protein 8 OS=Arabidopsis thaliana GN=CBL8 PE=1 SV=1//1.58986e-50
OMO79787.1	786.27	2987.04	-1.93	0.00017596	0.0022173	sp|Q93YV9|SKIP8_ARATH F-box protein SKIP8 OS=Arabidopsis thaliana GN=SKIP8 PE=1 SV=1//2.19233e-108
OMO79788.1	140.93	395.68	-1.49	0.0042114	0.030208	sp|O59729|SLPI_SCHPO Uncharacterized protein slp1 OS=Schizosaccharomyces pombe (strain 972 / ATCC 24843) GN=slp1 PE=2 SV=1//7.14093e-37
OMO79809.1	1270.32	3609.44	-1.51	0.0032395	0.024567	sp|Q84TH9|NLP7_ARATH Protein NLP7 OS=Arabidopsis thaliana GN=NLP7 PE=1 SV=2//0
OMO79813.1	21.21	3865.07	-7.51	1.12e-05	0.00021359	sp|Q0WVN5|CSLG3_ARATH Cellulose synthase-like protein G3 OS=Arabidopsis thaliana GN=CSLG3 PE=2 SV=2//0
OMO79816.1	69.96	722.3	-3.37	8.55e-05	0.0011907	sp|P52410|KASC1_ARATH 3-oxoacyl-[acyl-carrier-protein] synthase I, chloroplastic OS=Arabidopsis thaliana GN=KAS1 PE=1 SV=2//0
OMO79833.1	208.5	1095.67	-2.39	0.0028268	0.022107	sp|Q40863|EMB8_PICGL Embryogenesis-associated protein EMB8 OS=Picea glauca GN=EMB8 PE=2 SV=1//1.16735e-152
OMO79885.1	592.79	10593	-4.16	9.75e-10	5.7e-08	-//-
OMO79889.1	742.64	5071.94	-2.77	1.4e-07	4.6e-06	sp|Q8L868|E1311_ARATH Glucan endo-1,3-beta-glucosidase 11 OS=Arabidopsis thaliana GN=At1g32860 PE=1 SV=1//0
OMO79902.1	26766.2	212640	-2.99	1.01e-08	4.54e-07	sp|Q43784|SSG1_MANES Granule-bound starch synthase 1, chloroplastic/amyloplastic OS=Manihot esculenta GN=WAXY PE=2 SV=1//0
OMO79909.1	23.9	86.14	-1.85	0.0042585	0.030462	sp|Q2V3R1|FB346_ARATH F-box protein At3g44326 OS=Arabidopsis thaliana GN=At3g44326 PE=2 SV=1//1.12745e-30
OMO79921.1	1332.15	3618.48	-1.44	0.0034052	0.025542	-//-
OMO79964.1	135.65	631.45	-2.22	3.44e-05	0.00055123	sp|P14766|F16P2_SPIOL Fructose-1,6-bisphosphatase, cytosolic OS=Spinacia oleracea PE=1 SV=2//0
OMO79994.1	1784.32	10443.3	-2.55	9.2e-06	0.00017902	sp|B9HQZ6|SYAP_POPTR Probable alanine--tRNA ligase, chloroplastic OS=Populus trichocarpa GN=POPTRDRAFT_821063 PE=3 SV=1//0
OMO79998.1	1.13	804.44	-9.47	1.82e-07	5.82e-06	sp|Q8LBB7|LOG5_ARATH Cytokinin riboside 5&apos;-monophosphate phosphoribohydrolase LOG5 OS=Arabidopsis thaliana GN=LOG5 PE=1 SV=1//2.89583e-129
OMO80000.1	0.54	13.76	-4.66	0.0048161	0.033449	sp|Q9LEL6|6OMT_COPJA (RS)-norcoclaurine 6-O-methyltransferase OS=Coptis japonica PE=1 SV=1//4.62783e-89
OMO80001.1	97.11	1310.54	-3.75	3.66e-11	2.91e-09	sp|Q9LEL5|4OMT_COPJA 3&apos;-hydroxy-N-methyl-(S)-coclaurine 4&apos;-O-methyltransferase OS=Coptis japonica PE=1 SV=1//1.09207e-89
OMO80013.1	29.58	1195.65	-5.34	3.73e-05	0.00058913	sp|Q84WE9|LHTL7_ARATH Lysine histidine transporter-like 7 OS=Arabidopsis thaliana GN=At4g35180 PE=2 SV=2//1.00841e-143
OMO80021.1	232.82	1031.58	-2.15	0.0028711	0.022368	sp|Q9FN30|TAT2_ARATH Probable aminotransferase TAT2 OS=Arabidopsis thaliana GN=At5g53970 PE=2 SV=1//0
OMO80066.1	548.22	1463.71	-1.42	0.0044288	0.031367	-//-
OMO80067.1	476.26	2192.02	-2.2	0.0014355	0.012812	-//-
OMO80071.1	4.57	29.35	-2.68	0.0053897	0.036682	sp|Q851L8|CESA5_ORYSJ Probable cellulose synthase A catalytic subunit 5 [UDP-forming] OS=Oryza sativa subsp. japonica GN=CESA5 PE=2 SV=1//0
OMO80096.1	113.86	1391.65	-3.61	9.89e-08	3.42e-06	sp|Q9FWQ5|HAC12_ARATH Histone acetyltransferase HAC12 OS=Arabidopsis thaliana GN=HAC12 PE=2 SV=2//2.0739e-14
OMO80118.1	1075.27	15011.6	-3.8	1.17e-09	6.7e-08	sp|Q55403|Y575_SYNY3 Thylakoid membrane protein slr0575 OS=Synechocystis sp. (strain PCC 6803 / Kazusa) GN=slr0575 PE=4 SV=1//1.16139e-24
OMO80119.1	62.42	1305.7	-4.39	0.00072808	0.0072451	-//-
OMO80186.1	0.57	15.86	-4.8	0.0025687	0.020464	sp|Q54I39|IST1L_DICDI IST1-like protein OS=Dictyostelium discoideum GN=DDB_G0289029 PE=3 SV=1//8.77836e-20
OMO80207.1	459.06	1328.95	-1.53	0.003185	0.024232	sp|Q9LF10|CRS1_ARATH Chloroplastic group IIA intron splicing facilitator CRS1, chloroplastic OS=Arabidopsis thaliana GN=At5g16180 PE=3 SV=2//0
OMO80231.1	27159.7	374660	-3.79	0.0021198	0.01752	sp|P10798|RBS3B_ARATH Ribulose bisphosphate carboxylase small chain 3B, chloroplastic OS=Arabidopsis thaliana GN=RBCS-3B PE=1 SV=2//2.22094e-104
OMO80233.1	11254.9	203274	-4.17	0.00028686	0.0033416	sp|P10798|RBS3B_ARATH Ribulose bisphosphate carboxylase small chain 3B, chloroplastic OS=Arabidopsis thaliana GN=RBCS-3B PE=1 SV=2//1.94831e-104
OMO80287.1	0.87	33.53	-5.28	0.00033852	0.0038305	-//-
OMO80293.1	162.06	3155.35	-4.28	2.66e-05	0.00044587	sp|Q9C9N6|PMI2_ARATH Protein PLASTID MOVEMENT IMPAIRED 2 OS=Arabidopsis thaliana GN=PMI2 PE=1 SV=1//1.9401e-58
OMO80331.1	7.26	101.59	-3.81	3.88e-05	0.00060918	sp|Q67A25|NCS_THLFG S-norcoclaurine synthase OS=Thalictrum flavum subsp. glaucum PE=1 SV=1//7.2018e-21
OMO80414.1	69.24	609.75	-3.14	0.00018988	0.0023692	-//-
OMO80415.1	4751.02	12299.3	-1.37	0.0057423	0.038616	sp|Q9LK35|THE1_ARATH Receptor-like protein kinase THESEUS 1 OS=Arabidopsis thaliana GN=THE1 PE=1 SV=1//0
OMO80416.1	13.07	232.75	-4.15	9.24e-11	6.71e-09	-//-
OMO80431.1	189.51	908.4	-2.26	2.07e-05	0.00036067	-//-
OMO80442.1	147.66	2939.33	-4.32	0.00049457	0.0052424	sp|Q94748|DYL2_SCHMA Probable dynein light chain OS=Schistosoma mansoni PE=3 SV=1//2.70638e-19
OMO80443.1	2.27	611.71	-8.07	2.29e-12	2.38e-10	sp|O81983|SYS_HELAN Serine--tRNA ligase OS=Helianthus annuus PE=2 SV=1//6.07934e-171
OMO80444.1	464.31	3864.21	-3.06	6.89e-09	3.21e-07	sp|Q94AS9|CNGC4_ARATH Cyclic nucleotide-gated ion channel 4 OS=Arabidopsis thaliana GN=CNGC4 PE=2 SV=2//6.94123e-103
OMO80464.1	1177.61	3236.7	-1.46	0.0055457	0.037484	sp|Q9C9F4|COLX_ARATH Putative zinc finger protein At1g68190 OS=Arabidopsis thaliana GN=At1g68190 PE=2 SV=1//7.81502e-07
OMO80471.1	55.77	277.55	-2.32	4.3e-05	0.00066085	sp|Q8GXT3|BH123_ARATH Transcription factor bHLH123 OS=Arabidopsis thaliana GN=BHLH123 PE=2 SV=1//1.0447e-77
OMO80496.1	5.21	198.24	-5.25	2.58e-08	1.05e-06	sp|Q9LHQ6|OCT4_ARATH Organic cation/carnitine transporter 4 OS=Arabidopsis thaliana GN=OCT4 PE=2 SV=1//0
OMO80605.1	871.16	3172.06	-1.86	0.0003369	0.003817	sp|Q8VY88|LTD_ARATH Protein LHCP TRANSLOCATION DEFECT OS=Arabidopsis thaliana GN=LTD PE=1 SV=1//1.55587e-81
OMO80619.1	36.73	3045.77	-6.37	1.91e-24	1.74e-21	sp|A5PLL7|TM189_HUMAN Transmembrane protein 189 OS=Homo sapiens GN=TMEM189 PE=2 SV=3//8.38603e-18
OMO80635.1	3110.29	14826.2	-2.25	0.0027818	0.021859	sp|Q40863|EMB8_PICGL Embryogenesis-associated protein EMB8 OS=Picea glauca GN=EMB8 PE=2 SV=1//3.73331e-119
OMO80638.1	0.6	43.75	-6.2	1.66e-06	4e-05	sp|Q9FVS1|FBK23_ARATH F-box/kelch-repeat protein At1g57790 OS=Arabidopsis thaliana GN=At1g57790 PE=2 SV=1//5.65136e-16
OMO80673.1	451.25	1700.23	-1.91	0.00023431	0.0028264	sp|Q8XWM7|NADB1_RALSO L-aspartate oxidase 1 OS=Ralstonia solanacearum (strain GMI1000) GN=nadB1 PE=3 SV=1//1.58583e-145
OMO80706.1	571.15	1896.57	-1.73	0.00087842	0.0084643	-//-
OMO80741.1	48.93	185.8	-1.92	0.0013226	0.011969	sp|P09444|LEA34_GOSHI Late embryogenesis abundant protein D-34 OS=Gossypium hirsutum PE=4 SV=1//3.23573e-124
OMO80747.1	432.59	1222.18	-1.5	0.0046302	0.032455	sp|P00252|FER1_NOSMU Ferredoxin-1 OS=Nostoc muscorum PE=1 SV=2//2.0763e-22
OMO80770.1	108.16	516.52	-2.26	0.00023195	0.0028016	sp|P14381|YTX2_XENLA Transposon TX1 uncharacterized 149 kDa protein OS=Xenopus laevis PE=4 SV=1//1.26424e-26
OMO80781.1	156.38	479.23	-1.62	0.0023019	0.018693	sp|P05332|YP20_BACLI Uncharacterized N-acetyltransferase p20 OS=Bacillus licheniformis GN=p20 PE=4 SV=1//5.20651e-17
OMO80816.1	174.47	468.87	-1.43	0.0074666	0.047108	-//-
OMO80869.1	94.05	8563.33	-6.51	1.06e-05	0.00020347	sp|Q8W3Z2|LUPS_BETPL Lupeol synthase OS=Betula platyphylla GN=OSCBPW PE=1 SV=1//2.77772e-13
OMO80904.1	646.49	7427.54	-3.52	2.94e-09	1.53e-07	sp|P21945|NSP_ABMVW Nuclear shuttle protein OS=Abutilon mosaic virus (isolate West India) GN=BR1 PE=1 SV=3//7.37556e-83
OMO80905.1	12.62	119.67	-3.25	0.00014085	0.0018388	-//-
OMO80906.1	591.58	6279.15	-3.41	5.81e-06	0.00012032	-//-
OMO80913.1	2292.08	22723.7	-3.31	2.37e-09	1.26e-07	sp|O48780|KCS11_ARATH 3-ketoacyl-CoA synthase 11 OS=Arabidopsis thaliana GN=KCS11 PE=1 SV=1//0
OMO80985.1	126.57	581.88	-2.2	5.05e-05	0.00075967	-//-
OMO80988.1	1.13	287.68	-7.99	2.66e-07	8.19e-06	sp|Q9C9H7|RLP12_ARATH Receptor-like protein 12 OS=Arabidopsis thaliana GN=RLP12 PE=2 SV=2//2.26386e-09
OMO80989.1	0.81	19.9	-4.62	0.0032795	0.024757	-//-
OMO81044.1	119.1	972.94	-3.03	0.00023035	0.0027862	sp|Q8W496|PTC52_ARATH Protochlorophyllide-dependent translocon component 52, chloroplastic OS=Arabidopsis thaliana GN=PTC52 PE=2 SV=1//0
OMO81045.1	2295.19	17062	-2.89	4.48e-06	9.59e-05	sp|Q8W496|PTC52_ARATH Protochlorophyllide-dependent translocon component 52, chloroplastic OS=Arabidopsis thaliana GN=PTC52 PE=2 SV=1//0
OMO81053.1	5644.7	17179.6	-1.61	0.0013786	0.012395	sp|Q9C5M0|DTC_ARATH Mitochondrial dicarboxylate/tricarboxylate transporter DTC OS=Arabidopsis thaliana GN=DTC PE=1 SV=1//0
OMO81080.1	0	200.58	#NAME?	8.45e-10	5e-08	sp|Q9FLN8|IAMT1_ARATH Indole-3-acetate O-methyltransferase 1 OS=Arabidopsis thaliana GN=IAMT1 PE=1 SV=1//1.34102e-64
OMO81081.1	0	10.23	#NAME?	0.0049664	0.034279	sp|Q00624|ASOL_BRANA L-ascorbate oxidase homolog OS=Brassica napus GN=Bp10 PE=2 SV=1//0
OMO81104.1	719.09	5713.61	-2.99	0.0019984	0.016752	sp|O48782|HMOX1_ARATH Heme oxygenase 1, chloroplastic OS=Arabidopsis thaliana GN=HO1 PE=1 SV=2//1.44143e-131
OMO81105.1	498.98	2262.98	-2.18	0.0048624	0.033673	-//-
OMO81115.1	11.85	238.53	-4.33	4.38e-05	0.0006741	sp|P42849|UMEC_ARMRU Umecyanin OS=Armoracia rusticana PE=1 SV=1//3.09001e-16
OMO81119.1	246.2	763.8	-1.63	0.0020998	0.017392	sp|O48781|SPX2_ARATH SPX domain-containing protein 2 OS=Arabidopsis thaliana GN=SPX2 PE=2 SV=1//4.67119e-129
OMO81124.1	9.02	314.12	-5.12	8.6e-15	1.49e-12	sp|Q07488|BCB1_ARATH Blue copper protein OS=Arabidopsis thaliana GN=BCB PE=1 SV=2//4.51385e-24
OMO81141.1	2.15	2293.52	-10.06	7.52e-38	4.98e-34	sp|Q8GW46|YAB5_ARATH Axial regulator YABBY 5 OS=Arabidopsis thaliana GN=YAB5 PE=2 SV=1//5.10974e-86
OMO81149.1	12453.4	88993.5	-2.84	1.88e-06	4.47e-05	-//-
OMO81167.1	827.09	3850.73	-2.22	1.73e-05	0.0003091	sp|Q9LVZ8|LOR12_ARATH Protein LURP-one-related 12 OS=Arabidopsis thaliana GN=At3g15810 PE=2 SV=1//2.95287e-68
OMO81214.1	667.65	1927.71	-1.53	0.0031255	0.023886	sp|Q9SRR7|CML3_ARATH Calmodulin-like protein 3 OS=Arabidopsis thaliana GN=CML3 PE=2 SV=1//5.23313e-24
OMO81244.1	9.76	203	-4.38	6.97e-08	2.49e-06	sp|Q9ZU96|Y2168_ARATH Ankyrin repeat-containing protein At2g01680 OS=Arabidopsis thaliana GN=At2g01680 PE=1 SV=1//1.37913e-21
OMO81283.1	3.72	30.63	-3.04	0.0023149	0.018763	sp|Q94E49|PID2_ORYSJ Protein kinase PINOID 2 OS=Oryza sativa subsp. japonica GN=PID2 PE=2 SV=1//5.45207e-64
OMO81333.1	58.27	418.99	-2.85	8.35e-05	0.0011676	sp|Q9C9H7|RLP12_ARATH Receptor-like protein 12 OS=Arabidopsis thaliana GN=RLP12 PE=2 SV=2//3.05541e-06
OMO81402.1	6.03	345.43	-5.84	0.00034987	0.0039387	-//-
OMO81459.1	2065.19	12341.3	-2.58	3.57e-05	0.00056931	sp|Q9XFS9|DXR_ARATH 1-deoxy-D-xylulose 5-phosphate reductoisomerase, chloroplastic OS=Arabidopsis thaliana GN=DXR PE=2 SV=2//0
OMO81460.1	182.77	1211.21	-2.73	3.67e-07	1.09e-05	-//-
OMO81677.1	2412.7	10225.9	-2.08	3.25e-05	0.0005289	sp|Q9LXV3|DIT1_ARATH Dicarboxylate transporter 1, chloroplastic OS=Arabidopsis thaliana GN=DIT1 PE=1 SV=1//0
OMO81685.1	1655.68	18165.5	-3.46	7.35e-07	1.99e-05	-//-
OMO81694.1	29.22	125.79	-2.11	0.0011943	0.010959	-//-
OMO81716.1	63.48	307.58	-2.28	4.08e-05	0.00063456	sp|O04716|MSH6_ARATH DNA mismatch repair protein MSH6 OS=Arabidopsis thaliana GN=MSH6 PE=1 SV=2//2.57829e-06
OMO81749.1	1404.08	3800.14	-1.44	0.0040601	0.029305	sp|Q8RWI9|AB15G_ARATH ABC transporter G family member 15 OS=Arabidopsis thaliana GN=ABCG15 PE=2 SV=2//3.12178e-35
OMO81786.1	1.14	132.91	-6.86	1.15e-06	2.92e-05	sp|P52408|E13B_PRUPE Glucan endo-1,3-beta-glucosidase, basic isoform OS=Prunus persica GN=GNS1 PE=3 SV=1//9.50262e-103
OMO81799.1	529.34	3023.47	-2.51	0.0027052	0.021333	sp|P25818|TIP11_ARATH Aquaporin TIP1-1 OS=Arabidopsis thaliana GN=TIP1-1 PE=1 SV=1//1.88103e-119
OMO81807.1	379.23	1076.08	-1.5	0.0035908	0.026606	-//-
OMO81809.1	501.51	3294.51	-2.72	2.43e-07	7.53e-06	sp|Q6CGU8|MCH1_YARLI Probable transporter MCH1 OS=Yarrowia lipolytica (strain CLIB 122 / E 150) GN=MCH1 PE=3 SV=1//5.31e-09
OMO81827.1	0	46.73	#NAME?	0.0034798	0.025958	sp|P50694|TLP_PRUAV Glucan endo-1,3-beta-glucosidase OS=Prunus avium PE=1 SV=1//1.79437e-94
OMO81828.1	67.83	472.33	-2.8	4.85e-07	1.38e-05	sp|P83332|TLP1_PRUPE Thaumatin-like protein 1 OS=Prunus persica PE=2 SV=1//7.80995e-94
OMO81853.1	464.02	3726.42	-3.01	0.004433	0.031372	sp|Q9ZQ94|U73C5_ARATH UDP-glycosyltransferase 73C5 OS=Arabidopsis thaliana GN=UGT73C5 PE=2 SV=1//0
OMO81883.1	190.38	1127.41	-2.57	0.00023174	0.0028005	-//-
OMO81951.1	102.41	3694.56	-5.17	2.77e-09	1.45e-07	-//-
OMO81955.1	63.69	3894.54	-5.93	9.82e-06	0.00018922	sp|Q9FFN2|GLYT3_ARATH Probable glycosyltransferase At5g03795 OS=Arabidopsis thaliana GN=At5g03795 PE=3 SV=2//2.08907e-126
OMO81963.1	5.84	63.56	-3.44	2.5e-05	0.0004239	-//-
OMO82093.1	12.32	132.38	-3.43	0.0039281	0.028546	-//-
OMO82098.1	4192.03	17365.8	-2.05	4.53e-05	0.0006941	sp|Q9LZS3|GLGB2_ARATH 1,4-alpha-glucan-branching enzyme 2-2, chloroplastic/amyloplastic OS=Arabidopsis thaliana GN=SBE2.2 PE=1 SV=1//0
OMO82100.1	5019.35	16595.1	-1.73	0.0024003	0.019367	-//-
OMO82165.1	4.73	157.01	-5.05	6.95e-12	6.44e-10	sp|Q9LXI7|PPA20_ARATH Probable purple acid phosphatase 20 OS=Arabidopsis thaliana GN=PAP20 PE=2 SV=1//0
OMO82185.1	124.72	550.85	-2.14	0.002908	0.02257	sp|Q9SR72|GL32_ARATH Germin-like protein subfamily 3 member 2 OS=Arabidopsis thaliana GN=At3g10080 PE=2 SV=1//2.40686e-103
OMO82229.1	217.19	6799.33	-4.97	0.0017375	0.014943	sp|Q84UV8|NEC3_NICLS Bifunctional monodehydroascorbate reductase and carbonic anhydrase nectarin-3 OS=Nicotiana langsdorffii x Nicotiana sanderae GN=NEC3 PE=1 SV=1//3.75116e-56
OMO82231.1	47.12	1618.46	-5.1	0.00065066	0.0066137	-//-
OMO82232.1	52.12	557.27	-3.42	2.28e-05	0.00039115	sp|Q9SR77|HBPL1_ARATH Heme-binding-like protein At3g10130, chloroplastic OS=Arabidopsis thaliana GN=At3g10130 PE=1 SV=1//4.02562e-129
OMO82234.1	1238.78	3786.95	-1.61	0.0016657	0.014479	sp|Q8GW20|Y5390_ARATH Uncharacterized protein At5g03900, chloroplastic OS=Arabidopsis thaliana GN=At5g03900 PE=1 SV=2//0
OMO82243.1	148.46	670.99	-2.18	6.21e-05	0.00090429	-//-
OMO82270.1	289.99	782.72	-1.43	0.0037526	0.027536	sp|Q9FGQ3|FDL37_ARATH F-box/FBD/LRR-repeat protein At5g53840 OS=Arabidopsis thaliana GN=At5g53840 PE=2 SV=1//3.40912e-17
OMO82391.1	165.87	794.73	-2.26	2.76e-05	0.0004604	sp|Q9SIH5|FB322_ARATH Probable F-box protein At1g60180 OS=Arabidopsis thaliana GN=At2g36090 PE=2 SV=1//5.46046e-85
OMO82394.1	3548.81	11959	-1.75	0.00072273	0.0072107	-//-
OMO82420.1	92.95	824.75	-3.15	1.17e-08	5.15e-07	-//-
OMO82474.1	19.94	3914.18	-7.62	1.12e-30	2.47e-27	sp|P17801|KPRO_MAIZE Putative receptor protein kinase ZmPK1 OS=Zea mays GN=PK1 PE=2 SV=2//0
OMO82522.1	0	38.67	#NAME?	1.66e-08	7.06e-07	sp|Q8GW29|LOG7_ARATH Cytokinin riboside 5&apos;-monophosphate phosphoribohydrolase LOG7 OS=Arabidopsis thaliana GN=LOG7 PE=1 SV=2//9.71393e-128
OMO82538.1	2.98	34.38	-3.53	0.0043377	0.030912	sp|Q766C3|NEP1_NEPGR Aspartic proteinase nepenthesin-1 OS=Nepenthes gracilis GN=nep1 PE=1 SV=1//2.17094e-39
OMO82539.1	2.44	27.73	-3.51	0.0010305	0.0096899	sp|Q766C3|NEP1_NEPGR Aspartic proteinase nepenthesin-1 OS=Nepenthes gracilis GN=nep1 PE=1 SV=1//2.01262e-40
OMO82540.1	0.6	17.02	-4.84	0.0047561	0.033142	sp|Q766C3|NEP1_NEPGR Aspartic proteinase nepenthesin-1 OS=Nepenthes gracilis GN=nep1 PE=1 SV=1//7.80959e-41
OMO82559.1	984.62	9022.54	-3.2	6.12e-05	0.00089304	sp|Q9C615|SYP24_ARATH Putative syntaxin-24 OS=Arabidopsis thaliana GN=SYP24 PE=3 SV=1//3.86715e-25
OMO82567.1	2502.46	8299.89	-1.73	0.00074254	0.0073643	sp|Q6DW74|DGDG1_LOTJA Digalactosyldiacylglycerol synthase 1, chloroplastic OS=Lotus japonicus GN=DGD1 PE=2 SV=1//0
OMO82575.1	9.09	704.79	-6.28	8e-09	3.67e-07	sp|Q9SVC6|PUB22_ARATH E3 ubiquitin-protein ligase PUB22 OS=Arabidopsis thaliana GN=PUB22 PE=1 SV=1//0
OMO82581.1	79.05	885.46	-3.49	5.75e-10	3.54e-08	sp|P44727|TYRPA_HAEIN Tyrosine-specific transport protein 1 OS=Haemophilus influenzae (strain ATCC 51907 / DSM 11121 / KW20 / Rd) GN=tyrP-A PE=3 SV=1//1.80486e-09
OMO82597.1	1259.92	6803.88	-2.43	2.14e-06	5.02e-05	-//-
OMO82598.1	295.1	1330.38	-2.17	3.54e-05	0.00056609	sp|Q84RQ7|NIFU3_ARATH NifU-like protein 3, chloroplastic OS=Arabidopsis thaliana GN=NIFU3 PE=2 SV=1//2.09764e-66
OMO82647.1	4744.42	26743.1	-2.49	2.82e-06	6.38e-05	sp|B1XQQ0|EFTS_SYNP2 Elongation factor Ts OS=Synechococcus sp. (strain ATCC 27264 / PCC 7002 / PR-6) GN=tsf PE=3 SV=1//3.66559e-74
OMO82655.1	1490.49	4155.03	-1.48	0.0027452	0.021616	sp|Q9SL79|CAF1P_ARATH CRS2-associated factor 1, chloroplastic OS=Arabidopsis thaliana GN=At2g20020 PE=1 SV=2//3.60686e-18
OMO82670.1	518.66	9649.8	-4.22	1.74e-14	2.86e-12	-//-
OMO82676.1	10.8	50.4	-2.22	0.0033188	0.025032	sp|Q5M974|RN181_XENTR E3 ubiquitin-protein ligase RNF181 OS=Xenopus tropicalis GN=rnf181 PE=2 SV=1//3.37897e-08
OMO82678.1	1115.72	3499.14	-1.65	0.0010496	0.009824	sp|Q54RA4|Y3291_DICDI Probable iron/ascorbate oxidoreductase DDB_G0283291 OS=Dictyostelium discoideum GN=DDB_G0283291 PE=3 SV=1//8.12848e-35
OMO82715.1	3862.65	12262.4	-1.67	0.00071432	0.00714	sp|Q42525|HXK1_ARATH Hexokinase-1 OS=Arabidopsis thaliana GN=HXK1 PE=1 SV=2//0
OMO82724.1	76.33	1302.88	-4.09	4.21e-13	5.19e-11	sp|Q8L4D8|IQD31_ARATH Protein IQ-DOMAIN 31 OS=Arabidopsis thaliana GN=IQD31 PE=1 SV=1//4.99907e-09
OMO82756.1	430.5	1312.19	-1.61	0.0017942	0.015307	-//-
OMO82757.1	536.48	1643.58	-1.62	0.0044148	0.031302	-//-
OMO82787.1	0	17.09	#NAME?	0.0001304	0.0017184	-//-
OMO82819.1	28.91	290.42	-3.33	3.55e-08	1.37e-06	-//-
OMO82820.1	730.32	2679.28	-1.88	0.00028725	0.0033432	sp|Q2N2K0|PHYK3_SOYBN Probable phytol kinase 3, chloroplastic OS=Glycine max PE=2 SV=1//2.33106e-126
OMO82829.1	1.08	24.53	-4.5	0.00078243	0.007662	sp|C0LGQ5|GSO1_ARATH LRR receptor-like serine/threonine-protein kinase GSO1 OS=Arabidopsis thaliana GN=GSO1 PE=2 SV=1//5.32314e-41
OMO82857.1	92.13	504.1	-2.45	8.9e-06	0.00017421	sp|Q56WF8|SCP48_ARATH Serine carboxypeptidase-like 48 OS=Arabidopsis thaliana GN=SCPL48 PE=2 SV=2//0
OMO82874.1	803.09	3569.52	-2.15	0.00012008	0.0015984	sp|O80871|P2C25_ARATH Probable protein phosphatase 2C 25 OS=Arabidopsis thaliana GN=At2g30020 PE=1 SV=1//4.76928e-151
OMO82901.1	152.68	908.93	-2.57	5.92e-06	0.00012234	sp|O64730|P2C26_ARATH Probable protein phosphatase 2C 26 OS=Arabidopsis thaliana GN=At2g30170 PE=2 SV=2//8.48034e-129
OMO82902.1	703.6	2580.93	-1.88	0.0037954	0.027772	sp|P10566|MRS3_YEAST Mitochondrial RNA-splicing protein MRS3 OS=Saccharomyces cerevisiae (strain ATCC 204508 / S288c) GN=MRS3 PE=1 SV=4//4.98603e-64
OMO82906.1	17.98	972.66	-5.76	7.18e-06	0.00014526	sp|O64733|U87A2_ARATH UDP-glycosyltransferase 87A2 OS=Arabidopsis thaliana GN=UGT87A2 PE=2 SV=1//1.51636e-113
OMO82923.1	944.19	6547.93	-2.79	0.00095221	0.009073	sp|Q944L7|Y1480_ARATH Uncharacterized protein At1g18480 OS=Arabidopsis thaliana GN=At1g18480 PE=2 SV=1//5.19343e-59
OMO82944.1	2802.37	15353.7	-2.45	2.11e-06	4.96e-05	sp|Q8S8P5|WRK33_ARATH Probable WRKY transcription factor 33 OS=Arabidopsis thaliana GN=WRKY33 PE=1 SV=2//4.14206e-115
OMO82954.1	605.48	1941.48	-1.68	0.00098332	0.0093026	sp|Q9M6E2|DBAT_TAXCU 10-deacetylbaccatin III 10-O-acetyltransferase OS=Taxus cuspidata PE=1 SV=1//1.48875e-41
OMO82955.1	5.51	179.38	-5.03	0.00072787	0.0072451	sp|Q9SRQ2|CHAT_ARATH (Z)-3-hexen-1-ol acetyltransferase OS=Arabidopsis thaliana GN=CHAT PE=1 SV=1//1.87577e-50
OMO82988.1	59.06	3070.87	-5.7	0.0034125	0.025578	sp|B2ITQ6|NDHN_NOSP7 NAD(P)H-quinone oxidoreductase subunit N OS=Nostoc punctiforme (strain ATCC 29133 / PCC 73102) GN=ndhN PE=3 SV=1//1.97346e-36
OMO83035.1	750.24	2381.69	-1.67	0.00086797	0.0083789	sp|Q93ZF5|PHO11_ARATH Phosphate transporter PHO1 homolog 1 OS=Arabidopsis thaliana GN=PHO1-H1 PE=2 SV=1//0
OMO83059.1	205.48	1642.83	-3	0.0062976	0.041425	-//-
OMO83060.1	601.42	2902.17	-2.27	1.44e-05	0.00026447	sp|P73714|Y1821_SYNY3 Putative zinc metalloprotease slr1821 OS=Synechocystis sp. (strain PCC 6803 / Kazusa) GN=slr1821 PE=3 SV=1//5.23453e-82
OMO83077.1	82.34	241.37	-1.55	0.0050627	0.034805	sp|Q54MZ3|CDC20_DICDI Anaphase-promoting complex subunit cdc20 OS=Dictyostelium discoideum GN=cdc20 PE=1 SV=1//1.53926e-98
OMO83160.1	843.79	6138.76	-2.86	8.65e-05	0.0012012	-//-
OMO83290.1	599.09	4266.69	-2.83	0.00029394	0.0034075	-//-
OMO83314.1	85.04	317.87	-1.9	0.001805	0.015374	sp|Q94AN4|AP2L1_ARATH AP2-like ethylene-responsive transcription factor At1g16060 OS=Arabidopsis thaliana GN=At1g16060 PE=2 SV=1//4.17155e-07
OMO83316.1	893.24	4474.22	-2.32	9.17e-06	0.00017868	-//-
OMO83490.1	17.72	223.3	-3.66	7.56e-06	0.00015164	sp|Q9C519|WRKY6_ARATH WRKY transcription factor 6 OS=Arabidopsis thaliana GN=WRKY6 PE=1 SV=1//2.43028e-107
OMO83526.1	200.06	1196.2	-2.58	9.92e-07	2.56e-05	-//-
OMO83557.1	60674.6	183849	-1.6	0.0013941	0.012495	sp|Q8RWE8|GGAP1_ARATH GDP-L-galactose phosphorylase 1 OS=Arabidopsis thaliana GN=VTC2 PE=1 SV=1//0
OMO83608.1	432.15	1431.38	-1.73	0.00075225	0.0074408	-//-
OMO83624.1	23.27	380.18	-4.03	0.0032671	0.024691	sp|Q9XGY6|WAXS1_SIMCH Long-chain-alcohol O-fatty-acyltransferase OS=Simmondsia chinensis PE=1 SV=1//1.05706e-47
OMO83643.1	42.66	148.25	-1.8	0.0026838	0.021215	sp|Q9XGY6|WAXS1_SIMCH Long-chain-alcohol O-fatty-acyltransferase OS=Simmondsia chinensis PE=1 SV=1//1.40023e-18
OMO83644.1	51.29	176.24	-1.78	0.0018493	0.015671	sp|Q9XGY6|WAXS1_SIMCH Long-chain-alcohol O-fatty-acyltransferase OS=Simmondsia chinensis PE=1 SV=1//6.14655e-13
OMO83662.1	5.43	41.32	-2.93	0.0033394	0.025152	-//-
OMO83665.1	208.35	657.42	-1.66	0.0015123	0.013353	sp|Q9SEE4|PIRL_SOLLC Pirin-like protein OS=Solanum lycopersicum PE=2 SV=1//3.38023e-141
OMO83666.1	2.5	264.33	-6.73	1.59e-06	3.85e-05	-//-
OMO83684.1	540.9	2162.02	-2	0.00010514	0.0014195	sp|Q6P6Q6|MTER1_RAT mTERF domain-containing protein 1, mitochondrial OS=Rattus norvegicus GN=Mterfd1 PE=2 SV=1//4.44611e-09
OMO83685.1	435.25	3290.67	-2.92	9.12e-05	0.0012552	sp|Q9SHX9|FB72_ARATH Putative F-box protein At1g65770 OS=Arabidopsis thaliana GN=At1g65770 PE=4 SV=1//5.92229e-18
OMO83686.1	2727.64	7478.49	-1.46	0.0037808	0.027704	sp|Q8H125|SCL5_ARATH Scarecrow-like protein 5 OS=Arabidopsis thaliana GN=SCL5 PE=2 SV=1//0
OMO83709.1	0.54	176.93	-8.34	1.78e-18	5.23e-16	sp|Q9FM79|PME62_ARATH Pectinesterase QRT1 OS=Arabidopsis thaliana GN=QRT1 PE=2 SV=1//2.60299e-154
OMO83711.1	1243.59	3511.48	-1.5	0.0034027	0.025534	sp|Q39218|SAT3_ARATH Serine acetyltransferase 3, mitochondrial OS=Arabidopsis thaliana GN=SAT3 PE=1 SV=3//2.35125e-08
OMO83721.1	1282.11	14043	-3.45	1.39e-07	4.59e-06	-//-
OMO83739.1	64.02	1636.93	-4.68	6.46e-16	1.28e-13	sp|Q94B74|NUDT2_ARATH Nudix hydrolase 2 OS=Arabidopsis thaliana GN=NUDT2 PE=1 SV=1//1.84639e-107
OMO83741.1	433.62	1944.98	-2.17	3.65e-05	0.00057966	sp|Q9FM67|TI205_ARATH Protein TIC 20-v, chloroplastic OS=Arabidopsis thaliana GN=TIC20-V PE=2 SV=1//2.86263e-22
OMO83767.1	1477.94	12124.3	-3.04	5.5e-05	0.00081714	sp|Q651X6|CSLE6_ORYSJ Cellulose synthase-like protein E6 OS=Oryza sativa subsp. japonica GN=CSLE6 PE=2 SV=1//0
OMO83793.1	54.59	2761.14	-5.66	4.15e-21	1.8e-18	sp|C0LGR3|Y4265_ARATH Probable LRR receptor-like serine/threonine-protein kinase At4g26540 OS=Arabidopsis thaliana GN=At4g26540 PE=1 SV=1//0
OMO83868.1	566.18	1476.62	-1.38	0.0066049	0.042871	-//-
OMO83870.1	1054.74	7523.26	-2.83	0.0026073	0.020734	sp|Q3AF07|DNAJ_CARHZ Chaperone protein DnaJ OS=Carboxydothermus hydrogenoformans (strain Z-2901 / DSM 6008) GN=dnaJ PE=3 SV=1//7.77954e-12
OMO83878.1	208.86	722.75	-1.79	0.00066695	0.0067534	-//-
OMO83883.1	6.53	338.37	-5.7	4.07e-13	5.04e-11	-//-
OMO83890.1	19.34	154.8	-3	3.07e-06	6.88e-05	-//-
OMO83929.1	428.32	1175	-1.46	0.0043585	0.031008	-//-
OMO84009.1	295.88	1688.37	-2.51	1.64e-06	3.96e-05	sp|Q84P23|4CLL9_ARATH 4-coumarate--CoA ligase-like 9 OS=Arabidopsis thaliana GN=4CLL9 PE=1 SV=2//1.32499e-112
OMO84066.1	1.14	44.23	-5.28	7.57e-07	2.03e-05	sp|Q9SRE7|CML39_ARATH Calcium-binding protein CML39 OS=Arabidopsis thaliana GN=CML39 PE=2 SV=1//8.05079e-23
OMO84105.1	7.53	37.48	-2.32	0.0061085	0.040564	sp|Q8IU29|MOCOS_BOMMO Molybdenum cofactor sulfurase OS=Bombyx mori GN=mal PE=2 SV=1//1.68835e-09
OMO84127.1	208.34	816.13	-1.97	0.00023996	0.0028851	sp|Q9SW33|TL1Y_ARATH Thylakoid lumenal 17.9 kDa protein, chloroplastic OS=Arabidopsis thaliana GN=At4g24930 PE=1 SV=1//1.07525e-71
OMO84139.1	299.09	4324.3	-3.85	1.78e-12	1.94e-10	sp|Q05047|C72A1_CATRO Secologanin synthase OS=Catharanthus roseus GN=CYP72A1 PE=2 SV=1//4.09915e-156
OMO84169.1	1.73	19.42	-3.49	0.0048033	0.033394	sp|Q9SQI3|FATB_GOSHI Palmitoyl-acyl carrier protein thioesterase, chloroplastic OS=Gossypium hirsutum GN=FATB1 PE=1 SV=1//3.22899e-112
OMO84180.1	99.84	761.11	-2.93	0.0011157	0.010334	sp|Q9FED2|HA22E_ARATH HVA22-like protein e OS=Arabidopsis thaliana GN=HVA22E PE=2 SV=1//5.93464e-49
OMO84226.1	371.33	2336.46	-2.65	2.98e-07	9.07e-06	sp|P32811|PHSH_SOLTU Alpha-glucan phosphorylase, H isozyme OS=Solanum tuberosum PE=1 SV=1//0
OMO84249.1	865.31	3583.91	-2.05	5.83e-05	0.00085823	sp|Q9FIL7|CRCK1_ARATH Calmodulin-binding receptor-like cytoplasmic kinase 1 OS=Arabidopsis thaliana GN=CRCK1 PE=1 SV=1//1.55555e-22
OMO84261.1	1694.69	17073.2	-3.33	2.63e-10	1.72e-08	-//-
OMO84266.1	980.64	10601.2	-3.43	3.08e-05	0.00050322	sp|O82390|ANTR1_ARATH Sodium-dependent phosphate transport protein 1, chloroplastic OS=Arabidopsis thaliana GN=ANTR1 PE=1 SV=1//0
OMO84268.1	2546.79	31596.6	-3.63	2.07e-06	4.88e-05	-//-
OMO84272.1	2152.08	7860.91	-1.87	0.00026865	0.0031642	sp|Q9SD67|FTSH7_ARATH ATP-dependent zinc metalloprotease FTSH 7, chloroplastic OS=Arabidopsis thaliana GN=FTSH7 PE=2 SV=1//0
OMO84322.1	0.54	105.37	-7.6	2.98e-11	2.4e-09	sp|Q7PC88|AB31G_ARATH ABC transporter G family member 31 OS=Arabidopsis thaliana GN=ABCG31 PE=2 SV=1//1.80606e-32
OMO84324.1	70.39	30648.1	-8.77	1.52e-18	4.54e-16	sp|Q56Y11|DDPS2_ARATH Dehydrodolichyl diphosphate synthase 2 OS=Arabidopsis thaliana GN=At5g58770 PE=2 SV=2//2.51799e-119
OMO84341.1	17.58	84.22	-2.26	0.00077667	0.0076112	sp|Q944C1|PLCD4_ARATH Phosphoinositide phospholipase C 4 OS=Arabidopsis thaliana GN=PLC4 PE=2 SV=2//0
OMO84358.1	186.47	10068.3	-5.75	5.77e-22	2.94e-19	sp|O49561|G2OX8_ARATH Gibberellin 2-beta-dioxygenase 8 OS=Arabidopsis thaliana GN=GA2OX7 PE=1 SV=2//2.1134e-56
OMO84389.1	2477.8	6897.45	-1.48	0.0032792	0.024757	sp|Q9FYC2|PAO_ARATH Pheophorbide a oxygenase, chloroplastic OS=Arabidopsis thaliana GN=PAO PE=1 SV=1//0
OMO84396.1	324.83	1914.86	-2.56	1.39e-06	3.41e-05	sp|Q681X4|ZAT5_ARATH Zinc finger protein ZAT5 OS=Arabidopsis thaliana GN=ZAT5 PE=2 SV=1//3.89028e-53
OMO84469.1	122.29	2060.47	-4.07	0.0029696	0.022967	-//-
OMO84563.1	0.6	54.57	-6.52	5.23e-09	2.53e-07	-//-
OMO84573.1	1480.34	14614.3	-3.3	2.45e-10	1.61e-08	sp|O04161|AMT12_SOLLC Ammonium transporter 1 member 2 OS=Solanum lycopersicum GN=AMT1-2 PE=2 SV=1//0
OMO84679.1	266.35	2740.02	-3.36	8.17e-05	0.0011465	sp|Q9SM43|VDE_SPIOL Violaxanthin de-epoxidase, chloroplastic OS=Spinacia oleracea GN=VDE1 PE=1 SV=2//0
OMO84799.1	1381.45	5432.1	-1.98	8.11e-05	0.0011393	sp|Q9C9F4|COLX_ARATH Putative zinc finger protein At1g68190 OS=Arabidopsis thaliana GN=At1g68190 PE=2 SV=1//8.42683e-08
OMO84800.1	108.13	1551.38	-3.84	1.84e-09	9.98e-08	sp|Q9ZR08|Y4230_ARATH G-type lectin S-receptor-like serine/threonine-protein kinase At4g03230 OS=Arabidopsis thaliana GN=At4g03230 PE=2 SV=3//9.7982e-16
OMO84805.1	60.38	351.65	-2.54	6.26e-06	0.00012841	sp|Q9LSQ6|PBP1_ARATH Calcium-binding protein PBP1 OS=Arabidopsis thaliana GN=PBP1 PE=1 SV=1//8.49435e-38
OMO84811.1	2005.79	6959.45	-1.79	0.00036453	0.0040746	sp|O64477|Y2913_ARATH G-type lectin S-receptor-like serine/threonine-protein kinase At2g19130 OS=Arabidopsis thaliana GN=At2g19130 PE=2 SV=1//5.32941e-36
OMO84824.1	754.27	4543.34	-2.59	8.7e-07	2.28e-05	sp|Q6NLC1|AB2D_ARATH ABC transporter D family member 2, chloroplastic OS=Arabidopsis thaliana GN=ABCC2 PE=1 SV=1//0
OMO84842.1	15928.9	111958	-2.81	0.0048299	0.033527	sp|P50318|PGKH2_ARATH Phosphoglycerate kinase 2, chloroplastic OS=Arabidopsis thaliana GN=At1g56190 PE=1 SV=3//0
OMO84858.1	1.41	57.22	-5.35	4.22e-08	1.61e-06	-//-
OMO84923.1	706.4	2240.06	-1.67	0.00095667	0.0090992	-//-
OMO84940.1	10.05	149.57	-3.9	1.36e-08	5.93e-07	-//-
OMO84957.1	241.59	3298.12	-3.77	1.2e-09	6.85e-08	sp|Q94FY2|FRI_MALXI Ferritin, chloroplastic OS=Malus xiaojinensis PE=3 SV=1//8.62926e-106
OMO84958.1	203.7	3913.79	-4.26	2.71e-14	4.24e-12	sp|Q55DY8|MFRN_DICDI Mitoferrin OS=Dictyostelium discoideum GN=mcfF PE=3 SV=1//4.59022e-63
OMO84961.1	401.44	4043.85	-3.33	3.44e-10	2.21e-08	sp|O80920|PYL4_ARATH Abscisic acid receptor PYL4 OS=Arabidopsis thaliana GN=PYL4 PE=1 SV=1//2.39932e-85
OMO84967.1	733.18	3929.31	-2.42	3.4e-06	7.5e-05	sp|Q84K71|MATE2_ARATH MATE efflux family protein 2, chloroplastic OS=Arabidopsis thaliana GN=DTX44 PE=2 SV=1//1.68054e-171
OMO84968.1	155.47	831.46	-2.42	5.72e-06	0.00011872	-//-
OMO84983.1	2924.96	8187.4	-1.49	0.0036397	0.026856	-//-
OMO85003.1	22.63	763.07	-5.08	1.25e-16	2.8e-14	sp|Q8GYB1|NUD15_ARATH Nudix hydrolase 15, mitochondrial OS=Arabidopsis thaliana GN=NUDT15 PE=1 SV=2//8.3551e-69
OMO85006.1	7.63	406.24	-5.74	1.34e-17	3.52e-15	-//-
OMO85052.1	254.97	2008.03	-2.98	2.55e-08	1.04e-06	sp|Q8S8P5|WRK33_ARATH Probable WRKY transcription factor 33 OS=Arabidopsis thaliana GN=WRKY33 PE=1 SV=2//4.63029e-126
OMO85053.1	82.23	1327.42	-4.01	9.65e-11	6.91e-09	sp|O80443|GDL46_ARATH GDSL esterase/lipase At2g38180 OS=Arabidopsis thaliana GN=At2g38180 PE=2 SV=1//2.09752e-109
OMO85059.1	1804.3	77568.6	-5.43	1.8e-20	7.22e-18	sp|Q39963|PDX1_HEVBR Probable pyridoxal biosynthesis protein PDX1 OS=Hevea brasiliensis GN=PDX1 PE=2 SV=1//0
OMO85060.1	390.37	14872.1	-5.25	1.62e-19	5.8e-17	-//-
OMO85072.1	2992.79	21208.3	-2.83	5.05e-08	1.87e-06	sp|Q93Z81|CAX3_ARATH Vacuolar cation/proton exchanger 3 OS=Arabidopsis thaliana GN=CAX3 PE=1 SV=1//1.8378e-167
OMO85089.1	1952.42	5313.46	-1.44	0.0047176	0.032946	sp|O49595|HMGB1_ARATH High mobility group B protein 1 OS=Arabidopsis thaliana GN=HMGB1 PE=1 SV=1//1.88853e-38
OMO85104.1	703.25	1812.36	-1.37	0.0065875	0.042785	sp|Q8NT41|MGTA_CORGL GDP-mannose-dependent alpha-mannosyltransferase OS=Corynebacterium glutamicum (strain ATCC 13032 / DSM 20300 / JCM 1318 / LMG 3730 / NCIMB 10025) GN=mgtA PE=1 SV=1//2.49004e-44
OMO85119.1	976.48	2656.44	-1.44	0.0061616	0.040824	sp|O80439|RR31_ARATH 30S ribosomal protein S31, chloroplastic OS=Arabidopsis thaliana GN=RPS31 PE=1 SV=1//2.41602e-08
OMO85208.1	6.77	174.08	-4.68	2.11e-11	1.74e-09	-//-
OMO85210.1	2.48	68.77	-4.79	0.00030316	0.003499	sp|Q9SB52|PUMP4_ARATH Mitochondrial uncoupling protein 4 OS=Arabidopsis thaliana GN=PUMP4 PE=2 SV=1//4.9632e-112
OMO85217.1	349.93	3260.16	-3.22	0.0045157	0.03183	sp|Q9SB52|PUMP4_ARATH Mitochondrial uncoupling protein 4 OS=Arabidopsis thaliana GN=PUMP4 PE=2 SV=1//2.03956e-137
OMO85244.1	210.82	723.73	-1.78	0.00090294	0.0086722	-//-
OMO85258.1	3179.97	12468.3	-1.97	0.00012328	0.0016336	sp|Q93YW0|EXEC1_ARATH Protein EXECUTER 1, chloroplastic OS=Arabidopsis thaliana GN=EX1 PE=1 SV=1//0
OMO85306.1	128.99	1029.65	-3	2.44e-08	9.98e-07	sp|Q9FME8|OPT4_ARATH Oligopeptide transporter 4 OS=Arabidopsis thaliana GN=OPT4 PE=2 SV=1//5.88003e-74
OMO85329.1	4.19	60.01	-3.84	0.0021304	0.017566	sp|Q8RYJ8|CML19_ORYSJ Putative calcium-binding protein CML19 OS=Oryza sativa subsp. japonica GN=CML19 PE=3 SV=1//1.54037e-14
OMO85335.1	1106.68	3091.13	-1.48	0.0042755	0.030552	sp|P82024|RR21_SPIOL 30S ribosomal protein S21, chloroplastic (Fragment) OS=Spinacia oleracea GN=rps21 PE=1 SV=1//4.89457e-12
OMO85345.1	207.98	5634.39	-4.76	4.39e-07	1.27e-05	sp|Q8TP15|HTPX2_METAC Protease HtpX homolog 2 OS=Methanosarcina acetivorans (strain ATCC 35395 / DSM 2834 / JCM 12185 / C2A) GN=htpX2 PE=3 SV=1//1.34546e-12
OMO85346.1	29.24	256.36	-3.13	2.15e-07	6.77e-06	-//-
OMO85394.1	1628.46	6180.75	-1.92	0.00027554	0.0032265	sp|P30155|RK27_TOBAC 50S ribosomal protein L27, chloroplastic OS=Nicotiana tabacum GN=RPL27 PE=1 SV=1//2.49153e-64
OMO85398.1	717.09	2867.93	-2	0.00010607	0.0014292	-//-
OMO85404.1	52.79	1019.37	-4.27	0.00022128	0.0026975	-//-
OMO85484.1	29.52	167.26	-2.5	5.53e-05	0.00081907	sp|C0LGQ5|GSO1_ARATH LRR receptor-like serine/threonine-protein kinase GSO1 OS=Arabidopsis thaliana GN=GSO1 PE=2 SV=1//7.10718e-79
OMO85496.1	1621.37	6693.71	-2.05	7.31e-05	0.0010405	sp|Q9LYV6|GEML5_ARATH GEM-like protein 5 OS=Arabidopsis thaliana GN=At5g13200 PE=1 SV=1//1.69658e-103
OMO85554.1	446.38	2274.22	-2.35	7.52e-06	0.000151	-//-
OMO85592.1	22.63	673.6	-4.9	1.14e-15	2.18e-13	sp|Q52K88|NUD13_ARATH Nudix hydrolase 13, mitochondrial OS=Arabidopsis thaliana GN=NUDT13 PE=1 SV=1//2.09732e-51
OMO85629.1	2.39	45.27	-4.25	1.12e-05	0.00021345	-//-
OMO85659.1	94.33	564.35	-2.58	3.55e-06	7.79e-05	sp|Q9S9N4|MRS21_ARATH Magnesium transporter MRS2-1 OS=Arabidopsis thaliana GN=MRS2-1 PE=2 SV=1//2.8865e-116
OMO85695.1	5.21	31.28	-2.59	0.0079593	0.049504	-//-
OMO85739.1	73.13	307.46	-2.07	0.00027966	0.0032706	-//-
OMO85747.1	1290.46	6826.32	-2.4	2.84e-06	6.43e-05	sp|Q84WN0|Y4920_ARATH Uncharacterized protein At4g37920, chloroplastic OS=Arabidopsis thaliana GN=At4g37920 PE=1 SV=2//3.72262e-86
OMO85759.1	7.86	40.02	-2.35	0.0051123	0.035083	-//-
OMO85846.1	233.79	855.44	-1.87	0.0011631	0.010701	-//-
OMO85847.1	1320.29	4573.7	-1.79	0.00046128	0.0049449	sp|Q8LB72|PHR2_ARATH Blue-light photoreceptor PHR2 OS=Arabidopsis thaliana GN=PHR2 PE=2 SV=2//1.00532e-13
OMO85857.1	0.54	44.23	-6.34	0.00012197	0.0016178	-//-
OMO85865.1	203.07	7184.05	-5.14	5.71e-06	0.00011862	sp|O81973|C93A3_SOYBN Cytochrome P450 93A3 OS=Glycine max GN=CYP93A3 PE=2 SV=1//9.9407e-13
OMO85866.1	1.68	33.21	-4.3	6.2e-05	0.00090315	sp|Q42600|C84A1_ARATH Cytochrome P450 84A1 OS=Arabidopsis thaliana GN=CYP84A1 PE=2 SV=1//7.81463e-16
OMO85885.1	452	1403.5	-1.63	0.0014332	0.0128	sp|Q8GYY0|1A112_ARATH Probable aminotransferase ACS12 OS=Arabidopsis thaliana GN=ACS12 PE=2 SV=2//3.81226e-177
OMO85937.1	2246.42	8613.24	-1.94	0.0013025	0.011808	sp|Q7T326|CISD2_DANRE CDGSH iron-sulfur domain-containing protein 2 OS=Danio rerio GN=cisd2 PE=2 SV=1//9.59674e-21
OMO85947.1	1338.55	8615.07	-2.69	3.44e-07	1.03e-05	sp|Q9SCY0|PGMP_ARATH Phosphoglucomutase, chloroplastic OS=Arabidopsis thaliana GN=PGMP PE=1 SV=2//0
OMO85962.1	118.96	728.79	-2.62	0.00041477	0.0045382	sp|Q9SM59|PGMP_PEA Phosphoglucomutase, chloroplastic OS=Pisum sativum GN=PGMP PE=2 SV=1//3.54655e-09
OMO85971.1	297.55	2549.34	-3.1	7.84e-09	3.61e-07	-//-
OMO85975.1	6.57	62.33	-3.25	0.0024204	0.019469	sp|Q9LT91|PER66_ARATH Peroxidase 66 OS=Arabidopsis thaliana GN=PER66 PE=2 SV=1//3.95526e-176
OMO85983.1	253.24	9280.21	-5.2	2.06e-09	1.11e-07	sp|Q9FJ93|DRE1D_ARATH Dehydration-responsive element-binding protein 1D OS=Arabidopsis thaliana GN=DREB1D PE=2 SV=1//7.31919e-75
OMO85984.1	616.13	1931.53	-1.65	0.0014787	0.013113	sp|Q0VFE3|PGAP3_XENTR Post-GPI attachment to proteins factor 3 OS=Xenopus tropicalis GN=pgap3 PE=2 SV=1//1.15354e-45
OMO85985.1	784.06	4745.04	-2.6	0.00022242	0.0027101	sp|Q8LPQ6|AB28B_ARATH ABC transporter B family member 28 OS=Arabidopsis thaliana GN=ABCB28 PE=2 SV=1//0
OMO86023.1	6.11	60.48	-3.31	3.39e-05	0.00054488	sp|Q9ZPH9|PMTF_ARATH Probable methyltransferase PMT15 OS=Arabidopsis thaliana GN=At4g00750 PE=1 SV=1//0
OMO86030.1	0.3	35.34	-6.89	0.00018267	0.0022889	sp|P04825|AMPN_ECOLI Aminopeptidase N OS=Escherichia coli (strain K12) GN=pepN PE=1 SV=2//4.00064e-11
OMO86031.1	15.22	4186.27	-8.1	2.53e-11	2.08e-09	sp|Q8LPU5|CMT3_MAIZE DNA (cytosine-5)-methyltransferase 3 OS=Zea mays GN=DMT105 PE=2 SV=1//3.29748e-167
OMO86067.1	150.03	443.71	-1.56	0.0037697	0.02763	-//-
OMO86103.1	413.99	1853.61	-2.16	2.84e-05	0.00047217	-//-
OMO86104.1	0.3	35.52	-6.9	2.94e-06	6.63e-05	sp|Q39065|COPT1_ARATH Copper transporter 1 OS=Arabidopsis thaliana GN=COPT1 PE=2 SV=2//7.04121e-36
OMO86127.1	6888.02	21363.2	-1.63	0.0011663	0.010727	sp|Q7XPY2|PMA1_ORYSJ Plasma membrane ATPase OS=Oryza sativa subsp. japonica GN=Os04g0656100 PE=2 SV=1//0
OMO86135.1	887.9	9790.75	-3.46	3.24e-08	1.27e-06	sp|Q8RWG1|Y4139_ARATH Uncharacterized aarF domain-containing protein kinase At4g31390, chloroplastic OS=Arabidopsis thaliana GN=At4g31390 PE=1 SV=1//0
OMO86137.1	60.95	1759.82	-4.85	0.0069285	0.044438	sp|Q9SJA7|SOX_ARATH Probable sarcosine oxidase OS=Arabidopsis thaliana GN=At2g24580 PE=2 SV=1//0
OMO86148.1	0.6	91.61	-7.26	6.57e-08	2.36e-06	-//-
OMO86194.1	4865.88	22092.4	-2.18	5.24e-05	0.00078183	sp|Q8L7S8|RH3_ARATH DEAD-box ATP-dependent RNA helicase 3, chloroplastic OS=Arabidopsis thaliana GN=RH3 PE=1 SV=2//0
OMO86213.1	133.57	418.36	-1.65	0.0022177	0.018142	sp|Q7PC88|AB31G_ARATH ABC transporter G family member 31 OS=Arabidopsis thaliana GN=ABCG31 PE=2 SV=1//4.72128e-07
OMO86230.1	3274.62	74843.1	-4.51	8.42e-06	0.00016654	sp|Q9SA52|CP41B_ARATH Chloroplast stem-loop binding protein of 41 kDa b, chloroplastic OS=Arabidopsis thaliana GN=CSP41B PE=1 SV=1//0
OMO86282.1	1346.46	5067.21	-1.91	0.0011319	0.010458	sp|Q8W4E7|S40A3_ARATH Solute carrier family 40 member 3, chloroplastic OS=Arabidopsis thaliana GN=IREG3 PE=1 SV=1//0
OMO86284.1	1964.15	15746.2	-3	8.4e-05	0.0011735	sp|Q8BZW8|NHLC2_MOUSE NHL repeat-containing protein 2 OS=Mus musculus GN=Nhlrc2 PE=2 SV=1//1.0161e-138
OMO86306.1	0.54	14.74	-4.76	0.0041257	0.029689	sp|Q9SZN7|HIP26_ARATH Heavy metal-associated isoprenylated plant protein 26 OS=Arabidopsis thaliana GN=HIPP26 PE=1 SV=1//8.51934e-13
OMO86339.1	664.45	2054.21	-1.63	0.0014237	0.012728	sp|Q8CPI3|FABG_STAES 3-oxoacyl-[acyl-carrier-protein] reductase FabG OS=Staphylococcus epidermidis (strain ATCC 12228) GN=fabG PE=3 SV=1//2.51283e-27
OMO86386.1	1950.74	6297.58	-1.69	0.0011298	0.010443	sp|C0LGN2|Y3148_ARATH Probable leucine-rich repeat receptor-like serine/threonine-protein kinase At3g14840 OS=Arabidopsis thaliana GN=LRR-RLK PE=1 SV=1//9.6699e-07
OMO86491.1	1137.51	15969.1	-3.81	1.85e-06	4.41e-05	sp|P73627|Y1770_SYNY3 Uncharacterized protein sll1770 OS=Synechocystis sp. (strain PCC 6803 / Kazusa) GN=sll1770 PE=3 SV=1//2.15528e-174
OMO86531.1	130.62	3903.13	-4.9	4.02e-06	8.72e-05	sp|Q42569|C90A1_ARATH Cytochrome P450 90A1 OS=Arabidopsis thaliana GN=CYP90A1 PE=2 SV=1//0
OMO86550.1	227.91	1095.35	-2.26	2.05e-05	0.00035818	-//-
OMO86695.1	360.96	1076.92	-1.58	0.0024545	0.019708	sp|Q0WTI8|DNJ72_ARATH Chaperone protein dnaJ 72 OS=Arabidopsis thaliana GN=ATJ72 PE=2 SV=1//1.46392e-31
OMO86741.1	4114.16	11366.7	-1.47	0.0035846	0.026581	sp|Q8L770|CLPR3_ARATH ATP-dependent Clp protease proteolytic subunit-related protein 3, chloroplastic OS=Arabidopsis thaliana GN=CLPR3 PE=1 SV=1//1.29249e-150
OMO86755.1	104.38	426.34	-2.03	0.00024935	0.0029793	-//-
OMO86848.1	1073.07	7014.45	-2.71	3e-05	0.00049242	sp|Q56YU0|AL2C4_ARATH Aldehyde dehydrogenase family 2 member C4 OS=Arabidopsis thaliana GN=ALDH2C4 PE=1 SV=2//0
OMO86856.1	1374.37	27829.3	-4.34	8.46e-15	1.47e-12	sp|O07015|RSBQ_BACSU Sigma factor SigB regulation protein RsbQ OS=Bacillus subtilis (strain 168) GN=rsbQ PE=1 SV=1//1.33914e-42
OMO86857.1	217.99	1254.12	-2.52	2.61e-06	5.96e-05	-//-
OMO86930.1	241.22	692.21	-1.52	0.0030888	0.023678	-//-
OMO87011.1	1656.59	10484.9	-2.66	3.14e-07	9.52e-06	sp|Q40294|AOX1_MANIN Ubiquinol oxidase, mitochondrial OS=Mangifera indica GN=AOMI 1 PE=1 SV=2//7.43921e-180
OMO87024.1	307.05	4108.62	-3.74	9.73e-12	8.76e-10	-//-
OMO87106.1	401.92	1196	-1.57	0.0028147	0.022026	sp|O65567|PP342_ARATH Pentatricopeptide repeat-containing protein At4g30825, chloroplastic OS=Arabidopsis thaliana GN=At4g30825 PE=2 SV=2//7.48221e-08
OMO87121.1	461.67	4232.93	-3.2	1.95e-09	1.05e-07	sp|P81392|MYB06_ANTMA Myb-related protein 306 OS=Antirrhinum majus GN=MYB306 PE=2 SV=1//1.98317e-107
OMO87123.1	1105.1	13477.8	-3.61	1.07e-05	0.00020459	-//-
OMO87124.1	114.89	443.88	-1.95	0.0003237	0.003688	-//-
OMO87145.1	4.23	58.9	-3.8	6.38e-06	0.00013053	-//-
OMO87217.1	2136.33	5314.33	-1.31	0.0077239	0.048334	sp|Q6NLB1|FB118_ARATH F-box protein At2g26850 OS=Arabidopsis thaliana GN=At2g26850 PE=2 SV=1//6.07437e-155
OMO87242.1	74.99	545.86	-2.86	0.00062263	0.0064	-//-
OMO87260.1	247.03	717.23	-1.54	0.0032105	0.024382	sp|P31525|Y1590_SYNP2 Uncharacterized protein SYNPCC7002_A1590 OS=Synechococcus sp. (strain ATCC 27264 / PCC 7002 / PR-6) GN=SYNPCC7002_A1590 PE=4 SV=2//2.33628e-09
OMO87271.1	1711.53	10870.3	-2.67	0.00014009	0.0018325	sp|O24629|SIGA_ARATH RNA polymerase sigma factor sigA OS=Arabidopsis thaliana GN=SIGA PE=1 SV=1//0
OMO87326.1	16983.2	122320	-2.85	0.0020261	0.016957	sp|P00299|PLAS1_POPNI Plastocyanin A, chloroplastic OS=Populus nigra GN=PETE PE=1 SV=2//7.49464e-76
OMO87345.1	306.85	4227.92	-3.78	2.45e-07	7.61e-06	sp|Q7XWU3|CADH6_ORYSJ Probable cinnamyl alcohol dehydrogenase 6 OS=Oryza sativa subsp. japonica GN=CAD6 PE=2 SV=2//0
OMO87373.1	69.48	257.14	-1.89	0.0010786	0.010042	-//-
OMO87380.1	1087.28	4179.58	-1.94	0.00015529	0.0019939	-//-
OMO87383.1	5.03	73.25	-3.86	1.34e-06	3.3e-05	sp|Q96P09|BIRC8_HUMAN Baculoviral IAP repeat-containing protein 8 OS=Homo sapiens GN=BIRC8 PE=1 SV=2//9.38726e-06
OMO87411.1	1528.88	8286.45	-2.44	0.00015559	0.0019961	-//-
OMO87414.1	1742.95	82013.7	-5.56	5.91e-21	2.51e-18	sp|Q93X17|SNAK2_SOLTU Snakin-2 OS=Solanum tuberosum GN=SN2 PE=1 SV=1//1.35477e-34
OMO87418.1	95.21	679.95	-2.84	2.29e-07	7.15e-06	-//-
OMO87427.1	2049.02	38561.7	-4.23	0.0040483	0.029243	sp|Q8W493|FNRL2_ARATH Ferredoxin--NADP reductase, leaf isozyme 2, chloroplastic OS=Arabidopsis thaliana GN=LFNR2 PE=1 SV=1//0
OMO87440.1	4291.17	16758.9	-1.97	8.65e-05	0.0012012	sp|Q43870|APS2_ARATH ATP sulfurylase 2 OS=Arabidopsis thaliana GN=APS2 PE=1 SV=1//0
OMO87488.1	2.7	2389.36	-9.79	9.71e-13	1.11e-10	sp|Q5E930|SLAH1_ARATH S-type anion channel SLAH1 OS=Arabidopsis thaliana GN=SLAH1 PE=2 SV=1//7.87948e-71
OMO87501.1	1176.49	12886.6	-3.45	0.00095713	0.0091003	sp|P36774|LON2_MYXXA Lon protease 2 OS=Myxococcus xanthus GN=lon2 PE=1 SV=3//2.54217e-10
OMO87506.1	20.76	270.59	-3.7	4.12e-05	0.00063913	sp|Q09131|PPAF_SOYBN Purple acid phosphatase OS=Glycine max GN=PAP PE=1 SV=2//0
OMO87516.1	161.29	725.89	-2.17	0.0021521	0.017704	sp|Q6ZRR5|TM136_HUMAN Transmembrane protein 136 OS=Homo sapiens GN=TMEM136 PE=2 SV=2//1.80073e-11
OMO87519.1	1162.24	3913.03	-1.75	0.00063238	0.0064777	sp|P25519|HFLX_ECOLI GTPase HflX OS=Escherichia coli (strain K12) GN=hflX PE=1 SV=3//4.2258e-97
OMO87521.1	19.69	80.06	-2.02	0.0049334	0.034093	sp|Q1PFD1|BLH11_ARATH BEL1-like homeodomain protein 11 OS=Arabidopsis thaliana GN=BLH11 PE=2 SV=1//9.13381e-98
OMO87534.1	317.38	1165.45	-1.88	0.00022711	0.0027546	-//-
OMO87547.1	3184.62	9179.67	-1.53	0.0020474	0.017093	sp|Q55480|YZ37_SYNY3 Uncharacterized sugar kinase slr0537 OS=Synechocystis sp. (strain PCC 6803 / Kazusa) GN=slr0537 PE=3 SV=1//1.24215e-22
OMO87569.1	1239.56	4361.61	-1.82	0.003473	0.025929	sp|Q8GUH2|Y1015_ARATH Uncharacterized protein At1g01500 OS=Arabidopsis thaliana GN=At1g01500 PE=2 SV=1//8.3712e-51
OMO87570.1	221.05	583.05	-1.4	0.0072388	0.045994	sp|Q9SWE5|HAL3A_ARATH Phosphopantothenoylcysteine decarboxylase OS=Arabidopsis thaliana GN=HAL3A PE=1 SV=1//1.88437e-117
OMO87571.1	255.18	979.41	-1.94	0.00080006	0.0078087	-//-
OMO87576.1	238.74	658.6	-1.46	0.0057674	0.038765	sp|B1MGB7|Y3787_MYCA9 Putative S-adenosyl-L-methionine-dependent methyltransferase MAB_3787 OS=Mycobacterium abscessus (strain ATCC 19977 / DSM 44196) GN=MAB_3787 PE=3 SV=1//4.68331e-11
OMO87581.1	96.01	2843.87	-4.89	2.79e-12	2.86e-10	sp|F4JVB8|RADL1_ARATH Protein RADIALIS-like 1 OS=Arabidopsis thaliana GN=RL1 PE=2 SV=1//5.30621e-32
OMO87585.1	878.71	2493.52	-1.5	0.0024628	0.019752	sp|Q9FRL3|ERDL6_ARATH Sugar transporter ERD6-like 6 OS=Arabidopsis thaliana GN=At1g75220 PE=1 SV=1//8.8494e-59
OMO87588.1	0	15.93	#NAME?	0.00022606	0.0027431	sp|Q9FLS0|FB253_ARATH F-box protein At5g07610 OS=Arabidopsis thaliana GN=At5g07610 PE=2 SV=1//1.35459e-08
OMO87599.1	5.54	647.23	-6.87	1.71e-21	7.95e-19	-//-
OMO87650.1	51.61	567.04	-3.46	1.74e-09	9.52e-08	-//-
OMO87660.1	613.54	3457.01	-2.49	5.48e-06	0.00011443	sp|Q8GX23|PERK5_ARATH Proline-rich receptor-like protein kinase PERK5 OS=Arabidopsis thaliana GN=PERK5 PE=2 SV=1//1.0926e-73
OMO87661.1	3.53	909.11	-8.01	3.56e-19	1.2e-16	sp|P90648|MHCKB_DICDI Myosin heavy chain kinase B OS=Dictyostelium discoideum GN=mhkB PE=2 SV=1//1.07924e-10
OMO87687.1	1.14	29.99	-4.72	6.02e-05	0.00088287	-//-
OMO87710.1	887.38	2764.51	-1.64	0.0012364	0.011278	sp|Q8RXE8|BASS3_ARATH Probable sodium/metabolite cotransporter BASS3, chloroplastic OS=Arabidopsis thaliana GN=BASS3 PE=2 SV=1//6.06024e-170
OMO87717.1	6.28	71.45	-3.51	7.73e-06	0.00015466	sp|Q8LPN7|RNG1L_ARATH E3 ubiquitin-protein ligase RING1-like OS=Arabidopsis thaliana GN=At3g19950 PE=2 SV=1//5.96906e-15
OMO87799.1	0.81	32.59	-5.34	0.0025585	0.020401	-//-
OMO87800.1	12.94	215.72	-4.06	0.0047569	0.033142	sp|Q39214|RPM1_ARATH Disease resistance protein RPM1 OS=Arabidopsis thaliana GN=RPM1 PE=1 SV=1//2.18891e-46
OMO87814.1	44.59	2859.97	-6	0.00012576	0.0016607	sp|Q84P24|4CLL6_ARATH 4-coumarate--CoA ligase-like 6 OS=Arabidopsis thaliana GN=4CLL6 PE=2 SV=2//0
OMO87816.1	10551.3	128592	-3.61	0.00063687	0.006511	sp|P26302|KPPR_WHEAT Phosphoribulokinase, chloroplastic OS=Triticum aestivum PE=2 SV=1//0
OMO87837.1	533.99	4659.12	-3.13	5.09e-09	2.47e-07	-//-
OMO87892.1	1713.22	5136.04	-1.58	0.0020644	0.017175	-//-
OMO87894.1	60.35	1567.86	-4.7	1.37e-09	7.73e-08	sp|Q9LYG9|MSL10_ARATH Mechanosensitive ion channel protein 10 OS=Arabidopsis thaliana GN=MSL10 PE=1 SV=1//2.60559e-180
OMO87903.1	1934.45	6057.3	-1.65	0.0012318	0.011248	sp|O80565|OEP37_ARATH Outer envelope pore protein 37, chloroplastic OS=Arabidopsis thaliana GN=OEP37 PE=1 SV=2//1.40796e-153
OMO87933.1	895.93	6168.98	-2.78	0.0066142	0.042921	sp|P49599|P2C57_ARATH Protein phosphatase 2C 57 OS=Arabidopsis thaliana GN=PPH1 PE=2 SV=2//4.75249e-178
OMO87957.1	339.98	1203.45	-1.82	0.00048474	0.0051588	-//-
OMO88003.1	65.92	685.16	-3.38	1.41e-05	0.00026054	sp|P81392|MYB06_ANTMA Myb-related protein 306 OS=Antirrhinum majus GN=MYB306 PE=2 SV=1//2.54145e-78
OMO88034.1	973.08	5457.74	-2.49	1.88e-06	4.46e-05	sp|Q0WPT7|Y2104_ARATH Uncharacterized methyltransferase At2g41040, chloroplastic OS=Arabidopsis thaliana GN=At2g41040 PE=1 SV=1//4.53632e-166
OMO88091.1	4837.66	30475.5	-2.66	0.00046443	0.0049727	-//-
OMO88093.1	1041.67	3197.27	-1.62	0.0016809	0.014579	-//-
OMO88110.1	34.83	107.99	-1.63	0.0061391	0.040695	-//-
OMO88148.1	3.9	40.17	-3.36	0.00025896	0.003065	-//-
OMO88149.1	21.89	126.03	-2.53	7.96e-05	0.0011205	-//-
OMO88193.1	2429.74	11215.2	-2.21	1.12e-05	0.00021359	sp|Q7NML9|CLPS_GLOVI ATP-dependent Clp protease adapter protein ClpS OS=Gloeobacter violaceus (strain PCC 7421) GN=clpS PE=3 SV=1//1.93061e-12
OMO88204.1	307.66	3880.02	-3.66	0.00095868	0.0091118	sp|Q9SND9|Y3028_ARATH Uncharacterized acetyltransferase At3g50280 OS=Arabidopsis thaliana GN=At3g50280 PE=1 SV=1//4.33148e-59
OMO88257.1	49	288.39	-2.56	1.38e-05	0.00025455	-//-
OMO88317.1	0	11.88	#NAME?	0.002176	0.017846	-//-
OMO88345.1	3684.39	23191.5	-2.65	4.45e-05	0.00068305	sp|P57997|IF2C_PHAVU Translation initiation factor IF-2, chloroplastic OS=Phaseolus vulgaris GN=IF2CP PE=2 SV=1//0
OMO88392.1	1.49	30.26	-4.34	9.41e-05	0.0012897	sp|Q93ZR6|WSD1_ARATH O-acyltransferase WSD1 OS=Arabidopsis thaliana GN=WSD1 PE=2 SV=1//1.14372e-133
OMO88457.1	70.9	209.37	-1.56	0.0062451	0.041171	sp|Q9SUV2|PT432_ARATH Probable sugar phosphate/phosphate translocator At4g32390 OS=Arabidopsis thaliana GN=At4g32390 PE=2 SV=1//5.09812e-30
OMO88490.1	1312.39	9492.14	-2.85	4.79e-08	1.79e-06	sp|Q9SVG9|CML42_ARATH Calcium-binding protein CML42 OS=Arabidopsis thaliana GN=CML42 PE=1 SV=1//2.32835e-79
OMO88516.1	4052.29	13233.9	-1.71	0.0027909	0.021887	sp|Q6NKX1|PROD2_ARATH Proline dehydrogenase 2, mitochondrial OS=Arabidopsis thaliana GN=POX2 PE=2 SV=1//0
OMO88570.1	1400.22	5048.82	-1.85	0.00033537	0.0038013	-//-
OMO88600.1	0	10.88	#NAME?	0.0030676	0.023567	sp|Q9FPT1|UBP12_ARATH Ubiquitin carboxyl-terminal hydrolase 12 OS=Arabidopsis thaliana GN=UBP12 PE=1 SV=2//8.59581e-43
OMO88634.1	14.97	65.96	-2.14	0.0043233	0.030826	sp|Q8LGD5|MKS1_ARATH Protein MKS1 OS=Arabidopsis thaliana GN=MKS1 PE=1 SV=2//2.71887e-09
OMO88662.1	1879.65	5200.56	-1.47	0.0044592	0.031528	sp|Q03943|IM30_PEA Membrane-associated 30 kDa protein, chloroplastic OS=Pisum sativum GN=IM30 PE=2 SV=1//4.18048e-158
OMO88674.1	13.72	1057.76	-6.27	8.01e-08	2.81e-06	sp|P27054|CHI4_PHAVU Endochitinase PR4 OS=Phaseolus vulgaris GN=CHI4 PE=2 SV=1//9.36263e-120
OMO88738.1	32.56	1627.94	-5.64	3.64e-12	3.59e-10	sp|B6VJS4|ROMT_VITVI Trans-resveratrol di-O-methyltransferase OS=Vitis vinifera GN=ROMT PE=1 SV=2//2.21389e-116
OMO88778.1	175.09	1875.41	-3.42	5.36e-10	3.33e-08	sp|Q9Y5Z4|HEBP2_HUMAN Heme-binding protein 2 OS=Homo sapiens GN=HEBP2 PE=1 SV=1//6.24465e-15
OMO88799.1	19.49	200.41	-3.36	4.9e-08	1.83e-06	sp|Q9LFJ9|U78D4_ARATH UDP-glycosyltransferase 78D4 OS=Arabidopsis thaliana GN=UGT78D4 PE=2 SV=2//6.70349e-89
OMO88808.1	388.11	2262.51	-2.54	0.0054763	0.037081	sp|Q42602|C89A2_ARATH Cytochrome P450 89A2 OS=Arabidopsis thaliana GN=CYP89A2 PE=2 SV=2//2.12656e-173
OMO88853.1	686.98	3134.72	-2.19	4.59e-05	0.00070139	-//-
OMO88893.1	388.54	1761.05	-2.18	0.0028947	0.022492	sp|Q94AQ6|SIR4_ARATH NAD-dependent protein deacetylase SRT2 OS=Arabidopsis thaliana GN=SRT2 PE=2 SV=1//1.90108e-178
OMO88935.1	34.33	901.13	-4.71	6.19e-07	1.71e-05	sp|Q478R6|PRMA_DECAR Ribosomal protein L11 methyltransferase OS=Dechloromonas aromatica (strain RCB) GN=prmA PE=3 SV=1//4.2255e-54
OMO88939.1	2362.73	12156.4	-2.36	5.36e-06	0.00011222	sp|O80340|ERF78_ARATH Ethylene-responsive transcription factor 4 OS=Arabidopsis thaliana GN=ERF4 PE=1 SV=1//1.58762e-18
OMO88950.1	2.72	119.69	-5.46	0.0041888	0.030078	-//-
OMO88951.1	6.44	1802.36	-8.13	2.69e-09	1.41e-07	sp|Q9S7A9|SPL4_ARATH Squamosa promoter-binding-like protein 4 OS=Arabidopsis thaliana GN=SPL4 PE=1 SV=1//5.57674e-39
OMO88996.1	1116.08	3338.68	-1.58	0.0022708	0.018503	sp|B7FM45|LIAS_MEDTR Lipoyl synthase, mitochondrial OS=Medicago truncatula GN=LIP1 PE=2 SV=1//0
OMO89013.1	459.9	1792	-1.96	0.00017293	0.0021855	sp|P29344|RR1_SPIOL 30S ribosomal protein S1, chloroplastic OS=Spinacia oleracea GN=RPS1 PE=1 SV=1//9.13062e-22
OMO89059.1	1495.72	4732.94	-1.66	0.00093854	0.0089718	-//-
OMO89136.1	1393.32	6243.57	-2.16	3.17e-05	0.000516	sp|Q55909|Y305_SYNY3 TVP38/TMEM64 family membrane protein slr0305 OS=Synechocystis sp. (strain PCC 6803 / Kazusa) GN=slr0305 PE=3 SV=1//2.42568e-16
OMO89248.1	1.41	40.3	-4.84	3.99e-06	8.66e-05	sp|Q5PQL2|RCD1_RAT Cell differentiation protein RCD1 homolog OS=Rattus norvegicus GN=Rqcd1 PE=1 SV=1//3.7511e-59
OMO89262.1	0.54	341.86	-9.31	0.00058428	0.0060527	sp|O80891|CSLB4_ARATH Cellulose synthase-like protein B4 OS=Arabidopsis thaliana GN=CSLB4 PE=2 SV=1//0
OMO89269.1	64.46	820.54	-3.67	8.84e-06	0.00017346	-//-
OMO89280.1	1044.08	11351.4	-3.44	1.78e-07	5.71e-06	-//-
OMO89297.1	4570.21	25576.2	-2.48	2.05e-05	0.00035834	sp|O22034|CFXQ2_CYACA Protein cfxQ homolog OS=Cyanidium caldarium GN=cfxQ PE=3 SV=1//3.4197e-41
OMO89317.1	4.99	555.82	-6.8	0.000768	0.0075606	-//-
OMO89330.1	535.97	8549.47	-4	0.00013195	0.0017329	sp|O49675|CCD4_ARATH Probable carotenoid cleavage dioxygenase 4, chloroplastic OS=Arabidopsis thaliana GN=CCD4 PE=1 SV=1//0
OMO89395.1	52.4	325.22	-2.63	4.69e-06	0.00010012	sp|Q9M8T3|Y2910_ARATH Putative gamma-glutamylcyclotransferase At3g02910 OS=Arabidopsis thaliana GN=At3g02910 PE=2 SV=2//3.30133e-80
OMO89415.1	3.31	31.75	-3.26	0.0052782	0.036063	sp|Q8LGU7|RNZN_ARATH Nuclear ribonuclease Z OS=Arabidopsis thaliana GN=NUZ PE=2 SV=3//9.17094e-156
OMO89484.1	17.44	263.1	-3.91	3.1e-10	2.01e-08	sp|Q43147|C85A1_SOLLC Cytochrome P450 85A1 OS=Solanum lycopersicum GN=CYP85A1 PE=2 SV=1//0
OMO89549.1	471.38	4191.91	-3.15	4.49e-09	2.22e-07	-//-
OMO89561.1	14.51	500.26	-5.11	3.5e-07	1.04e-05	sp|O60231|DHX16_HUMAN Putative pre-mRNA-splicing factor ATP-dependent RNA helicase DHX16 OS=Homo sapiens GN=DHX16 PE=1 SV=2//0
OMO89568.1	8227.48	46815.5	-2.51	1.06e-06	2.71e-05	sp|P52417|GLGS2_VICFA Glucose-1-phosphate adenylyltransferase small subunit 2, chloroplastic OS=Vicia faba GN=AGPP PE=2 SV=1//0
OMO89615.1	1.08	139.69	-7.01	0.00010208	0.0013852	sp|Q9ZQ98|U73C2_ARATH UDP-glycosyltransferase 73C2 OS=Arabidopsis thaliana GN=UGT73C2 PE=2 SV=1//0
OMO89675.1	2631.08	21633.7	-3.04	0.0035678	0.02648	sp|Q8H112|PGL1A_ARATH PGR5-like protein 1A, chloroplastic OS=Arabidopsis thaliana GN=PGRL1A PE=1 SV=1//5.98353e-163
OMO89719.1	873.25	29611.6	-5.08	0.0010183	0.0095942	sp|B5WWZ9|FAO2_LOTJA Long-chain-alcohol oxidase FAO2 OS=Lotus japonicus GN=FAO2 PE=2 SV=1//0
OMO89766.1	927.34	5424.82	-2.55	9.33e-07	2.44e-05	sp|Q8RWD0|COL16_ARATH Zinc finger protein CONSTANS-LIKE 16 OS=Arabidopsis thaliana GN=COL16 PE=2 SV=2//2.82671e-93
OMO89815.1	5.21	61.39	-3.56	0.00023702	0.0028551	sp|Q9SMU4|U496N_ARATH UPF0496 protein At3g49070 OS=Arabidopsis thaliana GN=At3g49070 PE=2 SV=1//2.5773e-89
OMO90033.1	775.71	2118.11	-1.45	0.0051066	0.035053	sp|Q9SCZ4|FERON_ARATH Receptor-like protein kinase FERONIA OS=Arabidopsis thaliana GN=FER PE=1 SV=1//0
OMO90095.1	888.21	4856.11	-2.45	0.0003335	0.0037834	sp|Q2HIV9|BH035_ARATH Transcription factor bHLH35 OS=Arabidopsis thaliana GN=BHLH35 PE=2 SV=1//1.1427e-66
OMO90187.1	2872.21	67654.5	-4.56	6.75e-09	3.16e-07	sp|Q9LI74|CHUP1_ARATH Protein CHUP1, chloroplastic OS=Arabidopsis thaliana GN=CHUP1 PE=1 SV=1//0
OMO90192.1	3.15	64.61	-4.36	4.55e-07	1.31e-05	sp|Q5PP26|PII2_ARATH Piriformospora indica-insensitive protein 2 OS=Arabidopsis thaliana GN=PII-2 PE=2 SV=1//9.30818e-138
OMO90198.1	107.23	709.92	-2.73	5.31e-07	1.49e-05	sp|Q9S7Y1|BH030_ARATH Transcription factor bHLH30 OS=Arabidopsis thaliana GN=BHLH30 PE=1 SV=1//6.11267e-82
OMO90208.1	1002.8	3046.12	-1.6	0.001475	0.013089	sp|Q9FV52|AMP1B_ARATH Methionine aminopeptidase 1B, chloroplastic OS=Arabidopsis thaliana GN=MAP1B PE=2 SV=2//0
OMO90209.1	136.51	616.91	-2.18	3.59e-05	0.00057075	sp|Q9M156|U72B1_ARATH UDP-glycosyltransferase 72B1 OS=Arabidopsis thaliana GN=UGT72B1 PE=1 SV=1//7.20377e-136
OMO90212.1	1804.21	15278.8	-3.08	0.0021515	0.017704	sp|Q9S713|STT7_ARATH Serine/threonine-protein kinase STN7, chloroplastic OS=Arabidopsis thaliana GN=STN7 PE=1 SV=1//0
OMO90231.1	2791.89	11535.1	-2.05	5.42e-05	0.0008066	sp|Q9C6M2|LHTL6_ARATH Lysine histidine transporter-like 6 OS=Arabidopsis thaliana GN=At1g25530 PE=2 SV=1//0
OMO90233.1	1116.45	6710.07	-2.59	0.0022954	0.018651	-//-
OMO90241.1	922.6	2686.32	-1.54	0.0020781	0.017272	sp|Q54I39|IST1L_DICDI IST1-like protein OS=Dictyostelium discoideum GN=DDB_G0289029 PE=3 SV=1//4.47247e-18
OMO90258.1	3846.39	10787.4	-1.49	0.0033778	0.025383	-//-
OMO90281.1	1901.47	5902.31	-1.63	0.0027696	0.021782	sp|O64511|TLOV1_ARATH Protein TWIN LOV 1 OS=Arabidopsis thaliana GN=TLP1 PE=1 SV=2//3.14028e-149
OMO90283.1	183.99	544.8	-1.57	0.0031927	0.024261	sp|Q8H157|PTR19_ARATH Nitrate transporter 1.2 OS=Arabidopsis thaliana GN=NRT1.2 PE=1 SV=1//0
OMO90353.1	1464.32	7024.49	-2.26	2.97e-05	0.00048958	sp|Q949R4|DIOXL_ARATH 4,5-DOPA dioxygenase extradiol-like protein OS=Arabidopsis thaliana GN=At4g15093 PE=2 SV=1//3.21295e-132
OMO90359.1	28.3	1932.57	-6.09	8.6e-09	3.92e-07	sp|Q9LT10|CXE18_ARATH Probable carboxylesterase 18 OS=Arabidopsis thaliana GN=CXE18 PE=2 SV=1//1.84006e-119
OMO90404.1	2212.14	6370.73	-1.53	0.0029977	0.023117	sp|P67064|UBIE_TROWT Demethylmenaquinone methyltransferase OS=Tropheryma whipplei (strain Twist) GN=ubiE PE=3 SV=1//3.01421e-09
OMO90407.1	1.14	752	-9.36	7.16e-22	3.58e-19	-//-
OMO91070.1	10.27	63.53	-2.63	0.00057884	0.0060088	sp|Q7G9P4|ALDO3_ARATH Abscisic-aldehyde oxidase OS=Arabidopsis thaliana GN=AAO3 PE=1 SV=1//0
OMO91072.1	87.93	710.2	-3.01	2.17e-07	6.84e-06	sp|Q7G192|ALDO2_ARATH Indole-3-acetaldehyde oxidase OS=Arabidopsis thaliana GN=AAO2 PE=1 SV=2//0
OMO91076.1	3.7	30.87	-3.06	0.0022884	0.0186	sp|Q7G193|ALDO1_ARATH Indole-3-acetaldehyde oxidase OS=Arabidopsis thaliana GN=AAO1 PE=1 SV=2//9.66456e-112
OMO91207.1	1.95	434.01	-7.8	3.47e-24	2.97e-21	sp|Q9LPK5|CML44_ARATH Probable calcium-binding protein CML44 OS=Arabidopsis thaliana GN=CML44 PE=2 SV=2//3.75564e-36
OMO91305.1	9701.76	26978.5	-1.48	0.00315	0.024019	sp|Q949P1|ABAH1_ARATH Abscisic acid 8&apos;-hydroxylase 1 OS=Arabidopsis thaliana GN=CYP707A1 PE=2 SV=1//0
OMO91359.1	80.47	1049.69	-3.71	0.0018269	0.01552	-//-
OMO91371.1	592.68	5538.36	-3.22	1.23e-09	6.97e-08	sp|Q8GX29|SKI25_ARATH F-box/kelch-repeat protein SKIP25 OS=Arabidopsis thaliana GN=SKIP25 PE=1 SV=1//4.40967e-115
OMO91501.1	1519.23	4210.39	-1.47	0.0032723	0.024717	sp|B0F481|BIODA_ARATH Bifunctional dethiobiotin synthetase/7,8-diamino-pelargonic acid aminotransferase, mitochondrial OS=Arabidopsis thaliana GN=BIO3-BIO1 PE=1 SV=1//0
OMO91875.1	6655.52	51758.1	-2.96	0.0034602	0.025865	sp|P46283|S17P_ARATH Sedoheptulose-1,7-bisphosphatase, chloroplastic OS=Arabidopsis thaliana GN=At3g55800 PE=1 SV=1//0
OMO91887.1	91.42	297.01	-1.7	0.0019884	0.016695	-//-
OMO91888.1	41.63	151.42	-1.86	0.002284	0.018576	-//-
OMO91898.1	335.38	7886.96	-4.56	3.32e-16	7.03e-14	-//-
OMO91954.1	638.86	4304.97	-2.75	0.0013483	0.012156	sp|O64783|Y1137_ARATH G-type lectin S-receptor-like serine/threonine-protein kinase At1g61370 OS=Arabidopsis thaliana GN=At1g61370 PE=3 SV=2//0
OMO91967.1	73.82	1608.06	-4.45	8.95e-14	1.27e-11	sp|Q8S9H7|DIV_ANTMA Transcription factor DIVARICATA OS=Antirrhinum majus GN=DIVARICATA PE=2 SV=1//6.20766e-22
OMO92168.1	19.49	463.6	-4.57	1.51e-09	8.39e-08	sp|Q3SWX0|NIPA2_BOVIN Magnesium transporter NIPA2 OS=Bos taurus GN=NIPA2 PE=2 SV=1//1.02919e-68
OMO92274.1	1863.6	8363.04	-2.17	2.86e-05	0.00047412	sp|Q17RB8|LONF1_HUMAN LON peptidase N-terminal domain and RING finger protein 1 OS=Homo sapiens GN=LONRF1 PE=2 SV=2//8.15642e-42
OMO92436.1	685.19	2205.45	-1.69	0.0010589	0.0098976	-//-
OMO92580.1	0	22.27	#NAME?	1.42e-05	0.00026139	sp|Q651X6|CSLE6_ORYSJ Cellulose synthase-like protein E6 OS=Oryza sativa subsp. japonica GN=CSLE6 PE=2 SV=1//3.99766e-06
OMO92596.1	30.69	164.14	-2.42	6.74e-05	0.00097179	sp|Q6J9S1|RA211_ARATH Ethylene-responsive transcription factor RAP2-11 OS=Arabidopsis thaliana GN=RAP2-11 PE=2 SV=1//2.97478e-18
OMO92599.1	210.33	1321.77	-2.65	2.38e-05	0.00040627	sp|Q651X6|CSLE6_ORYSJ Cellulose synthase-like protein E6 OS=Oryza sativa subsp. japonica GN=CSLE6 PE=2 SV=1//2.31409e-15
OMO92638.1	15.53	128.29	-3.05	5.28e-06	0.00011092	-//-
OMO92718.1	16.11	159.18	-3.3	7.67e-06	0.00015365	-//-
OMO92762.1	247.77	742.73	-1.58	0.003241	0.024571	sp|Q339N5|CSLH1_ORYSJ Cellulose synthase-like protein H1 OS=Oryza sativa subsp. japonica GN=CSLH1 PE=2 SV=2//0
OMO92953.1	1824.45	6459.06	-1.82	0.0072861	0.046228	sp|Q93VK5|LUT5_ARATH Protein LUTEIN DEFICIENT 5, chloroplastic OS=Arabidopsis thaliana GN=CYP97A3 PE=1 SV=1//0
OMO92960.1	0	11.28	#NAME?	0.0031127	0.023809	-//-
OMO93026.1	62.49	1544.93	-4.63	1.58e-15	2.96e-13	sp|Q9LV10|PTR53_ARATH Probable peptide/nitrate transporter At5g62680 OS=Arabidopsis thaliana GN=At5g62680 PE=2 SV=1//9.25977e-123
OMO93030.1	11.92	742.84	-5.96	8.51e-11	6.24e-09	sp|Q9MAT6|HMG15_ARATH High mobility group B protein 15 OS=Arabidopsis thaliana GN=HMGB15 PE=2 SV=1//4.38022e-135
OMO93037.1	1666.46	5104.68	-1.62	0.0013546	0.012201	sp|Q9SAK5|APL_ARATH Myb family transcription factor APL OS=Arabidopsis thaliana GN=APL PE=2 SV=2//7.7407e-63
OMO93057.1	252.93	1123.91	-2.15	3.8e-05	0.0005981	-//-
OMO93186.1	550.86	2032.84	-1.88	0.00032058	0.0036585	sp|O49840|APK2B_ARATH Protein kinase 2B, chloroplastic OS=Arabidopsis thaliana GN=APK2B PE=1 SV=1//3.56957e-45
OMO93190.1	706.54	4284.79	-2.6	8.65e-05	0.0012012	-//-
OMO93193.1	5.57	322.48	-5.86	4.28e-17	1.03e-14	sp|Q9CA64|BH135_ARATH Transcription factor bHLH135 OS=Arabidopsis thaliana GN=BHLH135 PE=1 SV=1//9.62447e-32
OMO93321.1	647.72	2079.94	-1.68	0.0016019	0.014013	-//-
OMO93399.1	445.2	2053.56	-2.21	0.00014161	0.001846	sp|O05235|YUGF_BACSU Uncharacterized hydrolase YugF OS=Bacillus subtilis (strain 168) GN=yugF PE=3 SV=1//7.87285e-14
OMO93401.1	589.48	6723.23	-3.51	0.00039852	0.0043949	sp|Q75VW3|DNAJ_HYDTT Chaperone protein DnaJ OS=Hydrogenobacter thermophilus (strain DSM 6534 / IAM 12695 / TK-6) GN=dnaJ PE=3 SV=1//5.59865e-11
OMO93411.1	1.41	172.67	-6.94	1.58e-10	1.07e-08	sp|Q6DRB1|GLE1_DANRE Nucleoporin GLE1 OS=Danio rerio GN=gle1 PE=2 SV=2//4.4296e-22
OMO93416.1	178.12	3879.91	-4.45	1.15e-10	8.07e-09	sp|P53535|PHSL2_SOLTU Alpha-1,4 glucan phosphorylase L-2 isozyme, chloroplastic/amyloplastic OS=Solanum tuberosum GN=STP-1 PE=1 SV=1//0
OMO93535.1	6.99	201.21	-4.85	2.08e-12	2.21e-10	sp|Q39685|CMB1_DIACA MADS-box protein CMB1 OS=Dianthus caryophyllus GN=CMB1 PE=2 SV=1//8.80851e-37
OMO93623.1	0	38.95	#NAME?	0.0059747	0.039905	-//-
OMO93624.1	0.27	189.13	-9.46	0.00019397	0.0024044	-//-
OMO93625.1	0	42.99	#NAME?	0.0066812	0.043218	-//-
OMO93703.1	9613.37	29045.4	-1.6	0.0014372	0.012822	sp|Q96471|DCAM_IPONI S-adenosylmethionine decarboxylase proenzyme OS=Ipomoea nil GN=SAMDC PE=3 SV=1//0
OMO93730.1	0.84	41.88	-5.65	5.14e-07	1.45e-05	-//-
OMO93755.1	166.7	1323.59	-2.99	2.38e-08	9.77e-07	sp|Q50EK3|C04C1_PINTA Cytochrome P450 704C1 OS=Pinus taeda GN=CYP704C1 PE=2 SV=1//2.86216e-137
OMO93822.1	585.77	2611.71	-2.16	0.00019363	0.0024012	sp|Q8LBV4|Y1814_ARATH Uncharacterized methyltransferase At1g78140, chloroplastic OS=Arabidopsis thaliana GN=At1g78140 PE=1 SV=1//5.38561e-152
OMO93900.1	21.75	229.62	-3.4	3.91e-08	1.5e-06	sp|Q9M0M2|AB9B_ARATH ABC transporter B family member 9 OS=Arabidopsis thaliana GN=ABCB9 PE=2 SV=2//2.66288e-155
OMO93902.1	3007.62	15375.5	-2.35	3e-06	6.75e-05	sp|Q9M0M2|AB9B_ARATH ABC transporter B family member 9 OS=Arabidopsis thaliana GN=ABCB9 PE=2 SV=2//1.27612e-158
OMO93927.1	113.66	1605.5	-3.82	7.47e-12	6.86e-10	sp|Q5JJY5|SWT2A_ORYSJ Bidirectional sugar transporter SWEET2a OS=Oryza sativa subsp. japonica GN=SWEET2A PE=2 SV=1//1.11179e-101
OMO93935.1	0.27	52.08	-7.6	2.66e-09	1.41e-07	sp|Q40872|AG_PANGI Floral homeotic protein AGAMOUS OS=Panax ginseng GN=AG2 PE=2 SV=1//3.12229e-22
OMO93938.1	84.59	3729.43	-5.46	0.00039659	0.0043772	sp|Q9SYM4|TPS1_ARATH Alpha,alpha-trehalose-phosphate synthase [UDP-forming] 1 OS=Arabidopsis thaliana GN=TPS1 PE=1 SV=1//1.55986e-09
OMO93953.1	909.83	2605.72	-1.52	0.0024133	0.01943	sp|Q9C7N2|CAD1_ARATH MACPF domain-containing protein CAD1 OS=Arabidopsis thaliana GN=CAD1 PE=2 SV=1//0
OMO94006.1	43.95	155.56	-1.82	0.0028772	0.022396	sp|Q8BMD7|MORC4_MOUSE MORC family CW-type zinc finger protein 4 OS=Mus musculus GN=Morc4 PE=2 SV=2//1.49111e-58
OMO94061.1	18.45	134.44	-2.87	1.13e-05	0.00021422	sp|Q69V36|Y6944_ORYSJ B3 domain-containing protein Os06g0194400 OS=Oryza sativa subsp. japonica GN=Os06g0194400 PE=2 SV=1//2.56176e-62
OMO94065.1	85.86	1434.43	-4.06	0.0027013	0.021315	sp|Q9LDH1|SIB1_ARATH Sigma factor binding protein 1, chloroplastic OS=Arabidopsis thaliana GN=SIB1 PE=1 SV=1//6.49748e-08
OMO94079.1	1117.71	3466.84	-1.63	0.0020582	0.017134	-//-
OMO94111.1	519.65	1385.45	-1.41	0.0042939	0.030658	sp|Q9LYT3|TT12_ARATH Protein TRANSPARENT TESTA 12 OS=Arabidopsis thaliana GN=TT12 PE=2 SV=1//1.96533e-12
OMO94135.1	420.64	1503.28	-1.84	0.00039561	0.0043682	sp|P51615|MAOX_VITVI NADP-dependent malic enzyme OS=Vitis vinifera PE=2 SV=1//0
OMO94156.1	867.5	3411.68	-1.98	0.0016197	0.014141	sp|Q38885|SCY1_ARATH Preprotein translocase subunit SCY1, chloroplastic OS=Arabidopsis thaliana GN=SCY1 PE=1 SV=2//0
OMO94192.1	1460.97	3691.8	-1.34	0.0064136	0.041987	sp|Q9R1C6|DGKE_MOUSE Diacylglycerol kinase epsilon OS=Mus musculus GN=Dgke PE=2 SV=1//7.07977e-39
OMO94276.1	6.19	99.97	-4.01	8.61e-08	3.01e-06	sp|O23038|PME8_ARATH Probable pectinesterase 8 OS=Arabidopsis thaliana GN=PME8 PE=2 SV=2//0
OMO94332.1	11336.1	72147.7	-2.67	0.00045148	0.0048557	sp|P26291|UCRIA_PEA Cytochrome b6-f complex iron-sulfur subunit, chloroplastic OS=Pisum sativum GN=petC PE=2 SV=1//1.69199e-122
OMO94358.1	63.65	1117.58	-4.13	5.89e-13	6.99e-11	sp|Q9M052|U76F1_ARATH UDP-glycosyltransferase 76F1 OS=Arabidopsis thaliana GN=UGT76F1 PE=2 SV=1//3.97779e-103
OMO94365.1	1662.59	8023.52	-2.27	1.21e-05	0.00022708	sp|Q0I902|SYT_SYNS3 Threonine--tRNA ligase OS=Synechococcus sp. (strain CC9311) GN=thrS PE=3 SV=1//0
OMO94387.1	625.41	1589.61	-1.35	0.008012	0.049767	sp|Q08448|YO059_YEAST Putative lipase YOR059C OS=Saccharomyces cerevisiae (strain ATCC 204508 / S288c) GN=YOR059C PE=1 SV=1//4.21739e-15
OMO94433.1	663.89	2310.43	-1.8	0.00043843	0.0047521	sp|Q94A08|RFS2_ARATH Probable galactinol--sucrose galactosyltransferase 2 OS=Arabidopsis thaliana GN=RFS2 PE=2 SV=2//0
OMO94434.1	4459.77	11927.6	-1.42	0.0045619	0.032096	sp|Q94A08|RFS2_ARATH Probable galactinol--sucrose galactosyltransferase 2 OS=Arabidopsis thaliana GN=RFS2 PE=2 SV=2//0
OMO94460.1	46.05	181.98	-1.98	0.000819	0.0079701	sp|Q7XBQ9|RGA2_SOLBU Disease resistance protein RGA2 OS=Solanum bulbocastanum GN=RGA2 PE=1 SV=1//8.55853e-114
OMO94477.1	9075.97	28488.8	-1.65	0.001037	0.0097404	sp|Q2KJ44|PTPA_BOVIN Serine/threonine-protein phosphatase 2A activator OS=Bos taurus GN=PPP2R4 PE=2 SV=1//8.62279e-98
OMO94478.1	13115.1	81845.3	-2.64	3.44e-07	1.03e-05	-//-
OMO94479.1	13357.8	88868.8	-2.73	1.65e-07	5.33e-06	-//-
OMO94481.1	19.89	895	-5.49	0.003952	0.028665	-//-
OMO94483.1	1780.37	7037.88	-1.98	0.0025595	0.020403	sp|Q9M9E8|FB92_ARATH F-box protein At1g78280 OS=Arabidopsis thaliana GN=At1g78280 PE=2 SV=3//0
OMO94484.1	365.54	1484.17	-2.02	8.48e-05	0.0011829	sp|A2YNT8|SAPK2_ORYSI Serine/threonine-protein kinase SAPK2 OS=Oryza sativa subsp. indica GN=SAPK2 PE=2 SV=2//7.76258e-155
OMO94629.1	383.18	1058.73	-1.47	0.005806	0.038975	sp|Q6INL7|ADCK1_XENLA Uncharacterized aarF domain-containing protein kinase 1 OS=Xenopus laevis GN=adck1 PE=2 SV=1//1.8045e-44
OMO94700.1	69.05	486.34	-2.82	4.76e-07	1.36e-05	sp|Q9LSE2|ICE1_ARATH Transcription factor ICE1 OS=Arabidopsis thaliana GN=SCRM PE=1 SV=1//2.48606e-125
OMO94707.1	13534.1	45232.1	-1.74	0.00065449	0.0066475	sp|Q9FI56|CLPC1_ARATH Chaperone protein ClpC1, chloroplastic OS=Arabidopsis thaliana GN=CLPC1 PE=1 SV=1//3.81626e-91
OMO94744.1	304.05	1057.36	-1.8	0.00044932	0.0048383	-//-
OMO94757.1	312.79	1609.2	-2.36	0.00064772	0.0065939	sp|O23627|SYGM1_ARATH Glycine--tRNA ligase 1, mitochondrial OS=Arabidopsis thaliana GN=GLYRS-1 PE=2 SV=1//0
OMO94775.1	38.99	237.89	-2.61	7.69e-06	0.00015401	sp|B2V855|GATA_SULSY Glutamyl-tRNA(Gln) amidotransferase subunit A OS=Sulfurihydrogenibium sp. (strain YO3AOP1) GN=gatA PE=3 SV=1//1.42172e-54
OMO94793.1	1070.46	12352.2	-3.53	7.29e-06	0.00014667	sp|B0JQV0|PHS_MICAN Putative pterin-4-alpha-carbinolamine dehydratase OS=Microcystis aeruginosa (strain NIES-843) GN=MAE_39970 PE=3 SV=1//5.29505e-19
OMO94807.1	2879.4	7614.42	-1.4	0.0065438	0.042548	sp|P54151|MSRA_BRANA Peptide methionine sulfoxide reductase OS=Brassica napus GN=PMSR PE=2 SV=1//4.9314e-128
OMO94813.1	1003.67	2818.41	-1.49	0.0034748	0.025935	-//-
OMO94820.1	11086.8	28244.7	-1.35	0.0076282	0.047866	-//-
OMO94821.1	4932	25586.8	-2.38	2.85e-06	6.44e-05	-//-
OMO94822.1	2432.23	7842.69	-1.69	0.00076358	0.0075304	sp|Q9LW50|ERF2_NICSY Ethylene-responsive transcription factor 2 OS=Nicotiana sylvestris GN=ERF2 PE=2 SV=1//1.03272e-08
OMO94825.1	3.47	82.7	-4.58	2.07e-08	8.6e-07	sp|Q9LVC3|PUM12_ARATH Pumilio homolog 12 OS=Arabidopsis thaliana GN=APUM12 PE=2 SV=2//3.12116e-38
OMO94870.1	326.28	858.17	-1.4	0.0078088	0.04875	-//-
OMO94879.1	14.71	146.19	-3.31	0.00020513	0.0025214	sp|A3DBD5|BIOF_CLOTH Putative 8-amino-7-oxononanoate synthase OS=Clostridium thermocellum (strain ATCC 27405 / DSM 1237) GN=bioF PE=3 SV=1//1.54145e-49
OMO94908.1	483.65	7977.2	-4.04	8.36e-05	0.0011676	sp|O64896|TPPA_ARATH Trehalose-phosphate phosphatase A OS=Arabidopsis thaliana GN=TPPA PE=1 SV=1//0
OMO94925.1	32.1	449.57	-3.81	7.95e-11	5.9e-09	sp|P27054|CHI4_PHAVU Endochitinase PR4 OS=Phaseolus vulgaris GN=CHI4 PE=2 SV=1//6.38222e-100
OMO94992.1	72.87	239.6	-1.72	0.00186	0.015726	-//-
OMO95005.1	438.48	1844.51	-2.07	0.00030765	0.0035416	sp|Q9SNB7|PP264_ARATH Pentatricopeptide repeat-containing protein At3g46610 OS=Arabidopsis thaliana GN=At3g46610 PE=2 SV=1//0
OMO95034.1	159.77	3144.77	-4.3	3.61e-14	5.59e-12	sp|Q93YS4|AB22G_ARATH ABC transporter G family member 22 OS=Arabidopsis thaliana GN=ABCG22 PE=1 SV=1//4.338e-32
OMO95043.1	1253.46	18022.6	-3.85	2.22e-12	2.33e-10	sp|Q93YS4|AB22G_ARATH ABC transporter G family member 22 OS=Arabidopsis thaliana GN=ABCG22 PE=1 SV=1//0
OMO95062.1	28.18	108.19	-1.94	0.0021717	0.017816	sp|P46897|ATHB7_ARATH Homeobox-leucine zipper protein ATHB-7 OS=Arabidopsis thaliana GN=ATHB-7 PE=2 SV=2//1.06988e-36
OMO95063.1	157.33	1173.16	-2.9	7.28e-08	2.59e-06	sp|Q56Y42|PLR1_ARATH Pyridoxal reductase,chloroplastic OS=Arabidopsis thaliana GN=PLR1 PE=1 SV=1//0
OMO95081.1	394.87	1838.47	-2.22	6.11e-05	0.00089304	sp|Q8R1R3|STAR7_MOUSE StAR-related lipid transfer protein 7, mitochondrial OS=Mus musculus GN=Stard7 PE=2 SV=2//1.05654e-10
OMO95091.1	175.23	506.79	-1.53	0.0027844	0.021867	sp|Q8L8A8|GRF2_ARATH Growth-regulating factor 2 OS=Arabidopsis thaliana GN=GRF2 PE=1 SV=1//2.73447e-32
OMO95093.1	5.84	74.32	-3.67	4.24e-06	9.1e-05	sp|P93194|RPK1_IPONI Receptor-like protein kinase OS=Ipomoea nil GN=INRPK1 PE=2 SV=2//1.35002e-170
OMO95140.1	194.54	1513.2	-2.96	4.98e-08	1.85e-06	-//-
OMO95206.1	7679.28	52661.3	-2.78	5.08e-05	0.0007631	-//-
OMO95251.1	265.29	5139.78	-4.28	5.22e-07	1.47e-05	sp|B5WWZ8|FAO1_LOTJA Long-chain-alcohol oxidase FAO1 OS=Lotus japonicus GN=FAO1 PE=1 SV=1//0
OMO95253.1	2194.82	9145.19	-2.06	6.68e-05	0.0009636	sp|Q9LW57|PAP6_ARATH Probable plastid-lipid-associated protein 6, chloroplastic OS=Arabidopsis thaliana GN=PAP6 PE=1 SV=1//9.31873e-90
OMO95259.1	95.94	260.74	-1.44	0.0065217	0.042456	sp|Q8H199|CRK14_ARATH Cysteine-rich receptor-like protein kinase 14 OS=Arabidopsis thaliana GN=CRK14 PE=2 SV=2//1.20051e-40
OMO95265.1	783.56	3624.68	-2.21	0.00015935	0.0020362	sp|P30956|RK28_TOBAC 50S ribosomal protein L28, chloroplastic OS=Nicotiana tabacum GN=RPL28 PE=1 SV=1//1.02011e-60
OMO95267.1	2401.98	6903.15	-1.52	0.0016248	0.014167	sp|Q86TV6|TTC7B_HUMAN Tetratricopeptide repeat protein 7B OS=Homo sapiens GN=TTC7B PE=1 SV=3//1.77886e-10
OMO95271.1	109.67	365.01	-1.73	0.0016204	0.014143	sp|Q8RVH5|7SBG2_SOYBN Basic 7S globulin 2 OS=Glycine max PE=1 SV=1//2.01399e-86
OMO95581.1	923.02	6596.09	-2.84	6.21e-06	0.00012797	-//-
OMO95607.1	8923.36	46878.1	-2.39	0.00065621	0.0066573	sp|P46280|EFTU2_SOYBN Elongation factor Tu, chloroplastic OS=Glycine max GN=TUFB1 PE=3 SV=1//0
OMO95662.1	291.74	1408.7	-2.27	1.92e-05	0.00033867	sp|Q67ZI9|GDL48_ARATH GDSL esterase/lipase At2g42990 OS=Arabidopsis thaliana GN=At2g42990 PE=2 SV=1//3.59231e-168
OMO95709.1	137.46	1040.64	-2.92	5.48e-08	2.01e-06	sp|Q8R2Y0|ABHD6_MOUSE Monoacylglycerol lipase ABHD6 OS=Mus musculus GN=Abhd6 PE=2 SV=1//7.31095e-13
OMO95712.1	8766.69	22407.7	-1.35	0.006164	0.04083	sp|Q43125|CRY1_ARATH Cryptochrome-1 OS=Arabidopsis thaliana GN=CRY1 PE=1 SV=2//0
OMO95728.1	7891.62	21410.3	-1.44	0.004291	0.030646	sp|Q8NEP3|DAAF1_HUMAN Dynein assembly factor 1, axonemal OS=Homo sapiens GN=DNAAF1 PE=1 SV=5//7.20329e-12
OMO95752.1	487.81	1496.2	-1.62	0.0014072	0.012598	sp|Q8DJB3|GRPE_THEEB Protein GrpE OS=Thermosynechococcus elongatus (strain BP-1) GN=grpE PE=3 SV=1//1.9641e-42
OMO95756.1	226.5	1192.51	-2.4	1.58e-05	0.00028478	-//-
OMO95776.1	1521.21	19462.9	-3.68	0.0014392	0.012832	-//-
OMO95779.1	257.85	3372.48	-3.71	1.53e-11	1.3e-09	sp|B6D1N4|HPXO_KLEPN FAD-dependent urate hydroxylase OS=Klebsiella pneumoniae GN=hpxO PE=3 SV=1//8.92671e-28
OMO95781.1	5061.51	17482	-1.79	0.00043316	0.0047084	sp|Q05737|YPTM2_MAIZE GTP-binding protein YPTM2 OS=Zea mays GN=YPTM2 PE=2 SV=1//3.43407e-135
OMO95826.1	259.1	2588.43	-3.32	1.4e-09	7.84e-08	-//-
OMO95886.1	412.85	4170.37	-3.34	1.56e-06	3.8e-05	-//-
OMO95891.1	12.57	97.95	-2.96	2.93e-05	0.00048483	-//-
OMO95924.1	18.99	103.2	-2.44	0.0027911	0.021887	-//-
OMO96077.1	0	15.66	#NAME?	0.00024005	0.0028851	-//-
OMO96129.1	3002.19	8044.09	-1.42	0.0032494	0.024607	sp|Q9SCZ4|FERON_ARATH Receptor-like protein kinase FERONIA OS=Arabidopsis thaliana GN=FER PE=1 SV=1//1.29611e-86
OMO96131.1	3.58	268.14	-6.23	2.31e-17	5.78e-15	sp|Q84N48|CAF2P_MAIZE CRS2-associated factor 2, chloroplastic OS=Zea mays GN=CAF2 PE=1 SV=1//3.4963e-13
OMO96150.1	9017.52	38963.3	-2.11	3.83e-05	0.00060152	-//-
OMO96184.1	115.78	755.15	-2.71	4.16e-07	1.22e-05	sp|Q5PNY6|PUB21_ARATH U-box domain-containing protein 21 OS=Arabidopsis thaliana GN=PUB21 PE=2 SV=1//1.45359e-129
OMO96206.1	13.03	1795.43	-7.11	3.55e-27	5.53e-24	-//-
OMO96207.1	1459.13	3738.45	-1.36	0.0065234	0.042456	sp|Q99685|MGLL_HUMAN Monoglyceride lipase OS=Homo sapiens GN=MGLL PE=1 SV=2//4.51514e-34
OMO96212.1	8.17	42.15	-2.37	0.0059108	0.039553	sp|P59082|LFS_ALLCE Lachrymatory-factor synthase OS=Allium cepa GN=LFS PE=1 SV=1//2.00733e-14
OMO96287.1	3251.35	15528.5	-2.26	1.36e-05	0.00025089	-//-
OMO96288.1	393.66	5719.4	-3.86	1.71e-12	1.88e-10	-//-
OMO96298.1	1451.65	5921.98	-2.03	6.3e-05	0.00091717	sp|Q9LXM2|CAF1I_ARATH Probable CCR4-associated factor 1 homolog 9 OS=Arabidopsis thaliana GN=CAF1-9 PE=2 SV=1//5.16164e-145
OMO96303.1	36.17	294.33	-3.02	4.12e-07	1.21e-05	-//-
OMO96474.1	80.35	656	-3.03	3.4e-08	1.32e-06	-//-
OMO96547.1	6087.8	18733.2	-1.62	0.0031053	0.023767	sp|P31828|PQQL_ECOLI Probable zinc protease PqqL OS=Escherichia coli (strain K12) GN=pqqL PE=3 SV=2//3.16023e-27
OMO96587.1	2321.71	7185.2	-1.63	0.0010167	0.0095874	sp|Q6CGU8|MCH1_YARLI Probable transporter MCH1 OS=Yarrowia lipolytica (strain CLIB 122 / E 150) GN=MCH1 PE=3 SV=1//1.7592e-06
OMO96680.1	2054.51	7238.17	-1.82	0.00030949	0.0035536	sp|Q8S9K3|VAR3_ARATH Zinc finger protein VAR3, chloroplastic OS=Arabidopsis thaliana GN=VAR3 PE=1 SV=2//4.30338e-08
OMO96707.1	1.95	43.81	-4.49	6.79e-06	0.00013798	-//-
OMO96711.1	914.57	3513.27	-1.94	0.00011871	0.0015825	sp|Q6P642|DNJB6_XENTR DnaJ homolog subfamily B member 6 OS=Xenopus tropicalis GN=dnajb6 PE=2 SV=1//2.65215e-18
OMO96720.1	23.89	91.13	-1.93	0.003354	0.025242	sp|Q9LHD2|GATLA_ARATH Probable galacturonosyltransferase-like 10 OS=Arabidopsis thaliana GN=GATL10 PE=2 SV=1//3.6023e-176
OMO96721.1	1124.65	6992.86	-2.64	0.00012019	0.0015991	-//-
OMO96787.1	413.93	1402.65	-1.76	0.00079652	0.007777	-//-
OMO96804.1	4918.53	46445.8	-3.24	0.00018216	0.0022836	sp|Q2T9S4|PGP_BOVIN Phosphoglycolate phosphatase OS=Bos taurus GN=PGP PE=2 SV=1//3.14419e-54
[truncated: 232 more rows]
