# Supplementary material for: Gene coexpression network analysis and tissue-specific profiling of gene expression in jute (Corchorus capsularis L.)
Source: BMC Genomics. 2020 Jun 16;21:406. doi: 10.1186/s12864-020-06805-6 (PMC7298812; doi:10.1186/s12864-020-06805-6)
Supplement: Supplementary file 14 — Additional file 14: Table S11. Common upregulated genes identified in bast tissue during the vegetative growth period in our study and in fibre cells which were included bast tissue identified by comparing fibre cells with seedling reported by Islam et al. [28]. [file 12864_2020_6805_MOESM14_ESM.xlsx]

## Sheet: BVGP vs. LVGP_up overlap Islam
Upregulated genes that were identified by comparing bast tissue during the vegetative growth period (BVGP) with leaf tissue during the vegetative growth period (LVGP) in our study							Upregulated genes that were identified by comparing fiber with seedling in the study of Islam et al. [28]
Gene model	Gene_id	reads_counts_BVGP	reads_counts_ LVGP	log2FoldChange	pval	padj	Gene model	Transcript ID	Annotation	sample_1	sample_2	status	FPKM value for seedlings	FPKM value for fiber cells	log2 fold change	test_stat	p_value	q_value	significant
CCACVL1_13811	OMO79247.1	10652.1	1053.69	3.34	9.32e-09	4.23e-07	CCACVL1_13811	XLOC_015744	hypothetical protein	Seedling	Fiber	OK	49.3988	66.4466	0.427719	1.31383	0.0226	0.0371808	yes
CCACVL1_27163	OMO55585.1	414.89	106.34	1.96	0.00040153	0.0044206	CCACVL1_27163	XLOC_030856	N-lysine methyltransferase See1-like protein	Seedling	Fiber	OK	39.0139	53.3898	0.452575	1.26719	0.02755	0.0444284	yes
CCACVL1_15608	OMO76579.1	984.76	373.78	1.4	0.0060103	0.040098	CCACVL1_15608	XLOC_017638	hypothetical protein	Seedling	Fiber	OK	19.7636	27.052	0.452886	1.28025	0.02505	0.0407691	yes
CCACVL1_16850	OMO74273.1	1557.12	223.95	2.8	3.81e-06	8.3013e-05	CCACVL1_16850	XLOC_019045	hypothetical protein	Seedling	Fiber	OK	15.6404	21.6694	0.470381	1.27412	0.0258	0.041852	yes
CCACVL1_08859	OMO87640.1	2289.51	524.1	2.13	0.00024324	0.0029168	CCACVL1_08859	XLOC_010271	Glycosyl transferase, family 8	Seedling	Fiber	OK	20.7832	28.9713	0.479206	1.29759	0.02565	0.0416497	yes
CCACVL1_20243	OMO67870.1	5847.6	1699.95	1.78	0.00029463	0.0034141	CCACVL1_20243	XLOC_022921	hypothetical protein	Seedling	Fiber	OK	6.72333	9.53211	0.50362	1.40976	0.0156	0.026528	yes
CCACVL1_02330	OMP03644.1	3626.75	1144.84	1.66	0.00060884	0.0062802	CCACVL1_02330	XLOC_002751	Xylose isomerase	Seedling	Fiber	OK	72.3023	102.516	0.503737	1.54625	0.00625	0.0115328	yes
CCACVL1_03479	OMP00039.1	547.1	168.39	1.7	0.0014422	0.01285	CCACVL1_03479	XLOC_003997	Scramblase	Seedling	Fiber	OK	8.15317	11.6021	0.508949	1.34438	0.0199	0.0331604	yes
CCACVL1_26941	OMO55874.1	5461.06	1086.79	2.33	7.88e-06	0.00015701	CCACVL1_26941	XLOC_030606	hypothetical protein	Seedling	Fiber	OK	14.1536	20.1592	0.510262	1.25303	0.02935	0.0470915	yes
CCACVL1_13789	OMO79284.1	16984	765.41	4.47	4.978e-05	0.00075221	CCACVL1_13789	XLOC_015720	Gibberellin regulated protein	Seedling	Fiber	OK	825.28	1178.05	0.513443	1.56669	0.0051	0.00956279	yes
CCACVL1_09714	OMO86222.1	203.49	73.49	1.47	0.0068671	0.044108	CCACVL1_09714	XLOC_011228	S-adenosylmethionine synthetase,hypothetical protein	Seedling	Fiber	OK	202.718	292.114	0.527055	1.35016	0.0212	0.0351277	yes
CCACVL1_07279	OMO90811.1	1089.02	225.53	2.27	1.8935e-05	0.00033438	CCACVL1_07279	XLOC_008448	C2 calcium-dependent membrane targeting	Seedling	Fiber	OK	2.70064	3.90596	0.532376	1.342	0.0207	0.034373	yes
CCACVL1_13815	OMO79240.1	1269.4	304.18	2.06	6.2649e-05	0.00091232	CCACVL1_13815	XLOC_015752	Glutaredoxin	Seedling	Fiber	OK	15.057	21.8623	0.538008	1.41175	0.01315	0.0226944	yes
CCACVL1_07530	OMO90054.1	186.1	5.29	5.14	9.4054e-05	0.0012895	CCACVL1_07530	XLOC_008725	hypothetical protein	Seedling	Fiber	OK	16.3982	23.8344	0.539509	1.40163	0.0137	0.0235564	yes
CCACVL1_08656	OMO87926.1	889.53	253.68	1.81	0.00043388	0.0047122	CCACVL1_08656	XLOC_010045	EKC/KEOPS complex, subunit Pcc1,hypothetical protein	Seedling	Fiber	OK	18.8642	27.4531	0.541322	1.45732	0.0106	0.018657	yes
CCACVL1_12093	OMO82051.1	1344.75	523.66	1.36	0.0061992	0.041001	CCACVL1_12093	XLOC_013862	delta(14)-sterol reductase-like protein	Seedling	Fiber	OK	10.6147	15.4494	0.54149	1.40681	0.0142	0.0243534	yes
CCACVL1_08725	OMO87850.1	1658.71	530.8	1.64	0.0010426	0.0097826	CCACVL1_08725	XLOC_010108	disease resistance RPP13-like protein 4-like protein	Seedling	Fiber	OK	7.2838	10.607	0.542248	1.38451	0.01635	0.0277062	yes
CCACVL1_13900	OMO79122.1	488.51	164.71	1.57	0.0056877	0.038326	CCACVL1_13900	XLOC_015841	hypothetical protein	Seedling	Fiber	OK	76.5639	111.517	0.542532	1.65975	0.0038	0.00730646	yes
CCACVL1_16682	OMO74491.1	793.26	154.04	2.36	0.0001392	0.0018227	CCACVL1_16682	XLOC_018826	Amino acid transporter, transmembrane	Seedling	Fiber	OK	7.17588	10.4978	0.548866	1.36616	0.017	0.0287152	yes
CCACVL1_16390	OMO74957.1	7294.84	1887.82	1.95	0.00011562	0.001546	CCACVL1_16390	XLOC_018491	UTP--glucose-1-phosphate uridylyltransferase	Seedling	Fiber	OK	49.549	72.7803	0.554691	1.64633	0.00415	0.00790929	yes
CCACVL1_27295	OMO55373.1	8306.37	2055.97	2.01	5.1629e-05	0.00077178	CCACVL1_27295	XLOC_031007	AUX/IAA protein	Seedling	Fiber	OK	216.388	318.033	0.55556	1.70451	0.003	0.00588407	yes
CCACVL1_22387	OMO63601.1	111.08	27.62	2.01	0.0014381	0.012826	CCACVL1_22387	XLOC_025266	Phosphatidic acid phosphatase type 2/haloperoxidase	Seedling	Fiber	OK	5.07642	7.4643	0.556195	1.3161	0.0227	0.0373205	yes
CCACVL1_15920	OMO76089.1	3311.14	1114.03	1.57	0.0017782	0.015209	CCACVL1_15920	XLOC_017979	hypothetical protein	Seedling	Fiber	OK	22.4107	32.9966	0.558128	1.66078	0.0047	0.00885711	yes
CCACVL1_14046	OMO78890.1	3442.06	482.41	2.83	7.47e-08	2.65e-06	CCACVL1_14046	XLOC_015986	hypothetical protein	Seedling	Fiber	OK	26.388	38.8827	0.559249	1.39352	0.0145	0.0248266	yes
CCACVL1_06331	OMO93830.1	901.41	100.17	3.17	1.29e-08	5.63e-07	CCACVL1_06331	XLOC_007344	VQ motif-containing protein	Seedling	Fiber	OK	5.74212	8.49403	0.564866	1.32013	0.0222	0.0365812	yes
CCACVL1_06482	OMO93492.1	1566.83	458.06	1.77	0.00076486	0.0075373	CCACVL1_06482	XLOC_007532	hypothetical protein	Seedling	Fiber	OK	2.99625	4.44619	0.56941	1.46118	0.01195	0.0207976	yes
CCACVL1_15505	OMO76647.1	515.35	171.88	1.58	0.0042544	0.03045	CCACVL1_15505	XLOC_017533	hypothetical protein	Seedling	Fiber	OK	5.451	8.10006	0.571411	1.323	0.0231	0.0378874	yes
CCACVL1_18795	OMO70560.1	134.33	37.87	1.83	0.0026167	0.020803	CCACVL1_18795	XLOC_021284	Oxoglutarate/iron-dependent dioxygenase	Seedling	Fiber	OK	2.92682	4.35524	0.573417	1.30692	0.02165	0.0357774	yes
CCACVL1_05532	OMO95181.1	2809.14	319.69	3.14	8.42e-09	3.85e-07	CCACVL1_05532	XLOC_006432	Armadillo-like helical,Putative S-adenosyl-L-methionine-dependent methyltransferase protein	Seedling	Fiber	OK	20.1807	30.5147	0.596525	1.69011	0.00345	0.00668918	yes
CCACVL1_28259	OMO53893.1	403.52	149.71	1.43	0.0075186	0.047335	CCACVL1_28259	XLOC_032106	hypothetical protein	Seedling	Fiber	OK	7.66067	11.6037	0.599048	1.50622	0.0089	0.0159061	yes
CCACVL1_24545	OMO59896.1	1614.53	604.99	1.42	0.0058166	0.039036	CCACVL1_24545	XLOC_027786	hypothetical protein	Seedling	Fiber	OK	28.2081	42.7349	0.599305	1.59707	0.00515	0.00964703	yes
CCACVL1_05966	OMO94499.1	250.12	65.75	1.93	0.00084118	0.0081619	CCACVL1_05966	XLOC_006908	Glycosyl transferase, family 1	Seedling	Fiber	OK	2.70969	4.10584	0.599552	1.24904	0.0302	0.0483235	yes
CCACVL1_05694	OMO94919.1	378.94	21.07	4.17	0.0017515	0.015039	CCACVL1_05694	XLOC_006622	Glycoside hydrolase, family 19, catalytic	Seedling	Fiber	OK	32.9428	49.9173	0.599577	1.68667	0.00355	0.0068696	yes
CCACVL1_14605	OMO78172.1	2154.86	804.03	1.42	0.0064447	0.042089	CCACVL1_14605	XLOC_016556	hypothetical protein	Seedling	Fiber	OK	9.50768	14.5035	0.609238	1.70737	0.00375	0.0072165	yes
CCACVL1_09707	OMO86240.1	3435.65	611.1	2.49	0.0017697	0.015171	CCACVL1_09707	XLOC_011222	Glycoside hydrolase, family 17	Seedling	Fiber	OK	29.1864	44.5836	0.611217	1.7233	0.00265	0.00525135	yes
CCACVL1_27879	OMO54336.1	671.58	203.58	1.72	0.0020528	0.017118	CCACVL1_27879	XLOC_031674	Tetratricopeptide-like helical	Seedling	Fiber	OK	44.976	68.8258	0.613794	1.679	0.00285	0.00561571	yes
CCACVL1_17412	OMO73181.1	41754.8	15648.4	1.42	0.0050878	0.03496	CCACVL1_17412	XLOC_019673	Pyrophosphate-energised proton pump	Seedling	Fiber	OK	144.676	221.588	0.61505	1.89577	0.00065	0.00141864	yes
CCACVL1_25662	OMO57876.1	1254.2	186.99	2.75	3.93e-07	1.162e-05	CCACVL1_25662	XLOC_029157	Zinc finger, RING-type	Seedling	Fiber	OK	9.93391	15.2455	0.617953	1.52182	0.00835	0.0150078	yes
CCACVL1_00065	OMP12245.1	2289.59	817.6	1.49	0.0038468	0.028061	CCACVL1_00065	XLOC_000079	hypothetical protein	Seedling	Fiber	OK	18.2924	28.1395	0.621348	1.75005	0.002	0.00404038	yes
CCACVL1_22747	OMO62570.1	888.91	311.84	1.51	0.0039966	0.028933	CCACVL1_22747	XLOC_025721	GDP-fucose protein O-fucosyltransferase	Seedling	Fiber	OK	5.23995	8.09255	0.627041	1.60164	0.00615	0.0113644	yes
CCACVL1_29602	OMO51771.1	408.2	57.89	2.82	9.53e-07	2.4849e-05	CCACVL1_29602	XLOC_033659	hypothetical protein	Seedling	Fiber	OK	9.65948	14.9284	0.628044	1.27211	0.0256	0.0415821	yes
CCACVL1_00571	OMP11341.1	5238.48	103.93	5.66	1.34e-21	6.57e-19	CCACVL1_00571	XLOC_000689	hypothetical protein	Seedling	Fiber	OK	25.5733	39.5911	0.630535	1.61598	0.00525	0.00982095	yes
CCACVL1_01861	OMP05614.1	28537.3	5746.67	2.31	5.31e-06	0.0001113	CCACVL1_01861	XLOC_002192	Xanthine/uracil/vitamin C permease	Seedling	Fiber	OK	128.45	199.866	0.637828	1.88516	0.0016	0.0032822	yes
CCACVL1_17700	OMO72625.1	259.66	49.19	2.4	4.5851e-05	0.00070139	CCACVL1_17700	XLOC_020013	hypothetical protein	Seedling	Fiber	OK	12.6471	19.8916	0.653352	1.72874	0.0042	0.00799472	yes
CCACVL1_05588	OMO95087.1	1328.47	165.39	3.01	3.39e-08	1.318e-06	CCACVL1_05588	XLOC_006507	hypothetical protein	Seedling	Fiber	OK	11.4562	18.0195	0.65343	1.65232	0.00415	0.00790929	yes
CCACVL1_00360	OMP11654.1	107.25	25.3	2.08	0.001478	0.013111	CCACVL1_00360	XLOC_000426	hypothetical protein	Seedling	Fiber	OK	1.96631	3.12061	0.666335	1.4487	0.0113	0.0197806	yes
CCACVL1_17020	OMO74015.1	916.79	285.26	1.68	0.001012	0.0095533	CCACVL1_17020	XLOC_019234	hypothetical protein	Seedling	Fiber	OK	7.74602	12.315	0.668889	1.79111	0.0019	0.00385126	yes
CCACVL1_03480	OMP00040.1	1107.02	110.46	3.33	0.00055513	0.0057939	CCACVL1_03480	XLOC_003998	Xylan biosynthesis protein IRX15/IRX15L	Seedling	Fiber	OK	15.4958	24.6547	0.669982	1.70349	0.0026	0.00515723	yes
CCACVL1_09006	OMO87478.1	343.88	99.1	1.79	0.00087317	0.008423	CCACVL1_09006	XLOC_010420	Zinc finger, CCHC-type	Seedling	Fiber	OK	12.6674	20.1614	0.670478	1.56324	0.00675	0.0123823	yes
CCACVL1_00386	OMP11624.1	1688.02	545.26	1.63	0.0015117	0.013352	CCACVL1_00386	XLOC_000458	hypothetical protein	Seedling	Fiber	OK	5.13477	8.19756	0.674895	1.62995	0.00525	0.00982095	yes
CCACVL1_25270	OMO58902.1	1109.86	338.95	1.71	0.0011294	0.010443	CCACVL1_25270	XLOC_028645	hypothetical protein	Seedling	Fiber	OK	7.01783	11.2139	0.676192	1.82632	0.00245	0.00487849	yes
CCACVL1_22286	OMO63787.1	376.12	56.26	2.74	1.63e-06	3.9365e-05	CCACVL1_22286	XLOC_025137	hypothetical protein	Seedling	Fiber	OK	1.41295	2.27363	0.686288	1.43619	0.0133	0.0229388	yes
CCACVL1_13039	OMO80320.1	1396.68	413.47	1.76	0.00072869	0.0072483	CCACVL1_13039	XLOC_014946	Choline transporter-like protein	Seedling	Fiber	OK	13.521	21.9898	0.70163	1.9404	0.00055	0.00121389	yes
CCACVL1_11660	OMO82938.1	567.39	35.28	4.01	3.16e-12	3.16e-10	CCACVL1_11660	XLOC_013379	hypothetical protein	Seedling	Fiber	OK	27.4286	44.646	0.702852	1.69841	0.0037	0.00713139	yes
CCACVL1_26419	OMO56615.1	5626.34	1261.92	2.16	0.0025172	0.020126	CCACVL1_26419	XLOC_030012	Glycosyl transferase, family 43	Seedling	Fiber	OK	53.5757	87.3877	0.705851	2.07746	0.00035	0.000793229	yes
CCACVL1_11126	OMO83863.1	552.91	192.56	1.52	0.0036537	0.026929	CCACVL1_11126	XLOC_012809	hypothetical protein	Seedling	Fiber	OK	1.23287	2.01952	0.711992	1.32361	0.0241	0.0393864	yes
CCACVL1_27709	OMO54632.1	950.63	189.17	2.33	1.6043e-05	0.00028928	CCACVL1_27709	XLOC_031485	Auxin efflux carrier	Seedling	Fiber	OK	10.2817	16.9575	0.721844	2.00357	0.00055	0.00121389	yes
CCACVL1_12532	OMO81245.1	380.79	87.01	2.13	0.00011603	0.0015507	CCACVL1_12532	XLOC_014366	Synaptobrevin	Seedling	Fiber	OK	2.9212	4.86104	0.734705	1.37886	0.01805	0.0303271	yes
CCACVL1_26655	OMO56293.1	2922.27	397.68	2.88	4.53e-08	1.71e-06	CCACVL1_26655	XLOC_030284	Xanthine/uracil/vitamin C permease	Seedling	Fiber	OK	5.47258	9.22403	0.753176	1.9243	0.0008	0.00172259	yes
CCACVL1_28033	OMO54143.1	543.24	122.52	2.15	5.7041e-05	0.00084317	CCACVL1_28033	XLOC_031868	hypothetical protein	Seedling	Fiber	OK	4.49602	7.57886	0.75333	1.74589	0.00235	0.00469184	yes
CCACVL1_13935	OMO79036.1	25233.6	5477.64	2.2	1.5625e-05	0.00028272	CCACVL1_13935	XLOC_015888	Putative S-adenosyl-L-methionine-dependent methyltransferase protein	Seedling	Fiber	OK	125.943	213.013	0.758172	2.10128	0.0003	0.000686711	yes
CCACVL1_20908	OMO66944.1	2356.7	652.76	1.85	0.0026521	0.021017	CCACVL1_20908	XLOC_023600	Zinc/iron permease	Seedling	Fiber	OK	35.9464	60.8577	0.759591	2.1569	5e-05	0.000126572	yes
CCACVL1_09406	OMO86906.1	73.89	12.42	2.57	0.0005023	0.0053158	CCACVL1_09406	XLOC_010877	Pathogenic type III effector avirulence factor Avr cleavage site,hypothetical protein	Seedling	Fiber	OK	113.36	192.687	0.765346	1.9946	0.00055	0.00121389	yes
CCACVL1_29247	OMO52375.1	242.54	10.26	4.56	0.0037943	0.027772	CCACVL1_29247	XLOC_033232	hypothetical protein	Seedling	Fiber	OK	2.14724	3.65339	0.766755	1.77741	0.00235	0.00469184	yes
CCACVL1_13432	OMO79774.1	507.37	188.75	1.43	0.0077763	0.048585	CCACVL1_13432	XLOC_015333	Late embryogenesis abundant protein, LEA-14	Seedling	Fiber	OK	4.3342	7.40045	0.771846	1.81235	0.0015	0.00309066	yes
CCACVL1_20527	OMO67426.1	1914.92	601.6	1.67	0.0011401	0.010519	CCACVL1_20527	XLOC_023221	hypothetical protein	Seedling	Fiber	OK	30.7503	52.6522	0.775891	2.25951	0.0002	0.000468746	yes
CCACVL1_01891	OMP05465.1	6839.87	1125.9	2.6	5.39e-07	1.5093e-05	CCACVL1_01891	XLOC_002234	hypothetical protein	Seedling	Fiber	OK	32.9818	56.4802	0.776075	2.35666	5e-05	0.000126572	yes
CCACVL1_16861	OMO74282.1	60385.2	5502.06	3.46	0.00034597	0.0039064	CCACVL1_16861	XLOC_019055	Organ specific protein	Seedling	Fiber	OK	156.051	269.249	0.786925	1.94336	0.00065	0.00141864	yes
CCACVL1_14373	OMO78454.1	4730.55	960.98	2.3	1.3677e-05	0.00025264	CCACVL1_14373	XLOC_016319	hypothetical protein	Seedling	Fiber	OK	24.3985	42.1138	0.787497	2.17275	0.00015	0.00035801	yes
CCACVL1_28392	OMO53744.1	572.86	41.42	3.79	9.0075e-05	0.0012421	CCACVL1_28392	XLOC_032249	hypothetical protein	Seedling	Fiber	OK	12.3289	21.4016	0.795668	1.69407	0.00405	0.00774318	yes
CCACVL1_07727	OMO89642.1	12774.5	4662.88	1.45	0.0036284	0.02681	CCACVL1_07727	XLOC_008968	Hydroxymethylglutaryl-CoA synthase, eukaryotic	Seedling	Fiber	OK	97.2308	169.374	0.800726	2.30723	0.0002	0.000468746	yes
CCACVL1_16143	OMO75543.1	691.57	178.7	1.95	0.00016552	0.0021018	CCACVL1_16143	XLOC_018230	transcription factor CPC	Seedling	Fiber	OK	65.9489	114.983	0.801998	2.03919	0.0002	0.000468746	yes
CCACVL1_19460	OMO69510.1	3229.05	1224.54	1.4	0.0062855	0.041386	CCACVL1_19460	XLOC_022040	Cyclin P/U	Seedling	Fiber	OK	29.8203	52.071	0.804186	2.15603	0.0001	0.000244699	yes
CCACVL1_23677	OMO61222.1	1038.56	27.63	5.23	6.59e-09	3.09e-07	CCACVL1_23677	XLOC_026777	hypothetical protein	Seedling	Fiber	OK	3.8382	6.73689	0.811652	1.68016	0.0049	0.00920874	yes
CCACVL1_11708	OMO82860.1	4464.28	1230.58	1.86	0.00046237	0.0049546	CCACVL1_11708	XLOC_013434	Exostosin-like protein	Seedling	Fiber	OK	27.5448	48.5296	0.817087	2.33699	5e-05	0.000126572	yes
CCACVL1_26770	OMO56075.1	575.45	38.78	3.89	7.81e-07	2.0762e-05	CCACVL1_26770	XLOC_030416	hypothetical protein	Seedling	Fiber	OK	7.22047	12.7464	0.819923	1.98403	0.00085	0.00182247	yes
CCACVL1_10908	OMO84263.1	65.17	13.3	2.29	0.0017005	0.014701	CCACVL1_10908	XLOC_012574	hypothetical protein	Seedling	Fiber	OK	0.532261	0.939914	0.820394	1.44562	0.01135	0.0198583	yes
CCACVL1_11455	OMO83292.1	657.96	16.28	5.34	9.5825e-05	0.0013111	CCACVL1_11455	XLOC_013157	Transferase	Seedling	Fiber	OK	50.4955	89.3557	0.823405	2.44579	5e-05	0.000126572	yes
CCACVL1_12802	OMO80707.1	4379.85	1607.09	1.45	0.0037449	0.027494	CCACVL1_12802	XLOC_014677	hypothetical protein	Seedling	Fiber	OK	170.005	301.9	0.828491	2.12528	0.00045	0.00100694	yes
CCACVL1_19832	OMO68774.1	851.33	78.04	3.45	3.21e-08	1.26e-06	CCACVL1_19832	XLOC_022453	hypothetical protein	Seedling	Fiber	OK	9.99806	17.8166	0.833504	2.26138	0.0001	0.000244699	yes
CCACVL1_19892	OMO68588.1	821.33	208.83	1.98	0.00014042	0.001835	CCACVL1_19892	XLOC_022534	hypothetical protein	Seedling	Fiber	OK	7.62025	13.6237	0.838204	2.17677	0.00025	0.000578094	yes
CCACVL1_08614	OMO87989.1	2205.58	653.57	1.75	0.0005789	0.0060088	CCACVL1_08614	XLOC_009994	hypothetical protein	Seedling	Fiber	OK	1.86749	3.34567	0.841195	2.17457	0.00025	0.000578094	yes
CCACVL1_03880	OMO99234.1	523.64	156.75	1.74	0.0014656	0.013028	CCACVL1_03880	XLOC_004497	Disease resistance protein	Seedling	Fiber	OK	1.35317	2.42476	0.841493	1.86292	0.0011	0.00231334	yes
CCACVL1_15922	OMO76091.1	4532.63	1698.31	1.42	0.0052643	0.035996	CCACVL1_15922	XLOC_017981	hypothetical protein	Seedling	Fiber	OK	32.2409	57.9013	0.844702	2.5324	5e-05	0.000126572	yes
CCACVL1_19031	OMO70266.1	1280.38	496.56	1.37	0.0076835	0.048104	CCACVL1_19031	XLOC_021561	hypothetical protein	Seedling	Fiber	OK	26.5764	47.9223	0.850551	2.3886	5e-05	0.000126572	yes
CCACVL1_20131	OMO68021.1	794.61	231.54	1.78	0.00063923	0.0065301	CCACVL1_20131	XLOC_022811	3-beta hydroxysteroid dehydrogenase/isomerase	Seedling	Fiber	OK	4.17187	7.52914	0.851789	1.8802	0.00155	0.00318757	yes
CCACVL1_30175	OMO50871.1	99.95	27.58	1.86	0.0047666	0.033183	CCACVL1_30175	XLOC_034320	hypothetical protein	Seedling	Fiber	OK	6.62985	12.0237	0.858829	1.44405	0.0037	0.00713139	yes
CCACVL1_18302	OMO71303.1	2658.42	158.12	4.07	3.04e-13	3.87e-11	CCACVL1_18302	XLOC_020722	hypothetical protein	Seedling	Fiber	OK	12.0203	21.8341	0.861116	2.44114	5e-05	0.000126572	yes
CCACVL1_16526	OMO74703.1	128.79	23.06	2.48	6.5717e-05	0.00095124	CCACVL1_16526	XLOC_018635	hypothetical protein	Seedling	Fiber	OK	20.2953	37.0615	0.86878	2.2339	5e-05	0.000126572	yes
CCACVL1_26792	OMO56063.1	19700.2	6010.82	1.71	0.00042915	0.0046723	CCACVL1_26792	XLOC_030442	Lipoxygenase, LH2	Seedling	Fiber	OK	172.642	315.843	0.871423	2.38186	5e-05	0.000126572	yes
CCACVL1_08981	OMO87499.1	2224.89	530.53	2.07	5.2885e-05	0.00078814	CCACVL1_08981	XLOC_010393	Glycoside hydrolase, family 35	Seedling	Fiber	OK	108.096	197.856	0.872132	2.10882	0.0007	0.00152051	yes
CCACVL1_20756	OMO67145.1	4165.66	1061.62	1.97	0.00011975	0.0015955	CCACVL1_20756	XLOC_023447	Glycoside hydrolase, family 28	Seedling	Fiber	OK	32.3412	59.804	0.886869	2.6499	5e-05	0.000126572	yes
CCACVL1_29775	OMO51481.1	3339.69	1258.17	1.41	0.0052405	0.035888	CCACVL1_29775	XLOC_033860	hypothetical protein	Seedling	Fiber	OK	44.6155	82.6076	0.88873	2.70046	5e-05	0.000126572	yes
CCACVL1_26170	OMO56908.1	1184.16	72.03	4.04	4.58e-13	5.56e-11	CCACVL1_26170	XLOC_029744	protein PHYLLO, chloroplastic	Seedling	Fiber	OK	7.08131	13.2054	0.899041	1.52711	0.0082	0.0147639	yes
CCACVL1_28371	OMO53752.1	84.57	9.1	3.22	5.224e-06	0.00011	CCACVL1_28371	XLOC_032231	hypothetical protein	Seedling	Fiber	OK	0.441649	0.824321	0.900305	1.42545	0.01675	0.0283258	yes
CCACVL1_04693	OMO97040.1	1143.18	52.99	4.43	1.49e-14	2.48e-12	CCACVL1_04693	XLOC_005470	Bicarbonate transporter, eukaryotic	Seedling	Fiber	OK	1.97872	3.70082	0.903276	1.70798	0.0051	0.00956279	yes
CCACVL1_30367	OMO50579.1	14670	1679.43	3.13	0.00044622	0.0048087	CCACVL1_30367	XLOC_034544	Alcohol dehydrogenase superfamily, zinc-type	Seedling	Fiber	OK	1029.91	1927.65	0.90432	1.48812	0.0089	0.0159061	yes
CCACVL1_11956	OMO82425.1	800.35	208.38	1.94	0.00024093	0.0028943	CCACVL1_11956	XLOC_013715	hypothetical protein	Seedling	Fiber	OK	8.82226	16.5456	0.907228	2.52023	5e-05	0.000126572	yes
CCACVL1_26713	OMO56178.1	56.78	8.15	2.8	0.0017722	0.015187	CCACVL1_26713	XLOC_030339	hypothetical protein	Seedling	Fiber	OK	1.82722	3.43085	0.908915	1.5548	0.00855	0.0153282	yes
CCACVL1_18706	OMO70683.1	94.82	14.92	2.67	0.0070873	0.045281	CCACVL1_18706	XLOC_021195	Peptidase M1, alanine aminopeptidase/leukotriene A4 hydrolase	Seedling	Fiber	OK	0.395438	0.745991	0.915707	1.59816	0.00585	0.0108603	yes
CCACVL1_06342	OMO93804.1	9122.85	776.93	3.55	6.66e-11	5.03e-09	CCACVL1_06342	XLOC_007358	Annexin	Seedling	Fiber	OK	128.522	244.337	0.926863	2.8248	5e-05	0.000126572	yes
CCACVL1_03960	OMO99036.1	1950.5	719.39	1.44	0.0052723	0.036041	CCACVL1_03960	XLOC_004590	hypothetical protein	Seedling	Fiber	OK	10.5369	20.1245	0.933508	2.68377	5e-05	0.000126572	yes
CCACVL1_15957	OMO76002.1	100.55	21.89	2.2	0.0010449	0.0097945	CCACVL1_15957	XLOC_018023	ethylene-responsive transcription factor CRF4	Seedling	Fiber	OK	2.24299	4.29624	0.937648	1.84663	0.00145	0.00299562	yes
CCACVL1_15893	OMO76187.1	182.76	63.77	1.52	0.0060686	0.040374	CCACVL1_15893	XLOC_017944	hypothetical protein	Seedling	Fiber	OK	1.63	3.13196	0.942199	1.9268	0.0012	0.00250828	yes
CCACVL1_16281	OMO75184.1	27.33	1	4.77	1.1447e-05	0.00021628	CCACVL1_16281	XLOC_018378	hypothetical protein	Seedling	Fiber	OK	1.34797	2.59104	0.942747	1.75829	0.0026	0.00515723	yes
CCACVL1_23882	OMO60777.1	1114.77	112.89	3.3	1.49e-09	8.3e-08	CCACVL1_23882	XLOC_027016	hypothetical protein	Seedling	Fiber	OK	2.6146	5.03172	0.944459	1.84636	0.0017	0.00347206	yes
CCACVL1_05484	OMO95236.1	119.55	21.41	2.48	8.6592e-05	0.0012015	CCACVL1_05484	XLOC_006387	hypothetical protein	Seedling	Fiber	OK	0.781116	1.51186	0.952716	1.46801	0.00595	0.0110286	yes
CCACVL1_23872	OMO60784.1	2511.35	896.09	1.49	0.003889	0.028324	CCACVL1_23872	XLOC_027003	Zinc finger, C2H2	Seedling	Fiber	OK	18.6867	36.2131	0.954501	2.68556	5e-05	0.000126572	yes
CCACVL1_26142	OMO56929.1	2222.86	307.43	2.85	6.52e-08	2.344e-06	CCACVL1_26142	XLOC_029719	Glycoside hydrolase, family 5	Seedling	Fiber	OK	19.6205	38.0779	0.956593	2.85878	5e-05	0.000126572	yes
CCACVL1_27916	OMO54283.1	67.64	9.63	2.81	0.00015116	0.0019494	CCACVL1_27916	XLOC_031722	hypothetical protein	Seedling	Fiber	OK	2.37172	4.60345	0.956781	1.44979	0.00855	0.0153282	yes
CCACVL1_25810	OMO57361.1	21807.5	2997.59	2.86	4.43e-08	1.68e-06	CCACVL1_25810	XLOC_029333	hypothetical protein	Seedling	Fiber	OK	41.2763	80.2061	0.958397	2.92917	5e-05	0.000126572	yes
CCACVL1_30845	OMO49696.1	248.47	58.82	2.08	0.00037	0.0041232	CCACVL1_30845	XLOC_035097	hypothetical protein	Seedling	Fiber	OK	1.74333	3.3917	0.960161	1.93511	0.00105	0.0022146	yes
CCACVL1_05063	OMO96133.1	462.05	162.35	1.51	0.0034356	0.025723	CCACVL1_05063	XLOC_005903	hypothetical protein	Seedling	Fiber	OK	5.38062	10.5243	0.967875	1.68262	0.00385	0.0073934	yes
CCACVL1_12734	OMO80814.1	479.47	68.68	2.8	0.0029779	0.023006	CCACVL1_12734	XLOC_014606	AUX/IAA protein	Seedling	Fiber	OK	36.1417	70.7784	0.969643	2.49191	5e-05	0.000126572	yes
CCACVL1_14962	OMO77567.1	699.54	221.07	1.66	0.0017436	0.01499	CCACVL1_14962	XLOC_016945	Tetratricopeptide TPR-1	Seedling	Fiber	OK	3.64178	7.17473	0.978282	2.01301	0.0005	0.00111068	yes
CCACVL1_06395	OMO93671.1	3257.9	982.71	1.73	0.00077926	0.0076338	CCACVL1_06395	XLOC_007423	6-phosphogluconate dehydrogenase, decarboxylating	Seedling	Fiber	OK	16.6078	32.9536	0.988573	2.82404	5e-05	0.000126572	yes
CCACVL1_01123	OMP08319.1	617.08	206.5	1.58	0.0033903	0.025469	CCACVL1_01123	XLOC_001337	Armadillo	Seedling	Fiber	OK	2.86245	5.69122	0.991486	2.33672	5e-05	0.000126572	yes
CCACVL1_26362	OMO56700.1	4516.78	1399.87	1.69	0.00058294	0.0060436	CCACVL1_26362	XLOC_029956	Heat shock factor (HSF)-type, DNA-binding protein	Seedling	Fiber	OK	153.64	305.52	0.991708	2.63058	5e-05	0.000126572	yes
CCACVL1_21359	OMO65881.1	10836.2	4236.01	1.36	0.0064363	0.042076	CCACVL1_21359	XLOC_024094	Prefoldin	Seedling	Fiber	OK	13.406	26.6916	0.993513	2.33403	0.0002	0.000468746	yes
CCACVL1_23545	OMO61396.1	22.35	1.72	3.7	0.00094029	0.0089788	CCACVL1_23545	XLOC_026616	hypothetical protein	Seedling	Fiber	OK	1.00473	2.00615	0.997621	1.82712	0.00085	0.00182247	yes
CCACVL1_03406	OMP00287.1	1181.77	377.81	1.65	0.0015299	0.013481	CCACVL1_03406	XLOC_003909	Tudor/PWWP/MBT superfamily protein	Seedling	Fiber	OK	2.9042	5.80897	1.00014	2.61097	5e-05	0.000126572	yes
CCACVL1_12690	OMO80941.1	196.37	41.84	2.23	0.00018691	0.0023354	CCACVL1_12690	XLOC_014543	hypothetical protein	Seedling	Fiber	OK	0.437738	0.877829	1.00387	1.30685	0.02885	0.0463434	yes
CCACVL1_04870	OMO96608.1	26426.1	9782.66	1.43	0.0042209	0.030259	CCACVL1_04870	XLOC_005676	Serine hydroxymethyltransferase	Seedling	Fiber	OK	196.333	397.582	1.01795	2.98968	5e-05	0.000126572	yes
CCACVL1_30626	OMO50109.1	441.02	24.97	4.14	5.35e-12	5.06e-10	CCACVL1_30626	XLOC_034842	C2 calcium-dependent membrane targeting	Seedling	Fiber	OK	1.56356	3.18144	1.02485	2.25988	0.0002	0.000468746	yes
CCACVL1_12472	OMO81334.1	2576.71	77.5	5.06	2.28e-08	9.42e-07	CCACVL1_12472	XLOC_014299	hypothetical protein	Seedling	Fiber	OK	3.18127	6.48437	1.02736	1.86436	0.00105	0.0022146	yes
CCACVL1_26614	OMO56350.1	615.22	20.04	4.94	3.6932e-05	0.00058441	CCACVL1_26614	XLOC_030225	hypothetical protein	Seedling	Fiber	OK	1.44626	2.95122	1.02899	1.63677	0.00475	0.00894588	yes
CCACVL1_09499	OMO86739.1	671.42	117.94	2.51	2.241e-05	0.00038571	CCACVL1_09499	XLOC_010977	Tafazzin	Seedling	Fiber	OK	12.5357	25.6282	1.03169	2.7326	5e-05	0.000126572	yes
CCACVL1_09094	OMO87385.1	2558.81	20.92	6.93	1.3888e-05	0.00025618	CCACVL1_09094	XLOC_010509	Lipase, GDSL	Seedling	Fiber	OK	1.43008	2.94296	1.04117	2.11072	0.00035	0.000793229	yes
CCACVL1_04983	OMO96369.1	2919.78	953.04	1.62	0.0015188	0.013392	CCACVL1_04983	XLOC_005807	Armadillo-like helical	Seedling	Fiber	OK	38.3205	79.4762	1.05241	3.06366	5e-05	0.000126572	yes
CCACVL1_10746	OMO84609.1	279.4	69.5	2.01	0.00041379	0.0045293	CCACVL1_10746	XLOC_012389	hypothetical protein	Seedling	Fiber	OK	7.03865	14.6479	1.05732	1.64629	5e-05	0.000126572	yes
CCACVL1_29578	OMO51808.1	1456.41	518.41	1.49	0.0026394	0.020939	CCACVL1_29578	XLOC_033629	AMP-dependent synthetase/ligase	Seedling	Fiber	OK	2.33302	4.85723	1.05793	2.48504	0.0001	0.000244699	yes
CCACVL1_13603	OMO79547.1	1814.26	300.23	2.6	1.44e-06	3.5083e-05	CCACVL1_13603	XLOC_015510	hypothetical protein	Seedling	Fiber	OK	6.69452	13.9395	1.05812	2.74965	5e-05	0.000126572	yes
CCACVL1_27691	OMO54659.1	23406.9	3431.33	2.77	7.81e-08	2.75e-06	CCACVL1_27691	XLOC_031465	Prefoldin	Seedling	Fiber	OK	26.2975	54.807	1.05943	2.70108	5e-05	0.000126572	yes
CCACVL1_07250	OMO90933.1	775.62	200.1	1.95	0.00027274	0.003201	CCACVL1_07250	XLOC_008415	Frigida-like protein	Seedling	Fiber	OK	5.55275	11.622	1.06558	3.02807	5e-05	0.000126572	yes
CCACVL1_17551	OMO72859.1	1075.18	283.97	1.92	0.00035259	0.0039609	CCACVL1_17551	XLOC_019823	Ribosomal protein S13	Seedling	Fiber	OK	39.8697	83.7488	1.07078	2.58474	5e-05	0.000126572	yes
CCACVL1_22602	OMO62864.1	155.6	27.73	2.49	6.518e-05	0.00094451	CCACVL1_22602	XLOC_025550	CCR4-NOT transcription complex subunit 10-like protein	Seedling	Fiber	OK	4.83653	10.1641	1.07143	1.98018	0.00015	0.00035801	yes
CCACVL1_26595	OMO56374.1	17427.5	5077.91	1.78	0.00053924	0.0056503	CCACVL1_26595	XLOC_030209	hypothetical protein	Seedling	Fiber	OK	99.7243	211.549	1.08498	2.45246	5e-05	0.000126572	yes
CCACVL1_17409	OMO73178.1	142.34	41.12	1.79	0.0043593	0.031008	CCACVL1_17409	XLOC_019663	Oxoglutarate/iron-dependent dioxygenase,codeine O-demethylase-like protein	Seedling	Fiber	OK	6.61191	14.0937	1.09191	1.51966	0.01025	0.018099	yes
CCACVL1_27485	OMO54901.1	425.05	41.84	3.34	1.67e-07	5.39e-06	CCACVL1_27485	XLOC_031231	Cupredoxin	Seedling	Fiber	OK	2.87846	6.1388	1.09266	2.19484	0.0003	0.000686711	yes
CCACVL1_18566	OMO70921.1	316.35	86.29	1.87	0.0016991	0.014701	CCACVL1_18566	XLOC_021014	Disease resistance protein RPS5, putative	Seedling	Fiber	OK	12.1479	25.9707	1.09617	2.47754	5e-05	0.000126572	yes
CCACVL1_17801	OMO72451.1	22204.6	6310.55	1.82	0.00038548	0.004267	CCACVL1_17801	XLOC_020131	Adenosine kinase	Seedling	Fiber	OK	159.99	342.475	1.09802	3.30692	5e-05	0.000126572	yes
CCACVL1_05567	OMO95126.1	316.07	71.82	2.14	0.00040324	0.004434	CCACVL1_05567	XLOC_006479	Plant peroxidase,hypothetical protein	Seedling	Fiber	OK	72.6054	156.053	1.10389	2.59327	5e-05	0.000126572	yes
CCACVL1_06843	OMO92438.1	177.25	40.45	2.13	0.00044552	0.0048051	CCACVL1_06843	XLOC_007942	hypothetical protein	Seedling	Fiber	OK	17.3339	37.3028	1.10569	2.4607	5e-05	0.000126572	yes
CCACVL1_30217	OMO50838.1	4749.52	1024.56	2.21	0.00051483	0.0054202	CCACVL1_30217	XLOC_034370	Serine hydroxymethyltransferase,hypothetical protein	Seedling	Fiber	OK	26.7898	57.785	1.10901	2.9184	5e-05	0.000126572	yes
CCACVL1_31039	OMO49378.1	1909.4	632.65	1.59	0.0015503	0.013625	CCACVL1_31039	XLOC_035309	Oxoglutarate/iron-dependent dioxygenase	Seedling	Fiber	OK	45.9583	99.2941	1.11138	3.30129	5e-05	0.000126572	yes
CCACVL1_23208	OMO61843.1	1582.53	161.8	3.29	1.39e-09	7.79e-08	CCACVL1_23208	XLOC_026237	hypothetical protein	Seedling	Fiber	OK	4.72206	10.214	1.11305	2.99601	5e-05	0.000126572	yes
CCACVL1_29670	OMO51654.1	2053.58	470.66	2.13	4.134e-05	0.00064075	CCACVL1_29670	XLOC_033740	Tetratricopeptide-like helical	Seedling	Fiber	OK	19.1854	41.507	1.11334	3.04261	5e-05	0.000126572	yes
CCACVL1_13488	OMO79702.1	2536.51	860.48	1.56	0.0020564	0.017124	CCACVL1_13488	XLOC_015399	hypothetical protein	Seedling	Fiber	OK	13.1822	28.5268	1.11372	3.1266	5e-05	0.000126572	yes
CCACVL1_12643	OMO81052.1	643.41	17.38	5.21	8.49e-11	6.24e-09	CCACVL1_12643	XLOC_014480	Cytokinin riboside 5'-monophosphate phosphoribohydrolase LOG	Seedling	Fiber	OK	1.08991	2.36685	1.11876	1.44027	0.0168	0.0284006	yes
CCACVL1_06552	OMO93278.1	1262.75	124.94	3.34	1.08e-09	6.2e-08	CCACVL1_06552	XLOC_007601	hypothetical protein	Seedling	Fiber	OK	15.2446	33.296	1.12705	3.26264	5e-05	0.000126572	yes
CCACVL1_14058	OMO78828.1	31544.5	11658.9	1.44	0.0029781	0.023006	CCACVL1_14058	XLOC_016002	Peptidase T2, asparaginase 2	Seedling	Fiber	OK	89.3511	195.284	1.12802	2.36157	5e-05	0.000126572	yes
CCACVL1_21197	OMO66371.1	304.69	58.91	2.37	0.0070872	0.045281	CCACVL1_21197	XLOC_023899	Thaumatin	Seedling	Fiber	OK	8.86445	19.3875	1.12902	2.70752	5e-05	0.000126572	yes
CCACVL1_18652	OMO70792.1	7585.24	2300.83	1.72	0.0020667	0.017183	CCACVL1_18652	XLOC_021135	hypothetical protein	Seedling	Fiber	OK	187.07	409.236	1.12935	3.28145	5e-05	0.000126572	yes
CCACVL1_11130	OMO83838.1	1131.29	257.6	2.13	4.6759e-05	0.0007139	CCACVL1_11130	XLOC_012812	hypothetical protein	Seedling	Fiber	OK	3.40859	7.47476	1.13285	3.08884	5e-05	0.000126572	yes
CCACVL1_18410	OMO71141.1	112.94	26.11	2.11	0.00091124	0.0087361	CCACVL1_18410	XLOC_020829	Xanthine/uracil/vitamin C permease	Seedling	Fiber	OK	0.214301	0.471498	1.13762	1.49411	0.0101	0.0178609	yes
CCACVL1_26258	OMO56794.1	2274.53	697.21	1.71	0.00063411	0.0064903	CCACVL1_26258	XLOC_029845	Cold-regulated plasma membrane	Seedling	Fiber	OK	138.367	304.541	1.13814	3.33262	5e-05	0.000126572	yes
CCACVL1_01606	OMP06369.1	92072.9	15095.3	2.61	4.37e-07	1.2614e-05	CCACVL1_01606	XLOC_001872	Tubulin	Seedling	Fiber	OK	1084.28	2388.44	1.13933	3.21562	5e-05	0.000126572	yes
CCACVL1_01567	OMP06456.1	256.12	16.09	3.99	2.2e-10	1.46e-08	CCACVL1_01567	XLOC_001821	Inositol oxygenase	Seedling	Fiber	OK	5.89601	13.0517	1.14643	2.75857	5e-05	0.000126572	yes
CCACVL1_15497	OMO76689.1	803.58	190.82	2.07	0.0020788	0.017273	CCACVL1_15497	XLOC_017513	(2R)-phospho-3-sulfolactate synthase, ComA	Seedling	Fiber	OK	38.6608	85.6347	1.14733	3.20533	5e-05	0.000126572	yes
CCACVL1_24165	OMO60431.1	261.31	86.68	1.59	0.0043523	0.031	CCACVL1_24165	XLOC_027354	Acid phosphatase/vanadium-dependent haloperoxidase-related protein	Seedling	Fiber	OK	5.56461	12.4077	1.15688	2.19526	0.00025	0.000578094	yes
CCACVL1_28610	OMO53482.1	4554.23	1045.95	2.12	3.6821e-05	0.00058335	CCACVL1_28610	XLOC_032490	hypothetical protein	Seedling	Fiber	OK	62.946	140.595	1.15936	2.92299	5e-05	0.000126572	yes
CCACVL1_24778	OMO59508.1	579.37	93.99	2.62	2.26e-06	5.2535e-05	CCACVL1_24778	XLOC_028056	ABC-2 type transporter	Seedling	Fiber	OK	9.13584	20.4057	1.15936	2.88055	5e-05	0.000126572	yes
CCACVL1_17589	OMO72796.1	754.96	206.36	1.87	0.00040362	0.0044363	CCACVL1_17589	XLOC_019872	Zinc finger, lateral root primordium type 1	Seedling	Fiber	OK	4.94953	11.0814	1.16278	2.40101	5e-05	0.000126572	yes
CCACVL1_15823	OMO76210.1	934.69	195.03	2.26	2.151e-05	0.00037217	CCACVL1_15823	XLOC_017889	hypothetical protein	Seedling	Fiber	OK	30.2155	67.7549	1.16504	2.67673	5e-05	0.000126572	yes
CCACVL1_14882	OMO77690.1	1646.78	18.87	6.45	8.92e-24	6.95e-21	CCACVL1_14882	XLOC_016864	hypothetical protein	Seedling	Fiber	OK	1.32782	2.98267	1.16755	2.29327	5e-05	0.000126572	yes
CCACVL1_16927	OMO74160.1	50.9	6.43	2.98	0.0058397	0.039171	CCACVL1_16927	XLOC_019120	hypothetical protein	Seedling	Fiber	OK	4.54573	10.2176	1.16848	2.09232	0.0006	0.00131613	yes
CCACVL1_11837	OMO82654.1	1502.11	361.43	2.06	6.8423e-05	0.0009813	CCACVL1_11837	XLOC_013573	Exostosin-like protein	Seedling	Fiber	OK	2.68498	6.06763	1.17622	2.88183	5e-05	0.000126572	yes
CCACVL1_22393	OMO63533.1	213.78	24.4	3.13	3.23e-07	9.746e-06	CCACVL1_22393	XLOC_025277	Universal stress protein A	Seedling	Fiber	OK	2.65691	6.01608	1.17907	2.03138	0.001	0.00211781	yes
CCACVL1_12509	OMO81281.1	174.92	16.45	3.41	8.591e-05	0.0011958	CCACVL1_12509	XLOC_014340	Early nodulin 93 ENOD93 protein,hypothetical protein	Seedling	Fiber	OK	44.5748	102.104	1.19574	1.65057	0.0058	0.0107748	yes
CCACVL1_26455	OMO56576.1	1751.51	118.62	3.88	4.54e-07	1.3042e-05	CCACVL1_26455	XLOC_030046	hypothetical protein	Seedling	Fiber	OK	64.1126	146.874	1.1959	3.05444	5e-05	0.000126572	yes
CCACVL1_11817	OMO82667.1	163.69	11.9	3.78	0.0044176	0.031313	CCACVL1_11817	XLOC_013553	RNA-dependent RNA polymerase, eukaryotic-type	Seedling	Fiber	OK	0.850147	1.94841	1.19651	2.19259	0.00035	0.000793229	yes
CCACVL1_02568	OMP03097.1	851.84	86.77	3.3	1.4709e-05	0.00026927	CCACVL1_02568	XLOC_003024	hypothetical protein	Seedling	Fiber	OK	10.1206	23.263	1.20074	3.03934	5e-05	0.000126572	yes
CCACVL1_16907	OMO74171.1	163.4	49.37	1.73	0.0048554	0.033642	CCACVL1_16907	XLOC_019112	hypothetical protein	Seedling	Fiber	OK	0.630865	1.46427	1.21477	2.05675	0.00065	0.00141864	yes
CCACVL1_20915	OMO66922.1	943.79	239.34	1.98	0.00013912	0.0018226	CCACVL1_20915	XLOC_023608	hypothetical protein	Seedling	Fiber	OK	18.2442	42.496	1.21989	1.66563	0.00295	0.00579566	yes
CCACVL1_08881	OMO87629.1	3800.04	1001.6	1.92	0.00014052	0.0018354	CCACVL1_08881	XLOC_010292	hypothetical protein	Seedling	Fiber	OK	20.4172	47.8033	1.22733	3.5027	5e-05	0.000126572	yes
CCACVL1_16397	OMO74915.1	58.91	8.15	2.85	0.00034778	0.0039218	CCACVL1_16397	XLOC_018500	Zinc finger, RING/FYVE/PHD-type,hypothetical protein	Seedling	Fiber	OK	4.49213	10.5795	1.23581	2.03378	0.00025	0.000578094	yes
CCACVL1_16862	OMO74269.1	14786.9	1495.47	3.31	1.15e-09	6.6e-08	CCACVL1_16862	XLOC_019056	hypothetical protein	Seedling	Fiber	OK	99.0384	233.519	1.23748	3.70963	5e-05	0.000126572	yes
CCACVL1_23931	OMO60708.1	172.56	5.37	5.01	2.32e-07	7.23e-06	CCACVL1_23931	XLOC_027082	hypothetical protein	Seedling	Fiber	OK	0.572844	1.35138	1.23822	1.38846	0.0174	0.0293267	yes
CCACVL1_24955	OMO59275.1	85.14	13.31	2.68	0.0016803	0.014579	CCACVL1_24955	XLOC_028271	hypothetical protein	Seedling	Fiber	OK	6.91968	16.3305	1.23879	2.23024	0.0003	0.000686711	yes
CCACVL1_11116	OMO83874.1	375.43	107.54	1.8	0.0011668	0.010728	CCACVL1_11116	XLOC_012795	Carotenoid oxygenase,Peptidoglycan-binding Lysin subgroup	Seedling	Fiber	OK	16.6807	39.4197	1.24074	2.87327	5e-05	0.000126572	yes
CCACVL1_03673	OMO99711.1	2459.1	708.16	1.8	0.0035086	0.026136	CCACVL1_03673	XLOC_004242	hypothetical protein	Seedling	Fiber	OK	103.133	246.51	1.25715	3.53173	5e-05	0.000126572	yes
CCACVL1_17197	OMO73639.1	167.25	22.73	2.88	0.00010478	0.0014153	CCACVL1_17197	XLOC_019417	hypothetical protein	Seedling	Fiber	OK	2.22272	5.32966	1.26172	2.26698	5e-05	0.000126572	yes
CCACVL1_20722	OMO67194.1	482.73	173.59	1.48	0.0066498	0.043108	CCACVL1_20722	XLOC_023419	hypothetical protein	Seedling	Fiber	OK	29.6188	71.4045	1.2695	3.34456	5e-05	0.000126572	yes
CCACVL1_12058	OMO82150.1	1274.14	289.23	2.14	4.1426e-05	0.00064171	CCACVL1_12058	XLOC_013819	Lipase, GDSL	Seedling	Fiber	OK	37.7901	91.4182	1.27447	3.74258	5e-05	0.000126572	yes
CCACVL1_22079	OMO64051.1	7467.95	2794.83	1.42	0.0042679	0.030505	CCACVL1_22079	XLOC_024928	Lipase, GDSL	Seedling	Fiber	OK	10.4142	25.2137	1.27566	3.28857	5e-05	0.000126572	yes
CCACVL1_10436	OMO85070.1	107.95	9.66	3.48	9.19e-07	2.4045e-05	CCACVL1_10436	XLOC_012054	Di-trans-poly-cis-decaprenylcistransferase-like protein	Seedling	Fiber	OK	0.437049	1.05997	1.27816	1.97852	0.00115	0.00241152	yes
CCACVL1_16156	OMO75495.1	186.87	4.4	5.41	0.00091568	0.0087755	CCACVL1_16156	XLOC_018240	hypothetical protein	Seedling	Fiber	OK	4.73772	11.5128	1.28097	2.26402	5e-05	0.000126572	yes
CCACVL1_03998	OMO98929.1	673.32	89.18	2.92	4.28e-08	1.63e-06	CCACVL1_03998	XLOC_004632	Tify	Seedling	Fiber	OK	8.07822	19.6962	1.28581	3.01184	5e-05	0.000126572	yes
CCACVL1_09519	OMO86701.1	594.63	7.73	6.27	4.84e-07	1.381e-05	CCACVL1_09519	XLOC_010994	hypothetical protein	Seedling	Fiber	OK	4.10794	10.0165	1.2859	2.61799	0.0001	0.000244699	yes
CCACVL1_00563	OMP11362.1	102.5	1	6.68	7.4e-10	4.4e-08	CCACVL1_00563	XLOC_000677	hypothetical protein	Seedling	Fiber	OK	0.73635	1.79747	1.2875	2.01664	0.00085	0.00182247	yes
CCACVL1_13654	OMO79475.1	2177.45	807.76	1.43	0.0053816	0.036636	CCACVL1_13654	XLOC_015565	C2 calcium-dependent membrane targeting	Seedling	Fiber	OK	127.085	311.378	1.29287	3.566	5e-05	0.000126572	yes
CCACVL1_16964	OMO74085.1	237.54	61.38	1.95	0.0007724	0.0075757	CCACVL1_16964	XLOC_019179	hypothetical protein	Seedling	Fiber	OK	4.63739	11.3714	1.29403	2.20954	0.00025	0.000578094	yes
CCACVL1_20180	OMO67941.1	2986.89	1031.02	1.53	0.0024823	0.019883	CCACVL1_20180	XLOC_022858	hypothetical protein	Seedling	Fiber	OK	57.9449	142.37	1.29689	3.83952	5e-05	0.000126572	yes
CCACVL1_26478	OMO56535.1	739.99	173.66	2.09	0.0035612	0.026442	CCACVL1_26478	XLOC_030077	hypothetical protein	Seedling	Fiber	OK	1.02765	2.53236	1.30114	2.4033	5e-05	0.000126572	yes
CCACVL1_20694	OMO67227.1	511.66	136.81	1.9	0.00069473	0.0069812	CCACVL1_20694	XLOC_023389	hypothetical protein	Seedling	Fiber	OK	5.55147	13.7068	1.30395	3.30764	5e-05	0.000126572	yes
CCACVL1_17669	OMO72660.1	3325.56	102.6	5.02	7.12e-10	4.26e-08	CCACVL1_17669	XLOC_019979	phosphatase 2C (PP2C)-like protein	Seedling	Fiber	OK	7.52231	18.5927	1.30549	3.16307	5e-05	0.000126572	yes
CCACVL1_17355	OMO73271.1	133.7	13.79	3.28	0.00071427	0.00714	CCACVL1_17355	XLOC_019606	Plant peroxidase	Seedling	Fiber	OK	1.97895	4.89707	1.30718	2.67945	5e-05	0.000126572	yes
CCACVL1_21247	OMO66244.1	1874.23	692.65	1.44	0.0040166	0.029061	CCACVL1_21247	XLOC_023970	hypothetical protein	Seedling	Fiber	OK	4.09804	10.1679	1.31102	3.36141	5e-05	0.000126572	yes
CCACVL1_13674	OMO79445.1	1733.05	146.19	3.57	8.49e-08	2.97e-06	CCACVL1_13674	XLOC_015586	IQ motif, EF-hand binding site	Seedling	Fiber	OK	6.5136	16.1626	1.31113	1.66351	0.00565	0.0105199	yes
CCACVL1_15842	OMO76229.1	2491.2	152.07	4.03	9.79e-13	1.11e-10	CCACVL1_15842	XLOC_017884	Xanthine/uracil/vitamin C permease	Seedling	Fiber	OK	3.48386	8.64906	1.31186	2.62248	5e-05	0.000126572	yes
CCACVL1_20845	OMO67027.1	3477.06	628.65	2.47	1.55e-06	3.7702e-05	CCACVL1_20845	XLOC_023546	hypothetical protein	Seedling	Fiber	OK	34.3957	85.4676	1.31315	3.49062	5e-05	0.000126572	yes
CCACVL1_15705	OMO76398.1	22989.2	3502.32	2.71	0.0035975	0.026618	CCACVL1_15705	XLOC_017743	Dormancyauxin associated	Seedling	Fiber	OK	151.156	375.786	1.31387	2.93335	5e-05	0.000126572	yes
CCACVL1_14698	OMO78023.1	840.43	274.43	1.61	0.0021142	0.017485	CCACVL1_14698	XLOC_016672	hypothetical protein	Seedling	Fiber	OK	4.06077	10.2633	1.33767	3.37924	5e-05	0.000126572	yes
CCACVL1_07963	OMO89255.1	427.21	22.29	4.26	3.61e-12	3.57e-10	CCACVL1_07963	XLOC_009233	hypothetical protein	Seedling	Fiber	OK	1.39856	3.55587	1.34626	1.73579	0.0149	0.025448	yes
CCACVL1_11868	OMO82601.1	102.38	6.83	3.91	1.32e-07	4.4e-06	CCACVL1_11868	XLOC_013604	hypothetical protein	Seedling	Fiber	OK	1.54749	3.93532	1.34655	2.08584	0.00035	0.000793229	yes
CCACVL1_22863	OMO62375.1	1347.69	434.89	1.63	0.0021231	0.017533	CCACVL1_22863	XLOC_025842	Histone H2A	Seedling	Fiber	OK	46.7996	119.1	1.34761	3.63703	5e-05	0.000126572	yes
CCACVL1_21083	OMO66560.1	15.11	1	3.92	0.0049512	0.03419	CCACVL1_21083	XLOC_023792	Reverse transcriptase	Seedling	Fiber	OK	0.131293	0.334534	1.34937	1.91555	0.0019	0.00385126	yes
CCACVL1_11778	OMO82744.1	426.02	21.26	4.32	9.1596e-05	0.0012598	CCACVL1_11778	XLOC_013508	hypothetical protein	Seedling	Fiber	OK	51.1952	131.299	1.35878	3.29788	5e-05	0.000126572	yes
CCACVL1_25825	OMO57341.1	359.99	84.71	2.09	0.00010974	0.0014703	CCACVL1_25825	XLOC_029351	hypothetical protein	Seedling	Fiber	OK	4.43535	11.3773	1.35903	1.55035	0.0125	0.0216649	yes
CCACVL1_17024	OMO73992.1	590.38	101.65	2.54	4.2733e-05	0.00065774	CCACVL1_17024	XLOC_019239	hypothetical protein	Seedling	Fiber	OK	3.85478	9.90429	1.36141	2.95541	5e-05	0.000126572	yes
CCACVL1_04332	OMO98109.1	12423.3	2685.98	2.21	0.0059885	0.039987	CCACVL1_04332	XLOC_005036	Dormancyauxin associated	Seedling	Fiber	OK	1867.85	4808.91	1.36433	3.13955	5e-05	0.000126572	yes
CCACVL1_28706	OMO53337.1	12772	1421.63	3.17	7.5496e-05	0.00107	CCACVL1_28706	XLOC_032584	Proton-dependent oligopeptide transporter family	Seedling	Fiber	OK	464.814	1197.18	1.36491	3.91014	5e-05	0.000126572	yes
CCACVL1_29072	OMO52817.1	4721.38	322.72	3.87	0.0041853	0.030061	CCACVL1_29072	XLOC_033024	Pectate lyase/Amb allergen	Seedling	Fiber	OK	40.7617	105.646	1.37395	3.98191	5e-05	0.000126572	yes
CCACVL1_11529	OMO83163.1	515.82	189.17	1.45	0.0063541	0.041713	CCACVL1_11529	XLOC_013233	Disease resistance protein	Seedling	Fiber	OK	0.248643	0.648863	1.38384	2.35639	5e-05	0.000126572	yes
CCACVL1_29605	OMO51763.1	134.27	35.65	1.91	0.0016388	0.01428	CCACVL1_29605	XLOC_033662	Glycosyl transferase, family 14	Seedling	Fiber	OK	1.42345	3.72039	1.38606	2.57914	5e-05	0.000126572	yes
CCACVL1_07316	OMO90708.1	223.07	49.84	2.16	0.00018618	0.0023274	CCACVL1_07316	XLOC_008495	Disease resistance protein	Seedling	Fiber	OK	0.26035	0.684457	1.3945	2.60096	5e-05	0.000126572	yes
CCACVL1_17359	OMO73274.1	150.57	40.37	1.9	0.0014687	0.013049	CCACVL1_17359	XLOC_019609	hypothetical protein	Seedling	Fiber	OK	1.62662	4.31411	1.40718	2.98345	5e-05	0.000126572	yes
CCACVL1_09972	OMO85835.1	900.69	222.91	2.01	0.00010363	0.0014019	CCACVL1_09972	XLOC_011514	Adenylate kinase	Seedling	Fiber	OK	1.6572	4.40718	1.41111	3.48634	5e-05	0.000126572	yes
CCACVL1_21002	OMO66700.1	3443.03	337.34	3.35	5.91e-10	3.61e-08	CCACVL1_21002	XLOC_023703	hypothetical protein	Seedling	Fiber	OK	6.53562	17.4336	1.41547	3.34739	5e-05	0.000126572	yes
CCACVL1_16165	OMO75444.1	817.9	274.33	1.58	0.0026532	0.021017	CCACVL1_16165	XLOC_018247	hypothetical protein	Seedling	Fiber	OK	3.13359	8.39438	1.42161	3.19439	5e-05	0.000126572	yes
CCACVL1_20395	OMO67652.1	106.52	14.57	2.87	2.3127e-05	0.00039549	CCACVL1_20395	XLOC_023081	hypothetical protein	Seedling	Fiber	OK	2.43983	6.53717	1.42188	2.85815	5e-05	0.000126572	yes
CCACVL1_05897	OMO94625.1	310.5	110.12	1.5	0.0053076	0.036217	CCACVL1_05897	XLOC_006830	Ribosomal protein S21	Seedling	Fiber	OK	3.98835	10.71	1.42509	3.24126	5e-05	0.000126572	yes
CCACVL1_06585	OMO93226.1	1177.26	373.66	1.66	0.0013019	0.011808	CCACVL1_06585	XLOC_007637	hypothetical protein	Seedling	Fiber	OK	5.9071	15.9112	1.42952	3.03091	5e-05	0.000126572	yes
CCACVL1_29776	OMO51482.1	410.48	151.18	1.44	0.0071482	0.045561	CCACVL1_29776	XLOC_033861	hypothetical protein	Seedling	Fiber	OK	12.0628	32.4939	1.4296	3.3267	5e-05	0.000126572	yes
CCACVL1_04482	OMO97714.1	217.19	34.96	2.64	1.0571e-05	0.00020247	CCACVL1_04482	XLOC_005222	hypothetical protein	Seedling	Fiber	OK	1.80957	4.88862	1.43378	2.12589	0.00035	0.000793229	yes
CCACVL1_19743	OMO68955.1	39.02	7.78	2.33	0.0076536	0.047962	CCACVL1_19743	XLOC_022358	hypothetical protein	Seedling	Fiber	OK	0.166179	0.452502	1.44519	1.71076	0.0068	0.0124704	yes
CCACVL1_20138	OMO68017.1	13458.5	2306.41	2.54	8.82e-06	0.00017309	CCACVL1_20138	XLOC_022817	Carbohydrate kinase PfkB,Ribokinase	Seedling	Fiber	OK	311.395	848.318	1.44586	3.7416	5e-05	0.000126572	yes
CCACVL1_14282	OMO78584.1	1882.34	607.27	1.63	0.0014322	0.012795	CCACVL1_14282	XLOC_016222	hypothetical protein	Seedling	Fiber	OK	2.87049	7.82075	1.44601	3.25817	5e-05	0.000126572	yes
CCACVL1_26455	OMO56576.1	1751.51	118.62	3.88	4.54e-07	1.3042e-05	CCACVL1_26455	XLOC_030051	hypothetical protein	Seedling	Fiber	OK	1.43243	3.90784	1.44791	1.5331	0.00855	0.0153282	yes
CCACVL1_02472	OMP03346.1	3227.22	1177.31	1.45	0.0041235	0.029681	CCACVL1_02472	XLOC_002913	hypothetical protein	Seedling	Fiber	OK	47.7263	130.431	1.45043	4.15019	5e-05	0.000126572	yes
CCACVL1_02390	OMP03507.1	11077.1	999.45	3.47	1.06e-10	7.48e-09	CCACVL1_02390	XLOC_002819	hypothetical protein	Seedling	Fiber	OK	526.621	1441.62	1.45285	4.50537	5e-05	0.000126572	yes
CCACVL1_15876	OMO76170.1	632.67	202.49	1.64	0.0026663	0.021101	CCACVL1_15876	XLOC_017911	hypothetical protein	Seedling	Fiber	OK	44.4151	121.958	1.45727	3.27335	5e-05	0.000126572	yes
CCACVL1_17736	OMO72522.1	1512.02	148.82	3.34	1.68e-09	9.24e-08	CCACVL1_17736	XLOC_020060	Zinc finger, C2H2-like protein	Seedling	Fiber	OK	1.3615	3.75413	1.46328	3.07244	5e-05	0.000126572	yes
CCACVL1_30124	OMO50943.1	1089.33	130.77	3.06	8.55e-06	0.00016873	CCACVL1_30124	XLOC_034260	hypothetical protein	Seedling	Fiber	OK	34.8494	96.7526	1.47317	3.72776	5e-05	0.000126572	yes
CCACVL1_23331	OMO61654.1	7428.87	1818.12	2.03	7.1826e-05	0.0010224	CCACVL1_23331	XLOC_026380	hypothetical protein	Seedling	Fiber	OK	41.1988	114.487	1.4745	4.35084	5e-05	0.000126572	yes
CCACVL1_11103	OMO83887.1	114.33	8.8	3.7	1.4e-07	4.62e-06	CCACVL1_11103	XLOC_012790	hypothetical protein	Seedling	Fiber	OK	0.707111	1.97583	1.48245	2.52312	0.00015	0.00035801	yes
CCACVL1_23062	OMO62032.1	473.74	79.02	2.58	2.63e-06	5.9951e-05	CCACVL1_23062	XLOC_026082	HAD-superfamily hydrolase, subfamily IA, variant 3	Seedling	Fiber	OK	22.2426	62.5736	1.49223	3.58221	5e-05	0.000126572	yes
CCACVL1_05024	OMO96273.1	11008.9	4562.04	1.27	0.0074904	0.047207	CCACVL1_05024	XLOC_005854	hypothetical protein	Seedling	Fiber	OK	15.5906	44.0024	1.4969	4.26429	5e-05	0.000126572	yes
CCACVL1_17825	OMO72407.1	16578.3	2735.19	2.6	7.46e-07	2.0094e-05	CCACVL1_17825	XLOC_020156	hypothetical protein	Seedling	Fiber	OK	38.7688	109.944	1.50381	4.42296	5e-05	0.000126572	yes
CCACVL1_30131	OMO50950.1	34.64	1.72	4.33	1.7825e-05	0.00031668	CCACVL1_30131	XLOC_034279	hypothetical protein	Seedling	Fiber	OK	0.275429	0.791431	1.52279	1.64246	0.00175	0.00356799	yes
CCACVL1_30209	OMO50841.1	27469.2	7954.24	1.79	0.00044425	0.0047977	CCACVL1_30209	XLOC_034361	AUX/IAA protein	Seedling	Fiber	OK	276.529	796.826	1.52683	4.39491	5e-05	0.000126572	yes
CCACVL1_09886	OMO85981.1	776.64	89.5	3.12	0.0029564	0.022905	CCACVL1_09886	XLOC_011427	Alcohol dehydrogenase superfamily, zinc-type	Seedling	Fiber	OK	23.538	67.8321	1.52697	2.8555	5e-05	0.000126572	yes
CCACVL1_27347	OMO55223.1	281.01	33.55	3.07	4.15e-07	1.2153e-05	CCACVL1_27347	XLOC_031064	Protein Z, putative	Seedling	Fiber	OK	0.676366	1.96364	1.53765	2.42138	5e-05	0.000126572	yes
CCACVL1_12551	OMO81203.1	577.65	191.54	1.59	0.0030071	0.023176	CCACVL1_12551	XLOC_014387	hypothetical protein	Seedling	Fiber	OK	11.5188	33.485	1.53952	3.95464	5e-05	0.000126572	yes
CCACVL1_11972	OMO82384.1	219.14	49.98	2.13	0.00049558	0.005251	CCACVL1_11972	XLOC_013731	hypothetical protein	Seedling	Fiber	OK	0.207284	0.602674	1.53977	1.92885	0.00205	0.00413395	yes
CCACVL1_09811	OMO86074.1	256.89	41.85	2.62	6.5e-06	0.00013278	CCACVL1_09811	XLOC_011327	hypothetical protein	Seedling	Fiber	OK	1.7111	4.97554	1.53993	1.97077	0.0016	0.0032822	yes
CCACVL1_28979	OMO52948.1	26426.2	476.99	5.79	3.48e-06	7.6485e-05	CCACVL1_28979	XLOC_032926	hypothetical protein	Seedling	Fiber	OK	367.342	1069.86	1.54223	2.8697	5e-05	0.000126572	yes
CCACVL1_29569	OMO51822.1	573.98	155	1.89	0.00040627	0.0044617	CCACVL1_29569	XLOC_033619	hypothetical protein	Seedling	Fiber	OK	5.95774	17.3891	1.54535	1.9214	0.00375	0.0072165	yes
CCACVL1_20650	OMO67275.1	369.03	20.68	4.16	1.39e-11	1.2e-09	CCACVL1_20650	XLOC_023339	Heat shock factor (HSF)-type, DNA-binding protein	Seedling	Fiber	OK	5.0141	14.7562	1.55726	3.95921	5e-05	0.000126572	yes
CCACVL1_25613	OMO58008.1	1052.06	321.13	1.71	0.0035963	0.026618	CCACVL1_25613	XLOC_029092	hypothetical protein	Seedling	Fiber	OK	3.48398	10.3212	1.56681	1.68191	0.00895	0.0159827	yes
CCACVL1_15675	OMO76435.1	513.75	129.42	1.99	0.0001957	0.002423	CCACVL1_15675	XLOC_017729	hypothetical protein	Seedling	Fiber	OK	31.3292	93.3081	1.5745	4.13622	5e-05	0.000126572	yes
CCACVL1_22656	OMO62749.1	177.14	1.71	6.69	2.44e-09	1.3e-07	CCACVL1_22656	XLOC_025613	hypothetical protein	Seedling	Fiber	OK	2.12053	6.31716	1.57485	3.26063	5e-05	0.000126572	yes
CCACVL1_04574	OMO97409.1	2248.1	534.51	2.07	5.9455e-05	0.00087397	CCACVL1_04574	XLOC_005325	hypothetical protein	Seedling	Fiber	OK	2.63011	7.84362	1.5764	3.51532	5e-05	0.000126572	yes
CCACVL1_08944	OMO87554.1	4251.83	1151.41	1.88	0.00064506	0.0065795	CCACVL1_08944	XLOC_010350	Glycoside hydrolase, family 5	Seedling	Fiber	OK	9.19298	27.8089	1.59694	3.35473	5e-05	0.000126572	yes
CCACVL1_21437	OMO65685.1	224.71	39.83	2.5	1.9627e-05	0.00034498	CCACVL1_21437	XLOC_024203	hypothetical protein	Seedling	Fiber	OK	11.0844	33.5306	1.59695	1.99948	5e-05	0.000126572	yes
CCACVL1_06086	OMO94260.1	61.1	16.21	1.91	0.0067606	0.043646	CCACVL1_06086	XLOC_007074	hypothetical protein	Seedling	Fiber	OK	1.57389	4.76263	1.59743	1.79808	0.00695	0.01272	yes
CCACVL1_15681	OMO76439.1	278.97	8.66	5.01	7.05e-06	0.00014282	CCACVL1_15681	XLOC_017712	hypothetical protein	Seedling	Fiber	OK	89.4439	271.104	1.59979	4.82883	5e-05	0.000126572	yes
CCACVL1_20613	OMO67312.1	29.21	1	4.87	1.2866e-05	0.00023972	CCACVL1_20613	XLOC_023305	Oxoglutarate/iron-dependent dioxygenase	Seedling	Fiber	OK	41.01	124.414	1.6011	3.6776	5e-05	0.000126572	yes
CCACVL1_23632	OMO61269.1	194.54	44.72	2.12	0.00022812	0.0027655	CCACVL1_23632	XLOC_026732	WD repeat protein	Seedling	Fiber	OK	0.101323	0.307697	1.60255	1.40904	0.0205	0.0340798	yes
CCACVL1_16861	OMO74282.1	60385.2	5502.06	3.46	0.00034597	0.0039064	CCACVL1_16861	XLOC_019050	Organ specific protein	Seedling	Fiber	OK	50.4521	153.262	1.60302	2.49342	5e-05	0.000126572	yes
CCACVL1_23928	OMO60705.1	1977.91	266.72	2.89	5.33e-08	1.963e-06	CCACVL1_23928	XLOC_027079	hypothetical protein	Seedling	Fiber	OK	5.67326	17.2364	1.60321	4.18618	5e-05	0.000126572	yes
CCACVL1_18368	OMO71206.1	893.75	317.65	1.49	0.0043862	0.031166	CCACVL1_18368	XLOC_020791	Zinc finger, C6HC-type	Seedling	Fiber	OK	11.9664	36.4275	1.60604	3.65854	5e-05	0.000126572	yes
CCACVL1_15624	OMO76498.1	84.26	6.57	3.68	1.3e-06	3.2324e-05	CCACVL1_15624	XLOC_017659	transcription factor, putative	Seedling	Fiber	OK	2.96342	9.03239	1.60784	2.73749	5e-05	0.000126572	yes
CCACVL1_03950	OMO99053.1	1861.89	688.74	1.43	0.0065324	0.042484	CCACVL1_03950	XLOC_004578	hypothetical protein	Seedling	Fiber	OK	47.667	145.352	1.60849	4.60269	5e-05	0.000126572	yes
CCACVL1_14490	OMO78319.1	667.08	150.12	2.15	6.3642e-05	0.00092424	CCACVL1_14490	XLOC_016433	hypothetical protein	Seedling	Fiber	OK	34.6016	105.602	1.60972	4.05296	5e-05	0.000126572	yes
CCACVL1_26909	OMO55898.1	386.9	93.75	2.05	0.00025428	0.0030231	CCACVL1_26909	XLOC_030578	hypothetical protein	Seedling	Fiber	OK	0.911073	2.79416	1.61678	3.16632	5e-05	0.000126572	yes
CCACVL1_02175	OMP04240.1	2249.32	425.28	2.4	3.11e-06	6.9445e-05	CCACVL1_02175	XLOC_002574	Alpha/beta hydrolase-3	Seedling	Fiber	OK	197.998	607.92	1.6184	4.86757	5e-05	0.000126572	yes
CCACVL1_16979	OMO74099.1	17764.2	2603	2.77	0.0010091	0.0095297	CCACVL1_16979	XLOC_019164	O-methyltransferase, family 3	Seedling	Fiber	OK	219.323	673.601	1.61884	3.36698	5e-05	0.000126572	yes
CCACVL1_02584	OMP03057.1	443.54	34.88	3.67	1.06e-09	6.14e-08	CCACVL1_02584	XLOC_003049	hypothetical protein	Seedling	Fiber	OK	1.78964	5.4991	1.61953	2.46362	5e-05	0.000126572	yes
CCACVL1_02754	OMP02590.1	536.78	75.18	2.84	0.0054655	0.037027	CCACVL1_02754	XLOC_003210	hypothetical protein	Seedling	Fiber	OK	3.56516	10.9738	1.62202	3.89445	5e-05	0.000126572	yes
CCACVL1_21175	OMO66392.1	3772.07	1378.57	1.45	0.0037583	0.027562	CCACVL1_21175	XLOC_023880	hypothetical protein	Seedling	Fiber	OK	19.6972	60.817	1.62649	4.60216	5e-05	0.000126572	yes
CCACVL1_18523	OMO71001.1	337	123.83	1.44	0.0074482	0.047043	CCACVL1_18523	XLOC_020954	hypothetical protein	Seedling	Fiber	OK	2.55671	7.92255	1.63168	3.37452	5e-05	0.000126572	yes
CCACVL1_04017	OMO98862.1	550.41	47.82	3.52	7.61e-07	2.0375e-05	CCACVL1_04017	XLOC_004654	hypothetical protein	Seedling	Fiber	OK	8.05223	25.0542	1.63759	3.84686	5e-05	0.000126572	yes
CCACVL1_05556	OMO95133.1	2027.68	222.28	3.19	1.19e-06	2.9937e-05	CCACVL1_05556	XLOC_006470	hypothetical protein	Seedling	Fiber	OK	13.9441	43.4432	1.63948	4.73874	5e-05	0.000126572	yes
CCACVL1_11750	OMO82826.1	3940.83	372.32	3.4	0.00048268	0.005141	CCACVL1_11750	XLOC_013473	hypothetical protein	Seedling	Fiber	OK	8.51306	26.5235	1.63952	2.11788	0.0006	0.00131613	yes
CCACVL1_21966	OMO64193.1	2728.11	643.99	2.08	4.7383e-05	0.00072216	CCACVL1_21966	XLOC_024805	Late embryogenesis abundant protein, LEA-14,hypothetical protein	Seedling	Fiber	OK	65.5149	206.329	1.65505	2.52271	5e-05	0.000126572	yes
CCACVL1_01780	OMP05947.1	1367.78	216.96	2.66	5.13e-07	1.4508e-05	CCACVL1_01780	XLOC_002087	Allergen V5/Tpx-1-related protein	Seedling	Fiber	OK	0.848866	2.67742	1.65723	2.25773	0.0002	0.000468746	yes
CCACVL1_19940	OMO68460.1	1161.13	161.98	2.84	1.55e-07	5.04e-06	CCACVL1_19940	XLOC_022583	hypothetical protein	Seedling	Fiber	OK	10.3036	32.5528	1.65963	2.67967	5e-05	0.000126572	yes
CCACVL1_06470	OMO93518.1	6447.51	1557.11	2.05	0.0010446	0.0097945	CCACVL1_06470	XLOC_007517	hypothetical protein	Seedling	Fiber	OK	444.68	1405.1	1.65983	3.7144	5e-05	0.000126572	yes
CCACVL1_13808	OMO79249.1	1008.04	386.16	1.38	0.0076797	0.048091	CCACVL1_13808	XLOC_015743	hypothetical protein	Seedling	Fiber	OK	33.0429	104.644	1.66308	4.9123	5e-05	0.000126572	yes
CCACVL1_26178	OMO56902.1	3496.4	227.82	3.94	4.44e-07	1.2792e-05	CCACVL1_26178	XLOC_029749	FAD dependent oxidoreductase,hypothetical protein	Seedling	Fiber	OK	9.14127	29.2417	1.67756	4.08166	5e-05	0.000126572	yes
CCACVL1_15481	OMO76701.1	1922.57	759.5	1.34	0.0064008	0.041927	CCACVL1_15481	XLOC_017502	hypothetical protein	Seedling	Fiber	OK	18.5704	59.4189	1.67792	4.83781	5e-05	0.000126572	yes
CCACVL1_18399	OMO71152.1	4247.29	243.6	4.12	2.03e-08	8.48e-07	CCACVL1_18399	XLOC_020821	Glycoside hydrolase, family 16	Seedling	Fiber	OK	2.75962	8.89318	1.68823	3.53736	5e-05	0.000126572	yes
CCACVL1_10490	OMO84999.1	31.43	1	4.97	3.04e-06	6.8272e-05	CCACVL1_10490	XLOC_012101	Phosphatidylethanolamine-binding protein PEBP	Seedling	Fiber	OK	0.331615	1.07662	1.69892	1.62979	0.01445	0.0247547	yes
CCACVL1_15498	OMO76677.1	2899.01	829.14	1.81	0.00070315	0.0070472	CCACVL1_15498	XLOC_017518	NAD-dependent epimerase/dehydratase	Seedling	Fiber	OK	3.46303	11.3047	1.70682	3.88989	5e-05	0.000126572	yes
CCACVL1_09044	OMO87402.1	5757.35	1307.38	2.14	2.5095e-05	0.00042475	CCACVL1_09044	XLOC_010480	Glycoside hydrolase, family 9	Seedling	Fiber	OK	14.6757	48.197	1.71552	4.88111	5e-05	0.000126572	yes
CCACVL1_24148	OMO60457.1	2799.26	636.4	2.14	3.5616e-05	0.00056809	CCACVL1_24148	XLOC_027336	hypothetical protein	Seedling	Fiber	OK	7.0949	23.3569	1.719	4.98679	5e-05	0.000126572	yes
CCACVL1_14660	OMO78092.1	797.79	147.63	2.43	0.00030835	0.0035467	CCACVL1_14660	XLOC_016620	Putative helicase MOV-10/Armitage protein	Seedling	Fiber	OK	5.79743	19.3187	1.73652	4.1748	5e-05	0.000126572	yes
CCACVL1_22303	OMO63754.1	1665.04	258.04	2.69	8.1159e-05	0.0011393	CCACVL1_22303	XLOC_025151	BTB/POZ-like protein	Seedling	Fiber	OK	7.62778	25.5269	1.74268	4.91234	5e-05	0.000126572	yes
CCACVL1_06586	OMO93227.1	299.52	108.72	1.46	0.0053934	0.036698	CCACVL1_06586	XLOC_007631	Ribonuclease T2-like protein	Seedling	Fiber	OK	0.812122	2.72057	1.74414	1.66614	0.0055	0.0102591	yes
CCACVL1_14898	OMO77642.1	6759.9	363.24	4.22	5.62e-14	8.32e-12	CCACVL1_14898	XLOC_016894	hypothetical protein	Seedling	Fiber	OK	188.942	634.799	1.74836	4.5497	5e-05	0.000126572	yes
CCACVL1_26043	OMO57061.1	148.41	14.04	3.4	3.5e-07	1.0446e-05	CCACVL1_26043	XLOC_029626	Zinc finger, RING-type	Seedling	Fiber	OK	3.33392	11.2344	1.75263	1.56092	0.0062	0.011449	yes
CCACVL1_00866	OMP10573.1	134.48	38.7	1.8	0.0079614	0.049504	CCACVL1_00866	XLOC_001029	hypothetical protein	Seedling	Fiber	OK	4.56012	15.3975	1.75555	3.63453	5e-05	0.000126572	yes
CCACVL1_28341	OMO53791.1	36.97	3.14	3.56	0.00017741	0.0022294	CCACVL1_28341	XLOC_032193	Bax inhibitor 1-related protein	Seedling	Fiber	OK	0.148397	0.501215	1.75597	1.95779	0.0032	0.00625499	yes
CCACVL1_04826	OMO96697.1	450.38	16.23	4.79	1.19e-08	5.25e-07	CCACVL1_04826	XLOC_005626	hypothetical protein	Seedling	Fiber	OK	2.02916	6.85475	1.75622	4.49114	5e-05	0.000126572	yes
CCACVL1_21423	OMO65743.1	125.07	13.53	3.21	0.00090335	0.008673	CCACVL1_21423	XLOC_024183	Disease resistance protein,Disease resistance protein RPP13, putative	Seedling	Fiber	OK	0.429718	1.45223	1.75681	1.4151	0.00215	0.0043201	yes
CCACVL1_16807	OMO74316.1	2935.73	839.62	1.81	0.00033833	0.00383	CCACVL1_16807	XLOC_018997	Thymidylate synthase	Seedling	Fiber	OK	25.5931	86.5756	1.75821	4.40049	5e-05	0.000126572	yes
CCACVL1_23909	OMO60733.1	112.44	25.12	2.16	0.00070713	0.0070791	CCACVL1_23909	XLOC_027047	hypothetical protein	Seedling	Fiber	OK	0.682897	2.32843	1.76962	2.00001	0.001	0.00211781	yes
CCACVL1_08519	OMO88216.1	1920.96	9.65	7.64	1.65e-24	1.56e-21	CCACVL1_08519	XLOC_009872	Integrase, catalytic core	Seedling	Fiber	OK	2.17836	7.4291	1.76995	3.14912	5e-05	0.000126572	yes
CCACVL1_20343	OMO67742.1	161.76	10.86	3.9	2.15e-06	5.051e-05	CCACVL1_20343	XLOC_023033	hypothetical protein	Seedling	Fiber	OK	4.26903	14.5735	1.77137	3.35616	5e-05	0.000126572	yes
CCACVL1_12082	OMO82085.1	2617.24	249.55	3.39	5e-10	3.14e-08	CCACVL1_12082	XLOC_013846	hypothetical protein	Seedling	Fiber	OK	1.00751	3.43989	1.77157	3.63706	5e-05	0.000126572	yes
CCACVL1_30975	OMO49501.1	42.87	1.71	4.65	1.625e-06	3.9273e-05	CCACVL1_30975	XLOC_035234	hypothetical protein	Seedling	Fiber	OK	0.157656	0.538625	1.7725	2.6267	5e-05	0.000126572	yes
CCACVL1_12454	OMO81347.1	272.36	40.43	2.75	2.22e-06	5.1931e-05	CCACVL1_12454	XLOC_014278	hypothetical protein	Seedling	Fiber	OK	0.406106	1.39394	1.77924	1.7107	0.00905	0.0161438	yes
CCACVL1_25097	OMO59090.1	993.02	265.16	1.9	0.00029934	0.003461	CCACVL1_25097	XLOC_028443	zinc finger protein, putative	Seedling	Fiber	OK	8.02338	27.6973	1.78746	2.70029	0.0002	0.000468746	yes
CCACVL1_05146	OMO95960.1	37.48	8.84	2.08	0.0078237	0.048797	CCACVL1_05146	XLOC_006011	hypothetical protein	Seedling	Fiber	OK	0.442778	1.53421	1.79284	1.53117	0.00875	0.0156573	yes
CCACVL1_05146	OMO95960.1	37.48	8.84	2.08	0.0078237	0.048797	CCACVL1_05146	XLOC_006009	hypothetical protein	Seedling	Fiber	OK	1.26224	4.39317	1.79928	3.09364	5e-05	0.000126572	yes
CCACVL1_08404	OMO88414.1	745.93	261.13	1.51	0.0042278	0.030285	CCACVL1_08404	XLOC_009748	hypothetical protein	Seedling	Fiber	OK	0.503015	1.75292	1.80108	1.53045	0.0117	0.0203927	yes
CCACVL1_06596	OMO93189.1	1729	129.66	3.74	9.45e-12	8.54e-10	CCACVL1_06596	XLOC_007650	hypothetical protein	Seedling	Fiber	OK	4.35309	15.1743	1.80152	2.39806	0.0005	0.00111068	yes
CCACVL1_19009	OMO70299.1	218.25	72.73	1.59	0.0052482	0.035932	CCACVL1_19009	XLOC_021532	Glycoside hydrolase, family 17	Seedling	Fiber	OK	5.29663	18.5139	1.80546	4.4733	5e-05	0.000126572	yes
CCACVL1_12059	OMO82151.1	53.84	1	5.75	8.19e-07	2.1638e-05	CCACVL1_12059	XLOC_013820	Cytochrome P450	Seedling	Fiber	OK	0.47017	1.64648	1.80813	2.73989	5e-05	0.000126572	yes
CCACVL1_04737	OMO96923.1	280.63	58.4	2.26	5.7797e-05	0.00085291	CCACVL1_04737	XLOC_005526	Reticulon	Seedling	Fiber	OK	0.517884	1.82718	1.81892	2.78872	5e-05	0.000126572	yes
CCACVL1_08942	OMO87552.1	7874.92	2821.95	1.48	0.0053589	0.03651	CCACVL1_08942	XLOC_010358	NAD-dependent epimerase/dehydratase	Seedling	Fiber	OK	4.90412	17.381	1.82544	4.39685	5e-05	0.000126572	yes
CCACVL1_26979	OMO55825.1	1646.17	658.72	1.32	0.0077768	0.048585	CCACVL1_26979	XLOC_030656	Senescence/spartin-associated	Seedling	Fiber	OK	2.50349	8.88046	1.82669	2.41188	0.00055	0.00121389	yes
CCACVL1_28568	OMO53535.1	300.98	96.46	1.64	0.0028079	0.021986	CCACVL1_28568	XLOC_032455	Thiaminase-2/PQQ biosynthesis protein C	Seedling	Fiber	OK	6.17538	21.9066	1.82677	1.53523	0.0041	0.00783211	yes
CCACVL1_26129	OMO56983.1	109.85	29.56	1.89	0.0036377	0.026856	CCACVL1_26129	XLOC_029703	hypothetical protein	Seedling	Fiber	OK	2.18645	7.80679	1.83614	4.07878	5e-05	0.000126572	yes
CCACVL1_12733	OMO80813.1	3028.47	912.2	1.73	0.00072073	0.0071961	CCACVL1_12733	XLOC_014605	Protein phosphatase 2A, regulatory B subunit, B56	Seedling	Fiber	OK	25.7997	92.7491	1.84598	5.3124	5e-05	0.000126572	yes
CCACVL1_20879	OMO66979.1	130.31	22.83	2.51	0.0022448	0.018324	CCACVL1_20879	XLOC_023571	Peptidase M1, alanine aminopeptidase/leukotriene A4 hydrolase	Seedling	Fiber	OK	0.964135	3.46917	1.84728	4.03326	5e-05	0.000126572	yes
CCACVL1_02110	OMP04898.1	121.2	22.26	2.44	7.8841e-05	0.001112	CCACVL1_02110	XLOC_002489	Multicopper oxidase, type 1,hypothetical protein	Seedling	Fiber	OK	0.892681	3.21587	1.84899	2.63975	5e-05	0.000126572	yes
CCACVL1_06587	OMO93228.1	58.18	12.85	2.18	0.0035854	0.026581	CCACVL1_06587	XLOC_007632	hypothetical protein	Seedling	Fiber	OK	0.266671	0.962927	1.85237	2.45082	0.0001	0.000244699	yes
CCACVL1_21956	OMO64196.1	304.29	22.93	3.73	6.92e-10	4.16e-08	CCACVL1_21956	XLOC_024802	hypothetical protein	Seedling	Fiber	OK	5.01997	18.1597	1.85499	3.95203	5e-05	0.000126572	yes
CCACVL1_15378	OMO76840.1	7092.4	1050.83	2.75	0.00069845	0.0070133	CCACVL1_15378	XLOC_017391	Peptidase A1	Seedling	Fiber	OK	77.9601	285.46	1.87248	5.70716	5e-05	0.000126572	yes
CCACVL1_08931	OMO87565.1	7107.17	280.66	4.66	1.8e-11	1.52e-09	CCACVL1_08931	XLOC_010343	hypothetical protein	Seedling	Fiber	OK	321.722	1182	1.87735	5.78912	5e-05	0.000126572	yes
CCACVL1_11717	OMO82869.1	3975.49	226.32	4.13	2.29e-13	3.01e-11	CCACVL1_11717	XLOC_013424	hypothetical protein	Seedling	Fiber	OK	5.89534	21.6788	1.87863	2.86153	5e-05	0.000126572	yes
CCACVL1_06771	OMO92717.1	1253.63	433.22	1.53	0.0034451	0.025772	CCACVL1_06771	XLOC_007850	EXTL2, alpha-1,4-N-acetylhexosaminyltransferase	Seedling	Fiber	OK	17.9643	66.5228	1.88872	4.51538	5e-05	0.000126572	yes
CCACVL1_16150	OMO75505.1	358.33	72.5	2.31	0.0023095	0.018731	CCACVL1_16150	XLOC_018236	Small GTPase superfamily	Seedling	Fiber	OK	16.053	59.503	1.89012	4.15023	5e-05	0.000126572	yes
CCACVL1_02922	OMP02108.1	290.4	9.72	4.9	7.96e-14	1.15e-11	CCACVL1_02922	XLOC_003372	Exostosin-like protein	Seedling	Fiber	OK	0.401722	1.49642	1.89724	3.31245	5e-05	0.000126572	yes
CCACVL1_13659	OMO79465.1	493.6	143.35	1.78	0.00068126	0.0068804	CCACVL1_13659	XLOC_015568	NAD-dependent epimerase/dehydratase	Seedling	Fiber	OK	25.5299	95.215	1.899	3.88065	5e-05	0.000126572	yes
CCACVL1_06044	OMO94360.1	537.5	195.57	1.46	0.0044387	0.031404	CCACVL1_06044	XLOC_007011	hypothetical protein	Seedling	Fiber	OK	7.22403	27.0294	1.90365	3.75045	5e-05	0.000126572	yes
CCACVL1_22172	OMO63932.1	180.77	14.14	3.68	6.26e-06	0.00012841	CCACVL1_22172	XLOC_025021	hypothetical protein	Seedling	Fiber	OK	0.885562	3.32166	1.90724	2.9992	5e-05	0.000126572	yes
CCACVL1_16330	OMO75082.1	4920.9	1630.51	1.59	0.004852	0.033641	CCACVL1_16330	XLOC_018444	hypothetical protein	Seedling	Fiber	OK	35.9313	134.859	1.90814	4.62278	5e-05	0.000126572	yes
CCACVL1_01652	OMP06256.1	5118.24	1928.07	1.41	0.0064306	0.042049	CCACVL1_01652	XLOC_001932	Reticulon	Seedling	Fiber	OK	87.3948	328.1	1.90852	5.53658	5e-05	0.000126572	yes
CCACVL1_22444	OMO63158.1	8252.21	3159.94	1.38	0.0060304	0.040196	CCACVL1_22444	XLOC_025335	hypothetical protein	Seedling	Fiber	OK	32.2558	121.379	1.91189	5.79119	5e-05	0.000126572	yes
CCACVL1_16590	OMO74591.1	485.45	4.07	6.9	3.1e-08	1.23e-06	CCACVL1_16590	XLOC_018730	Cytochrome P450	Seedling	Fiber	OK	0.198157	0.746858	1.91419	2.39379	0.0003	0.000686711	yes
CCACVL1_15159	OMO77193.1	1809.89	421.74	2.1	0.00024389	0.0029208	CCACVL1_15159	XLOC_017152	Proton-dependent oligopeptide transporter family	Seedling	Fiber	OK	17.8947	67.4656	1.91462	4.98565	5e-05	0.000126572	yes
CCACVL1_11891	OMO82578.1	13691.5	4161.9	1.72	0.0003449	0.003896	CCACVL1_11891	XLOC_013631	hypothetical protein	Seedling	Fiber	OK	67.5973	255.054	1.91577	5.56713	5e-05	0.000126572	yes
CCACVL1_10048	OMO85674.1	360.69	35.9	3.33	0.0031396	0.023973	CCACVL1_10048	XLOC_011611	Monooxygenase, FAD-binding protein	Seedling	Fiber	OK	1.28198	4.86482	1.92401	2.5421	0.0005	0.00111068	yes
CCACVL1_01873	OMP05517.1	77.02	22.18	1.8	0.0051063	0.035053	CCACVL1_01873	XLOC_002215	hypothetical protein	Seedling	Fiber	OK	0.732875	2.78662	1.92688	2.19418	0.0022	0.00441411	yes
CCACVL1_11461	OMO83280.1	538.97	50.84	3.41	4.24e-09	2.12e-07	CCACVL1_11461	XLOC_013165	hypothetical protein	Seedling	Fiber	OK	0.387015	1.47644	1.93166	3.21406	5e-05	0.000126572	yes
CCACVL1_06946	OMO91948.1	1086.76	111.19	3.29	2.44e-09	1.3e-07	CCACVL1_06946	XLOC_008056	hypothetical protein	Seedling	Fiber	OK	1.62505	6.24435	1.94207	2.77141	5e-05	0.000126572	yes
CCACVL1_10876	OMO84314.1	726.73	209.4	1.8	0.00090011	0.0086482	CCACVL1_10876	XLOC_012544	Lipopolysaccharide-modifying protein	Seedling	Fiber	OK	0.996229	3.83917	1.94624	4.36818	5e-05	0.000126572	yes
CCACVL1_11801	OMO82694.1	836.24	247.33	1.76	0.00050787	0.005364	CCACVL1_11801	XLOC_013533	Senescence/spartin-associated	Seedling	Fiber	OK	13.4512	51.924	1.94866	5.27635	5e-05	0.000126572	yes
CCACVL1_08384	OMO88452.1	538.92	166.84	1.69	0.0045508	0.032034	CCACVL1_08384	XLOC_009728	protein GLUTAMINE DUMPER 3-like protein	Seedling	Fiber	OK	13.4147	51.9236	1.95258	4.75259	5e-05	0.000126572	yes
CCACVL1_05789	OMO94799.1	127.64	17.32	2.88	1.5049e-05	0.00027472	CCACVL1_05789	XLOC_006732	phosphatase 2C (PP2C)-like protein	Seedling	Fiber	OK	0.241345	0.935815	1.95513	1.72845	0.0001	0.000244699	yes
CCACVL1_17217	OMO73570.1	8220.55	2649.77	1.63	0.001572	0.013784	CCACVL1_17217	XLOC_019453	Glucose-6-phosphate dehydrogenase	Seedling	Fiber	OK	88.5189	345.087	1.9629	5.74015	5e-05	0.000126572	yes
CCACVL1_25237	OMO58934.1	1292.33	452.22	1.51	0.002944	0.022836	CCACVL1_25237	XLOC_028604	hypothetical protein	Seedling	Fiber	OK	17.6473	68.8694	1.96441	5.00345	5e-05	0.000126572	yes
CCACVL1_01277	OMP07592.1	753.73	173.47	2.12	7.4492e-05	0.0010575	CCACVL1_01277	XLOC_001508	Peptidase S26A, signal peptidase I	Seedling	Fiber	OK	22.3235	87.5237	1.97111	5.63045	5e-05	0.000126572	yes
CCACVL1_12958	OMO80438.1	1437.63	405.9	1.82	0.00077247	0.0075757	CCACVL1_12958	XLOC_014853	hypothetical protein	Seedling	Fiber	OK	6.46671	25.3631	1.97163	3.43989	5e-05	0.000126572	yes
CCACVL1_15622	OMO76505.1	99.71	21.54	2.21	0.0010185	0.0095942	CCACVL1_15622	XLOC_017654	Peptidase S10, serine carboxypeptidase	Seedling	Fiber	OK	2.81708	11.0507	1.97187	4.5827	5e-05	0.000126572	yes
CCACVL1_03577	OMO99864.1	281.6	102.97	1.45	0.0078581	0.048989	CCACVL1_03577	XLOC_004117	hypothetical protein	Seedling	Fiber	OK	0.705796	2.79308	1.98453	4.1168	5e-05	0.000126572	yes
CCACVL1_20267	OMO67847.1	124.87	8.36	3.9	6.8568e-05	0.00098224	CCACVL1_20267	XLOC_022949	hypothetical protein	Seedling	Fiber	OK	0.534014	2.12657	1.99358	2.67623	5e-05	0.000126572	yes
CCACVL1_24027	OMO60585.1	1265.19	283.82	2.16	2.6633e-05	0.00044594	CCACVL1_24027	XLOC_027209	hypothetical protein	Seedling	Fiber	OK	14.2397	56.8086	1.99619	1.96261	0.00505	0.00947551	yes
CCACVL1_26629	OMO56340.1	284.59	36.04	2.98	0.00032631	0.0037129	CCACVL1_26629	XLOC_030231	hypothetical protein	Seedling	Fiber	OK	1.87393	7.51344	2.00341	2.51718	0.00035	0.000793229	yes
CCACVL1_06957	OMO91923.1	2628.23	788.2	1.74	0.00059192	0.0061247	CCACVL1_06957	XLOC_008071	Diphosphomevalonate decarboxylase	Seedling	Fiber	OK	4.41624	17.7265	2.00501	1.59839	0.0206	0.0342322	yes
CCACVL1_20870	OMO66971.1	5087.76	1153.18	2.14	0.0018643	0.015753	CCACVL1_20870	XLOC_023566	hypothetical protein	Seedling	Fiber	OK	22.4355	90.5144	2.01236	3.83491	5e-05	0.000126572	yes
CCACVL1_22550	OMO62979.1	389.31	5.47	6.15	3.65e-19	1.21e-16	CCACVL1_22550	XLOC_025479	Plant peroxidase	Seedling	Fiber	OK	0.235266	0.952649	2.01765	2.46052	0.00035	0.000793229	yes
CCACVL1_25522	OMO58271.1	4509.36	1537.45	1.55	0.0054932	0.037177	CCACVL1_25522	XLOC_028980	Argonaute/Dicer protein, PAZ	Seedling	Fiber	OK	42.3632	173.169	2.0313	5.73937	5e-05	0.000126572	yes
CCACVL1_00489	OMP11492.1	10507.8	4084.87	1.36	0.007639	0.047905	CCACVL1_00489	XLOC_000582	hypothetical protein	Seedling	Fiber	OK	667.013	2728.13	2.03212	6.20452	5e-05	0.000126572	yes
CCACVL1_29558	OMO51835.1	2182.4	406.21	2.43	7.21e-06	0.00014566	CCACVL1_29558	XLOC_033604	hypothetical protein	Seedling	Fiber	OK	0.243871	0.998316	2.03338	3.75408	5e-05	0.000126572	yes
CCACVL1_14791	OMO77830.1	397.65	130.85	1.6	0.0028575	0.022282	CCACVL1_14791	XLOC_016776	Aldo/keto reductase	Seedling	Fiber	OK	12.9688	53.2177	2.03686	5.63427	5e-05	0.000126572	yes
CCACVL1_24451	OMO60026.1	1221.74	374.91	1.7	0.0011568	0.010647	CCACVL1_24451	XLOC_027666	Small GTPase superfamily	Seedling	Fiber	OK	7.30081	29.99	2.03835	1.23624	0.003	0.00588407	yes
CCACVL1_05087	OMO96079.1	11.41	1	3.51	0.0075669	0.04757	CCACVL1_05087	XLOC_005931	Oleosin	Seedling	Fiber	OK	0.295785	1.22588	2.0512	1.81978	0.0094	0.0167163	yes
CCACVL1_13015	OMO80340.1	13553	4242.4	1.68	0.00093985	0.0089779	CCACVL1_13015	XLOC_014918	hypothetical protein	Seedling	Fiber	OK	13.4478	55.8343	2.05378	6.21862	5e-05	0.000126572	yes
CCACVL1_14043	OMO78887.1	570.78	183.37	1.64	0.0012583	0.011462	CCACVL1_14043	XLOC_015984	Ubiquitin-conjugating enzyme, E2	Seedling	Fiber	OK	24.6564	102.385	2.05398	4.70352	5e-05	0.000126572	yes
CCACVL1_19647	OMO69148.1	9130.51	1473.7	2.63	0.0016563	0.014408	CCACVL1_19647	XLOC_022255	Tubulin	Seedling	Fiber	OK	58.9321	245.709	2.05983	6.24273	5e-05	0.000126572	yes
CCACVL1_21456	OMO65649.1	68.32	16.37	2.06	0.0037087	0.027259	CCACVL1_21456	XLOC_024221	Band 7 protein	Seedling	Fiber	OK	0.326179	1.36687	2.06714	3.1373	5e-05	0.000126572	yes
CCACVL1_26175	OMO56900.1	143.15	4.57	4.97	2.9042e-05	0.00048111	CCACVL1_26175	XLOC_029752	hypothetical protein	Seedling	Fiber	OK	7.99195	33.5674	2.07044	3.36187	5e-05	0.000126572	yes
CCACVL1_16337	OMO75089.1	206.43	52.59	1.97	0.00075275	0.0074429	CCACVL1_16337	XLOC_018435	hypothetical protein	Seedling	Fiber	OK	3.73313	15.8506	2.08608	5.15381	5e-05	0.000126572	yes
CCACVL1_18891	OMO70482.1	156.04	11.72	3.74	1.08e-07	3.68e-06	CCACVL1_18891	XLOC_021393	hypothetical protein	Seedling	Fiber	OK	0.558388	2.38897	2.09705	2.5429	0.0002	0.000468746	yes
CCACVL1_18588	OMO70901.1	183.67	49.08	1.9	0.0011434	0.010542	CCACVL1_18588	XLOC_021041	Glycosyl transferase, family 14	Seedling	Fiber	OK	0.784304	3.38763	2.11079	3.78739	5e-05	0.000126572	yes
CCACVL1_19031	OMO70266.1	1280.38	496.56	1.37	0.0076835	0.048104	CCACVL1_19031	XLOC_021563	hypothetical protein	Seedling	Fiber	OK	4.10136	17.7294	2.11197	1.80065	0.00355	0.0068696	yes
CCACVL1_22018	OMO64129.1	2329.14	916.63	1.35	0.0079374	0.049413	CCACVL1_22018	XLOC_024868	hypothetical protein	Seedling	Fiber	OK	4.68558	20.2887	2.11438	5.40013	5e-05	0.000126572	yes
CCACVL1_14606	OMO78173.1	1081.34	106.99	3.34	2.38e-06	5.5075e-05	CCACVL1_14606	XLOC_016560	hypothetical protein	Seedling	Fiber	OK	8.74989	38.1738	2.12524	5.74579	5e-05	0.000126572	yes
CCACVL1_05122	OMO96005.1	822.9	5.27	7.29	2.93e-07	8.93e-06	CCACVL1_05122	XLOC_005978	hypothetical protein	Seedling	Fiber	OK	25.0051	109.26	2.12747	4.51349	5e-05	0.000126572	yes
CCACVL1_02001	OMP05213.1	725.63	41.03	4.14	1.3146e-05	0.00024403	CCACVL1_02001	XLOC_002360	hypothetical protein	Seedling	Fiber	OK	9.18608	40.3599	2.1354	3.49626	5e-05	0.000126572	yes
CCACVL1_14366	OMO78459.1	1841.9	95.36	4.27	1.89e-08	7.95e-07	CCACVL1_14366	XLOC_016312	Oxoglutarate/iron-dependent dioxygenase	Seedling	Fiber	OK	0.670216	2.94781	2.13694	4.02182	5e-05	0.000126572	yes
CCACVL1_07748	OMO89592.1	954.41	359.96	1.41	0.0069345	0.044461	CCACVL1_07748	XLOC_008990	hypothetical protein	Seedling	Fiber	OK	2.30634	10.1533	2.13827	5.43286	5e-05	0.000126572	yes
CCACVL1_12365	OMO81565.1	148.07	3.49	5.41	0.00044445	0.0047977	CCACVL1_12365	XLOC_014169	hypothetical protein	Seedling	Fiber	OK	0.142352	0.630702	2.1475	2.83621	5e-05	0.000126572	yes
CCACVL1_15825	OMO76212.1	105.46	5.75	4.2	1.14e-06	2.8868e-05	CCACVL1_15825	XLOC_017874	Leucine-rich repeat, cysteine-containing subtype	Seedling	Fiber	OK	2.01641	8.95675	2.15118	5.27818	5e-05	0.000126572	yes
CCACVL1_13809	OMO79245.1	20.78	1	4.38	0.00036337	0.0040664	CCACVL1_13809	XLOC_015745	hypothetical protein	Seedling	Fiber	OK	0.14198	0.63301	2.15654	1.38633	0.00505	0.00947551	yes
CCACVL1_31015	OMO49412.1	303.89	95.8	1.67	0.0020794	0.017273	CCACVL1_31015	XLOC_035279	Disease resistance protein	Seedling	Fiber	OK	0.123634	0.551339	2.15686	3.35128	5e-05	0.000126572	yes
CCACVL1_18343	OMO71225.1	12863.2	3688.02	1.8	0.00054025	0.0056586	CCACVL1_18343	XLOC_020771	AUX/IAA protein	Seedling	Fiber	OK	13.0163	58.1722	2.16001	4.32362	5e-05	0.000126572	yes
CCACVL1_11808	OMO82685.1	5651.5	46.15	6.94	3.69e-16	7.77e-14	CCACVL1_11808	XLOC_013539	hypothetical protein	Seedling	Fiber	OK	1.14245	5.11314	2.16208	5.16216	5e-05	0.000126572	yes
CCACVL1_18295	OMO71306.1	1094.97	297.83	1.88	0.00043958	0.0047605	CCACVL1_18295	XLOC_020713	Disease resistance protein	Seedling	Fiber	OK	0.629922	2.83566	2.17044	5.10347	5e-05	0.000126572	yes
CCACVL1_23389	OMO61622.1	2398.81	710.97	1.75	0.00042893	0.0046718	CCACVL1_23389	XLOC_026432	hypothetical protein	Seedling	Fiber	OK	29.8068	134.772	2.17681	6.20225	5e-05	0.000126572	yes
CCACVL1_02876	OMP02192.1	5551.19	256.25	4.44	4.4e-06	9.4305e-05	CCACVL1_02876	XLOC_003331	Peptidase C13, legumain	Seedling	Fiber	OK	4.45255	20.2872	2.18787	5.54333	5e-05	0.000126572	yes
CCACVL1_22394	OMO63534.1	92.42	7.84	3.56	1.2174e-05	0.00022854	CCACVL1_22394	XLOC_025278	UspA	Seedling	Fiber	OK	1.02561	4.67993	2.19	3.32354	5e-05	0.000126572	yes
CCACVL1_13882	OMO79143.1	680.68	193.24	1.82	0.00062466	0.0064159	CCACVL1_13882	XLOC_015826	hypothetical protein	Seedling	Fiber	OK	3.04838	13.9359	2.19269	4.83696	5e-05	0.000126572	yes
CCACVL1_01608	OMP06361.1	581.36	182.02	1.68	0.0046322	0.032461	CCACVL1_01608	XLOC_001875	hypothetical protein	Seedling	Fiber	OK	33.3483	152.535	2.19346	6.05504	5e-05	0.000126572	yes
CCACVL1_06598	OMO93191.1	4673.07	443.82	3.4	4.47e-10	2.82e-08	CCACVL1_06598	XLOC_007646	hypothetical protein	Seedling	Fiber	OK	1.54057	7.06186	2.19658	1.4639	0.022	0.0362952	yes
CCACVL1_05689	OMO94927.1	56.59	14.72	1.94	0.0072125	0.045882	CCACVL1_05689	XLOC_006612	Transglutaminase-like protein	Seedling	Fiber	OK	0.618036	2.83878	2.19951	3.2434	5e-05	0.000126572	yes
CCACVL1_00335	OMP11696.1	1668.7	366.69	2.19	2.8353e-05	0.00047087	CCACVL1_00335	XLOC_000397	hypothetical protein	Seedling	Fiber	OK	6.65305	30.6275	2.20274	5.74999	5e-05	0.000126572	yes
CCACVL1_23459	OMO61512.1	211.06	42.26	2.32	0.0012421	0.011326	CCACVL1_23459	XLOC_026499	Drug/metabolite transporter	Seedling	Fiber	OK	1.17501	5.40957	2.20284	3.40994	5e-05	0.000126572	yes
CCACVL1_04909	OMO96536.1	543.38	173.68	1.65	0.0032532	0.024621	CCACVL1_04909	XLOC_005718	3-beta hydroxysteroid dehydrogenase/isomerase	Seedling	Fiber	OK	0.22088	1.01887	2.20564	2.69106	0.0001	0.000244699	yes
CCACVL1_09823	OMO86059.1	855.28	117.77	2.86	0.0006638	0.0067267	CCACVL1_09823	XLOC_011345	hypothetical protein	Seedling	Fiber	OK	8.4022	38.8585	2.20939	6.22123	5e-05	0.000126572	yes
CCACVL1_10801	OMO84481.1	727.81	255.76	1.51	0.0035411	0.026341	CCACVL1_10801	XLOC_012455	NB-ARC domain-containing protein	Seedling	Fiber	OK	2.39688	11.0861	2.20952	3.6114	5e-05	0.000126572	yes
CCACVL1_19876	OMO68675.1	164.58	4.77	5.11	5.22e-06	0.00010996	CCACVL1_19876	XLOC_022518	NTP pyrophosphohydrolase MazG, putative catalytic core,Zinc finger, U1-type	Seedling	Fiber	OK	3.43475	15.984	2.21835	3.45086	5e-05	0.000126572	yes
CCACVL1_07249	OMO90932.1	35.47	1.93	4.2	0.00034857	0.0039291	CCACVL1_07249	XLOC_008414	Frigida-like protein	Seedling	Fiber	OK	0.0665849	0.312218	2.22929	2.79058	0.00015	0.00035801	yes
CCACVL1_15739	OMO76331.1	4399.59	1064.27	2.05	8.9572e-05	0.0012358	CCACVL1_15739	XLOC_017796	hypothetical protein	Seedling	Fiber	OK	10.9932	51.5545	2.22949	6.1907	5e-05	0.000126572	yes
CCACVL1_05314	OMO95674.1	802.64	123.22	2.7	9.39e-07	2.451e-05	CCACVL1_05314	XLOC_006200	Beta-lactamase-like protein	Seedling	Fiber	OK	1.24274	5.88995	2.24473	4.40577	5e-05	0.000126572	yes
CCACVL1_11655	OMO82942.1	128.43	7.59	4.08	5.58e-09	2.67e-07	CCACVL1_11655	XLOC_013373	Wound-induced protein, Wun1	Seedling	Fiber	OK	1.36035	6.46677	2.24907	3.39212	5e-05	0.000126572	yes
CCACVL1_11715	OMO82867.1	98.39	16.45	2.58	0.00011807	0.0015764	CCACVL1_11715	XLOC_013423	hypothetical protein	Seedling	Fiber	OK	0.559184	2.66907	2.25494	3.57821	5e-05	0.000126572	yes
CCACVL1_13801	OMO79266.1	1579	586.39	1.43	0.0051789	0.035485	CCACVL1_13801	XLOC_015732	Ribosomal protein L34Ae	Seedling	Fiber	OK	1.95804	9.36396	2.25771	5.53367	5e-05	0.000126572	yes
CCACVL1_04721	OMO96997.1	2506.29	67.41	5.22	0.00018445	0.002309	CCACVL1_04721	XLOC_005508	hypothetical protein	Seedling	Fiber	OK	9.09052	43.5293	2.25955	5.62455	5e-05	0.000126572	yes
CCACVL1_30172	OMO50885.1	24326.8	106.69	7.83	5.06e-31	1.34e-27	CCACVL1_30172	XLOC_034317	hypothetical protein	Seedling	Fiber	OK	99.0862	474.882	2.26081	6.43509	5e-05	0.000126572	yes
CCACVL1_17048	OMO73968.1	1805.02	396.28	2.19	4.4424e-05	0.00068257	CCACVL1_17048	XLOC_019258	hypothetical protein	Seedling	Fiber	OK	23.4947	112.609	2.26092	6.03362	5e-05	0.000126572	yes
CCACVL1_08842	OMO87663.1	1478.84	344.62	2.1	6.6864e-05	0.00096469	CCACVL1_08842	XLOC_010250	hypothetical protein	Seedling	Fiber	OK	2.01951	9.69956	2.26392	5.4349	5e-05	0.000126572	yes
CCACVL1_02394	OMP03503.1	1685.31	15.81	6.74	2.62e-08	1.06e-06	CCACVL1_02394	XLOC_002823	Zinc finger, RING-type	Seedling	Fiber	OK	2.60907	12.5738	2.26881	4.27907	5e-05	0.000126572	yes
CCACVL1_25591	OMO58087.1	238.18	72.9	1.71	0.0032649	0.024682	CCACVL1_25591	XLOC_029062	hypothetical protein	Seedling	Fiber	OK	5.61079	27.1912	2.27686	4.75932	5e-05	0.000126572	yes
CCACVL1_17043	OMO73963.1	84.05	12.49	2.75	0.00010218	0.001386	CCACVL1_17043	XLOC_019260	hypothetical protein	Seedling	Fiber	OK	0.265261	1.28589	2.27728	2.56218	5e-05	0.000126572	yes
CCACVL1_22827	OMO62450.1	243.11	13.54	4.17	1.18e-10	8.27e-09	CCACVL1_22827	XLOC_025796	hypothetical protein	Seedling	Fiber	OK	5.13593	25.0227	2.28454	5.89823	5e-05	0.000126572	yes
CCACVL1_25833	OMO57327.1	545.92	21.83	4.64	8.51e-09	3.89e-07	CCACVL1_25833	XLOC_029361	hypothetical protein	Seedling	Fiber	OK	12.0121	58.529	2.28467	5.74785	5e-05	0.000126572	yes
CCACVL1_05836	OMO94779.1	255.21	60.23	2.08	0.0057876	0.038891	CCACVL1_05836	XLOC_006769	hypothetical protein	Seedling	Fiber	OK	6.90163	34.0713	2.30355	5.14099	5e-05	0.000126572	yes
CCACVL1_18647	OMO70822.1	302.31	11.15	4.76	1.08e-09	6.2e-08	CCACVL1_18647	XLOC_021129	E3 ubiquitin ligase PUB14, putative	Seedling	Fiber	OK	1.99983	9.95122	2.315	4.84788	5e-05	0.000126572	yes
CCACVL1_13487	OMO79701.1	160.38	24.56	2.71	1.6737e-05	0.00030098	CCACVL1_13487	XLOC_015398	Amino acid transporter, transmembrane	Seedling	Fiber	OK	7.48559	37.5438	2.32639	6.15214	5e-05	0.000126572	yes
CCACVL1_15913	OMO76117.1	134.53	34.99	1.94	0.0031417	0.023976	CCACVL1_15913	XLOC_017958	hypothetical protein	Seedling	Fiber	OK	0.956031	4.79514	2.32644	2.8247	0.00015	0.00035801	yes
CCACVL1_27643	OMO54702.1	2722.36	322.16	3.08	9.96e-09	4.48e-07	CCACVL1_27643	XLOC_031419	hypothetical protein	Seedling	Fiber	OK	28.8798	145.314	2.33104	6.39397	5e-05	0.000126572	yes
CCACVL1_04200	OMO98539.1	1018.66	184.94	2.46	0.0027305	0.021507	CCACVL1_04200	XLOC_004878	hypothetical protein	Seedling	Fiber	OK	33.1316	167.535	2.33819	6.59441	5e-05	0.000126572	yes
CCACVL1_15408	OMO76802.1	818.82	86.73	3.24	0.0063843	0.041856	CCACVL1_15408	XLOC_017418	heme peroxidase, plant/fungal/bacterial,hypothetical protein	Seedling	Fiber	OK	431.08	2187.39	2.34318	4.43836	5e-05	0.000126572	yes
CCACVL1_06349	OMO93794.1	426.24	63.99	2.74	1.35e-06	3.321e-05	CCACVL1_06349	XLOC_007365	hypothetical protein	Seedling	Fiber	OK	0.521874	2.65366	2.34621	4.07885	5e-05	0.000126572	yes
CCACVL1_23538	OMO61413.1	387.95	40.24	3.27	1.98e-08	8.28e-07	CCACVL1_23538	XLOC_026608	hypothetical protein	Seedling	Fiber	OK	2.91075	14.8143	2.34753	5.73221	5e-05	0.000126572	yes
CCACVL1_20508	OMO67466.1	8332.41	3390.94	1.3	0.0056322	0.038001	CCACVL1_20508	XLOC_023199	Senescence regulator	Seedling	Fiber	OK	35.3425	181.742	2.36241	6.49265	5e-05	0.000126572	yes
CCACVL1_02041	OMP05147.1	3286.98	309.08	3.41	4.34e-10	2.74e-08	CCACVL1_02041	XLOC_002409	Sucrose/H+ symporter, plant	Seedling	Fiber	OK	9.47322	48.9905	2.37058	6.5633	5e-05	0.000126572	yes
CCACVL1_21291	OMO66158.1	152.33	9.08	4.07	0.00022281	0.0027123	CCACVL1_21291	XLOC_024014	hypothetical protein	Seedling	Fiber	OK	11.6741	61.2539	2.39149	6.34297	5e-05	0.000126572	yes
CCACVL1_15357	OMO76898.1	3156.97	671.23	2.23	2.7829e-05	0.00046276	CCACVL1_15357	XLOC_017346	hypothetical protein	Seedling	Fiber	OK	14.6037	76.7639	2.39409	6.5594	5e-05	0.000126572	yes
CCACVL1_11778	OMO82744.1	426.02	21.26	4.32	9.1596e-05	0.0012598	CCACVL1_11778	XLOC_013510	hypothetical protein	Seedling	Fiber	OK	3.52466	18.5559	2.39632	2.73854	5e-05	0.000126572	yes
CCACVL1_26140	OMO56927.1	164.09	26.66	2.62	0.0040836	0.029442	CCACVL1_26140	XLOC_029718	hypothetical protein	Seedling	Fiber	OK	9.50296	50.7204	2.41612	5.95586	5e-05	0.000126572	yes
CCACVL1_20554	OMO67396.1	1633.52	219.45	2.9	1.14e-06	2.8955e-05	CCACVL1_20554	XLOC_023246	Ovarian tumour, otubain	Seedling	Fiber	OK	11.9041	63.6189	2.41799	6.55953	5e-05	0.000126572	yes
CCACVL1_11975	OMO82355.1	44.67	3.79	3.56	5.6982e-05	0.00084277	CCACVL1_11975	XLOC_013737	No apical meristem (NAM) protein	Seedling	Fiber	OK	0.351974	1.89195	2.42633	3.28032	5e-05	0.000126572	yes
CCACVL1_08508	OMO88238.1	10828.5	1507.82	2.84	0.0021099	0.01746	CCACVL1_08508	XLOC_009859	hypothetical protein	Seedling	Fiber	OK	25.1652	135.324	2.42692	7.05233	5e-05	0.000126572	yes
CCACVL1_30212	OMO50844.1	1015.57	43.17	4.56	5.52e-06	0.00011493	CCACVL1_30212	XLOC_034363	hypothetical protein	Seedling	Fiber	OK	0.562746	3.02915	2.42836	4.41463	5e-05	0.000126572	yes
CCACVL1_10608	OMO84856.1	5286.95	742.84	2.83	0.00044001	0.0047632	CCACVL1_10608	XLOC_012224	hypothetical protein	Seedling	Fiber	OK	115.463	622.408	2.43043	6.92431	5e-05	0.000126572	yes
CCACVL1_10539	OMO84982.1	55.95	7.11	2.98	0.0017142	0.014795	CCACVL1_10539	XLOC_012153	phosphatase 2C (PP2C)-like protein	Seedling	Fiber	OK	0.384108	2.07464	2.43327	4.11987	5e-05	0.000126572	yes
CCACVL1_05247	OMO95773.1	713.06	250.93	1.51	0.0028503	0.022239	CCACVL1_05247	XLOC_006126	hypothetical protein	Seedling	Fiber	OK	2.55274	13.9006	2.44503	1.79516	0.00935	0.0166322	yes
CCACVL1_18255	OMO71367.1	1061.72	306.8	1.79	0.00068403	0.0068973	CCACVL1_18255	XLOC_020666	hypothetical protein	Seedling	Fiber	OK	2.49187	13.6162	2.45002	5.5105	5e-05	0.000126572	yes
CCACVL1_14019	OMO78922.1	1042.1	67.01	3.96	7.02e-12	6.48e-10	CCACVL1_14019	XLOC_015957	Heat shock factor (HSF)-type, DNA-binding protein	Seedling	Fiber	OK	2.45735	13.4389	2.45124	5.42821	5e-05	0.000126572	yes
CCACVL1_16152	OMO75507.1	946.84	355.73	1.41	0.0061115	0.040573	CCACVL1_16152	XLOC_018238	Ionotropic glutamate receptor	Seedling	Fiber	OK	5.0313	28.1387	2.48355	6.74479	5e-05	0.000126572	yes
CCACVL1_24897	OMO59360.1	285.43	24.48	3.54	7.67e-09	3.54e-07	CCACVL1_24897	XLOC_028198	transducin family protein	Seedling	Fiber	OK	0.185321	1.04652	2.4975	2.77617	5e-05	0.000126572	yes
CCACVL1_10192	OMO85423.1	3241.17	56.3	5.85	1.4e-21	6.76e-19	CCACVL1_10192	XLOC_011770	hypothetical protein	Seedling	Fiber	OK	5.05746	28.5807	2.49855	4.14275	5e-05	0.000126572	yes
CCACVL1_26307	OMO56752.1	3224.75	352.15	3.19	3.99e-09	2.02e-07	CCACVL1_26307	XLOC_029885	Zinc finger, Dof-type	Seedling	Fiber	OK	16.3013	92.9202	2.511	6.91693	5e-05	0.000126572	yes
CCACVL1_15685	OMO76443.1	4168.51	60.72	6.1	0.00027839	0.0032572	CCACVL1_15685	XLOC_017716	Pollen Ole e 1 allergen/extensin	Seedling	Fiber	OK	41.4008	236.396	2.51348	7.44198	5e-05	0.000126572	yes
CCACVL1_26930	OMO55917.1	42.79	6.45	2.73	0.002019	0.016903	CCACVL1_26930	XLOC_030593	hypothetical protein	Seedling	Fiber	OK	0.188938	1.07953	2.51442	3.81863	5e-05	0.000126572	yes
CCACVL1_20399	OMO67656.1	2956.74	530.35	2.48	1.0402e-05	0.00019953	CCACVL1_20399	XLOC_023085	11-S seed storage protein, plant	Seedling	Fiber	OK	33.5839	193.68	2.52783	7.53059	5e-05	0.000126572	yes
CCACVL1_24691	OMO59663.1	63.24	14.57	2.12	0.0017334	0.01492	CCACVL1_24691	XLOC_027952	Cellular retinaldehyde binding/alpha-tocopherol transport	Seedling	Fiber	OK	2.19617	12.9218	2.55675	4.91914	5e-05	0.000126572	yes
CCACVL1_06267	OMO93905.1	283.69	49.47	2.52	0.00037141	0.0041337	CCACVL1_06267	XLOC_007282	AWPM-19-like protein	Seedling	Fiber	OK	18.7975	110.627	2.55709	3.12353	5e-05	0.000126572	yes
CCACVL1_16673	OMO74482.1	6224.86	891.9	2.8	1.21e-07	4.079e-06	CCACVL1_16673	XLOC_018830	Actin-binding, cofilin/tropomyosin type	Seedling	Fiber	OK	100.452	595.229	2.56694	7.22725	5e-05	0.000126572	yes
CCACVL1_00530	OMP11413.1	464.64	29.26	3.99	2.5e-08	1.02e-06	CCACVL1_00530	XLOC_000637	Retrotransposon gag protein	Seedling	Fiber	OK	3.09542	18.3734	2.56941	5.40114	5e-05	0.000126572	yes
CCACVL1_12257	OMO81735.1	2168.27	499.21	2.12	3.9715e-05	0.00062066	CCACVL1_12257	XLOC_014053	NAD-dependent epimerase/dehydratase	Seedling	Fiber	OK	10.7338	63.8182	2.57181	7.30191	5e-05	0.000126572	yes
CCACVL1_26939	OMO55872.1	138.2	5.51	4.65	1.79e-10	1.21e-08	CCACVL1_26939	XLOC_030603	hypothetical protein	Seedling	Fiber	OK	0.266926	1.5892	2.57378	4.02107	5e-05	0.000126572	yes
CCACVL1_11640	OMO82972.1	112.51	6.91	4.03	0.00055612	0.0058019	CCACVL1_11640	XLOC_013350	hypothetical protein	Seedling	Fiber	OK	0.384893	2.30276	2.58084	3.82928	5e-05	0.000126572	yes
CCACVL1_08204	OMO88789.1	1865.81	389.17	2.26	1.4607e-05	0.00026759	CCACVL1_08204	XLOC_009522	hypothetical protein	Seedling	Fiber	OK	13.1905	80.5398	2.6102	6.27313	5e-05	0.000126572	yes
CCACVL1_22192	OMO63886.1	11161	296.27	5.24	0.0080004	0.049712	CCACVL1_22192	XLOC_025050	Phosphate-induced protein 1	Seedling	Fiber	OK	147.657	911.36	2.62577	6.42315	5e-05	0.000126572	yes
CCACVL1_19641	OMO69153.1	994.14	31.96	4.96	0.00026808	0.0031589	CCACVL1_19641	XLOC_022247	hypothetical protein	Seedling	Fiber	OK	0.747206	4.6202	2.62838	4.85176	5e-05	0.000126572	yes
CCACVL1_16290	OMO75193.1	602.48	61.04	3.3	0.0045895	0.032255	CCACVL1_16290	XLOC_018399	hypothetical protein	Seedling	Fiber	OK	3.09282	19.1408	2.62966	5.6476	5e-05	0.000126572	yes
CCACVL1_26128	OMO56982.1	421.54	28.19	3.9	9.52e-11	6.85e-09	CCACVL1_26128	XLOC_029702	hypothetical protein	Seedling	Fiber	OK	0.620291	3.87262	2.6423	4.81678	5e-05	0.000126572	yes
CCACVL1_10611	OMO84855.1	141.35	26.27	2.43	0.0025715	0.020474	CCACVL1_10611	XLOC_012230	hypothetical protein	Seedling	Fiber	OK	5.82981	36.4608	2.64483	4.77942	5e-05	0.000126572	yes
CCACVL1_10151	OMO85501.1	2966.92	464.89	2.67	3.39e-07	1.0193e-05	CCACVL1_10151	XLOC_011732	hypothetical protein	Seedling	Fiber	OK	13.3757	83.8526	2.64824	4.57404	5e-05	0.000126572	yes
CCACVL1_24211	OMO60368.1	1289.29	237.78	2.44	5.7e-06	0.00011843	CCACVL1_24211	XLOC_027405	hypothetical protein	Seedling	Fiber	OK	4.31053	27.0465	2.6495	4.91414	5e-05	0.000126572	yes
CCACVL1_21433	OMO65708.1	587.72	146.54	2	0.00018484	0.0023128	CCACVL1_21433	XLOC_024198	hypothetical protein	Seedling	Fiber	OK	1.03381	6.50831	2.65431	4.82681	5e-05	0.000126572	yes
CCACVL1_18549	OMO70960.1	5563.4	991.61	2.49	2.3e-06	5.3229e-05	CCACVL1_18549	XLOC_020986	AUX/IAA protein	Seedling	Fiber	OK	60.8115	383.096	2.65529	7.42519	5e-05	0.000126572	yes
CCACVL1_02988	OMP01888.1	64.56	7.4	3.13	6.0744e-05	0.00088996	CCACVL1_02988	XLOC_003449	Phloem protein 2-like protein	Seedling	Fiber	OK	1.44864	9.12793	2.65559	2.1932	0.0004	0.000900273	yes
CCACVL1_23578	OMO61364.1	2355.69	757.17	1.64	0.0016195	0.014141	CCACVL1_23578	XLOC_026651	hypothetical protein	Seedling	Fiber	OK	40.3855	257.422	2.67223	7.22281	5e-05	0.000126572	yes
CCACVL1_03686	OMO99669.1	641.76	170.09	1.92	0.00029702	0.0034372	CCACVL1_03686	XLOC_004258	hypothetical protein	Seedling	Fiber	OK	1.00754	6.46714	2.68229	4.69914	5e-05	0.000126572	yes
CCACVL1_16145	OMO75522.1	677.24	17.25	5.3	3.3119e-05	0.00053591	CCACVL1_16145	XLOC_018232	hypothetical protein	Seedling	Fiber	OK	14.1521	91.419	2.69148	6.37673	5e-05	0.000126572	yes
CCACVL1_24401	OMO60107.1	277.96	66.92	2.05	0.00030688	0.0035343	CCACVL1_24401	XLOC_027610	Oligopeptide transporter OPT superfamily	Seedling	Fiber	OK	0.223104	1.44504	2.69532	3.80513	5e-05	0.000126572	yes
CCACVL1_23629	OMO61275.1	155.02	45.98	1.75	0.0032341	0.024533	CCACVL1_23629	XLOC_026726	hypothetical protein	Seedling	Fiber	OK	3.97692	25.8324	2.69946	6.31334	5e-05	0.000126572	yes
CCACVL1_29038	OMO52879.1	288.92	35.53	3.02	5.2902e-05	0.00078814	CCACVL1_29038	XLOC_032991	hypothetical protein	Seedling	Fiber	OK	8.11327	52.9789	2.70706	6.3993	5e-05	0.000126572	yes
CCACVL1_01728	OMP06053.1	2304.77	933.61	1.3	0.0071381	0.045507	CCACVL1_01728	XLOC_002023	Alcohol dehydrogenase superfamily, zinc-type	Seedling	Fiber	OK	34.5101	226.636	2.71529	6.82702	5e-05	0.000126572	yes
CCACVL1_24681	OMO59653.1	486.05	135.97	1.84	0.00085985	0.0083126	CCACVL1_24681	XLOC_027934	heat shock protein 14.7	Seedling	Fiber	OK	0.175729	1.16062	2.72346	2.36831	0.0005	0.00111068	yes
CCACVL1_12626	OMO81077.1	776.92	107.02	2.86	0.00068367	0.0068963	CCACVL1_12626	XLOC_014462	hypothetical protein	Seedling	Fiber	OK	0.364807	2.45696	2.75167	4.20923	5e-05	0.000126572	yes
CCACVL1_22686	OMO62699.1	3240.45	926.45	1.81	0.00044334	0.0047921	CCACVL1_22686	XLOC_025651	hypothetical protein	Seedling	Fiber	OK	13.3768	90.1696	2.75291	7.89086	5e-05	0.000126572	yes
CCACVL1_08898	OMO87607.1	1100.32	323.61	1.77	0.0043919	0.031181	CCACVL1_08898	XLOC_010313	hypothetical protein	Seedling	Fiber	OK	0.810238	5.48706	2.75962	6.36414	5e-05	0.000126572	yes
CCACVL1_08960	OMO87525.1	562.9	11.58	5.6	7.55e-18	2.02e-15	CCACVL1_08960	XLOC_010376	Transferase	Seedling	Fiber	OK	4.19164	28.5855	2.7697	6.90948	5e-05	0.000126572	yes
CCACVL1_12931	OMO80501.1	3880.56	564.33	2.78	2.09e-07	6.61e-06	CCACVL1_12931	XLOC_014825	hypothetical protein	Seedling	Fiber	OK	31.9455	218.201	2.77198	6.99504	5e-05	0.000126572	yes
CCACVL1_12933	OMO80503.1	497.01	5.4	6.52	5.96e-21	2.51e-18	CCACVL1_12933	XLOC_014821	disease resistance RPP13-like protein 4-like protein,nbs-lrr resistance protein	Seedling	Fiber	OK	0.0842346	0.578112	2.77887	0.941429	0.01285	0.0222123	yes
CCACVL1_20267	OMO67847.1	124.87	8.36	3.9	6.8568e-05	0.00098224	CCACVL1_20267	XLOC_022946	hypothetical protein	Seedling	Fiber	OK	0.126677	0.870898	2.78135	2.13298	0.0027	0.00534144	yes
CCACVL1_06506	OMO93415.1	3445.94	1049.02	1.72	0.00068526	0.0069071	CCACVL1_06506	XLOC_007558	DNA-binding WRKY	Seedling	Fiber	OK	4.18652	29.2613	2.80517	5.5747	5e-05	0.000126572	yes
CCACVL1_31043	OMO49382.1	1398.56	510.84	1.45	0.0057324	0.038559	CCACVL1_31043	XLOC_035306	hypothetical protein	Seedling	Fiber	OK	7.77752	54.3654	2.80531	6.44138	5e-05	0.000126572	yes
CCACVL1_18931	OMO70420.1	654.93	173.37	1.92	0.0018514	0.015679	CCACVL1_18931	XLOC_021447	Complex 1 LYR protein	Seedling	Fiber	OK	18.3018	128.036	2.80649	5.07496	5e-05	0.000126572	yes
CCACVL1_21384	OMO65819.1	1444.01	81.5	4.15	2.31e-07	7.2e-06	CCACVL1_21384	XLOC_024137	Alpha/beta hydrolase-3	Seedling	Fiber	OK	8.62624	61.0865	2.82405	6.65469	5e-05	0.000126572	yes
CCACVL1_22458	OMO63149.1	27.8	4.21	2.72	0.0064884	0.042312	CCACVL1_22458	XLOC_025352	hypothetical protein	Seedling	Fiber	OK	0.10191	0.722014	2.82473	2.6712	0.0007	0.00152051	yes
CCACVL1_04380	OMO98021.1	1923.21	64.65	4.89	1.35e-07	4.499e-06	CCACVL1_04380	XLOC_005083	hypothetical protein	Seedling	Fiber	OK	3.91456	27.7966	2.82799	7.3045	5e-05	0.000126572	yes
CCACVL1_07717	OMO89633.1	160.34	1.93	6.38	0.00037981	0.0042131	CCACVL1_07717	XLOC_008961	dTDP-4-dehydrorhamnose reductase	Seedling	Fiber	OK	0.340057	2.45343	2.85095	3.68503	5e-05	0.000126572	yes
CCACVL1_19858	OMO68736.1	77.28	13.79	2.49	0.00054835	0.0057344	CCACVL1_19858	XLOC_022487	hypothetical protein	Seedling	Fiber	OK	4.26731	30.9085	2.8566	6.53558	5e-05	0.000126572	yes
CCACVL1_23363	OMO61634.1	1140.09	314.29	1.86	0.00053387	0.0056029	CCACVL1_23363	XLOC_026407	hypothetical protein	Seedling	Fiber	OK	0.261345	1.89404	2.85744	5.39613	5e-05	0.000126572	yes
CCACVL1_13086	OMO80298.1	12.27	1	3.62	0.0068914	0.044243	CCACVL1_13086	XLOC_014969	Peptidase C26	Seedling	Fiber	OK	0.0333682	0.24523	2.87759	1.94466	0.01835	0.0308039	yes
CCACVL1_15163	OMO77197.1	81.42	6.79	3.58	2.16e-06	5.055e-05	CCACVL1_15163	XLOC_017154	hypothetical protein	Seedling	Fiber	OK	1.28964	9.48858	2.87923	2.04522	0.00035	0.000793229	yes
CCACVL1_14516	OMO78294.1	1418.34	10.02	7.15	2.55e-26	3.38e-23	CCACVL1_14516	XLOC_016462	homeobox knotted-1-like protein,hypothetical protein	Seedling	Fiber	OK	7.64637	56.654	2.88933	5.75441	5e-05	0.000126572	yes
CCACVL1_27689	OMO54657.1	1905.61	9.31	7.68	6.5101e-05	0.00094387	CCACVL1_27689	XLOC_031464	leucine-rich repeat extensin-like protein 6	Seedling	Fiber	OK	2.06872	15.3445	2.89091	4.04428	5e-05	0.000126572	yes
CCACVL1_25534	OMO58227.1	121.08	15.01	3.01	9.29e-06	0.00018023	CCACVL1_25534	XLOC_028994	hypothetical protein	Seedling	Fiber	OK	0.254093	1.88703	2.89269	3.06687	5e-05	0.000126572	yes
CCACVL1_14036	OMO78880.1	1915.35	169.53	3.5	0.00030672	0.003534	CCACVL1_14036	XLOC_015981	hypothetical protein	Seedling	Fiber	OK	7.42101	55.2457	2.89617	7.0319	5e-05	0.000126572	yes
CCACVL1_08304	OMO88588.1	93.12	12.82	2.86	1.4606e-05	0.00026759	CCACVL1_08304	XLOC_009639	hypothetical protein	Seedling	Fiber	OK	0.111631	0.833662	2.90072	1.7124	0.0049	0.00920874	yes
CCACVL1_26000	OMO57094.1	3567.81	903.15	1.98	0.00017514	0.0022113	CCACVL1_26000	XLOC_029572	Ribosomal protein L17	Seedling	Fiber	OK	18.6273	139.572	2.90552	7.65093	5e-05	0.000126572	yes
CCACVL1_06385	OMO93693.1	13097.5	2027.34	2.69	4.25e-07	1.2395e-05	CCACVL1_06385	XLOC_007405	hypothetical protein	Seedling	Fiber	OK	15.2084	113.971	2.90572	8.02169	5e-05	0.000126572	yes
CCACVL1_06203	OMO94063.1	188.27	7.65	4.62	1.75e-06	4.1883e-05	CCACVL1_06203	XLOC_007204	Isochorismatase-like protein	Seedling	Fiber	OK	7.05979	52.9881	2.90797	6.18947	5e-05	0.000126572	yes
CCACVL1_03590	OMO99839.1	453.4	111.25	2.03	0.0010762	0.010031	CCACVL1_03590	XLOC_004131	hypothetical protein	Seedling	Fiber	OK	0.945963	7.13431	2.91492	4.58943	5e-05	0.000126572	yes
CCACVL1_09678	OMO86281.1	2559.4	260.04	3.3	1.97e-09	1.07e-07	CCACVL1_09678	XLOC_011191	Kelch-type beta propeller	Seedling	Fiber	OK	0.724152	5.46555	2.916	5.9026	5e-05	0.000126572	yes
CCACVL1_12853	OMO80600.1	57.02	11.21	2.35	0.0025371	0.020249	CCACVL1_12853	XLOC_014735	hypothetical protein	Seedling	Fiber	OK	0.412246	3.12531	2.92242	3.00838	0.0002	0.000468746	yes
CCACVL1_05687	OMO94928.1	707.02	80.95	3.13	1.61e-08	6.88e-07	CCACVL1_05687	XLOC_006611	hypothetical protein	Seedling	Fiber	OK	9.0948	69.6568	2.93715	6.24386	5e-05	0.000126572	yes
CCACVL1_22818	OMO62461.1	1531.43	5.63	8.09	1.27e-11	1.11e-09	CCACVL1_22818	XLOC_025789	hypothetical protein	Seedling	Fiber	OK	1.34748	10.3205	2.93717	5.89131	5e-05	0.000126572	yes
CCACVL1_22785	OMO62502.1	27.66	1	4.79	5.0573e-05	0.0007603	CCACVL1_22785	XLOC_025763	Short-chain dehydrogenase/reductase SDR	Seedling	Fiber	OK	0.21437	1.64726	2.94189	3.47755	5e-05	0.000126572	yes
CCACVL1_06586	OMO93227.1	299.52	108.72	1.46	0.0053934	0.036698	CCACVL1_06586	XLOC_007638	Ribonuclease T2-like protein	Seedling	Fiber	OK	7.07559	54.4622	2.94433	6.5224	5e-05	0.000126572	yes
CCACVL1_11616	OMO83001.1	22211.2	5059.08	2.13	2.7663e-05	0.00046057	CCACVL1_11616	XLOC_013321	hypothetical protein	Seedling	Fiber	OK	90.2833	695.053	2.94459	8.48586	5e-05	0.000126572	yes
CCACVL1_08008	OMO89122.1	223.43	17.46	3.68	6.07e-09	2.87e-07	CCACVL1_08008	XLOC_009285	SNF2-related protein	Seedling	Fiber	OK	1.65193	12.8596	2.96063	4.9736	5e-05	0.000126572	yes
CCACVL1_18161	OMO71557.1	1046.86	245.43	2.09	0.00016149	0.0020596	CCACVL1_18161	XLOC_020564	Tetraspanin/Peripherin	Seedling	Fiber	OK	22.0901	172.736	2.9671	8.18785	5e-05	0.000126572	yes
CCACVL1_15804	OMO76279.1	470.63	120.12	1.97	0.00022601	0.0027431	CCACVL1_15804	XLOC_017842	hypothetical protein	Seedling	Fiber	OK	0.368505	2.89578	2.97419	5.12053	5e-05	0.000126572	yes
CCACVL1_21151	OMO66461.1	9829.58	355.8	4.79	1.06e-08	4.73e-07	CCACVL1_21151	XLOC_023856	hypothetical protein	Seedling	Fiber	OK	4.73936	37.4375	2.98172	7.90174	5e-05	0.000126572	yes
CCACVL1_29018	OMO52905.1	8573.95	140.2	5.93	1.87e-23	1.37e-20	CCACVL1_29018	XLOC_032964	Terpenoid cyclases/protein prenyltransferase alpha-alpha toroid	Seedling	Fiber	OK	4.04876	32.0336	2.98403	7.48014	5e-05	0.000126572	yes
CCACVL1_08596	OMO88010.1	117.07	11.52	3.35	4.1e-07	1.2074e-05	CCACVL1_08596	XLOC_009977	hypothetical protein	Seedling	Fiber	OK	0.209197	1.66997	2.99689	6.10018	5e-05	0.000126572	yes
CCACVL1_26138	OMO56925.1	131.18	25.3	2.37	0.00017728	0.0022291	CCACVL1_26138	XLOC_029716	hypothetical protein	Seedling	Fiber	OK	0.37379	2.98466	2.99726	2.87582	5e-05	0.000126572	yes
CCACVL1_06314	OMO93860.1	64.86	8.35	2.96	0.00010671	0.0014356	CCACVL1_06314	XLOC_007328	hypothetical protein	Seedling	Fiber	OK	1.10085	8.79501	2.99807	5.51291	5e-05	0.000126572	yes
CCACVL1_15135	OMO77258.1	4062.41	1666.77	1.29	0.0047687	0.033189	CCACVL1_15135	XLOC_017126	Zinc finger, LSD1-type	Seedling	Fiber	OK	118.275	948.558	3.00359	7.3878	5e-05	0.000126572	yes
CCACVL1_15820	OMO76207.1	1706.94	203.99	3.06	2.87e-08	1.15e-06	CCACVL1_15820	XLOC_017871	hypothetical protein	Seedling	Fiber	OK	9.48452	76.1188	3.00461	6.97623	5e-05	0.000126572	yes
CCACVL1_28838	OMO53173.1	5582.09	754.68	2.89	7.57e-08	2.68e-06	CCACVL1_28838	XLOC_032749	Cytochrome P450	Seedling	Fiber	OK	8.04895	64.7256	3.00746	8.23388	5e-05	0.000126572	yes
CCACVL1_26791	OMO56062.1	499.3	12.96	5.27	8.6043e-05	0.0011971	CCACVL1_26791	XLOC_030435	Tetratricopeptide TPR-1	Seedling	Fiber	OK	0.020057	0.163307	3.02541	2.01547	0.0195	0.0325509	yes
CCACVL1_17100	OMO73886.1	2578.95	189.16	3.77	0.006366	0.041761	CCACVL1_17100	XLOC_019311	Zinc finger, LIM-type	Seedling	Fiber	OK	40.42	329.33	3.0264	4.91413	5e-05	0.000126572	yes
CCACVL1_23106	OMO61973.1	1847.62	639.35	1.53	0.0016964	0.014685	CCACVL1_23106	XLOC_026130	hypothetical protein	Seedling	Fiber	OK	32.7455	266.964	3.02728	7.44793	5e-05	0.000126572	yes
CCACVL1_12347	OMO81593.1	1665.02	413.43	2.01	0.00012061	0.0016038	CCACVL1_12347	XLOC_014152	Zinc finger, LIM-type	Seedling	Fiber	OK	47.1269	385.991	3.03395	8.28158	5e-05	0.000126572	yes
CCACVL1_18491	OMO71039.1	971.37	152.93	2.67	8.63e-07	2.2714e-05	CCACVL1_18491	XLOC_020911	Auxin efflux carrier	Seedling	Fiber	OK	2.40478	19.7758	3.03976	7.31393	5e-05	0.000126572	yes
CCACVL1_01473	OMP06677.1	161.21	2.42	6.05	0.00072254	0.0072107	CCACVL1_01473	XLOC_001716	Alpha/beta hydrolase-3	Seedling	Fiber	OK	1.79656	14.8123	3.04348	6.38777	5e-05	0.000126572	yes
CCACVL1_28979	OMO52948.1	26426.2	476.99	5.79	3.48e-06	7.6485e-05	CCACVL1_28979	XLOC_032916	hypothetical protein	Seedling	Fiber	OK	268.8	2228.11	3.05122	6.30259	5e-05	0.000126572	yes
CCACVL1_16265	OMO75232.1	742.97	163.22	2.19	6.8347e-05	0.00098127	CCACVL1_16265	XLOC_018356	hypothetical protein	Seedling	Fiber	OK	3.17022	26.3187	3.05343	7.44394	5e-05	0.000126572	yes
CCACVL1_22066	OMO64087.1	1178.4	303.98	1.95	0.0066772	0.043214	CCACVL1_22066	XLOC_024911	hypothetical protein	Seedling	Fiber	OK	4.08675	34.0341	3.05796	7.21884	5e-05	0.000126572	yes
CCACVL1_18913	OMO70445.1	249.92	73.56	1.76	0.0013934	0.012495	CCACVL1_18913	XLOC_021423	hypothetical protein	Seedling	Fiber	OK	4.40175	36.6647	3.05824	6.84442	5e-05	0.000126572	yes
CCACVL1_18293	OMO71316.1	382.89	47.31	3.02	1.86e-07	5.93e-06	CCACVL1_18293	XLOC_020707	hypothetical protein	Seedling	Fiber	OK	0.108797	0.919464	3.07915	2.18359	0.00015	0.00035801	yes
CCACVL1_23096	OMO61990.1	7790.3	196.56	5.31	0.0017315	0.014915	CCACVL1_23096	XLOC_026122	hypothetical protein	Seedling	Fiber	OK	30.2207	256.044	3.08278	5.88395	5e-05	0.000126572	yes
CCACVL1_23120	OMO61957.1	222.51	47.49	2.23	0.00020434	0.0025129	CCACVL1_23120	XLOC_026145	hypothetical protein	Seedling	Fiber	OK	3.50588	29.8789	3.09128	6.20042	5e-05	0.000126572	yes
CCACVL1_10303	OMO85285.1	368.89	44.37	3.06	1.74e-06	4.1752e-05	CCACVL1_10303	XLOC_011908	Zinc finger, U1-type	Seedling	Fiber	OK	5.6662	50.0391	3.1426	2.6145	0.0025	0.00497124	yes
CCACVL1_12807	OMO80702.1	614.31	97.65	2.65	1.27e-06	3.1549e-05	CCACVL1_12807	XLOC_014681	Alcohol dehydrogenase superfamily, zinc-type	Seedling	Fiber	OK	0.320043	2.86767	3.16354	4.34356	5e-05	0.000126572	yes
CCACVL1_24328	OMO60215.1	2733.31	188.16	3.86	3.34e-12	3.32e-10	CCACVL1_24328	XLOC_027535	hypothetical protein	Seedling	Fiber	OK	8.15118	73.5454	3.17355	7.16402	5e-05	0.000126572	yes
CCACVL1_24247	OMO60323.1	128.05	17.17	2.9	8.06e-06	0.00016036	CCACVL1_24247	XLOC_027436	hypothetical protein	Seedling	Fiber	OK	2.76761	24.9889	3.17458	5.62859	5e-05	0.000126572	yes
CCACVL1_19738	OMO68969.1	553.56	191.96	1.53	0.0036002	0.026631	CCACVL1_19738	XLOC_022349	putative salt tolerance-like protein	Seedling	Fiber	OK	0.835984	7.61194	3.18672	5.98713	5e-05	0.000126572	yes
CCACVL1_03820	OMO99417.1	154.36	28.26	2.45	6.8518e-05	0.00098213	CCACVL1_03820	XLOC_004427	hypothetical protein	Seedling	Fiber	OK	1.09371	10.0162	3.19503	5.31484	5e-05	0.000126572	yes
CCACVL1_27591	OMO54768.1	5091.88	581.49	3.13	6.52e-06	0.00013296	CCACVL1_27591	XLOC_031356	hypothetical protein	Seedling	Fiber	OK	13.4221	125.167	3.22117	9.31795	5e-05	0.000126572	yes
CCACVL1_18260	OMO71358.1	52.3	4.4	3.57	1.4974e-05	0.0002739	CCACVL1_18260	XLOC_020669	hypothetical protein	Seedling	Fiber	OK	0.167938	1.57721	3.23138	3.97889	5e-05	0.000126572	yes
CCACVL1_12400	OMO81469.1	11764.1	3323.77	1.82	0.0017367	0.014941	CCACVL1_12400	XLOC_014211	Tetratricopeptide TPR-1,hypothetical protein	Seedling	Fiber	OK	68.1043	665.946	3.28959	5.74909	5e-05	0.000126572	yes
CCACVL1_16373	OMO75003.1	3142.75	468.74	2.75	3.3258e-05	0.00053684	CCACVL1_16373	XLOC_018469	Glycine cleavage H-protein	Seedling	Fiber	OK	50.6562	499.262	3.30099	8.88325	5e-05	0.000126572	yes
CCACVL1_23391	OMO61624.1	1202.15	99.92	3.59	1.48e-08	6.36e-07	CCACVL1_23391	XLOC_026433	zinc finger protein 3-like protein	Seedling	Fiber	OK	6.52981	64.5476	3.30525	7.5901	5e-05	0.000126572	yes
CCACVL1_12690	OMO80941.1	196.37	41.84	2.23	0.00018691	0.0023354	CCACVL1_12690	XLOC_014549	hypothetical protein	Seedling	Fiber	OK	0.496659	4.91973	3.30825	3.19497	0.00055	0.00121389	yes
CCACVL1_15417	OMO76811.1	238.54	6.71	5.15	1.38e-13	1.91e-11	CCACVL1_15417	XLOC_017429	hypothetical protein	Seedling	Fiber	OK	0.647823	6.42127	3.30919	3.71367	5e-05	0.000126572	yes
CCACVL1_12961	OMO80441.1	1552.08	222.25	2.8	0.00039748	0.0043852	CCACVL1_12961	XLOC_014859	hypothetical protein	Seedling	Fiber	OK	16.5022	164.4	3.31648	7.88731	5e-05	0.000126572	yes
CCACVL1_24829	OMO59443.1	1925.49	263.59	2.87	0.00062579	0.0064251	CCACVL1_24829	XLOC_028124	Alcohol dehydrogenase superfamily, zinc-type	Seedling	Fiber	OK	10.2556	102.926	3.32712	8.72124	5e-05	0.000126572	yes
CCACVL1_04214	OMO98499.1	182.74	4.43	5.37	7.32e-08	2.6e-06	CCACVL1_04214	XLOC_004889	hypothetical protein	Seedling	Fiber	OK	0.869302	8.78516	3.33714	4.33508	5e-05	0.000126572	yes
CCACVL1_30684	OMO50049.1	4262.87	844.59	2.34	0.0063854	0.041856	CCACVL1_30684	XLOC_034898	Autophagy-related protein 27,hypothetical protein	Seedling	Fiber	OK	7.82951	79.3591	3.3414	9.2324	5e-05	0.000126572	yes
CCACVL1_15415	OMO76809.1	3522.54	984.1	1.84	0.00040758	0.0044705	CCACVL1_15415	XLOC_017428	Senescence regulator	Seedling	Fiber	OK	17.1538	174.556	3.34709	8.77436	5e-05	0.000126572	yes
CCACVL1_15265	OMO76972.1	29.61	4.18	2.82	0.0028938	0.022492	CCACVL1_15265	XLOC_017268	hypothetical protein	Seedling	Fiber	OK	4.34988	44.3903	3.3512	5.15073	5e-05	0.000126572	yes
CCACVL1_30233	OMO50816.1	2079.62	463.77	2.16	0.0025361	0.020247	CCACVL1_30233	XLOC_034390	hypothetical protein	Seedling	Fiber	OK	1.84085	19.0022	3.36772	8.04314	5e-05	0.000126572	yes
CCACVL1_24117	OMO60495.1	1636.13	613.31	1.42	0.0043881	0.031171	CCACVL1_24117	XLOC_027300	Engulfment/cell motility, ELMO	Seedling	Fiber	OK	8.37054	86.5064	3.36941	8.86696	5e-05	0.000126572	yes
CCACVL1_11791	OMO82708.1	570.84	30.67	4.22	5.69e-09	2.72e-07	CCACVL1_11791	XLOC_013524	hypothetical protein	Seedling	Fiber	OK	0.174845	1.81915	3.37912	5.80007	5e-05	0.000126572	yes
CCACVL1_29573	OMO51816.1	1533.73	123.58	3.63	3.7528e-05	0.00059185	CCACVL1_29573	XLOC_033624	Rapid ALkalinization Factor	Seedling	Fiber	OK	0.77838	8.1023	3.37979	6.33635	5e-05	0.000126572	yes
CCACVL1_28394	OMO53732.1	510.86	48.22	3.41	0.0023052	0.018709	CCACVL1_28394	XLOC_032257	Major sperm protein	Seedling	Fiber	OK	2.51215	26.2202	3.38368	6.63591	5e-05	0.000126572	yes
CCACVL1_26139	OMO56926.1	180.9	2.64	6.1	0.00032473	0.003698	CCACVL1_26139	XLOC_029709	SAM dependent carboxyl methyltransferase	Seedling	Fiber	OK	1.14452	12.0549	3.3968	6.75589	5e-05	0.000126572	yes
CCACVL1_20362	OMO67724.1	8394.84	1793.68	2.23	0.0010655	0.0099521	CCACVL1_20362	XLOC_023052	NAD-dependent epimerase/dehydratase	Seedling	Fiber	OK	63.4601	675.456	3.41194	9.16876	5e-05	0.000126572	yes
CCACVL1_11739	OMO82816.1	2638.16	298.02	3.15	0.0027645	0.021749	CCACVL1_11739	XLOC_013456	Ubiquitin	Seedling	Fiber	OK	13.871	147.838	3.41387	7.97241	5e-05	0.000126572	yes
CCACVL1_21906	OMO64235.1	6506.54	614.73	3.4	4.6e-08	1.74e-06	CCACVL1_21906	XLOC_024763	Cytochrome P450	Seedling	Fiber	OK	7.8771	84.0242	3.41507	9.51139	5e-05	0.000126572	yes
CCACVL1_08610	OMO87996.1	2171.1	213.18	3.35	5.5e-06	0.00011468	CCACVL1_08610	XLOC_009990	AUX/IAA protein,auxin-responsive protein IAA27-like isoform 2	Seedling	Fiber	OK	28.5837	306.387	3.42209	6.27652	5e-05	0.000126572	yes
CCACVL1_24560	OMO59867.1	217.12	63.37	1.78	0.0017738	0.015193	CCACVL1_24560	XLOC_027797	hypothetical protein	Seedling	Fiber	OK	2.39852	26.1159	3.44471	6.36725	5e-05	0.000126572	yes
CCACVL1_21929	OMO64258.1	1067.1	351.4	1.6	0.0020551	0.017119	CCACVL1_21929	XLOC_024776	Zinc finger, Dof-type	Seedling	Fiber	OK	15.482	171.364	3.4684	9.43796	5e-05	0.000126572	yes
CCACVL1_22501	OMO63073.1	102.65	17.04	2.59	8.7732e-05	0.0012142	CCACVL1_22501	XLOC_025408	hypothetical protein	Seedling	Fiber	OK	3.01222	33.9318	3.49374	7.06609	5e-05	0.000126572	yes
CCACVL1_30190	OMO50866.1	3475.75	930.61	1.9	0.00025169	0.0029991	CCACVL1_30190	XLOC_034336	hypothetical protein	Seedling	Fiber	OK	10.2504	116.522	3.50685	6.06702	5e-05	0.000126572	yes
CCACVL1_07007	OMO91819.1	96.25	1	6.59	1.65e-13	2.27e-11	CCACVL1_07007	XLOC_008131	hypothetical protein	Seedling	Fiber	OK	0.23654	2.69161	3.50831	2.58074	5e-05	0.000126572	yes
CCACVL1_21430	OMO65705.1	3724.35	340.41	3.45	3.63e-10	2.32e-08	CCACVL1_21430	XLOC_024196	hypothetical protein	Seedling	Fiber	OK	3.05784	34.8443	3.51034	7.81833	5e-05	0.000126572	yes
CCACVL1_09142	OMO87286.1	2356.57	142.52	4.05	0.00044577	0.0048059	CCACVL1_09142	XLOC_010568	Exostosin-like protein	Seedling	Fiber	OK	3.85366	44.2515	3.52143	8.6922	5e-05	0.000126572	yes
CCACVL1_22084	OMO64056.1	6745.88	601.18	3.49	0.00014593	0.0018967	CCACVL1_22084	XLOC_024933	Glycosyl transferase, family 8	Seedling	Fiber	OK	3.8512	44.2637	3.52274	8.40018	5e-05	0.000126572	yes
CCACVL1_05688	OMO94929.1	92.48	6.93	3.74	6.08e-07	1.6792e-05	CCACVL1_05688	XLOC_006610	hypothetical protein	Seedling	Fiber	OK	0.0719178	0.832129	3.53239	3.75092	5e-05	0.000126572	yes
CCACVL1_03578	OMO99849.1	681.03	26.26	4.7	1.36e-14	2.29e-12	CCACVL1_03578	XLOC_004118	hypothetical protein	Seedling	Fiber	OK	0.207262	2.42179	3.54655	6.24784	5e-05	0.000126572	yes
CCACVL1_27363	OMO55152.1	607.16	57.35	3.4	1.12e-09	6.43e-08	CCACVL1_27363	XLOC_031082	hypothetical protein	Seedling	Fiber	OK	0.373387	4.38325	3.55326	5.79836	5e-05	0.000126572	yes
CCACVL1_08438	OMO88377.1	837.45	139.85	2.58	0.0045401	0.031976	CCACVL1_08438	XLOC_009783	ABC transporter-like protein	Seedling	Fiber	OK	7.21475	84.8224	3.55542	10.0023	5e-05	0.000126572	yes
CCACVL1_30677	OMO50042.1	248.7	12.93	4.27	4.33e-11	3.41e-09	CCACVL1_30677	XLOC_034895	hypothetical protein	Seedling	Fiber	OK	0.0534597	0.639296	3.57996	2.8784	0.00065	0.00141864	yes
CCACVL1_10177	OMO85445.1	79.91	3.47	4.53	0.00033048	0.0037506	CCACVL1_10177	XLOC_011758	Glutaredoxin	Seedling	Fiber	OK	14.0392	170.847	3.60517	6.43256	5e-05	0.000126572	yes
CCACVL1_30458	OMO50406.1	82.22	5.73	3.84	1.4298e-05	0.000263	CCACVL1_30458	XLOC_034649	Natural resistance-associated macrophage protein	Seedling	Fiber	OK	0.250484	3.05325	3.60755	5.9072	5e-05	0.000126572	yes
CCACVL1_24681	OMO59653.1	486.05	135.97	1.84	0.00085985	0.0083126	CCACVL1_24681	XLOC_027944	heat shock protein 14.7	Seedling	Fiber	OK	0.498378	6.11686	3.61748	4.63258	5e-05	0.000126572	yes
CCACVL1_29135	OMO52650.1	4687.4	63.55	6.2	2.38e-24	2.1e-21	CCACVL1_29135	XLOC_033103	Mycolic acid cyclopropane synthase	Seedling	Fiber	OK	1.69965	20.899	3.62012	4.38551	5e-05	0.000126572	yes
CCACVL1_27711	OMO54627.1	2636.71	190.74	3.79	1.01e-11	9.03e-10	CCACVL1_27711	XLOC_031489	hypothetical protein	Seedling	Fiber	OK	0.433198	5.41445	3.64372	8.0656	5e-05	0.000126572	yes
CCACVL1_10914	OMO84269.1	968.92	41	4.56	0.0022748	0.018523	CCACVL1_10914	XLOC_012578	hypothetical protein	Seedling	Fiber	OK	2.16573	27.1163	3.64623	5.34674	5e-05	0.000126572	yes
CCACVL1_05558	OMO95135.1	38.62	8	2.27	0.0068416	0.044019	CCACVL1_05558	XLOC_006466	Drug/metabolite transporter	Seedling	Fiber	OK	0.242088	3.12175	3.68875	5.09826	5e-05	0.000126572	yes
CCACVL1_22293	OMO63760.1	530.66	18.79	4.82	4.66e-10	2.93e-08	CCACVL1_22293	XLOC_025142	hypothetical protein	Seedling	Fiber	OK	0.0713635	0.923744	3.69423	4.19818	5e-05	0.000126572	yes
CCACVL1_20526	OMO67425.1	2207.57	202.1	3.45	0.0039667	0.028748	CCACVL1_20526	XLOC_023220	hypothetical protein	Seedling	Fiber	OK	9.81163	128.248	3.7083	9.524	5e-05	0.000126572	yes
CCACVL1_30974	OMO49500.1	1589.24	79.09	4.33	4.32e-07	1.2546e-05	CCACVL1_30974	XLOC_035233	hypothetical protein	Seedling	Fiber	OK	4.05124	53.3233	3.71833	8.79321	5e-05	0.000126572	yes
CCACVL1_01617	OMP06358.1	3971.61	880.59	2.17	3.0676e-05	0.0005022	CCACVL1_01617	XLOC_001880	phosphatase 2C (PP2C)-like protein	Seedling	Fiber	OK	15.54	205.183	3.72285	8.65273	5e-05	0.000126572	yes
CCACVL1_29915	OMO51240.1	128.11	24.13	2.41	0.00012081	0.0016057	CCACVL1_29915	XLOC_034024	hypothetical protein	Seedling	Fiber	OK	0.0377202	0.516861	3.77637	3.9023	5e-05	0.000126572	yes
CCACVL1_02581	OMP03054.1	2221.29	15.94	7.12	3.36e-27	5.53e-24	CCACVL1_02581	XLOC_003033	hypothetical protein	Seedling	Fiber	OK	2.83535	38.9726	3.78086	6.48668	5e-05	0.000126572	yes
CCACVL1_09975	OMO85838.1	30.73	2.64	3.54	0.00029602	0.0034286	CCACVL1_09975	XLOC_011523	Pectinesterase inhibitor	Seedling	Fiber	OK	0.99204	13.7855	3.79661	6.23245	5e-05	0.000126572	yes
CCACVL1_06030	OMO94396.1	172.16	43.43	1.99	0.00094718	0.0090284	CCACVL1_06030	XLOC_006991	hypothetical protein	Seedling	Fiber	OK	2.00089	28.4107	3.82772	7.26694	5e-05	0.000126572	yes
CCACVL1_04837	OMO96681.1	263.98	11.34	4.54	1.32e-07	4.42e-06	CCACVL1_04837	XLOC_005636	hypothetical protein	Seedling	Fiber	OK	2.4121	34.2833	3.82915	8.52392	5e-05	0.000126572	yes
CCACVL1_13105	OMO80212.1	1072.14	7.27	7.2	3.54e-08	1.37e-06	CCACVL1_13105	XLOC_015003	zinc finger protein 6	Seedling	Fiber	OK	3.59028	51.1112	3.83147	8.44547	5e-05	0.000126572	yes
CCACVL1_21467	OMO65617.1	871.82	50.63	4.11	9.81e-13	1.11e-10	CCACVL1_21467	XLOC_024234	hypothetical protein	Seedling	Fiber	OK	1.5822	22.8183	3.85018	8.99073	5e-05	0.000126572	yes
CCACVL1_16979	OMO74099.1	17764.2	2603	2.77	0.0010091	0.0095297	CCACVL1_16979	XLOC_019186	O-methyltransferase, family 3	Seedling	Fiber	OK	26.5377	389.548	3.87568	6.558	5e-05	0.000126572	yes
CCACVL1_04549	OMO97452.1	6968.01	1511.44	2.2	0.001143	0.010542	CCACVL1_04549	XLOC_005297	hypothetical protein	Seedling	Fiber	OK	35.6322	527.814	3.88878	8.73375	5e-05	0.000126572	yes
CCACVL1_21983	OMO64173.1	78.56	1.47	5.74	5.5e-11	4.2e-09	CCACVL1_21983	XLOC_024828	Anticodon-binding protein,hypothetical protein	Seedling	Fiber	OK	6.3398	95.3341	3.91048	8.90911	5e-05	0.000126572	yes
CCACVL1_04223	OMO98437.1	10106.7	572.22	4.14	0.006216	0.041081	CCACVL1_04223	XLOC_004903	hypothetical protein	Seedling	Fiber	OK	18.5246	280.177	3.91882	10.3562	5e-05	0.000126572	yes
CCACVL1_08932	OMO87566.1	18904.4	1568.77	3.59	1.41e-06	3.4646e-05	CCACVL1_08932	XLOC_010344	NmrA-like protein	Seedling	Fiber	OK	42.2859	652.093	3.94683	11.9024	5e-05	0.000126572	yes
CCACVL1_01436	OMP06825.1	2418.93	177.49	3.77	0.0034728	0.025929	CCACVL1_01436	XLOC_001675	Zinc finger, LIM-type	Seedling	Fiber	OK	34.2391	529.676	3.95139	6.81472	5e-05	0.000126572	yes
CCACVL1_01932	OMP05369.1	2312.42	15.35	7.24	5.48e-09	2.63e-07	CCACVL1_01932	XLOC_002283	hypothetical protein	Seedling	Fiber	OK	24.308	377.942	3.95866	9.91081	5e-05	0.000126572	yes
CCACVL1_10462	OMO85026.1	372.32	82.24	2.18	6.7197e-05	0.00096896	CCACVL1_10462	XLOC_012085	hypothetical protein	Seedling	Fiber	OK	3.00442	46.8885	3.96408	9.27395	5e-05	0.000126572	yes
CCACVL1_27401	OMO55071.1	84.31	8.6	3.29	0.0024723	0.019809	CCACVL1_27401	XLOC_031133	hypothetical protein	Seedling	Fiber	OK	2.33173	36.7077	3.97661	1.65555	0.0002	0.000468746	yes
CCACVL1_15602	OMO76573.1	3438.51	662.11	2.38	0.00015321	0.001971	CCACVL1_15602	XLOC_017599	Inositol monophosphatase	Seedling	Fiber	OK	4.28368	68.5247	3.9997	9.812	5e-05	0.000126572	yes
CCACVL1_22950	OMO62236.1	65.5	13.95	2.23	0.0015156	0.013373	CCACVL1_22950	XLOC_025955	Ribosomal protein S4e	Seedling	Fiber	OK	0.496945	8.06737	4.02094	5.2866	5e-05	0.000126572	yes
CCACVL1_17715	OMO72571.1	1591.47	144.8	3.46	0.0059284	0.039646	CCACVL1_17715	XLOC_020034	Glycosyl transferase, family 43	Seedling	Fiber	OK	2.18623	36.177	4.04855	9.36766	5e-05	0.000126572	yes
CCACVL1_23345	OMO61668.1	2495.82	751.1	1.73	0.0019264	0.01623	CCACVL1_23345	XLOC_026378	hypothetical protein	Seedling	Fiber	OK	5.39154	90.2429	4.06504	5.81658	5e-05	0.000126572	yes
CCACVL1_22449	OMO63163.1	2202.62	492.93	2.16	0.0017132	0.014792	CCACVL1_22449	XLOC_025338	hypothetical protein	Seedling	Fiber	OK	167.677	2897.1	4.11086	10.6628	5e-05	0.000126572	yes
CCACVL1_22595	OMO62876.1	1835	369.33	2.31	7.98e-06	0.00015891	CCACVL1_22595	XLOC_025538	ent-kaurenoic acid oxidase 2-like protein	Seedling	Fiber	OK	6.42825	112.021	4.1232	10.1957	5e-05	0.000126572	yes
CCACVL1_14995	OMO77488.1	60.64	1.72	5.14	1.58e-08	6.75e-07	CCACVL1_14995	XLOC_016975	hypothetical protein	Seedling	Fiber	OK	0.102156	1.79671	4.13651	3.92009	5e-05	0.000126572	yes
CCACVL1_24486	OMO59984.1	429.13	1	8.75	1.06e-13	1.48e-11	CCACVL1_24486	XLOC_027716	hypothetical protein	Seedling	Fiber	OK	0.399127	7.08465	4.14977	7.14789	5e-05	0.000126572	yes
CCACVL1_21955	OMO64209.1	177.1	7.78	4.51	1.02e-07	3.5e-06	CCACVL1_21955	XLOC_024799	hypothetical protein	Seedling	Fiber	OK	0.689213	12.2491	4.15158	6.42558	5e-05	0.000126572	yes
CCACVL1_06067	OMO94290.1	434.95	69.81	2.64	3.25e-06	7.1973e-05	CCACVL1_06067	XLOC_007050	sucrose transport protein SUC4-like protein	Seedling	Fiber	OK	13.8206	248.115	4.16612	3.40174	5e-05	0.000126572	yes
CCACVL1_17578	OMO72812.1	71.3	6.98	3.35	0.0010945	0.010162	CCACVL1_17578	XLOC_019857	hypothetical protein	Seedling	Fiber	OK	0.264437	4.8261	4.18986	4.33757	5e-05	0.000126572	yes
CCACVL1_01434	OMP06829.1	60.56	10.94	2.47	0.00089391	0.0085948	CCACVL1_01434	XLOC_001672	hypothetical protein	Seedling	Fiber	OK	0.0647746	1.1824	4.19014	3.16644	5e-05	0.000126572	yes
CCACVL1_22164	OMO63935.1	64.74	2.64	4.61	3.4516e-05	0.00055345	CCACVL1_22164	XLOC_025016	hypothetical protein	Seedling	Fiber	OK	0.555284	10.265	4.20837	5.70989	5e-05	0.000126572	yes
CCACVL1_13996	OMO78937.1	1245.22	63.47	4.29	0.00067132	0.006795	CCACVL1_13996	XLOC_015936	Glycosyl transferase, family 8	Seedling	Fiber	OK	1.46655	27.3114	4.219	9.89851	5e-05	0.000126572	yes
CCACVL1_23581	OMO61355.1	1936.38	334.49	2.53	2.35e-06	5.4318e-05	CCACVL1_23581	XLOC_026657	CCAAT-binding transcription factor, subunit B	Seedling	Fiber	OK	3.15416	58.8843	4.22255	10.7222	5e-05	0.000126572	yes
CCACVL1_13018	OMO80343.1	7576.5	1604.88	2.24	2.3504e-05	0.00040142	CCACVL1_13018	XLOC_014920	hypothetical protein	Seedling	Fiber	OK	42.6394	803.055	4.23524	12.345	5e-05	0.000126572	yes
CCACVL1_19370	OMO69625.1	250.19	23.62	3.41	3.03e-08	1.2e-06	CCACVL1_19370	XLOC_021945	hypothetical protein	Seedling	Fiber	OK	0.0885174	1.6679	4.23593	5.44017	5e-05	0.000126572	yes
CCACVL1_02391	OMP03508.1	870.53	20.1	5.44	0.0031189	0.023843	CCACVL1_02391	XLOC_002820	hypothetical protein	Seedling	Fiber	OK	2.1398	40.4392	4.24021	10.1504	5e-05	0.000126572	yes
CCACVL1_19774	OMO68909.1	308.67	34.93	3.14	1.52e-07	4.96e-06	CCACVL1_19774	XLOC_022386	hypothetical protein	Seedling	Fiber	OK	0.16837	3.18643	4.24224	5.99931	5e-05	0.000126572	yes
CCACVL1_22395	OMO63535.1	366.54	121.36	1.59	0.0031329	0.02393	CCACVL1_22395	XLOC_025279	S1/P1 nuclease	Seedling	Fiber	OK	1.48721	28.6863	4.26968	8.75756	5e-05	0.000126572	yes
CCACVL1_20542	OMO67398.1	4502.54	153.51	4.87	4.04e-17	9.81e-15	CCACVL1_20542	XLOC_023241	hypothetical protein	Seedling	Fiber	OK	0.776364	15.3427	4.30468	9.65815	5e-05	0.000126572	yes
CCACVL1_15850	OMO76148.1	12901	1417.87	3.19	0.0007722	0.0075757	CCACVL1_15850	XLOC_017924	Cellulose synthase	Seedling	Fiber	OK	8.2029	163.476	4.3168	12.6708	5e-05	0.000126572	yes
CCACVL1_10957	OMO84174.1	331.25	46.89	2.82	2.5341e-05	0.00042799	CCACVL1_10957	XLOC_012620	hypothetical protein	Seedling	Fiber	OK	6.69221	133.476	4.31795	9.94405	5e-05	0.000126572	yes
CCACVL1_06453	OMO93523.1	180.2	42.72	2.08	0.00051451	0.005419	CCACVL1_06453	XLOC_007498	Transcription factor, SBP-box	Seedling	Fiber	OK	0.628992	12.5995	4.32418	8.20656	5e-05	0.000126572	yes
CCACVL1_08295	OMO88619.1	1913.49	703.69	1.44	0.0047457	0.03309	CCACVL1_08295	XLOC_009631	Mechanosensitive ion channel MscS	Seedling	Fiber	OK	1.33722	27.159	4.34412	7.96605	5e-05	0.000126572	yes
CCACVL1_13305	OMO79906.1	3008.06	540.43	2.48	2.137e-05	0.00037022	CCACVL1_13305	XLOC_015213	hypothetical protein	Seedling	Fiber	OK	21.1499	430.127	4.34604	12.0328	5e-05	0.000126572	yes
CCACVL1_04784	OMO96769.1	278	46.85	2.57	0.0029944	0.023098	CCACVL1_04784	XLOC_005575	Small GTPase superfamily	Seedling	Fiber	OK	2.57542	53.001	4.36314	10.2443	5e-05	0.000126572	yes
CCACVL1_18857	OMO70520.1	258.34	15.87	4.02	7.7172e-05	0.0010914	CCACVL1_18857	XLOC_021351	Zinc finger, C6HC-type	Seedling	Fiber	OK	4.24473	87.4577	4.36484	10.596	5e-05	0.000126572	yes
CCACVL1_23066	OMO62036.1	122.14	11.15	3.45	1.2772e-05	0.00023855	CCACVL1_23066	XLOC_026083	HAD-superfamily hydrolase, subfamily IA, variant 3,hypothetical protein	Seedling	Fiber	OK	6.34887	132.365	4.38187	9.68624	5e-05	0.000126572	yes
CCACVL1_02059	OMP05109.1	292.6	15.19	4.27	5.14e-06	0.00010851	CCACVL1_02059	XLOC_002427	Zinc finger, RING-type	Seedling	Fiber	OK	1.53122	32.5031	4.40782	9.13845	5e-05	0.000126572	yes
CCACVL1_03526	OMO99957.1	244.64	75.14	1.7	0.0034872	0.025999	CCACVL1_03526	XLOC_004058	Thioredoxin	Seedling	Fiber	OK	5.71205	125.267	4.45486	1.90848	0.0074	0.0134817	yes
CCACVL1_08841	OMO87662.1	54.23	8.88	2.61	0.00057096	0.005938	CCACVL1_08841	XLOC_010249	hypothetical protein	Seedling	Fiber	OK	2.08403	46.1635	4.46931	6.58743	5e-05	0.000126572	yes
CCACVL1_06653	OMO93062.1	2185.3	175.87	3.64	4.84e-11	3.76e-09	CCACVL1_06653	XLOC_007705	hypothetical protein	Seedling	Fiber	OK	3.50763	78.4013	4.48231	6.6504	5e-05	0.000126572	yes
CCACVL1_26911	OMO55900.1	233.16	75.19	1.63	0.002876	0.022394	CCACVL1_26911	XLOC_030564	Zinc finger, DHHC-type, palmitoyltransferase	Seedling	Fiber	OK	1.8224	41.5791	4.51195	9.72892	5e-05	0.000126572	yes
CCACVL1_04549	OMO97452.1	6968.01	1511.44	2.2	0.001143	0.010542	CCACVL1_04549	XLOC_005309	hypothetical protein	Seedling	Fiber	OK	1.43097	33.0265	4.52855	3.57708	5e-05	0.000126572	yes
CCACVL1_27536	OMO54845.1	94.32	1	6.56	0.00023676	0.0028539	CCACVL1_27536	XLOC_031273	hypothetical protein	Seedling	Fiber	OK	0.56883	13.7656	4.59693	4.3326	5e-05	0.000126572	yes
CCACVL1_23877	OMO60789.1	1130.23	30.77	5.2	5.9488e-05	0.00087398	CCACVL1_23877	XLOC_027009	Aldo/keto reductase	Seedling	Fiber	OK	0.343878	8.59461	4.64346	8.96667	5e-05	0.000126572	yes
CCACVL1_21462	OMO65637.1	89.73	2.07	5.44	1.33e-10	9.23e-09	CCACVL1_21462	XLOC_024228	hypothetical protein	Seedling	Fiber	OK	0.0667688	1.76089	4.72099	1.82686	0.0028	0.00552423	yes
CCACVL1_18430	OMO71126.1	168.15	51.06	1.72	0.0021397	0.017618	CCACVL1_18430	XLOC_020849	Double-stranded RNA-binding protein	Seedling	Fiber	OK	0.205032	5.42719	4.72629	6.63059	5e-05	0.000126572	yes
CCACVL1_27558	OMO54793.1	136.86	13.52	3.34	2.2e-07	6.92e-06	CCACVL1_27558	XLOC_031333	Crotonase superfamily	Seedling	Fiber	OK	0.150401	3.98748	4.72859	4.79755	5e-05	0.000126572	yes
CCACVL1_15357	OMO76898.1	3156.97	671.23	2.23	2.7829e-05	0.00046276	CCACVL1_15357	XLOC_017377	hypothetical protein	Seedling	Fiber	OK	2.35611	62.4945	4.72925	3.39691	5e-05	0.000126572	yes
CCACVL1_02618	OMP02986.1	314.13	24.39	3.69	8.59e-07	2.2618e-05	CCACVL1_02618	XLOC_003069	hypothetical protein	Seedling	Fiber	OK	0.294602	7.84959	4.73578	7.29348	5e-05	0.000126572	yes
CCACVL1_22020	OMO64131.1	96.34	1.71	5.81	6.74e-07	1.8374e-05	CCACVL1_22020	XLOC_024863	AUX/IAA protein	Seedling	Fiber	OK	0.22364	6.0384	4.75492	4.74987	5e-05	0.000126572	yes
CCACVL1_24962	OMO59265.1	155.1	3.01	5.69	0.00079185	0.0077342	CCACVL1_24962	XLOC_028275	hypothetical protein	Seedling	Fiber	OK	0.602284	16.487	4.77474	6.56461	5e-05	0.000126572	yes
CCACVL1_09307	OMO87029.1	275.79	67.61	2.03	0.00014791	0.0019162	CCACVL1_09307	XLOC_010770	Peptidase C14, caspase catalytic	Seedling	Fiber	OK	2.07343	57.5224	4.79403	12.0458	5e-05	0.000126572	yes
CCACVL1_21465	OMO65640.1	631.74	25.25	4.64	2.43e-14	3.85e-12	CCACVL1_21465	XLOC_024232	hypothetical protein	Seedling	Fiber	OK	1.39699	38.8453	4.79735	9.79113	5e-05	0.000126572	yes
CCACVL1_13204	OMO80019.1	426.77	107.14	1.99	0.00040227	0.004427	CCACVL1_13204	XLOC_015114	Zinc finger, RING-type	Seedling	Fiber	OK	3.36709	94.3637	4.80866	1.76766	0.00445	0.00842517	yes
CCACVL1_14936	OMO77595.1	79.31	15.36	2.37	0.0005839	0.0060512	CCACVL1_14936	XLOC_016916	hypothetical protein	Seedling	Fiber	OK	2.54097	72.4364	4.83326	8.0354	5e-05	0.000126572	yes
CCACVL1_11518	OMO83197.1	3226.33	160.86	4.33	2.22e-14	3.56e-12	CCACVL1_11518	XLOC_013222	hypothetical protein	Seedling	Fiber	OK	2.44006	76.1294	4.96347	10.5484	5e-05	0.000126572	yes
CCACVL1_27846	OMO54368.1	5181.02	208.54	4.63	6.44e-16	1.28e-13	CCACVL1_27846	XLOC_031640	hypothetical protein	Seedling	Fiber	OK	7.99115	256.095	5.00213	11.4026	5e-05	0.000126572	yes
CCACVL1_27689	OMO54657.1	1905.61	9.31	7.68	6.5101e-05	0.00094387	CCACVL1_27689	XLOC_031461	leucine-rich repeat extensin-like protein 6	Seedling	Fiber	OK	2.67794	88.2966	5.04316	8.30822	5e-05	0.000126572	yes
CCACVL1_20348	OMO67730.1	62.22	4.21	3.88	3.47e-06	7.6373e-05	CCACVL1_20348	XLOC_023038	Heat shock protein 70 family	Seedling	Fiber	OK	0.0220023	0.726326	5.04489	3.80397	0.00495	0.00929775	yes
CCACVL1_22871	OMO62369.1	286.15	5.01	5.84	6.61e-17	1.52e-14	CCACVL1_22871	XLOC_025860	Disease resistance protein	Seedling	Fiber	OK	0.0939969	3.14483	5.06422	9.10899	5e-05	0.000126572	yes
CCACVL1_23313	OMO61699.1	240.19	18.63	3.69	7.63e-07	2.0383e-05	CCACVL1_23313	XLOC_026353	hypothetical protein	Seedling	Fiber	OK	3.31809	113.662	5.09825	11.1277	5e-05	0.000126572	yes
CCACVL1_00537	OMP11401.1	553.61	34.61	4	1.39e-11	1.2e-09	CCACVL1_00537	XLOC_000646	hypothetical protein	Seedling	Fiber	OK	0.30842	10.6351	5.1078	7.12419	5e-05	0.000126572	yes
CCACVL1_09672	OMO86275.1	576.19	57.45	3.33	0.00039342	0.0043458	CCACVL1_09672	XLOC_011169	Nicotianamine synthase	Seedling	Fiber	OK	1.59841	56.1708	5.13511	11.1384	5e-05	0.000126572	yes
CCACVL1_07940	OMO89278.1	46.94	4.07	3.53	0.0013327	0.01204	CCACVL1_07940	XLOC_009208	Ionotropic glutamate receptor	Seedling	Fiber	OK	0.0421423	1.48274	5.13685	5.54141	5e-05	0.000126572	yes
CCACVL1_01691	OMP06170.1	4786.89	53.61	6.48	3.67e-24	3.04e-21	CCACVL1_01691	XLOC_001982	hypothetical protein	Seedling	Fiber	OK	1.53077	55.3104	5.17522	10.0387	5e-05	0.000126572	yes
CCACVL1_02885	OMP02201.1	24.13	3.72	2.7	0.0078112	0.048754	CCACVL1_02885	XLOC_003328	hypothetical protein	Seedling	Fiber	OK	0.246278	9.24916	5.23096	5.21363	5e-05	0.000126572	yes
CCACVL1_22508	OMO63055.1	2848.72	854.14	1.74	0.00057047	0.0059376	CCACVL1_22508	XLOC_025416	Transcription factor, SBP-box	Seedling	Fiber	OK	1.66104	63.731	5.26183	12.3204	5e-05	0.000126572	yes
CCACVL1_16473	OMO74784.1	588.08	3.25	7.5	9.65e-16	1.88e-13	CCACVL1_16473	XLOC_018584	hypothetical protein	Seedling	Fiber	OK	1.16816	44.9818	5.26704	10.6553	5e-05	0.000126572	yes
CCACVL1_22467	OMO63133.1	485.55	84.19	2.53	7.21e-06	0.00014566	CCACVL1_22467	XLOC_025364	hypothetical protein	Seedling	Fiber	OK	0.707639	27.9758	5.30502	9.85663	5e-05	0.000126572	yes
CCACVL1_03048	OMP01634.1	17813.7	553.63	5.01	0.00026731	0.0031513	CCACVL1_03048	XLOC_003521	Cellulose synthase	Seedling	Fiber	OK	10.3302	411.698	5.31664	14.7044	5e-05	0.000126572	yes
CCACVL1_15516	OMO76657.1	497.76	46.82	3.41	0.00046571	0.0049824	CCACVL1_15516	XLOC_017530	hypothetical protein	Seedling	Fiber	OK	1.2054	49.8426	5.3698	12.1429	5e-05	0.000126572	yes
CCACVL1_26415	OMO56618.1	7142.87	318.96	4.49	0.00042157	0.0046031	CCACVL1_26415	XLOC_030007	Xylan biosynthesis protein IRX15/IRX15L	Seedling	Fiber	OK	5.50729	227.904	5.37094	13.6337	5e-05	0.000126572	yes
CCACVL1_11596	OMO83028.1	2053.27	325.1	2.66	7.108e-05	0.0010134	CCACVL1_11596	XLOC_013311	ABC transporter-like protein	Seedling	Fiber	OK	2.62938	109.176	5.37579	13.9932	5e-05	0.000126572	yes
CCACVL1_19695	OMO69002.1	5848.87	56.17	6.7	3.74e-26	4.71e-23	CCACVL1_19695	XLOC_022305	hypothetical protein	Seedling	Fiber	OK	2.36846	98.4123	5.37682	10.0323	5e-05	0.000126572	yes
CCACVL1_26570	OMO56413.1	108.53	32.83	1.72	0.0052597	0.035992	CCACVL1_26570	XLOC_030180	Cystathionine beta-synthase, core	Seedling	Fiber	OK	0.14491	6.27912	5.43733	3.51533	0.0083	0.0149277	yes
CCACVL1_06420	OMO93631.1	948.16	45.25	4.39	5.28e-06	0.00011092	CCACVL1_06420	XLOC_007451	Methyladenine glycosylase	Seedling	Fiber	OK	0.453714	19.6763	5.43853	8.7856	5e-05	0.000126572	yes
CCACVL1_05520	OMO95170.1	54.54	1.71	4.99	0.0010299	0.009688	CCACVL1_05520	XLOC_006435	Drug/metabolite transporter	Seedling	Fiber	OK	0.436105	19.0444	5.44855	8.91757	5e-05	0.000126572	yes
CCACVL1_05742	OMO94873.1	112.96	2.43	5.54	2.25e-06	5.2445e-05	CCACVL1_05742	XLOC_006673	hypothetical protein	Seedling	Fiber	OK	0.0752035	3.31452	5.46186	3.63107	0.00525	0.00982095	yes
CCACVL1_09210	OMO87193.1	6321.95	95.8	6.04	6.89e-23	4.24e-20	CCACVL1_09210	XLOC_010651	Transcription factor GRAS	Seedling	Fiber	OK	3.56104	161.265	5.50099	13.0103	5e-05	0.000126572	yes
CCACVL1_07812	OMO89463.1	6792.47	274.33	4.63	0.001713	0.014792	CCACVL1_07812	XLOC_009063	Cellulose synthase	Seedling	Fiber	OK	3.25564	155.186	5.57491	15.2439	5e-05	0.000126572	yes
CCACVL1_22446	OMO63160.1	9357.19	347.77	4.75	1.09e-06	2.7849e-05	CCACVL1_22446	XLOC_025336	hypothetical protein	Seedling	Fiber	OK	128.381	6311.03	5.61937	3.99925	5e-05	0.000126572	yes
CCACVL1_27225	OMO55482.1	195.88	14.13	3.79	4.42e-09	2.19e-07	CCACVL1_27225	XLOC_030920	Ribosomal protein S28e	Seedling	Fiber	OK	0.360924	19.0721	5.72362	5.52799	5e-05	0.000126572	yes
CCACVL1_26591	OMO56370.1	301.17	28.06	3.42	1.51e-07	4.93e-06	CCACVL1_26591	XLOC_030206	hypothetical protein	Seedling	Fiber	OK	0.0287621	1.58299	5.78234	3.7797	5e-05	0.000126572	yes
CCACVL1_08340	OMO88524.1	71.29	5.27	3.76	3.02e-06	6.7742e-05	CCACVL1_08340	XLOC_009672	hypothetical protein	Seedling	Fiber	OK	0.752558	42.5755	5.82207	4.02743	0.00205	0.00413395	yes
CCACVL1_25471	OMO58374.1	35939.4	2245.14	4	6.18e-13	7.24e-11	CCACVL1_25471	XLOC_028929	Dimeric alpha-beta barrel	Seedling	Fiber	OK	39.3178	2270.12	5.85144	9.49005	5e-05	0.000126572	yes
CCACVL1_28553	OMO53572.1	21227.8	1123.19	4.24	0.00072809	0.0072451	CCACVL1_28553	XLOC_032436	Glycoside hydrolase, family 19, catalytic	Seedling	Fiber	OK	18.8954	1091.53	5.85217	16.5778	5e-05	0.000126572	yes
CCACVL1_21419	OMO65739.1	1123.41	191.39	2.55	1.8411e-05	0.00032599	CCACVL1_21419	XLOC_024171	Tetracycline resistance protein, TetA/multidrug resistance protein MdtG	Seedling	Fiber	OK	0.327931	19.429	5.88868	10.6451	5e-05	0.000126572	yes
CCACVL1_29194	OMO52537.1	1840.55	195.52	3.23	2.75e-06	6.2291e-05	CCACVL1_29194	XLOC_033174	hypothetical protein	Seedling	Fiber	OK	0.644533	38.401	5.89674	1.17329	0.0025	0.00497124	yes
CCACVL1_18291	OMO71324.1	322.44	15.66	4.36	4.29e-12	4.14e-10	CCACVL1_18291	XLOC_020703	hypothetical protein	Seedling	Fiber	OK	0.0377366	2.29478	5.92625	0.769201	5e-05	0.000126572	yes
CCACVL1_09673	OMO86276.1	2099.32	7.99	8.04	4.06e-31	1.34e-27	CCACVL1_09673	XLOC_011187	hypothetical protein	Seedling	Fiber	OK	0.835554	51.1115	5.93477	11.4639	5e-05	0.000126572	yes
CCACVL1_18867	OMO70506.1	144.37	6.23	4.53	1.6e-07	5.178e-06	CCACVL1_18867	XLOC_021374	Auxin responsive SAUR protein	Seedling	Fiber	OK	0.366072	22.5128	5.94247	5.82852	5e-05	0.000126572	yes
CCACVL1_17955	OMO72096.1	4778.15	332.94	3.84	3.08e-12	3.09e-10	CCACVL1_17955	XLOC_020314	hypothetical protein	Seedling	Fiber	OK	4.16429	257.11	5.94817	12.3868	5e-05	0.000126572	yes
CCACVL1_08447	OMO88346.1	743.14	8.49	6.45	3.71e-09	1.89e-07	CCACVL1_08447	XLOC_009791	hypothetical protein	Seedling	Fiber	OK	0.519426	33.6437	6.01727	9.96144	5e-05	0.000126572	yes
CCACVL1_18679	OMO70738.1	113.99	5.93	4.26	0.0022393	0.018296	CCACVL1_18679	XLOC_021164	hypothetical protein	Seedling	Fiber	OK	0.503371	34.2239	6.08724	4.28186	5e-05	0.000126572	yes
CCACVL1_16579	OMO74620.1	169.99	3.86	5.46	2.62e-13	3.42e-11	CCACVL1_16579	XLOC_018724	hypothetical protein	Seedling	Fiber	OK	0.210623	15.4365	6.19553	4.55178	0.0006	0.00131613	yes
CCACVL1_10470	OMO85034.1	2733.42	162.7	4.07	0.0040902	0.029474	CCACVL1_10470	XLOC_012082	hypothetical protein	Seedling	Fiber	OK	1.13491	89.7684	6.30556	12.4902	5e-05	0.000126572	yes
CCACVL1_26301	OMO56786.1	1244.33	482.03	1.37	0.0060808	0.040404	CCACVL1_26301	XLOC_029880	polyneuridine-aldehyde esterase-like protein	Seedling	Fiber	OK	0.189461	16.3373	6.43012	7.58494	5e-05	0.000126572	yes
CCACVL1_16636	OMO74532.1	223.09	49.75	2.16	0.00019211	0.0023869	CCACVL1_16636	XLOC_018787	hypothetical protein	Seedling	Fiber	OK	0.531159	47.0773	6.46974	8.67354	5e-05	0.000126572	yes
CCACVL1_26940	OMO55873.1	689.74	113.86	2.6	4.7056e-05	0.00071802	CCACVL1_26940	XLOC_030605	Drug/metabolite transporter	Seedling	Fiber	OK	0.149737	13.8809	6.53453	8.3705	5e-05	0.000126572	yes
CCACVL1_13333	OMO79877.1	125.11	7.25	4.11	3.6588e-05	0.00058001	CCACVL1_13333	XLOC_015240	hypothetical protein	Seedling	Fiber	OK	0.118152	11.953	6.66059	5.7415	5e-05	0.000126572	yes
CCACVL1_25471	OMO58374.1	35939.4	2245.14	4	6.18e-13	7.24e-11	CCACVL1_25471	XLOC_028932	Dimeric alpha-beta barrel	Seedling	Fiber	OK	13.1446	1338.57	6.67008	8.57362	5e-05	0.000126572	yes
CCACVL1_12157	OMO81884.1	463.49	16.7	4.79	0.00015704	0.0020113	CCACVL1_12157	XLOC_013925	hypothetical protein	Seedling	Fiber	OK	0.0157522	1.73774	6.78551	5.92504	0.00025	0.000578094	yes
CCACVL1_24244	OMO60320.1	2763.65	133.76	4.37	2.34e-08	9.63e-07	CCACVL1_24244	XLOC_027438	hypothetical protein	Seedling	Fiber	OK	0.659908	76.8537	6.86371	12.6312	5e-05	0.000126572	yes
CCACVL1_10163	OMO85462.1	50.24	1.36	5.21	5.08e-08	1.88e-06	CCACVL1_10163	XLOC_011750	hypothetical protein	Seedling	Fiber	OK	0.0284681	3.33376	6.87166	5.20143	0.0012	0.00250828	yes
CCACVL1_16431	OMO74860.1	3293.88	85	5.28	0.0010152	0.0095766	CCACVL1_16431	XLOC_018532	hypothetical protein	Seedling	Fiber	OK	0.797269	105.313	7.0454	13.6714	5e-05	0.000126572	yes
CCACVL1_30657	OMO50069.1	732.94	111.2	2.72	0.00036801	0.0041079	CCACVL1_30657	XLOC_034877	hypothetical protein	Seedling	Fiber	OK	0.495553	67.5173	7.09008	11.8118	5e-05	0.000126572	yes
CCACVL1_20118	OMO68031.1	2072.64	6.7	8.27	0.00061652	0.006347	CCACVL1_20118	XLOC_022799	hypothetical protein	Seedling	Fiber	OK	0.586747	82.5187	7.13584	7.14007	5e-05	0.000126572	yes
CCACVL1_14504	OMO78305.1	139.6	12.46	3.49	1.55e-07	5.043e-06	CCACVL1_14504	XLOC_016445	SOUL heme-binding protein	Seedling	Fiber	OK	0.777806	110.351	7.14848	1.48511	5e-05	0.000126572	yes
CCACVL1_17837	OMO72368.1	502.25	35.04	3.84	3.2115e-05	0.00052269	CCACVL1_17837	XLOC_020176	hypothetical protein	Seedling	Fiber	OK	0.102122	15.768	7.27056	9.74005	5e-05	0.000126572	yes
CCACVL1_02817	OMP02367.1	3518.29	1159.42	1.6	0.0018024	0.015356	CCACVL1_02817	XLOC_003275	CCAAT-binding transcription factor, subunit B	Seedling	Fiber	OK	0.577341	109.797	7.57119	15.5199	5e-05	0.000126572	yes
CCACVL1_21461	OMO65636.1	118.34	5.74	4.37	4.27e-09	2.12e-07	CCACVL1_21461	XLOC_024231	F-box/LRR-repeat protein	Seedling	Fiber	OK	0.0530178	10.4338	7.62057	4.62686	0.0023	0.00460056	yes
CCACVL1_08257	OMO88699.1	397.44	111.04	1.84	0.00081843	0.0079674	CCACVL1_08257	XLOC_009589	hypothetical protein	Seedling	Fiber	OK	0.17304	34.1719	7.62556	12.2197	5e-05	0.000126572	yes
CCACVL1_26592	OMO56371.1	9227.13	379.35	4.6	0.00095575	0.009097	CCACVL1_26592	XLOC_030207	Tubulin	Seedling	Fiber	OK	4.46271	886.137	7.63346	20.0676	5e-05	0.000126572	yes
CCACVL1_25610	OMO58040.1	197.35	25.76	2.94	0.0034869	0.025999	CCACVL1_25610	XLOC_029088	Zinc finger, RING-type	Seedling	Fiber	OK	0.0693234	15.8949	7.841	7.82618	5e-05	0.000126572	yes
CCACVL1_17469	OMO73107.1	501.48	37.61	3.74	1.4e-10	9.69e-09	CCACVL1_17469	XLOC_019727	Plant peroxidase	Seedling	Fiber	OK	0.106657	27.0882	7.98854	9.42507	5e-05	0.000126572	yes
CCACVL1_20553	OMO67395.1	44.59	1.71	4.7	8.797e-06	0.00017287	CCACVL1_20553	XLOC_023249	ABC transporter-like protein	Seedling	Fiber	OK	0.0141966	3.62212	7.99515	6.63037	0.00015	0.00035801	yes
CCACVL1_22558	OMO62954.1	7758.78	86.22	6.49	9.02e-06	0.00017616	CCACVL1_22558	XLOC_025491	Glycosyl-phosphatidyl inositol-anchored, plant	Seedling	Fiber	OK	0.372179	116.827	8.29416	2.06425	5e-05	0.000126572	yes
CCACVL1_13344	OMO79869.1	65.67	1	6.04	0.0064153	0.041987	CCACVL1_13344	XLOC_015254	hypothetical protein	Seedling	Fiber	OK	0.0291087	10.0515	8.43174	6.72463	0.00255	0.00506537	yes
CCACVL1_15788	OMO76295.1	770.2	4.92	7.29	2.04e-13	2.73e-11	CCACVL1_15788	XLOC_017838	Lipase, class 3	Seedling	Fiber	OK	0.0211283	8.83931	8.70861	5.72182	0.02605	0.0422298	yes
CCACVL1_28935	OMO53032.1	45.88	3.71	3.63	0.0013872	0.012452	CCACVL1_28935	XLOC_032861	hypothetical protein	Seedling	Fiber	OK	0	0.147862	Inf	NA	5e-05	0.000126572	yes
CCACVL1_21468	OMO65618.1	122.18	1.71	6.16	1.32e-12	1.48e-10	CCACVL1_21468	XLOC_024235	hypothetical protein	Seedling	Fiber	OK	0	2.98274	Inf	NA	5e-05	0.000126572	yes
CCACVL1_18779	OMO70589.1	16.42	1	4.04	0.00098085	0.0092868	CCACVL1_18779	XLOC_021273	Disease resistance protein	Seedling	Fiber	OK	0	0.201637	Inf	NA	5e-05	0.000126572	yes
CCACVL1_18143	OMO71594.1	36.1	1.71	4.4	1.1566e-05	0.00021809	CCACVL1_18143	XLOC_020539	Proton-dependent oligopeptide transporter family	Seedling	Fiber	OK	0	3.63901	Inf	NA	5e-05	0.000126572	yes
CCACVL1_14179	OMO78709.1	19.75	1	4.3	0.004206	0.030185	CCACVL1_14179	XLOC_016123	Isopenicillin N synthase	Seedling	Fiber	OK	0	11.4204	Inf	NA	5e-05	0.000126572	yes
CCACVL1_13960	OMO79017.1	216.49	8.34	4.7	0.0044971	0.031741	CCACVL1_13960	XLOC_015909	hypothetical protein	Seedling	Fiber	OK	0	3.25928	Inf	NA	5e-05	0.000126572	yes
CCACVL1_02203	OMP04059.1	15.33	1	3.94	0.0014228	0.012724	CCACVL1_02203	XLOC_002609	hypothetical protein	Seedling	Fiber	OK	0	5.01063	Inf	NA	5e-05	0.000126572	yes
