# Supplementary material for: Gene coexpression network analysis and tissue-specific profiling of gene expression in jute (Corchorus capsularis L.)
Source: BMC Genomics. 2020 Jun 16;21:406. doi: 10.1186/s12864-020-06805-6 (PMC7298812; doi:10.1186/s12864-020-06805-6)
Supplement: Supplementary file 15 — Additional file 15: Table S12. Common downregulated genes identified in bast tissue during the vegetative growth period in our study and in fibre cells which were included bast tissue identified by comparing fibre cells with seedling reported by Islam et al. [28]. [file 12864_2020_6805_MOESM15_ESM.xlsx]

## Sheet: BVGP vs.LVGP_down overlap Islam
Downregulated genes that were identified by comparing bast tissue during the vegetative growth period (BVGP) with leaf tissue during the vegetative growth period (LVGP) in our study							Downregulated genes that were identified by comparing fiber with seedling in the study of Islam et al. [28]
Gene model	Gene_id	reads_counts_BVGP	reads_counts_ LVGP	log2FoldChange	pval	padj	Gene model	Transcript ID	Annotation	sample_1	sample_2	status	FPKM value for seedlings	FPKM value for fiber cells	log2 fold change	test_stat	p_value	q_value	significant
CCACVL1_31061	OMO49368.1	500.28	1635.18	-1.71	0.0010779	0.010039	CCACVL1_31061	XLOC_035324	Zinc finger, RING-type	Seedling	Fiber	OK	11.8141	4.0316	-1.55108	-3.7179	5e-05	0.000126572	yes
CCACVL1_30016	OMO51081.1	14.66	84.39	-2.53	0.00034484	0.003896	CCACVL1_30016	XLOC_034148	Band 7 protein	Seedling	Fiber	OK	12.9079	0.00367317	-11.7789	-3.36799	0.0078	0.0140941	yes
CCACVL1_10345	OMO85208.1	6.77	174.08	-4.68	2.11e-11	1.74e-09	CCACVL1_10345	XLOC_011949	lipid binding protein, putative	Seedling	Fiber	OK	41.9037	0.0241776	-10.7592	-4.59652	0.00745	0.0135518	yes
CCACVL1_00826	OMP10673.1	0.54	22.51	-5.37	0.00020583	0.0025289	CCACVL1_00826	XLOC_000985	hypothetical protein	Seedling	Fiber	OK	32.5526	0.0238895	-10.4122	-4.28222	0.0078	0.0140941	yes
CCACVL1_14307	OMO78542.1	9.28	665.39	-6.16	2.22e-07	6.94e-06	CCACVL1_14307	XLOC_016250	YABBY protein	Seedling	Fiber	OK	82.2293	0.0730457	-10.1366	-8.66358	0.00025	0.000578094	yes
CCACVL1_12595	OMO81115.1	11.85	238.53	-4.33	4.38e-05	0.0006741	CCACVL1_12595	XLOC_014435	Plastocyanin-like protein	Seedling	Fiber	OK	242.866	0.38125	-9.3152	-10.1509	5e-05	0.000126572	yes
CCACVL1_03209	OMP00995.1	22.98	624.08	-4.76	1.36e-05	0.00025087	CCACVL1_03209	XLOC_003722	hypothetical protein	Seedling	Fiber	OK	133.021	0.218115	-9.25236	-10.6285	5e-05	0.000126572	yes
CCACVL1_28643	OMO53436.1	35.08	4316.8	-6.94	0.0041489	0.02984	CCACVL1_28643	XLOC_032522	Glycosyl transferase, family 8	Seedling	Fiber	OK	3.50639	0.00583461	-9.23113	-2.87192	0.00745	0.0135518	yes
CCACVL1_11603	OMO82988.1	59.06	3070.87	-5.7	0.0034125	0.025578	CCACVL1_11603	XLOC_013329	NAD(P)H-quinone oxidoreductase, subunit N	Seedling	Fiber	OK	64.0792	0.121883	-9.03821	-9.76734	5e-05	0.000126572	yes
CCACVL1_29785	OMO51456.1	24.5	201.4	-3.04	0.0064213	0.042004	CCACVL1_29785	XLOC_033874	hypothetical protein	Seedling	Fiber	OK	71.5975	0.139651	-9.00194	-8.77341	5e-05	0.000126572	yes
CCACVL1_16147	OMO75503.1	511.97	1637.89	-1.68	0.0028691	0.022359	CCACVL1_16147	XLOC_018233	hypothetical protein	Seedling	Fiber	OK	27.287	0.0775282	-8.45928	-10.9089	5e-05	0.000126572	yes
CCACVL1_13154	OMO80119.1	62.42	1305.7	-4.39	0.00072808	0.0072451	CCACVL1_13154	XLOC_015069	hypothetical protein	Seedling	Fiber	OK	6.83728	0.0195236	-8.45206	-4.73874	0.0006	0.00131613	yes
CCACVL1_20911	OMO66918.1	78.11	566.79	-2.86	2.55e-07	7.88e-06	CCACVL1_20911	XLOC_023605	Zinc finger, GATA-type	Seedling	Fiber	OK	49.5383	0.177387	-8.1255	-10.4199	5e-05	0.000126572	yes
CCACVL1_29585	OMO51802.1	10.34	348.73	-5.08	0.00067351	0.0068094	CCACVL1_29585	XLOC_033636	UDP-glucuronosyl/UDP-glucosyltransferase	Seedling	Fiber	OK	46.1642	0.176381	-8.03193	-11.7084	5e-05	0.000126572	yes
CCACVL1_16561	OMO74639.1	2.76	24.17	-3.13	0.0050312	0.034643	CCACVL1_16561	XLOC_018700	Ferroporti-1	Seedling	Fiber	OK	6.5541	0.0289981	-7.82029	-2.06205	0.0209	0.0346748	yes
CCACVL1_21316	OMO66028.1	8.88	59.54	-2.74	0.00041622	0.0045521	CCACVL1_21316	XLOC_024046	Alcohol dehydrogenase superfamily, zinc-type	Seedling	Fiber	OK	53.4489	0.251813	-7.72967	-10.788	5e-05	0.000126572	yes
CCACVL1_23651	OMO61247.1	943.62	12931.1	-3.78	7.39e-05	0.0010501	CCACVL1_23651	XLOC_026749	Trimeric LpxA-like protein	Seedling	Fiber	OK	44.828	0.214905	-7.70456	-5.99111	0.0008	0.00172259	yes
CCACVL1_18651	OMO70826.1	4.41	194.44	-5.46	1.27e-10	8.89e-09	CCACVL1_18651	XLOC_021126	hypothetical protein	Seedling	Fiber	OK	183.178	0.901627	-7.6665	-13.5749	5e-05	0.000126572	yes
CCACVL1_29464	OMO51979.1	406.6	1319.37	-1.7	0.0012044	0.011031	CCACVL1_29464	XLOC_033495	hypothetical protein	Seedling	Fiber	OK	35.0381	0.195455	-7.48595	-9.42522	5e-05	0.000126572	yes
CCACVL1_20822	OMO67052.1	725.23	6440.02	-3.15	0.0010453	0.0097946	CCACVL1_20822	XLOC_023524	Very-long-chain 3-ketoacyl-CoA synthase	Seedling	Fiber	OK	158.872	0.889311	-7.48096	-15.8961	5e-05	0.000126572	yes
CCACVL1_03024	OMP01711.1	31.39	573.68	-4.19	1.69e-12	1.87e-10	CCACVL1_03024	XLOC_003489	Mycolic acid cyclopropane synthase	Seedling	Fiber	OK	11.7104	0.068612	-7.41511	-10.0025	5e-05	0.000126572	yes
CCACVL1_11649	OMO82955.1	5.51	179.38	-5.03	0.00072787	0.0072451	CCACVL1_11649	XLOC_013367	Transferase	Seedling	Fiber	OK	2.58366	0.0161786	-7.31918	-4.66027	0.0269	0.0434936	yes
CCACVL1_18043	OMO71842.1	30.15	443.23	-3.88	7.14e-09	3.32e-07	CCACVL1_18043	XLOC_020423	hypothetical protein	Seedling	Fiber	OK	72.2316	0.470576	-7.26206	-3.62612	0.00715	0.0130628	yes
CCACVL1_27670	OMO54683.1	17478.2	68824.8	-1.98	0.00028166	0.0032911	CCACVL1_27670	XLOC_031440	Chlorophyll A-B binding protein	Seedling	Fiber	OK	446.537	2.9798	-7.22742	-4.8496	0.0251	0.0408451	yes
CCACVL1_14092	OMO78813.1	21.66	277.3	-3.68	0.00020862	0.0025607	CCACVL1_14092	XLOC_016037	FAD-binding 8	Seedling	Fiber	OK	41.8376	0.325786	-7.00473	-12.6885	5e-05	0.000126572	yes
CCACVL1_05317	OMO95662.1	291.74	1408.7	-2.27	1.92e-05	0.00033867	CCACVL1_05317	XLOC_006202	Lipase, GDSL	Seedling	Fiber	OK	22.7154	0.17731	-7.00125	-8.758	5e-05	0.000126572	yes
CCACVL1_03193	OMP01029.1	20.97	465.88	-4.47	1.9e-06	4.5e-05	CCACVL1_03193	XLOC_003702	Cytochrome P450	Seedling	Fiber	OK	4.38503	0.0360937	-6.92469	-5.85805	0.00095	0.00202093	yes
CCACVL1_16484	OMO74749.1	2.26	1023.6	-8.83	4.83e-14	7.35e-12	CCACVL1_16484	XLOC_018600	YABBY protein	Seedling	Fiber	OK	13.255	0.111342	-6.89539	-5.72255	5e-05	0.000126572	yes
CCACVL1_23255	OMO61770.1	52.99	642.7	-3.6	4.48e-07	1.29e-05	CCACVL1_23255	XLOC_026288	hypothetical protein	Seedling	Fiber	OK	28.1006	0.246539	-6.83264	-9.97196	5e-05	0.000126572	yes
CCACVL1_05592	OMO95091.1	175.23	506.79	-1.53	0.0027844	0.021867	CCACVL1_05592	XLOC_006509	Growth-regulating factor 8	Seedling	Fiber	OK	83.1117	0.736299	-6.81862	-9.04012	5e-05	0.000126572	yes
CCACVL1_11370	OMO83490.1	17.72	223.3	-3.66	7.56e-06	0.00015164	CCACVL1_11370	XLOC_013056	DNA-binding WRKY	Seedling	Fiber	OK	2.93346	0.0263402	-6.79919	-5.39574	0.0002	0.000468746	yes
CCACVL1_02869	OMP02209.1	27.83	778.46	-4.81	1.17e-15	2.23e-13	CCACVL1_02869	XLOC_003320	YABBY protein	Seedling	Fiber	OK	45.1809	0.413162	-6.77286	-9.24146	5e-05	0.000126572	yes
CCACVL1_06939	OMO91967.1	73.82	1608.06	-4.45	8.95e-14	1.27e-11	CCACVL1_06939	XLOC_008046	hypothetical protein	Seedling	Fiber	OK	22.0599	0.204818	-6.75094	-1.45701	0.0001	0.000244699	yes
CCACVL1_27568	OMO54787.1	15.05	639.64	-5.41	1.13e-17	3e-15	CCACVL1_27568	XLOC_031339	hypothetical protein	Seedling	Fiber	OK	2.44255	0.0230441	-6.72784	-5.24108	0.00295	0.00579566	yes
CCACVL1_16720	OMO74454.1	126.18	5102.93	-5.34	5.98e-07	1.65e-05	CCACVL1_16720	XLOC_018874	Major intrinsic protein	Seedling	Fiber	OK	68.0513	0.646796	-6.71717	-11.4041	5e-05	0.000126572	yes
CCACVL1_09897	OMO85975.1	6.57	62.33	-3.25	0.0024204	0.019469	CCACVL1_09897	XLOC_011435	Plant peroxidase	Seedling	Fiber	OK	9.23496	0.0885123	-6.70508	-1.63153	0.00845	0.015171	yes
CCACVL1_05691	OMO94925.1	32.1	449.57	-3.81	7.95e-11	5.9e-09	CCACVL1_05691	XLOC_006614	Glycoside hydrolase, family 19, catalytic	Seedling	Fiber	OK	41.7195	0.413493	-6.65671	-9.33501	5e-05	0.000126572	yes
CCACVL1_21879	OMO64301.1	1208.1	17611.9	-3.87	3.92e-05	0.00061325	CCACVL1_21879	XLOC_024712	Tetratricopeptide-like helical	Seedling	Fiber	OK	97.5198	0.999347	-6.60857	-5.68221	5e-05	0.000126572	yes
CCACVL1_19683	OMO69029.1	304.26	3399.33	-3.48	0.0002654	0.0031329	CCACVL1_19683	XLOC_022293	UDP-glucuronosyl/UDP-glucosyltransferase	Seedling	Fiber	OK	33.7382	0.353544	-6.57635	-11.3724	5e-05	0.000126572	yes
CCACVL1_11298	OMO83666.1	2.5	264.33	-6.73	1.59e-06	3.85e-05	CCACVL1_11298	XLOC_012976	hypothetical protein	Seedling	Fiber	OK	39.0659	0.417895	-6.54663	-9.32409	5e-05	0.000126572	yes
CCACVL1_04310	OMO98187.1	8.93	47.33	-2.41	0.0032319	0.02453	CCACVL1_04310	XLOC_005001	Multi antimicrobial extrusion protein	Seedling	Fiber	OK	5.66903	0.060922	-6.53999	-6.81736	5e-05	0.000126572	yes
CCACVL1_20144	OMO67996.1	16.56	737.16	-5.48	5.81e-07	1.61e-05	CCACVL1_20144	XLOC_022825	hypothetical protein	Seedling	Fiber	OK	38.592	0.438923	-6.45819	-1.64707	5e-05	0.000126572	yes
CCACVL1_00664	OMP11112.1	1.69	25.56	-3.92	0.00075037	0.0074302	CCACVL1_00664	XLOC_000793	hypothetical protein	Seedling	Fiber	OK	9.97789	0.116538	-6.41986	-7.53824	5e-05	0.000126572	yes
CCACVL1_21262	OMO66228.1	15.92	613.15	-5.27	7.18e-09	3.34e-07	CCACVL1_21262	XLOC_023984	Cation/H+ exchanger	Seedling	Fiber	OK	11.2116	0.131105	-6.41814	-10.3277	5e-05	0.000126572	yes
CCACVL1_19020	OMO70280.1	33.6	699.31	-4.38	0.0029576	0.022908	CCACVL1_19020	XLOC_021546	hypothetical protein	Seedling	Fiber	OK	38.2396	0.480703	-6.31378	-8.08771	5e-05	0.000126572	yes
CCACVL1_14866	OMO77710.1	890.03	22418.9	-4.65	0.0025333	0.020237	CCACVL1_14866	XLOC_016851	hypothetical protein	Seedling	Fiber	OK	122.22	1.59505	-6.25973	-13.6217	5e-05	0.000126572	yes
CCACVL1_00261	OMP11793.1	0	32.58	#NAME?	6.35e-05	0.0009235	CCACVL1_00261	XLOC_000310	hypothetical protein	Seedling	Fiber	OK	1.85448	0.0248273	-6.22294	-3.71286	0.01645	0.0278566	yes
CCACVL1_25436	OMO58570.1	11.47	262.4	-4.52	6.78e-12	6.3e-10	CCACVL1_25436	XLOC_028890	hypothetical protein	Seedling	Fiber	OK	38.8219	0.525136	-6.20803	-6.01829	5e-05	0.000126572	yes
CCACVL1_30051	OMO51022.1	6.88	53.44	-2.96	0.00039136	0.0043248	CCACVL1_30051	XLOC_034193	hypothetical protein	Seedling	Fiber	OK	38.9287	0.528224	-6.20354	-9.85666	5e-05	0.000126572	yes
CCACVL1_19681	OMO69027.1	130.09	835.42	-2.68	0.0061319	0.040658	CCACVL1_19681	XLOC_022291	UDP-glucuronosyl/UDP-glucosyltransferase	Seedling	Fiber	OK	24.3233	0.335128	-6.18148	-10.5727	5e-05	0.000126572	yes
CCACVL1_08812	OMO87687.1	1.14	29.99	-4.72	6.02e-05	0.00088287	CCACVL1_08812	XLOC_010212	Plastocyanin-like protein	Seedling	Fiber	OK	19.0443	0.264455	-6.17019	-5.57489	5e-05	0.000126572	yes
CCACVL1_18576	OMO70931.1	0	15.28	#NAME?	0.00043322	0.0047084	CCACVL1_18576	XLOC_021025	Cupredoxin,hypothetical protein	Seedling	Fiber	OK	105.786	1.5063	-6.13399	-9.27611	5e-05	0.000126572	yes
CCACVL1_21916	OMO64245.1	753.57	14838.7	-4.3	4.21e-06	9.06e-05	CCACVL1_21916	XLOC_024745	ATPase, F1 complex, OSCP/delta subunit	Seedling	Fiber	OK	58.5166	0.842713	-6.11766	-10.6605	5e-05	0.000126572	yes
CCACVL1_04592	OMO97352.1	4.9	164.24	-5.07	1.85e-11	1.56e-09	CCACVL1_04592	XLOC_005345	hypothetical protein	Seedling	Fiber	OK	19.9466	0.317392	-5.97373	-8.21022	5e-05	0.000126572	yes
CCACVL1_13785	OMO79289.1	1.68	130.08	-6.28	4.44e-07	1.28e-05	CCACVL1_13785	XLOC_015715	Major intrinsic protein	Seedling	Fiber	OK	16.2862	0.261603	-5.96013	-5.3235	0.0003	0.000686711	yes
CCACVL1_13413	OMO79816.1	69.96	722.3	-3.37	8.55e-05	0.0011907	CCACVL1_13413	XLOC_015322	hypothetical protein	Seedling	Fiber	OK	2.92389	0.0469692	-5.96003	-5.30054	5e-05	0.000126572	yes
CCACVL1_20302	OMO67805.1	14.57	358.98	-4.62	4.29e-07	1.25e-05	CCACVL1_20302	XLOC_022985	hypothetical protein	Seedling	Fiber	OK	5.5786	0.0920181	-5.92184	-7.46443	5e-05	0.000126572	yes
CCACVL1_02889	OMP02184.1	0	61.48	#NAME?	8.22e-08	2.88e-06	CCACVL1_02889	XLOC_003340	Cytochrome P450	Seedling	Fiber	OK	0.751999	0.0129201	-5.86304	-1.77771	0.0057	0.0106066	yes
CCACVL1_15781	OMO76298.1	80.63	538.42	-2.74	7.27e-06	0.00014653	CCACVL1_15781	XLOC_017829	Lipase, GDSL	Seedling	Fiber	OK	27.6244	0.49782	-5.79418	-9.28766	5e-05	0.000126572	yes
CCACVL1_07395	OMO90359.1	28.3	1932.57	-6.09	8.6e-09	3.92e-07	CCACVL1_07395	XLOC_008578	Alpha/beta hydrolase-3	Seedling	Fiber	OK	9.23309	0.167006	-5.78884	-7.78541	5e-05	0.000126572	yes
CCACVL1_09241	OMO87145.1	4.23	58.9	-3.8	6.38e-06	0.00013053	CCACVL1_09241	XLOC_010688	hypothetical protein	Seedling	Fiber	OK	356.621	6.48312	-5.78156	-14.8707	5e-05	0.000126572	yes
CCACVL1_05594	OMO95093.1	5.84	74.32	-3.67	4.24e-06	9.1e-05	CCACVL1_05594	XLOC_006498	hypothetical protein	Seedling	Fiber	OK	1.95379	0.0356688	-5.77547	-6.38354	5e-05	0.000126572	yes
CCACVL1_05749	OMO94879.1	14.71	146.19	-3.31	0.00020513	0.0025214	CCACVL1_05749	XLOC_006665	Aminotransferase, class I/classII	Seedling	Fiber	OK	15.8547	0.29897	-5.72877	-9.7305	5e-05	0.000126572	yes
CCACVL1_19735	OMO68966.1	9.72	159.73	-4.04	3.42e-09	1.76e-07	CCACVL1_19735	XLOC_022346	hypothetical protein	Seedling	Fiber	OK	1.78454	0.0338934	-5.7184	-4.7333	5e-05	0.000126572	yes
CCACVL1_28639	OMO53458.1	6.95	126.14	-4.18	5.24e-09	2.53e-07	CCACVL1_28639	XLOC_032519	hypothetical protein	Seedling	Fiber	OK	20.5744	0.407715	-5.65715	-8.97651	5e-05	0.000126572	yes
CCACVL1_26235	OMO56831.1	2.72	2299.98	-9.73	2.25e-19	7.84e-17	CCACVL1_26235	XLOC_029812	hypothetical protein	Seedling	Fiber	OK	184.838	3.71888	-5.63525	-14.2615	5e-05	0.000126572	yes
CCACVL1_13554	OMO79587.1	3.02	64.77	-4.42	8.95e-05	0.0012352	CCACVL1_13554	XLOC_015463	DNA-binding WRKY	Seedling	Fiber	OK	3.61565	0.0730573	-5.62908	-4.37702	0.00015	0.00035801	yes
CCACVL1_28981	OMO52949.1	12.32	299.26	-4.6	9.56e-13	1.1e-10	CCACVL1_28981	XLOC_032917	RHO protein GDP dissociation inhibitor	Seedling	Fiber	OK	5.39046	0.111288	-5.59804	-5.97615	5e-05	0.000126572	yes
CCACVL1_15451	OMO76736.1	936.62	56635.9	-5.92	3e-06	6.74e-05	CCACVL1_15451	XLOC_017470	Drug/metabolite transporter	Seedling	Fiber	OK	21.3806	0.449362	-5.57228	-9.62828	5e-05	0.000126572	yes
CCACVL1_23174	OMO61880.1	28.59	580.93	-4.35	3.48e-13	4.4e-11	CCACVL1_23174	XLOC_026207	Crotonase superfamily	Seedling	Fiber	OK	38.0211	0.810472	-5.55189	-5.33422	5e-05	0.000126572	yes
CCACVL1_08840	OMO87661.1	3.53	909.11	-8.01	3.56e-19	1.2e-16	CCACVL1_08840	XLOC_010253	hypothetical protein	Seedling	Fiber	OK	2.97476	0.0642964	-5.53189	-5.61052	5e-05	0.000126572	yes
CCACVL1_08427	OMO88392.1	1.49	30.26	-4.34	9.41e-05	0.0012897	CCACVL1_08427	XLOC_009773	hypothetical protein	Seedling	Fiber	OK	3.10638	0.0672711	-5.5291	-6.12288	5e-05	0.000126572	yes
CCACVL1_27631	OMO54719.1	3009.63	33696	-3.48	6.69e-11	5.03e-09	CCACVL1_27631	XLOC_031399	Very-long-chain 3-ketoacyl-CoA synthase	Seedling	Fiber	OK	120.089	2.61345	-5.522	-11.565	5e-05	0.000126572	yes
CCACVL1_19200	OMO69914.1	15.02	479.41	-5	2.67e-15	4.92e-13	CCACVL1_19200	XLOC_021765	Multi antimicrobial extrusion protein	Seedling	Fiber	OK	2.49913	0.055145	-5.50205	-5.933	5e-05	0.000126572	yes
CCACVL1_03965	OMO99014.1	1.11	39.44	-5.15	0.00010154	0.0013814	CCACVL1_03965	XLOC_004594	Ergosterol biosynthesis ERG4/ERG24	Seedling	Fiber	OK	5.66043	0.126301	-5.48597	-5.99288	5e-05	0.000126572	yes
CCACVL1_16220	OMO75330.1	4105.33	31816.7	-2.95	1.2e-06	3.02e-05	CCACVL1_16220	XLOC_018313	hypothetical protein	Seedling	Fiber	OK	187.024	4.18131	-5.48313	-13.6632	5e-05	0.000126572	yes
CCACVL1_09697	OMO86230.1	3274.62	74843.1	-4.51	8.42e-06	0.00016654	CCACVL1_09697	XLOC_011207	NAD-dependent epimerase/dehydratase	Seedling	Fiber	OK	151.501	3.42579	-5.46675	-13.5858	5e-05	0.000126572	yes
CCACVL1_30206	OMO50849.1	18.12	386.62	-4.42	2.11e-11	1.74e-09	CCACVL1_30206	XLOC_034356	Phosphoenolpyruvate carboxykinase, ATP-utilising	Seedling	Fiber	OK	11.7712	0.266669	-5.46407	-9.88469	5e-05	0.000126572	yes
CCACVL1_13600	OMO79544.1	89.07	1444.64	-4.02	9.83e-13	1.11e-10	CCACVL1_13600	XLOC_015503	hypothetical protein	Seedling	Fiber	OK	4.05616	0.0934267	-5.44014	-7.7375	5e-05	0.000126572	yes
CCACVL1_25115	OMO59079.1	67460.1	1.25986e+06	-4.22	1.17e-05	0.00022119	CCACVL1_25115	XLOC_028450	ATPase, AAA-type, core	Seedling	Fiber	OK	1884.55	45.2381	-5.38054	-15.0274	5e-05	0.000126572	yes
CCACVL1_13793	OMO79274.1	35.46	283.66	-3	7.68e-07	2.05e-05	CCACVL1_13793	XLOC_015725	myb-related protein	Seedling	Fiber	OK	7.19183	0.172721	-5.37985	-6.17873	5e-05	0.000126572	yes
CCACVL1_17013	OMO74008.1	72.27	289.55	-2	0.00032116	0.0036606	CCACVL1_17013	XLOC_019230	hypothetical protein	Seedling	Fiber	OK	21.5061	0.518146	-5.37524	-6.98391	5e-05	0.000126572	yes
CCACVL1_01747	OMP06032.1	247.36	675.01	-1.45	0.0050178	0.034569	CCACVL1_01747	XLOC_002048	hypothetical protein	Seedling	Fiber	OK	25.6779	0.633833	-5.34028	-10.6405	5e-05	0.000126572	yes
CCACVL1_19054	OMO70222.1	28.57	226.56	-2.99	4.24e-06	9.1e-05	CCACVL1_19054	XLOC_021586	hypothetical protein	Seedling	Fiber	OK	3.90779	0.0965747	-5.33856	-5.09781	0.0003	0.000686711	yes
CCACVL1_10716	OMO84679.1	266.35	2740.02	-3.36	8.17e-05	0.0011465	CCACVL1_10716	XLOC_012354	Violaxanthin de-epoxidase	Seedling	Fiber	OK	18.4438	0.461114	-5.32187	-9.98589	5e-05	0.000126572	yes
CCACVL1_00834	OMP10653.1	54.28	1701.32	-4.97	3.05e-08	1.21e-06	CCACVL1_00834	XLOC_000994	hypothetical protein	Seedling	Fiber	OK	98.55	2.46843	-5.31919	-6.74343	5e-05	0.000126572	yes
CCACVL1_30067	OMO51009.1	0.82	54.16	-6.05	0.00010151	0.0013814	CCACVL1_30067	XLOC_034204	hypothetical protein	Seedling	Fiber	OK	13.3921	0.342869	-5.28758	-5.93193	5e-05	0.000126572	yes
CCACVL1_20625	OMO67310.1	1001.08	3551.36	-1.83	0.00031339	0.0035905	CCACVL1_20625	XLOC_023317	Zinc finger, GATA-type	Seedling	Fiber	OK	46.5335	1.19807	-5.27948	-10.7609	5e-05	0.000126572	yes
CCACVL1_05004	OMO96303.1	36.17	294.33	-3.02	4.12e-07	1.21e-05	CCACVL1_05004	XLOC_005832	hypothetical protein	Seedling	Fiber	OK	12.8436	0.339246	-5.24257	-7.06647	5e-05	0.000126572	yes
CCACVL1_16595	OMO74562.1	14385.2	128974	-3.16	2.7e-05	0.00045131	CCACVL1_16595	XLOC_018756	FMN-dependent dehydrogenase	Seedling	Fiber	OK	725.385	19.386	-5.22566	-14.6261	5e-05	0.000126572	yes
CCACVL1_18145	OMO71596.1	251.01	897.03	-1.84	0.00046059	0.0049395	CCACVL1_18145	XLOC_020541	hypothetical protein	Seedling	Fiber	OK	39.4899	1.05557	-5.22539	-11.3448	5e-05	0.000126572	yes
CCACVL1_18519	OMO71008.1	93.42	13350	-7.16	1.41e-10	9.73e-09	CCACVL1_18519	XLOC_020948	Glycosyl transferase, family 1	Seedling	Fiber	OK	0.818832	0.0226859	-5.1737	-5.02068	5e-05	0.000126572	yes
CCACVL1_02442	OMP03397.1	230.14	706.79	-1.62	0.0023586	0.019071	CCACVL1_02442	XLOC_002880	hypothetical protein	Seedling	Fiber	OK	95.8071	2.70699	-5.14537	-12.0874	5e-05	0.000126572	yes
CCACVL1_21950	OMO64204.1	633.68	8163.12	-3.69	9.28e-12	8.42e-10	CCACVL1_21950	XLOC_024791	Very-long-chain 3-ketoacyl-CoA synthase	Seedling	Fiber	OK	46.7754	1.33472	-5.13114	-11.1607	5e-05	0.000126572	yes
CCACVL1_03963	OMO99018.1	24.57	199.78	-3.02	1.94e-06	4.6e-05	CCACVL1_03963	XLOC_004592	hypothetical protein	Seedling	Fiber	OK	174.697	5.11535	-5.09388	-11.3481	5e-05	0.000126572	yes
CCACVL1_20407	OMO67663.1	650.79	3643.47	-2.49	1.21e-06	3.04e-05	CCACVL1_20407	XLOC_023089	Very-long-chain 3-ketoacyl-CoA synthase	Seedling	Fiber	OK	99.1139	2.92197	-5.08407	-11.7339	5e-05	0.000126572	yes
CCACVL1_30959	OMO49519.1	578.35	3038.83	-2.39	3.97e-06	8.62e-05	CCACVL1_30959	XLOC_035220	hypothetical protein	Seedling	Fiber	OK	18.6565	0.55209	-5.07863	-6.29261	5e-05	0.000126572	yes
CCACVL1_13079	OMO80293.1	162.06	3155.35	-4.28	2.66e-05	0.00044587	CCACVL1_13079	XLOC_014990	hypothetical protein	Seedling	Fiber	OK	8.1628	0.24181	-5.07712	-8.54472	5e-05	0.000126572	yes
CCACVL1_26024	OMO57076.1	3588.97	33514.4	-3.22	0.0048575	0.033648	CCACVL1_26024	XLOC_029601	Oxidoreductase FAD/NAD(P)-binding protein	Seedling	Fiber	OK	272.44	8.21037	-5.05235	-13.4112	5e-05	0.000126572	yes
CCACVL1_16432	OMO74861.1	212.73	12957.8	-5.93	1.2e-15	2.26e-13	CCACVL1_16432	XLOC_018537	Transcription factor, TCP	Seedling	Fiber	OK	83.2089	2.60268	-4.99867	-11.4757	5e-05	0.000126572	yes
CCACVL1_30870	OMO49658.1	221.37	1078.24	-2.28	0.0034019	0.025534	CCACVL1_30870	XLOC_035124	Mg2+ transporter protein, CorA-like/Zinc transport protein ZntB	Seedling	Fiber	OK	7.07604	0.223834	-4.98244	-8.62393	5e-05	0.000126572	yes
CCACVL1_17932	OMO72129.1	3401.36	15172.4	-2.16	0.0063111	0.04149	CCACVL1_17932	XLOC_020292	hypothetical protein	Seedling	Fiber	OK	19.8538	0.630862	-4.97594	-3.53343	0.02	0.0333068	yes
CCACVL1_20505	OMO67463.1	3.03	25.35	-3.06	0.004518	0.031838	CCACVL1_20505	XLOC_023200	Major intrinsic protein	Seedling	Fiber	OK	0.224422	0.00716221	-4.96966	-1.55352	0.00745	0.0135518	yes
CCACVL1_04579	OMO97369.1	165.94	1153.27	-2.8	8.7e-05	0.0012063	CCACVL1_04579	XLOC_005340	hypothetical protein	Seedling	Fiber	OK	45.7668	1.47053	-4.95989	-11.457	5e-05	0.000126572	yes
CCACVL1_16631	OMO74536.1	4.95	54.22	-3.45	0.0065649	0.042674	CCACVL1_16631	XLOC_018783	hypothetical protein	Seedling	Fiber	OK	0.281448	0.00911167	-4.94901	-2.1977	0.00435	0.00825038	yes
CCACVL1_13932	OMO79033.1	49.59	686.21	-3.79	5.17e-06	0.00010909	CCACVL1_13932	XLOC_015877	Fatty acid hydroxylase	Seedling	Fiber	OK	5.28694	0.173608	-4.92852	-6.44809	5e-05	0.000126572	yes
CCACVL1_09905	OMO85962.1	118.96	728.79	-2.62	0.00041477	0.0045382	CCACVL1_09905	XLOC_011445	phosphoglucomutase, putative	Seedling	Fiber	OK	23.8478	0.786648	-4.92199	-8.0917	5e-05	0.000126572	yes
CCACVL1_13341	OMO79885.1	592.79	10593	-4.16	9.75e-10	5.7e-08	CCACVL1_13341	XLOC_015249	hypothetical protein	Seedling	Fiber	OK	12.1891	0.406629	-4.90573	-6.68904	5e-05	0.000126572	yes
CCACVL1_00217	OMP11911.1	21.93	1147.62	-5.71	9.83e-05	0.0013429	CCACVL1_00217	XLOC_000255	3-beta hydroxysteroid dehydrogenase/isomerase	Seedling	Fiber	OK	5.00431	0.174152	-4.84475	-6.00348	5e-05	0.000126572	yes
CCACVL1_17132	OMO73823.1	2939.19	11852.8	-2.01	0.0049725	0.034293	CCACVL1_17132	XLOC_019346	hypothetical protein	Seedling	Fiber	OK	89.9894	3.17851	-4.82333	-12.4841	5e-05	0.000126572	yes
CCACVL1_26888	OMO55937.1	591.06	5062.33	-3.1	1.56e-08	6.68e-07	CCACVL1_26888	XLOC_030551	UDP-glucuronosyl/UDP-glucosyltransferase	Seedling	Fiber	OK	35.5649	1.26059	-4.81828	-10.378	5e-05	0.000126572	yes
CCACVL1_18582	OMO70913.1	11.85	1499.42	-6.98	2.73e-05	0.00045641	CCACVL1_18582	XLOC_021038	hypothetical protein	Seedling	Fiber	OK	30.2146	1.08609	-4.79803	-10.146	5e-05	0.000126572	yes
CCACVL1_01529	OMP06528.1	3857.69	32015.7	-3.05	0.00085206	0.0082434	CCACVL1_01529	XLOC_001775	hypothetical protein	Seedling	Fiber	OK	150.86	5.42633	-4.79709	-8.90945	5e-05	0.000126572	yes
CCACVL1_13931	OMO79032.1	8.98	119.96	-3.74	0.0030201	0.023242	CCACVL1_13931	XLOC_015876	Fatty acid hydroxylase	Seedling	Fiber	OK	10.2845	0.370436	-4.79511	-5.6406	5e-05	0.000126572	yes
CCACVL1_05623	OMO95034.1	159.77	3144.77	-4.3	3.61e-14	5.59e-12	CCACVL1_05623	XLOC_006542	white-brown-complex ABC transporter family	Seedling	Fiber	OK	7.29942	0.266465	-4.77576	-3.37826	5e-05	0.000126572	yes
CCACVL1_04205	OMO98525.1	25886.9	208264	-3.01	0.0039077	0.028422	CCACVL1_04205	XLOC_004884	Glyceraldehyde-3-phosphate dehydrogenase, type I	Seedling	Fiber	OK	1908.11	69.9828	-4.769	-13.4212	5e-05	0.000126572	yes
CCACVL1_23401	OMO61586.1	12.79	75.95	-2.57	0.0004527	0.0048667	CCACVL1_23401	XLOC_026443	hypothetical protein	Seedling	Fiber	OK	5.53371	0.203074	-4.76817	-3.75198	5e-05	0.000126572	yes
CCACVL1_28296	OMO53842.1	282.11	1065.18	-1.92	0.00084771	0.0082091	CCACVL1_28296	XLOC_032149	Glycoside hydrolase, family 5	Seedling	Fiber	OK	27.9071	1.02867	-4.76177	-2.32832	0.0205	0.0340798	yes
CCACVL1_06250	OMO93938.1	84.59	3729.43	-5.46	0.00039659	0.0043772	CCACVL1_06250	XLOC_007255	Glycosyl transferase, family 20	Seedling	Fiber	OK	0.622356	0.023041	-4.75546	-3.88002	5e-05	0.000126572	yes
CCACVL1_01951	OMP05324.1	12.44	97.12	-2.97	3.28e-05	0.00053209	CCACVL1_01951	XLOC_002306	Phosphate permease	Seedling	Fiber	OK	4.59851	0.170299	-4.75503	-6.89578	5e-05	0.000126572	yes
CCACVL1_20104	OMO68049.1	0.81	38.34	-5.56	2.43e-06	5.59e-05	CCACVL1_20104	XLOC_022783	serine/threonine-protein phosphatase PP2A-2 catalytic subunit-like protein	Seedling	Fiber	OK	1.48006	0.0562523	-4.7176	-2.1005	5e-05	0.000126572	yes
CCACVL1_06597	OMO93190.1	706.54	4284.79	-2.6	8.65e-05	0.0012012	CCACVL1_06597	XLOC_007651	Aldo/keto reductase	Seedling	Fiber	OK	112.048	4.36408	-4.6823	-10.5559	5e-05	0.000126572	yes
CCACVL1_10614	OMO84842.1	15928.9	111958	-2.81	0.0048299	0.033527	CCACVL1_10614	XLOC_012234	Phosphoglycerate kinase	Seedling	Fiber	OK	733.14	29.426	-4.63893	-13.3276	5e-05	0.000126572	yes
CCACVL1_22433	OMO63171.1	271.85	1320.71	-2.28	0.0066384	0.043046	CCACVL1_22433	XLOC_025325	Peptidase S49	Seedling	Fiber	OK	18.3228	0.735945	-4.6379	-8.93888	5e-05	0.000126572	yes
CCACVL1_19054	OMO70222.1	28.57	226.56	-2.99	4.24e-06	9.1e-05	CCACVL1_19054	XLOC_021585	hypothetical protein	Seedling	Fiber	OK	9.85405	0.397366	-4.63218	-5.40268	5e-05	0.000126572	yes
CCACVL1_04544	OMO97447.1	17.18	1953.46	-6.83	5.17e-26	6.22e-23	CCACVL1_04544	XLOC_005293	Transcription factor, TCP	Seedling	Fiber	OK	6.19452	0.251337	-4.6233	-7.57327	5e-05	0.000126572	yes
CCACVL1_06676	OMO93030.1	11.92	742.84	-5.96	8.51e-11	6.24e-09	CCACVL1_06676	XLOC_007733	hypothetical protein	Seedling	Fiber	OK	0.779462	0.0321072	-4.60151	-3.64892	5e-05	0.000126572	yes
CCACVL1_10987	OMO84127.1	208.34	816.13	-1.97	0.00023996	0.0028851	CCACVL1_10987	XLOC_012652	hypothetical protein	Seedling	Fiber	OK	52.0869	2.16846	-4.58618	-8.90865	5e-05	0.000126572	yes
CCACVL1_14560	OMO78239.1	2766.87	31167.3	-3.49	9.21e-11	6.7e-09	CCACVL1_14560	XLOC_016510	Alcohol dehydrogenase superfamily, zinc-type	Seedling	Fiber	OK	104.075	4.48221	-4.53727	-2.05944	0.017	0.0287152	yes
CCACVL1_00428	OMP11580.1	4.08	202.85	-5.63	3.77e-08	1.45e-06	CCACVL1_00428	XLOC_000507	UDP-glucuronosyl/UDP-glucosyltransferase	Seedling	Fiber	OK	4.10577	0.177283	-4.53353	-6.07465	5e-05	0.000126572	yes
CCACVL1_09256	OMO87121.1	461.67	4232.93	-3.2	1.95e-09	1.05e-07	CCACVL1_09256	XLOC_010706	hypothetical protein	Seedling	Fiber	OK	27.9083	1.21221	-4.52498	-8.97122	5e-05	0.000126572	yes
CCACVL1_07474	OMO90198.1	107.23	709.92	-2.73	5.31e-07	1.49e-05	CCACVL1_07474	XLOC_008662	hypothetical protein	Seedling	Fiber	OK	17.7326	0.786348	-4.49509	-9.14243	5e-05	0.000126572	yes
CCACVL1_30562	OMO50230.1	12.21	55.91	-2.2	0.0047651	0.033182	CCACVL1_30562	XLOC_034776	General substrate transporter	Seedling	Fiber	OK	2.36026	0.104738	-4.49409	-5.25097	5e-05	0.000126572	yes
CCACVL1_17434	OMO73156.1	349.78	1707.03	-2.29	9.35e-06	0.0001811	CCACVL1_17434	XLOC_019689	Hly-III-related protein	Seedling	Fiber	OK	14.7506	0.662123	-4.47753	-8.38616	5e-05	0.000126572	yes
CCACVL1_00256	OMP11798.1	64.41	688.13	-3.42	4.19e-06	9.02e-05	CCACVL1_00256	XLOC_000305	nucleic acid binding protein, putative	Seedling	Fiber	OK	18.1149	0.814141	-4.47575	-7.53646	5e-05	0.000126572	yes
CCACVL1_13903	OMO79125.1	48.69	278.05	-2.51	2.26e-05	0.00038804	CCACVL1_13903	XLOC_015842	Thaumatin	Seedling	Fiber	OK	17.6401	0.801153	-4.46064	-7.51312	5e-05	0.000126572	yes
CCACVL1_08747	OMO87816.1	10551.3	128592	-3.61	0.00063687	0.006511	CCACVL1_08747	XLOC_010132	Phosphoribulokinase	Seedling	Fiber	OK	429.764	19.6868	-4.44824	-9.3118	5e-05	0.000126572	yes
CCACVL1_14024	OMO78911.1	804.74	4397.33	-2.45	0.00016543	0.0021018	CCACVL1_14024	XLOC_015965	hypothetical protein	Seedling	Fiber	OK	40.5596	1.85955	-4.44702	-10.8907	5e-05	0.000126572	yes
CCACVL1_29418	OMO52026.1	30.06	222.61	-2.89	2.04e-06	4.83e-05	CCACVL1_29418	XLOC_033446	Amidase	Seedling	Fiber	OK	26.5121	1.23709	-4.42163	-10.2876	5e-05	0.000126572	yes
CCACVL1_26627	OMO56338.1	12984.6	162696	-3.65	7.06e-05	0.0010068	CCACVL1_26627	XLOC_030241	Serine hydroxymethyltransferase	Seedling	Fiber	OK	227.965	10.8716	-4.39018	-12.4012	5e-05	0.000126572	yes
CCACVL1_10090	OMO85592.1	22.63	673.6	-4.9	1.14e-15	2.18e-13	CCACVL1_10090	XLOC_011663	hypothetical protein	Seedling	Fiber	OK	7.26814	0.352626	-4.36538	-6.67709	5e-05	0.000126572	yes
CCACVL1_21103	OMO66522.1	3737	40844.9	-3.45	0.00035523	0.0039889	CCACVL1_21103	XLOC_023813	Fructose-1,6-bisphosphatase class 1/Sedoheputulose-1,7-bisphosphatase	Seedling	Fiber	OK	55.6404	2.70569	-4.36207	-10.4786	5e-05	0.000126572	yes
CCACVL1_29087	OMO52777.1	5.23	79.62	-3.93	3.32e-05	0.00053684	CCACVL1_29087	XLOC_033044	hypothetical protein	Seedling	Fiber	OK	0.753804	0.0367694	-4.35761	-2.93762	0.01725	0.0290937	yes
CCACVL1_03392	OMP00299.1	13687.5	217034	-3.99	1.13e-06	2.87e-05	CCACVL1_03392	XLOC_003894	hypothetical protein	Seedling	Fiber	OK	189.592	9.29989	-4.34954	-12.0576	5e-05	0.000126572	yes
CCACVL1_01107	OMP08556.1	17.43	321.01	-4.2	0.00015579	0.0019975	CCACVL1_01107	XLOC_001308	Peptidase S10, serine carboxypeptidase	Seedling	Fiber	OK	11.3509	0.560532	-4.33986	-7.89859	5e-05	0.000126572	yes
CCACVL1_05354	OMO95607.1	8923.36	46878.1	-2.39	0.00065621	0.0066573	CCACVL1_05354	XLOC_006246	hypothetical protein	Seedling	Fiber	OK	662.267	32.7472	-4.33797	-12.9059	5e-05	0.000126572	yes
CCACVL1_06042	OMO94358.1	63.65	1117.58	-4.13	5.89e-13	6.99e-11	CCACVL1_06042	XLOC_007009	hypothetical protein	Seedling	Fiber	OK	9.1231	0.45209	-4.33484	-9.20404	5e-05	0.000126572	yes
CCACVL1_30253	OMO50793.1	55.7	1593.18	-4.84	1.93e-10	1.29e-08	CCACVL1_30253	XLOC_034411	hypothetical protein	Seedling	Fiber	OK	17.8906	0.890637	-4.32822	-10.4208	5e-05	0.000126572	yes
CCACVL1_30003	OMO51106.1	948.95	8668.24	-3.19	4.15e-06	8.95e-05	CCACVL1_30003	XLOC_034130	hypothetical protein	Seedling	Fiber	OK	23.4596	1.17356	-4.32121	-10.4065	5e-05	0.000126572	yes
CCACVL1_11854	OMO82647.1	4744.42	26743.1	-2.49	2.82e-06	6.38e-05	CCACVL1_11854	XLOC_013583	hypothetical protein	Seedling	Fiber	OK	100.383	5.02458	-4.32037	-11.3973	5e-05	0.000126572	yes
CCACVL1_04322	OMO98137.1	676.82	7339.29	-3.44	2.5e-10	1.64e-08	CCACVL1_04322	XLOC_005020	Photosystem II Psb28, class 1	Seedling	Fiber	OK	52.8617	2.64749	-4.31953	-1.32784	0.02935	0.0470915	yes
CCACVL1_19276	OMO69785.1	2210.46	7838.86	-1.83	0.0017174	0.014809	CCACVL1_19276	XLOC_021847	Photosystem II PsbP, oxygen evolving complex	Seedling	Fiber	OK	149.669	7.53461	-4.31209	-10.6766	5e-05	0.000126572	yes
CCACVL1_20853	OMO67010.1	174.63	1363.41	-2.96	0.00074816	0.0074141	CCACVL1_20853	XLOC_023555	hypothetical protein	Seedling	Fiber	OK	39.8782	2.03245	-4.29431	-8.57113	5e-05	0.000126572	yes
CCACVL1_16564	OMO74642.1	165.84	6886.74	-5.38	0.00010858	0.0014563	CCACVL1_16564	XLOC_018702	Cytochrome P450	Seedling	Fiber	OK	11.8209	0.604637	-4.28913	-8.37405	5e-05	0.000126572	yes
CCACVL1_23069	OMO62024.1	84.82	690.42	-3.03	6.25e-08	2.25e-06	CCACVL1_23069	XLOC_026089	Cytochrome P450	Seedling	Fiber	OK	2.02561	0.104188	-4.28109	-3.03587	5e-05	0.000126572	yes
CCACVL1_12801	OMO80706.1	571.15	1896.57	-1.73	0.00087842	0.0084643	CCACVL1_12801	XLOC_014675	hypothetical protein	Seedling	Fiber	OK	88.4246	4.5541	-4.27921	-1.92131	0.00605	0.0112022	yes
CCACVL1_00559	OMP11363.1	4.66	222.59	-5.58	4.45e-15	8.05e-13	CCACVL1_00559	XLOC_000674	Exocyst complex protein Exo70	Seedling	Fiber	OK	10.9983	0.573481	-4.26139	-8.58521	5e-05	0.000126572	yes
CCACVL1_05845	OMO94757.1	312.79	1609.2	-2.36	0.00064772	0.0065939	CCACVL1_05845	XLOC_006779	hypothetical protein	Seedling	Fiber	OK	42.9742	2.31983	-4.21138	-9.84758	5e-05	0.000126572	yes
CCACVL1_21975	OMO64176.1	26.91	961.92	-5.16	5.48e-10	3.38e-08	CCACVL1_21975	XLOC_024820	hypothetical protein	Seedling	Fiber	OK	3.9287	0.220107	-4.15777	-5.61747	5e-05	0.000126572	yes
CCACVL1_26898	OMO55887.1	4478.54	13131.8	-1.55	0.0021078	0.017448	CCACVL1_26898	XLOC_030573	Glycoside hydrolase, family 19, catalytic	Seedling	Fiber	OK	35.3229	1.99408	-4.14681	-7.26327	5e-05	0.000126572	yes
CCACVL1_03379	OMP00333.1	0.27	19.07	-6.13	0.0002516	0.0029991	CCACVL1_03379	XLOC_003884	hypothetical protein	Seedling	Fiber	OK	13.4411	0.759323	-4.14579	-6.74121	5e-05	0.000126572	yes
CCACVL1_01789	OMP05929.1	29.1	229.84	-2.98	7.29e-07	1.97e-05	CCACVL1_01789	XLOC_002100	hypothetical protein	Seedling	Fiber	OK	53.2421	3.05374	-4.12392	-9.39928	5e-05	0.000126572	yes
CCACVL1_11179	OMO83793.1	54.59	2761.14	-5.66	4.15e-21	1.8e-18	CCACVL1_11179	XLOC_012863	hypothetical protein	Seedling	Fiber	OK	15.3677	0.885873	-4.11665	-5.96723	5e-05	0.000126572	yes
CCACVL1_24350	OMO60173.1	68.49	1143.48	-4.06	0.0043581	0.031008	CCACVL1_24350	XLOC_027556	Cyclin P/U,hypothetical protein	Seedling	Fiber	OK	45.495	2.64218	-4.10591	-7.18435	5e-05	0.000126572	yes
CCACVL1_17436	OMO73141.1	16.53	63.97	-1.95	0.0063123	0.04149	CCACVL1_17436	XLOC_019691	hypothetical protein	Seedling	Fiber	OK	0.54553	0.0320932	-4.08732	-3.40168	5e-05	0.000126572	yes
CCACVL1_14051	OMO78869.1	146.26	4041.11	-4.79	8.85e-17	2e-14	CCACVL1_14051	XLOC_015995	hypothetical protein	Seedling	Fiber	OK	23.8207	1.40804	-4.08046	-8.36464	5e-05	0.000126572	yes
CCACVL1_09773	OMO86148.1	0.6	91.61	-7.26	6.57e-08	2.36e-06	CCACVL1_09773	XLOC_011285	cytochrome P450	Seedling	Fiber	OK	14.0448	0.836497	-4.06953	-3.46399	5e-05	0.000126572	yes
CCACVL1_19036	OMO70256.1	647.28	1702.44	-1.4	0.0053954	0.036698	CCACVL1_19036	XLOC_021566	hypothetical protein	Seedling	Fiber	OK	26.2732	1.58723	-4.04901	-8.38716	5e-05	0.000126572	yes
CCACVL1_01124	OMP08318.1	202.07	1094.03	-2.44	0.00021561	0.0026355	CCACVL1_01124	XLOC_001338	hypothetical protein	Seedling	Fiber	OK	4.1231	0.25124	-4.03659	-6.34987	5e-05	0.000126572	yes
CCACVL1_09092	OMO87383.1	5.03	73.25	-3.86	1.34e-06	3.3e-05	CCACVL1_09092	XLOC_010507	hypothetical protein	Seedling	Fiber	OK	12.6376	0.77049	-4.0358	-6.93939	5e-05	0.000126572	yes
CCACVL1_12039	OMO82185.1	124.72	550.85	-2.14	0.002908	0.02257	CCACVL1_12039	XLOC_013798	Germin	Seedling	Fiber	OK	13.9587	0.856909	-4.02588	-4.70209	5e-05	0.000126572	yes
CCACVL1_02278	OMP03740.1	13.3	1323.09	-6.64	1.14e-24	1.16e-21	CCACVL1_02278	XLOC_002699	hypothetical protein	Seedling	Fiber	OK	60.9713	3.75078	-4.02287	-4.7701	5e-05	0.000126572	yes
CCACVL1_12785	OMO80747.1	432.59	1222.18	-1.5	0.0046302	0.032455	CCACVL1_12785	XLOC_014656	hypothetical protein	Seedling	Fiber	OK	143.031	8.84992	-4.01452	-6.10604	5e-05	0.000126572	yes
CCACVL1_16982	OMO74102.1	413.67	1161.82	-1.49	0.0048543	0.033642	CCACVL1_16982	XLOC_019166	hypothetical protein	Seedling	Fiber	OK	12.3972	0.781008	-3.98854	-7.60233	5e-05	0.000126572	yes
CCACVL1_07770	OMO89561.1	14.51	500.26	-5.11	3.5e-07	1.04e-05	CCACVL1_07770	XLOC_009014	hypothetical protein	Seedling	Fiber	OK	25.9806	1.64492	-3.98134	-10.0708	5e-05	0.000126572	yes
CCACVL1_18335	OMO71247.1	15.29	1728.88	-6.82	3.69e-09	1.88e-07	CCACVL1_18335	XLOC_020761	UDP-glucuronosyl/UDP-glucosyltransferase	Seedling	Fiber	OK	17.3811	1.10421	-3.97643	-8.31334	5e-05	0.000126572	yes
CCACVL1_03421	OMP00257.1	1467.7	4103.53	-1.48	0.0033543	0.025242	CCACVL1_03421	XLOC_003934	Cytochrome P450	Seedling	Fiber	OK	36.1221	2.29684	-3.97516	-9.41491	5e-05	0.000126572	yes
CCACVL1_11684	OMO82906.1	17.98	972.66	-5.76	7.18e-06	0.00014526	CCACVL1_11684	XLOC_013402	UDP-glucuronosyl/UDP-glucosyltransferase	Seedling	Fiber	OK	11.7532	0.757399	-3.95586	-8.23076	5e-05	0.000126572	yes
CCACVL1_29078	OMO52807.1	549.26	13365.8	-4.6	5.35e-09	2.57e-07	CCACVL1_29078	XLOC_033032	hypothetical protein	Seedling	Fiber	OK	27.5678	1.80442	-3.93338	-8.26647	5e-05	0.000126572	yes
CCACVL1_14730	OMO77961.1	40.16	337.59	-3.07	1.6e-07	5.2e-06	CCACVL1_14730	XLOC_016710	Peptidase S10, serine carboxypeptidase	Seedling	Fiber	OK	1.19756	0.0786953	-3.92768	-4.27806	5e-05	0.000126572	yes
CCACVL1_16169	OMO75448.1	3.47	33.51	-3.27	0.00076248	0.0075223	CCACVL1_16169	XLOC_018251	hypothetical protein	Seedling	Fiber	OK	0.890618	0.0586035	-3.92575	-4.29236	5e-05	0.000126572	yes
CCACVL1_02383	OMP03530.1	1736.8	4553.95	-1.39	0.0072026	0.045841	CCACVL1_02383	XLOC_002812	hypothetical protein	Seedling	Fiber	OK	283.694	18.8159	-3.91431	-11.4442	5e-05	0.000126572	yes
CCACVL1_04575	OMO97410.1	508.87	1562.87	-1.62	0.0019799	0.016633	CCACVL1_04575	XLOC_005326	hypothetical protein	Seedling	Fiber	OK	20.2928	1.34688	-3.91327	-9.00688	5e-05	0.000126572	yes
CCACVL1_14480	OMO78329.1	626.2	4962.69	-2.99	1.29e-08	5.63e-07	CCACVL1_14480	XLOC_016424	Multi antimicrobial extrusion protein	Seedling	Fiber	OK	41.5955	2.76863	-3.90919	-9.05413	5e-05	0.000126572	yes
CCACVL1_09961	OMO85866.1	1.68	33.21	-4.3	6.2e-05	0.00090315	CCACVL1_09961	XLOC_011501	Cytochrome P450	Seedling	Fiber	OK	2.93408	0.195421	-3.90825	-4.34039	5e-05	0.000126572	yes
CCACVL1_17526	OMO72910.1	416.23	1802.17	-2.11	0.0021403	0.017618	CCACVL1_17526	XLOC_019792	50S ribosomal protein 5, chloroplastic-like protein	Seedling	Fiber	OK	612.026	41.5723	-3.8799	-3.29618	5e-05	0.000126572	yes
CCACVL1_24798	OMO59479.1	14290	117810	-3.04	2.52e-05	0.00042576	CCACVL1_24798	XLOC_028092	Chlorophyll A-B binding protein	Seedling	Fiber	OK	476.211	32.5739	-3.86981	-10.4971	5e-05	0.000126572	yes
CCACVL1_15141	OMO77231.1	368.78	3790.37	-3.36	3.36e-05	0.00054187	CCACVL1_15141	XLOC_017130	TLDc	Seedling	Fiber	OK	23.2573	1.60308	-3.85876	-6.2008	5e-05	0.000126572	yes
CCACVL1_27189	OMO55556.1	129.28	1662.67	-3.69	0.0012273	0.01121	CCACVL1_27189	XLOC_030884	hypothetical protein	Seedling	Fiber	OK	9.09407	0.63293	-3.84481	-4.98205	5e-05	0.000126572	yes
CCACVL1_30872	OMO49660.1	5.31	54.46	-3.36	5.28e-05	0.00078791	CCACVL1_30872	XLOC_035125	DNA-binding WRKY	Seedling	Fiber	OK	1.71852	0.119619	-3.84465	-4.36352	5e-05	0.000126572	yes
CCACVL1_16841	OMO74311.1	529.27	2586.07	-2.29	1.3e-05	0.00024189	CCACVL1_16841	XLOC_019037	Very-long-chain 3-ketoacyl-CoA synthase	Seedling	Fiber	OK	59.8288	4.23725	-3.81964	-10.1152	5e-05	0.000126572	yes
CCACVL1_13786	OMO79281.1	3.74	231.02	-5.95	6.8e-05	0.0009793	CCACVL1_13786	XLOC_015717	Major intrinsic protein	Seedling	Fiber	OK	16.5425	1.17411	-3.81654	-5.81144	5e-05	0.000126572	yes
CCACVL1_13868	OMO79170.1	799.52	2179.36	-1.45	0.004306	0.030728	CCACVL1_13868	XLOC_015807	Histidine phosphatase superfamily, clade-2	Seedling	Fiber	OK	18.8794	1.35075	-3.80499	-8.33367	5e-05	0.000126572	yes
CCACVL1_18911	OMO70443.1	457.92	2707.08	-2.56	9.87e-07	2.56e-05	CCACVL1_18911	XLOC_021415	Armadillo-like helical	Seedling	Fiber	OK	15.3074	1.09683	-3.80282	-9.16099	5e-05	0.000126572	yes
CCACVL1_19586	OMO69238.1	99.13	685.11	-2.79	5.26e-05	0.00078528	CCACVL1_19586	XLOC_022187	Drug/metabolite transporter	Seedling	Fiber	OK	12.1041	0.873482	-3.79258	-3.10367	0.00035	0.000793229	yes
CCACVL1_16839	OMO74314.1	44.46	504.81	-3.51	0.00074257	0.0073643	CCACVL1_16839	XLOC_019034	hypothetical protein	Seedling	Fiber	OK	34.9188	2.54378	-3.77896	-9.04739	5e-05	0.000126572	yes
CCACVL1_27269	OMO55391.1	7.03	115.4	-4.04	0.00046307	0.0049601	CCACVL1_27269	XLOC_030975	hypothetical protein	Seedling	Fiber	OK	112.308	8.23669	-3.76925	-7.67117	5e-05	0.000126572	yes
CCACVL1_16607	OMO74574.1	3836.86	20765.5	-2.44	0.0031004	0.023743	CCACVL1_16607	XLOC_018751	ATPase, F1 complex, OSCP/delta subunit	Seedling	Fiber	OK	245.239	18.2856	-3.74541	-9.54249	5e-05	0.000126572	yes
CCACVL1_01997	OMP05225.1	0.54	26.73	-5.62	8.04e-05	0.0011307	CCACVL1_01997	XLOC_002354	Proteinase inhibitor I13, potato inhibitor I	Seedling	Fiber	OK	37.3885	2.78837	-3.7451	-3.64918	5e-05	0.000126572	yes
CCACVL1_22849	OMO62401.1	435.19	2829.9	-2.7	2.12e-07	6.69e-06	CCACVL1_22849	XLOC_025829	General substrate transporter	Seedling	Fiber	OK	3.23847	0.241559	-3.74487	-5.63283	5e-05	0.000126572	yes
CCACVL1_15569	OMO76540.1	78.03	2001.39	-4.68	1.63e-07	5.29e-06	CCACVL1_15569	XLOC_017617	Calcium-binding EF-hand	Seedling	Fiber	OK	30.0522	2.25807	-3.73431	-9.51179	5e-05	0.000126572	yes
CCACVL1_25990	OMO57112.1	87.5	714.81	-3.03	6.02e-05	0.00088273	CCACVL1_25990	XLOC_029559	Pectinesterase inhibitor	Seedling	Fiber	OK	13.0731	0.988784	-3.7248	-5.82489	5e-05	0.000126572	yes
CCACVL1_14491	OMO78320.1	6260.46	47321.7	-2.92	0.0020336	0.016993	CCACVL1_14491	XLOC_016434	Aminotransferase, class I/classII	Seedling	Fiber	OK	369.199	28.1858	-3.71136	-10.9624	5e-05	0.000126572	yes
CCACVL1_04233	OMO98378.1	573.11	4311.54	-2.91	1.53e-05	0.00027768	CCACVL1_04233	XLOC_004914	UDP-glucuronosyl/UDP-glucosyltransferase	Seedling	Fiber	OK	5.60123	0.427929	-3.7103	-6.2098	5e-05	0.000126572	yes
CCACVL1_11679	OMO82901.1	152.68	908.93	-2.57	5.92e-06	0.00012234	CCACVL1_11679	XLOC_013393	phosphatase 2C (PP2C)-like protein	Seedling	Fiber	OK	6.15237	0.471407	-3.7061	-6.44055	5e-05	0.000126572	yes
CCACVL1_16783	OMO74368.1	144.13	1009.71	-2.81	6.35e-07	1.75e-05	CCACVL1_16783	XLOC_018972	hypothetical protein	Seedling	Fiber	OK	17.375	1.33202	-3.70533	-8.10956	5e-05	0.000126572	yes
CCACVL1_09070	OMO87427.1	2049.02	38561.7	-4.23	0.0040483	0.029243	CCACVL1_09070	XLOC_010474	Oxidoreductase FAD/NAD(P)-binding protein	Seedling	Fiber	OK	55.0156	4.24101	-3.69736	-9.16475	5e-05	0.000126572	yes
CCACVL1_12926	OMO80496.1	5.21	198.24	-5.25	2.58e-08	1.05e-06	CCACVL1_12926	XLOC_014819	General substrate transporter	Seedling	Fiber	OK	27.3202	2.11712	-3.68979	-8.0104	5e-05	0.000126572	yes
CCACVL1_14265	OMO78618.1	17.7	415.84	-4.55	1.86e-13	2.52e-11	CCACVL1_14265	XLOC_016204	hypothetical protein	Seedling	Fiber	OK	69.6667	5.4194	-3.68427	-7.9463	5e-05	0.000126572	yes
CCACVL1_24047	OMO60535.1	558.87	9753.72	-4.13	4.83e-12	4.62e-10	CCACVL1_24047	XLOC_027246	hypothetical protein	Seedling	Fiber	OK	8.3368	0.648679	-3.68392	-4.72421	5e-05	0.000126572	yes
CCACVL1_02278	OMP03740.1	13.3	1323.09	-6.64	1.14e-24	1.16e-21	CCACVL1_02278	XLOC_002698	hypothetical protein	Seedling	Fiber	OK	157.03	12.4288	-3.65929	-4.74129	5e-05	0.000126572	yes
CCACVL1_19019	OMO70287.1	0.6	74.55	-6.97	3.13e-09	1.61e-07	CCACVL1_19019	XLOC_021544	hypothetical protein	Seedling	Fiber	OK	1.69358	0.135489	-3.64383	-2.93732	0.00465	0.00876957	yes
CCACVL1_10885	OMO84322.1	0.54	105.37	-7.6	2.98e-11	2.4e-09	CCACVL1_10885	XLOC_012549	ATP-binding cassette transporter, putative	Seedling	Fiber	OK	1.65229	0.133123	-3.63364	-3.08281	5e-05	0.000126572	yes
CCACVL1_26244	OMO56821.1	405.05	12654.9	-4.97	3.54e-18	9.98e-16	CCACVL1_26244	XLOC_029820	hypothetical protein	Seedling	Fiber	OK	37.0931	2.9955	-3.63028	-9.762	5e-05	0.000126572	yes
CCACVL1_07865	OMO89395.1	52.4	325.22	-2.63	4.69e-06	0.00010012	CCACVL1_07865	XLOC_009127	AIG2-like protein	Seedling	Fiber	OK	28.1014	2.28174	-3.62243	-7.12518	5e-05	0.000126572	yes
CCACVL1_13170	OMO80096.1	113.86	1391.65	-3.61	9.89e-08	3.42e-06	CCACVL1_13170	XLOC_015080	Zinc finger, PHD-type	Seedling	Fiber	OK	4.10484	0.334289	-3.61816	-7.70843	5e-05	0.000126572	yes
CCACVL1_23897	OMO60739.1	1301.99	9461.68	-2.86	3.78e-08	1.45e-06	CCACVL1_23897	XLOC_027041	hypothetical protein	Seedling	Fiber	OK	73.7732	6.06651	-3.60416	-9.86829	5e-05	0.000126572	yes
CCACVL1_00697	OMP11054.1	245.41	1621.78	-2.72	4.12e-07	1.21e-05	CCACVL1_00697	XLOC_000830	Methyltransferase type 11	Seedling	Fiber	OK	7.07239	0.58165	-3.60398	-4.65723	5e-05	0.000126572	yes
CCACVL1_17648	OMO72698.1	2.86	86.14	-4.91	0.0031736	0.024163	CCACVL1_17648	XLOC_019956	hypothetical protein	Seedling	Fiber	OK	15.8125	1.30244	-3.60178	-7.13937	5e-05	0.000126572	yes
CCACVL1_16002	OMO75894.1	28.45	694.58	-4.61	1.73e-14	2.86e-12	CCACVL1_16002	XLOC_018070	Xanthine/uracil/vitamin C permease	Seedling	Fiber	OK	13.4056	1.10643	-3.59885	-7.86374	5e-05	0.000126572	yes
CCACVL1_23167	OMO61906.1	0	17.3	#NAME?	0.00012455	0.0016471	CCACVL1_23167	XLOC_026189	hypothetical protein	Seedling	Fiber	OK	16.5117	1.3729	-3.58819	-5.1233	5e-05	0.000126572	yes
CCACVL1_24099	OMO60525.1	1005.27	21611	-4.43	2.09e-12	2.21e-10	CCACVL1_24099	XLOC_027282	hypothetical protein	Seedling	Fiber	OK	365.5	30.6885	-3.5741	-5.10494	5e-05	0.000126572	yes
CCACVL1_25764	OMO57439.1	183.05	3788.39	-4.37	0.0028305	0.022117	CCACVL1_25764	XLOC_029275	Transferase	Seedling	Fiber	OK	0.238851	0.0206911	-3.52903	-2.20085	0.02865	0.046052	yes
CCACVL1_14492	OMO78314.1	1692.58	8538.82	-2.33	0.0016123	0.014095	CCACVL1_14492	XLOC_016437	Aminotransferase, class I/classII	Seedling	Fiber	OK	62.9797	5.47311	-3.52445	-9.17172	5e-05	0.000126572	yes
CCACVL1_00356	OMP11673.1	209.84	2704.16	-3.69	3.58e-05	0.00056976	CCACVL1_00356	XLOC_000422	hypothetical protein	Seedling	Fiber	OK	19.9991	1.78172	-3.48859	-3.74307	5e-05	0.000126572	yes
CCACVL1_22022	OMO64133.1	79.54	380.23	-2.26	4.22e-05	0.00065115	CCACVL1_22022	XLOC_024864	DNA-binding WRKY	Seedling	Fiber	OK	7.36924	0.66022	-3.4805	-7.44501	5e-05	0.000126572	yes
CCACVL1_26978	OMO55824.1	134.37	2652.24	-4.3	5.47e-06	0.00011422	CCACVL1_26978	XLOC_030648	hypothetical protein	Seedling	Fiber	OK	0.316807	0.0284153	-3.47887	-3.1663	0.0004	0.000900273	yes
CCACVL1_26481	OMO56520.1	1670.07	15361.3	-3.2	6.29e-06	0.00012901	CCACVL1_26481	XLOC_030085	hypothetical protein	Seedling	Fiber	OK	117.842	10.6476	-3.46826	-7.38758	5e-05	0.000126572	yes
CCACVL1_08292	OMO88634.1	14.97	65.96	-2.14	0.0043233	0.030826	CCACVL1_08292	XLOC_009627	VQ motif-containing protein	Seedling	Fiber	OK	4.71207	0.428632	-3.45855	-4.64244	5e-05	0.000126572	yes
CCACVL1_04477	OMO97722.1	8886.42	83401.9	-3.23	0.00017724	0.0022291	CCACVL1_04477	XLOC_005219	hypothetical protein	Seedling	Fiber	OK	167.726	15.3677	-3.44814	-9.75397	5e-05	0.000126572	yes
CCACVL1_26076	OMO57029.1	36744.3	611972	-4.06	2.96e-08	1.18e-06	CCACVL1_26076	XLOC_029652	Fructose-bisphosphate aldolase, class-I	Seedling	Fiber	OK	403.982	37.0457	-3.44691	-7.86296	5e-05	0.000126572	yes
CCACVL1_19027	OMO70273.1	43.62	151.08	-1.79	0.0068711	0.044123	CCACVL1_19027	XLOC_021556	RNA-dependent RNA polymerase, eukaryotic-type	Seedling	Fiber	OK	2.97631	0.273482	-3.44401	-6.94864	5e-05	0.000126572	yes
CCACVL1_27875	OMO54332.1	15.18	402.22	-4.73	0.0060733	0.04038	CCACVL1_27875	XLOC_031670	Plastocyanin-like protein	Seedling	Fiber	OK	12.7614	1.18971	-3.42309	-5.82418	5e-05	0.000126572	yes
CCACVL1_14273	OMO78596.1	492.94	2564.9	-2.38	6.16e-06	0.00012695	CCACVL1_14273	XLOC_016216	Calcium-binding EF-hand	Seedling	Fiber	OK	32.4468	3.03615	-3.41776	-6.46357	5e-05	0.000126572	yes
CCACVL1_14537	OMO78244.1	82.77	543.65	-2.72	1.08e-06	2.76e-05	CCACVL1_14537	XLOC_016485	Glycoside hydrolase, family 28	Seedling	Fiber	OK	4.42947	0.416549	-3.41058	-6.04779	5e-05	0.000126572	yes
CCACVL1_28262	OMO53889.1	38.59	667.72	-4.11	0.0036391	0.026856	CCACVL1_28262	XLOC_032109	AMP-dependent synthetase/ligase	Seedling	Fiber	OK	7.21995	0.688458	-3.39055	-3.57914	5e-05	0.000126572	yes
CCACVL1_15984	OMO75929.1	1344.76	7854.75	-2.55	0.0024054	0.019396	CCACVL1_15984	XLOC_018052	hypothetical protein	Seedling	Fiber	OK	51.1126	4.87728	-3.38953	-7.98123	5e-05	0.000126572	yes
CCACVL1_06040	OMO94365.1	1662.59	8023.52	-2.27	1.21e-05	0.00022708	CCACVL1_06040	XLOC_007004	hypothetical protein	Seedling	Fiber	OK	32.9349	3.15815	-3.38247	-8.84963	5e-05	0.000126572	yes
CCACVL1_10438	OMO85072.1	2992.79	21208.3	-2.83	5.05e-08	1.87e-06	CCACVL1_10438	XLOC_012056	Calcium/proton exchanger	Seedling	Fiber	OK	102.975	9.90573	-3.37789	-9.5197	5e-05	0.000126572	yes
CCACVL1_22745	OMO62576.1	36.15	121.38	-1.75	0.0060367	0.040217	CCACVL1_22745	XLOC_025716	mitochondrial ubiquitin ligase activator of nfkb 1-like isoform 1	Seedling	Fiber	OK	10.5068	1.025	-3.35763	-1.53618	5e-05	0.000126572	yes
CCACVL1_24382	OMO60127.1	1739.13	10865.4	-2.64	0.0063616	0.041742	CCACVL1_24382	XLOC_027593	Photosystem II stability/assembly factor	Seedling	Fiber	OK	56.9838	5.61261	-3.34381	-8.74805	5e-05	0.000126572	yes
CCACVL1_26876	OMO55925.1	4117.9	49843	-3.6	0.0011515	0.010609	CCACVL1_26876	XLOC_030532	ABC transporter-like protein	Seedling	Fiber	OK	95.6683	9.44193	-3.34089	-9.32097	5e-05	0.000126572	yes
CCACVL1_05442	OMO95271.1	109.67	365.01	-1.73	0.0016204	0.014143	CCACVL1_05442	XLOC_006348	Peptidase A1	Seedling	Fiber	OK	304.179	30.0482	-3.33957	-8.99589	5e-05	0.000126572	yes
CCACVL1_08446	OMO88345.1	3684.39	23191.5	-2.65	4.45e-05	0.00068305	CCACVL1_08446	XLOC_009798	Translation initiation factor aIF-2, bacterial-like protein	Seedling	Fiber	OK	126.286	12.4864	-3.33827	-9.00073	5e-05	0.000126572	yes
CCACVL1_03895	OMO99192.1	2475.24	34686.1	-3.81	0.0021584	0.017745	CCACVL1_03895	XLOC_004516	DNA-binding protein smubp-2, putative	Seedling	Fiber	OK	16.2518	1.62027	-3.3263	-8.46865	5e-05	0.000126572	yes
CCACVL1_27302	OMO55355.1	1555.3	6124.63	-1.98	0.0007692	0.0075639	CCACVL1_27302	XLOC_031014	hypothetical protein	Seedling	Fiber	OK	44.0721	4.40603	-3.32231	-8.86329	5e-05	0.000126572	yes
CCACVL1_09124	OMO87326.1	16983.2	122320	-2.85	0.0020261	0.016957	CCACVL1_09124	XLOC_010554	hypothetical protein	Seedling	Fiber	OK	2388.29	240.599	-3.31127	-7.5051	5e-05	0.000126572	yes
CCACVL1_13073	OMO80287.1	0.87	33.53	-5.28	0.00033852	0.0038305	CCACVL1_13073	XLOC_014986	hypothetical protein	Seedling	Fiber	OK	11.2989	1.15541	-3.28972	-4.17826	5e-05	0.000126572	yes
CCACVL1_06983	OMO91875.1	6655.52	51758.1	-2.96	0.0034602	0.025865	CCACVL1_06983	XLOC_008104	Fructose-1,6-bisphosphatase class 1/Sedoheputulose-1,7-bisphosphatase	Seedling	Fiber	OK	236.296	24.244	-3.2849	-9.46163	5e-05	0.000126572	yes
CCACVL1_07675	OMO89719.1	873.25	29611.6	-5.08	0.0010183	0.0095942	CCACVL1_07675	XLOC_008915	hypothetical protein	Seedling	Fiber	OK	0.899863	0.0940712	-3.25788	-4.17073	5e-05	0.000126572	yes
CCACVL1_07194	OMO91207.1	1.95	434.01	-7.8	3.47e-24	2.97e-21	CCACVL1_07194	XLOC_008347	Calcium-binding EF-hand	Seedling	Fiber	OK	39.0942	4.08875	-3.25722	-6.67351	5e-05	0.000126572	yes
CCACVL1_28682	OMO53374.1	2.76	133.08	-5.59	0.0001628	0.0020743	CCACVL1_28682	XLOC_032560	hypothetical protein	Seedling	Fiber	OK	0.622129	0.0654622	-3.24848	-1.40724	0.00155	0.00318757	yes
CCACVL1_17987	OMO72008.1	1318.77	3626.21	-1.46	0.0031618	0.024102	CCACVL1_17987	XLOC_020360	hypothetical protein	Seedling	Fiber	OK	61.5105	6.47797	-3.24722	-7.71237	5e-05	0.000126572	yes
CCACVL1_23796	OMO60951.1	2491.24	40646.8	-4.03	5.87e-10	3.6e-08	CCACVL1_23796	XLOC_026920	hypothetical protein	Seedling	Fiber	OK	122.414	12.9621	-3.2394	-8.74397	5e-05	0.000126572	yes
CCACVL1_15762	OMO76352.1	53.49	269.69	-2.33	5.11e-05	0.00076723	CCACVL1_15762	XLOC_017806	Ionotropic glutamate receptor	Seedling	Fiber	OK	0.503605	0.0534695	-3.2355	-3.69096	5e-05	0.000126572	yes
CCACVL1_13153	OMO80118.1	1075.27	15011.6	-3.8	1.17e-09	6.7e-08	CCACVL1_13153	XLOC_015057	hypothetical protein	Seedling	Fiber	OK	43.5681	4.63969	-3.23117	-7.33317	5e-05	0.000126572	yes
CCACVL1_03615	OMO99815.1	267.65	1165.4	-2.12	5.42e-05	0.0008066	CCACVL1_03615	XLOC_004172	hypothetical protein	Seedling	Fiber	OK	32.164	3.4256	-3.23102	-7.78276	5e-05	0.000126572	yes
CCACVL1_11249	OMO83721.1	1282.11	14043	-3.45	1.39e-07	4.59e-06	CCACVL1_11249	XLOC_012934	hypothetical protein	Seedling	Fiber	OK	63.3205	6.81431	-3.21603	-6.307	5e-05	0.000126572	yes
CCACVL1_24634	OMO59771.1	37.92	190.03	-2.33	9.03e-05	0.001244	CCACVL1_24634	XLOC_027878	RNA-processing protein, HAT helix	Seedling	Fiber	OK	0.699997	0.0753726	-3.21524	-4.08162	5e-05	0.000126572	yes
CCACVL1_14814	OMO77776.1	421.5	2136.08	-2.34	0.0011091	0.010291	CCACVL1_14814	XLOC_016799	hypothetical protein	Seedling	Fiber	OK	50.6029	5.47289	-3.20884	-2.63966	0.00015	0.00035801	yes
CCACVL1_09681	OMO86284.1	1964.15	15746.2	-3	8.4e-05	0.0011735	CCACVL1_09681	XLOC_011171	hypothetical protein	Seedling	Fiber	OK	7.01723	0.783172	-3.1635	-7.4315	5e-05	0.000126572	yes
CCACVL1_26688	OMO56240.1	65.17	209.01	-1.68	0.0021065	0.017443	CCACVL1_26688	XLOC_030313	hypothetical protein	Seedling	Fiber	OK	4.64209	0.518829	-3.16144	-4.35762	5e-05	0.000126572	yes
CCACVL1_29673	OMO51657.1	1154.27	20752.3	-4.17	7.01e-14	1.01e-11	CCACVL1_29673	XLOC_033743	hypothetical protein	Seedling	Fiber	OK	5.02253	0.566044	-3.14943	-4.30911	5e-05	0.000126572	yes
CCACVL1_18114	OMO71636.1	345.43	1419.73	-2.04	0.00011855	0.0015812	CCACVL1_18114	XLOC_020508	hypothetical protein	Seedling	Fiber	OK	30.4589	3.46469	-3.13607	-6.19428	5e-05	0.000126572	yes
CCACVL1_05989	OMO94481.1	19.89	895	-5.49	0.003952	0.028665	CCACVL1_05989	XLOC_006928	Phosphate-induced protein 1	Seedling	Fiber	OK	358.941	40.8417	-3.13563	-9.09933	5e-05	0.000126572	yes
CCACVL1_25271	OMO58903.1	10.38	158.61	-3.93	5.79e-09	2.75e-07	CCACVL1_25271	XLOC_028646	Zinc finger, C2H2-like protein	Seedling	Fiber	OK	29.4246	3.3909	-3.11728	-6.0871	5e-05	0.000126572	yes
CCACVL1_12823	OMO80673.1	451.25	1700.23	-1.91	0.00023431	0.0028264	CCACVL1_12823	XLOC_014701	hypothetical protein	Seedling	Fiber	OK	113.488	13.1599	-3.10832	-8.68473	5e-05	0.000126572	yes
CCACVL1_24479	OMO60003.1	24.92	121.61	-2.29	0.00056777	0.0059168	CCACVL1_24479	XLOC_027700	hypothetical protein	Seedling	Fiber	OK	2.43179	0.283565	-3.10027	-5.62972	5e-05	0.000126572	yes
CCACVL1_20566	OMO67378.1	3.73	1036.66	-8.12	1.25e-14	2.13e-12	CCACVL1_20566	XLOC_023256	hypothetical protein	Seedling	Fiber	OK	9.75693	1.14226	-3.09454	-5.71931	5e-05	0.000126572	yes
CCACVL1_14293	OMO78566.1	20438.6	73095.5	-1.84	0.0045773	0.032187	CCACVL1_14293	XLOC_016239	hypothetical protein	Seedling	Fiber	OK	930.904	109.889	-3.08259	-9.00734	5e-05	0.000126572	yes
CCACVL1_02002	OMP05214.1	93.59	1312.09	-3.81	0.00048871	0.0051927	CCACVL1_02002	XLOC_002361	hypothetical protein	Seedling	Fiber	OK	4.68491	0.553908	-3.0803	-4.03998	5e-05	0.000126572	yes
CCACVL1_12648	OMO81045.1	2295.19	17062	-2.89	4.48e-06	9.59e-05	CCACVL1_12648	XLOC_014488	S-locus glycoprotein	Seedling	Fiber	OK	14.5889	1.72788	-3.0778	-7.22396	5e-05	0.000126572	yes
CCACVL1_02626	OMP02994.1	270.72	2610.49	-3.27	0.00108	0.010052	CCACVL1_02626	XLOC_003090	Cytokinin riboside 5'-monophosphate phosphoribohydrolase LOG	Seedling	Fiber	OK	9.69032	1.15407	-3.06982	-4.50243	5e-05	0.000126572	yes
CCACVL1_26125	OMO56979.1	3.88	106.96	-4.79	9.59e-10	5.62e-08	CCACVL1_26125	XLOC_029681	hypothetical protein	Seedling	Fiber	OK	3.60652	0.435017	-3.05146	-1.10177	0.02885	0.0463434	yes
CCACVL1_19578	OMO69261.1	2.79	563.54	-7.66	9.05e-06	0.00017649	CCACVL1_19578	XLOC_022179	Multi antimicrobial extrusion protein	Seedling	Fiber	OK	13.4739	1.65703	-3.02349	-5.63403	5e-05	0.000126572	yes
CCACVL1_28642	OMO53435.1	2402.66	8743.64	-1.86	0.0025682	0.020464	CCACVL1_28642	XLOC_032523	Ribosomal protein S1	Seedling	Fiber	OK	242.893	30.3166	-3.00214	-8.90309	5e-05	0.000126572	yes
CCACVL1_18446	OMO71091.1	21.9	481.64	-4.46	1.87e-13	2.53e-11	CCACVL1_18446	XLOC_020868	NTP pyrophosphohydrolase MazG, putative catalytic core	Seedling	Fiber	OK	2.4072	0.300535	-3.00175	-2.84434	0.00065	0.00141864	yes
CCACVL1_01553	OMP06471.1	28.08	305.06	-3.44	0.0028963	0.022492	CCACVL1_01553	XLOC_001808	hypothetical protein	Seedling	Fiber	OK	8.40564	1.05646	-2.99212	-4.93837	5e-05	0.000126572	yes
CCACVL1_20961	OMO66856.1	40.53	137.35	-1.76	0.0039422	0.028617	CCACVL1_20961	XLOC_023653	Mlo-related protein	Seedling	Fiber	OK	3.41263	0.429313	-2.99079	-2.19713	0.0011	0.00231334	yes
CCACVL1_21560	OMO65301.1	2248.35	29129.3	-3.7	0.00038038	0.0042176	CCACVL1_21560	XLOC_024356	DNA helicase PIF1, ATP-dependent	Seedling	Fiber	OK	3.018	0.380529	-2.98751	-6.07237	5e-05	0.000126572	yes
CCACVL1_10445	OMO85059.1	1804.3	77568.6	-5.43	1.8e-20	7.22e-18	CCACVL1_10445	XLOC_012060	Vitamin B6 biosynthesis protein	Seedling	Fiber	OK	338.652	42.818	-2.98351	-7.4828	5e-05	0.000126572	yes
CCACVL1_11043	OMO84009.1	295.88	1688.37	-2.51	1.64e-06	3.96e-05	CCACVL1_11043	XLOC_012719	AMP-dependent synthetase/ligase	Seedling	Fiber	OK	11.8858	1.51226	-2.97447	-6.09713	5e-05	0.000126572	yes
CCACVL1_30528	OMO50291.1	3.2	24.4	-2.93	0.0076002	0.047718	CCACVL1_30528	XLOC_034729	C1-like protein	Seedling	Fiber	OK	1.2891	0.164553	-2.96974	-3.10405	0.00035	0.000793229	yes
CCACVL1_25599	OMO58078.1	33.78	127.12	-1.91	0.0062049	0.041019	CCACVL1_25599	XLOC_029067	IMP dehydrogenase/GMP reductase	Seedling	Fiber	OK	0.990482	0.126597	-2.96789	-4.01658	5e-05	0.000126572	yes
CCACVL1_23981	OMO60654.1	494.05	5973.86	-3.6	2.25e-05	0.00038642	CCACVL1_23981	XLOC_027136	NAD(P)H-quinone oxidoreductase subunit L	Seedling	Fiber	OK	67.875	8.6922	-2.96509	-2.43169	0.0023	0.00460056	yes
CCACVL1_22034	OMO64103.1	9.59	95.77	-3.32	0.0031916	0.024261	CCACVL1_22034	XLOC_024884	Transferase	Seedling	Fiber	OK	7.41203	0.950291	-2.96343	-4.69263	5e-05	0.000126572	yes
CCACVL1_13135	OMO80186.1	0.57	15.86	-4.8	0.0025687	0.020464	CCACVL1_13135	XLOC_015039	hypothetical protein	Seedling	Fiber	OK	0.324656	0.0417971	-2.95744	-2.4694	0.00295	0.00579566	yes
CCACVL1_22092	OMO64030.1	554.81	5322.3	-3.26	0.00049101	0.0052129	CCACVL1_22092	XLOC_024941	AMP-dependent synthetase/ligase	Seedling	Fiber	OK	16.9585	2.18595	-2.95568	-7.43777	5e-05	0.000126572	yes
CCACVL1_11210	OMO83767.1	1477.94	12124.3	-3.04	5.5e-05	0.00081714	CCACVL1_11210	XLOC_012890	Cellulose synthase	Seedling	Fiber	OK	7.71114	0.994207	-2.95533	-6.5896	5e-05	0.000126572	yes
CCACVL1_00126	OMP12110.1	884.67	12954.3	-3.87	2.95e-12	2.98e-10	CCACVL1_00126	XLOC_000146	hypothetical protein	Seedling	Fiber	OK	25.2271	3.28324	-2.94179	-7.02554	5e-05	0.000126572	yes
CCACVL1_05786	OMO94825.1	3.47	82.7	-4.58	2.07e-08	8.6e-07	CCACVL1_05786	XLOC_006720	hypothetical protein	Seedling	Fiber	OK	4.67379	0.614098	-2.92805	-4.26243	5e-05	0.000126572	yes
CCACVL1_23342	OMO61665.1	4904.65	42184	-3.1	0.00016494	0.0020965	CCACVL1_23342	XLOC_026376	ATP synthase	Seedling	Fiber	OK	381.606	50.4829	-2.91822	-8.57693	5e-05	0.000126572	yes
CCACVL1_26855	OMO55979.1	6665.07	35466.6	-2.41	3.15e-06	7e-05	CCACVL1_26855	XLOC_030502	hypothetical protein	Seedling	Fiber	OK	78.8356	10.4653	-2.91323	-8.64458	5e-05	0.000126572	yes
CCACVL1_02407	OMP03487.1	1287.51	4471.16	-1.8	0.0023265	0.01884	CCACVL1_02407	XLOC_002841	Carbohydrate kinase PfkB,hypothetical protein	Seedling	Fiber	OK	31.6038	4.20792	-2.90892	-5.13391	5e-05	0.000126572	yes
CCACVL1_02095	OMP04928.1	639.09	2298.11	-1.85	0.0018538	0.015694	CCACVL1_02095	XLOC_002476	hypothetical protein	Seedling	Fiber	OK	33.5523	4.46792	-2.90874	-2.21653	0.00165	0.0033772	yes
CCACVL1_05901	OMO94629.1	383.18	1058.73	-1.47	0.005806	0.038975	CCACVL1_05901	XLOC_006833	hypothetical protein	Seedling	Fiber	OK	10.202	1.36617	-2.90064	-6.78761	5e-05	0.000126572	yes
CCACVL1_18233	OMO71403.1	36.43	413.66	-3.51	0.00045994	0.0049345	CCACVL1_18233	XLOC_020645	hypothetical protein	Seedling	Fiber	OK	48.1966	6.47114	-2.89684	-7.84609	5e-05	0.000126572	yes
CCACVL1_11704	OMO82857.1	92.13	504.1	-2.45	8.9e-06	0.00017421	CCACVL1_11704	XLOC_013432	Peptidase S10, serine carboxypeptidase	Seedling	Fiber	OK	12.5107	1.68045	-2.89625	-6.93895	5e-05	0.000126572	yes
CCACVL1_02716	OMP02725.1	71.62	813.4	-3.51	5.34e-10	3.33e-08	CCACVL1_02716	XLOC_003169	Kelch-type beta propeller	Seedling	Fiber	OK	3.80919	0.517517	-2.87981	-4.68298	5e-05	0.000126572	yes
CCACVL1_16565	OMO74631.1	41.58	325.17	-2.97	0.00029623	0.0034296	CCACVL1_16565	XLOC_018704	Cytochrome P450	Seedling	Fiber	OK	3.30579	0.451216	-2.87311	-4.40038	5e-05	0.000126572	yes
CCACVL1_12013	OMO82229.1	217.19	6799.33	-4.97	0.0017375	0.014943	CCACVL1_12013	XLOC_013780	Alpha carbonic anhydrase	Seedling	Fiber	OK	139.435	19.0325	-2.87306	-7.62773	5e-05	0.000126572	yes
CCACVL1_18917	OMO70449.1	61.37	510.96	-3.06	5.59e-08	2.04e-06	CCACVL1_18917	XLOC_021420	GDP-fucose protein O-fucosyltransferase	Seedling	Fiber	OK	13.978	1.90846	-2.87268	-6.30828	5e-05	0.000126572	yes
CCACVL1_11309	OMO83644.1	51.29	176.24	-1.78	0.0018493	0.015671	CCACVL1_11309	XLOC_012990	acyl-CoA--sterol O-acyltransferase 1-like protein,hypothetical protein	Seedling	Fiber	OK	5.48118	0.749299	-2.87087	-2.19249	5e-05	0.000126572	yes
CCACVL1_04097	OMO98707.1	871.39	4494.47	-2.37	0.0070142	0.044911	CCACVL1_04097	XLOC_004770	hypothetical protein	Seedling	Fiber	OK	9.02471	1.23621	-2.86795	-6.30156	5e-05	0.000126572	yes
CCACVL1_07367	OMO90404.1	2212.14	6370.73	-1.53	0.0029977	0.023117	CCACVL1_07367	XLOC_008552	Methyltransferase type 11	Seedling	Fiber	OK	34.5025	4.74238	-2.86302	-7.18127	5e-05	0.000126572	yes
CCACVL1_19506	OMO69448.1	1159.22	4496	-1.96	0.00014964	0.0019321	CCACVL1_19506	XLOC_022094	Ribosomal protein L10/acidic P0	Seedling	Fiber	OK	172.452	23.7858	-2.85803	-8.03433	5e-05	0.000126572	yes
CCACVL1_08972	OMO87519.1	1162.24	3913.03	-1.75	0.00063238	0.0064777	CCACVL1_08972	XLOC_010389	heme peroxidase, plant/fungal/bacterial	Seedling	Fiber	OK	24.6401	3.41288	-2.85195	-7.4634	5e-05	0.000126572	yes
CCACVL1_13238	OMO79994.1	1784.32	10443.3	-2.55	9.2e-06	0.00017902	CCACVL1_13238	XLOC_015149	Alanine-tRNA ligase, class IIc	Seedling	Fiber	OK	31.3221	4.34269	-2.85052	-8.11412	5e-05	0.000126572	yes
CCACVL1_24591	OMO59828.1	279.13	1258	-2.17	0.00011062	0.0014814	CCACVL1_24591	XLOC_027832	hypothetical protein	Seedling	Fiber	OK	43.9322	6.09277	-2.85011	-3.78991	5e-05	0.000126572	yes
CCACVL1_24314	OMO60228.1	142.65	1194.7	-3.07	1.85e-08	7.8e-07	CCACVL1_24314	XLOC_027520	BTB/POZ-like protein	Seedling	Fiber	OK	9.33943	1.29571	-2.84959	-6.33809	5e-05	0.000126572	yes
CCACVL1_14542	OMO78249.1	38.21	29341.5	-9.58	1.93e-42	2.56e-38	CCACVL1_14542	XLOC_016488	Glycosyl transferase, family 8	Seedling	Fiber	OK	0.960579	0.133537	-2.84666	-2.55756	0.00045	0.00100694	yes
CCACVL1_20033	OMO68181.1	7777.85	77128.6	-3.31	0.0013231	0.01197	CCACVL1_20033	XLOC_022700	Peptidase M41	Seedling	Fiber	OK	156.11	21.7185	-2.84557	-8.59587	5e-05	0.000126572	yes
CCACVL1_15139	OMO77262.1	19.09	2110.36	-6.79	8.97e-26	1.03e-22	CCACVL1_15139	XLOC_017121	Aluminum-activated malate transporter	Seedling	Fiber	OK	0.131982	0.0184131	-2.84153	-1.80455	0.01995	0.0332325	yes
CCACVL1_12072	OMO82098.1	4192.03	17365.8	-2.05	4.53e-05	0.0006941	CCACVL1_12072	XLOC_013834	hypothetical protein	Seedling	Fiber	OK	39.4055	5.53899	-2.8307	-8.15216	5e-05	0.000126572	yes
CCACVL1_19449	OMO69527.1	134.43	1167.05	-3.12	4.17e-05	0.00064452	CCACVL1_19449	XLOC_022031	hypothetical protein	Seedling	Fiber	OK	10.98	1.54722	-2.82713	-5.67662	5e-05	0.000126572	yes
CCACVL1_27971	OMO54209.1	1594.98	14769.6	-3.21	1.57e-09	8.65e-08	CCACVL1_27971	XLOC_031801	hypothetical protein	Seedling	Fiber	OK	40.5159	5.71457	-2.82577	-7.5544	5e-05	0.000126572	yes
CCACVL1_15120	OMO77272.1	153.34	504.84	-1.72	0.0015838	0.013873	CCACVL1_15120	XLOC_017111	hypothetical protein	Seedling	Fiber	OK	3.99778	0.565211	-2.82234	-4.7009	5e-05	0.000126572	yes
CCACVL1_09420	OMO86856.1	1374.37	27829.3	-4.34	8.46e-15	1.47e-12	CCACVL1_09420	XLOC_010892	hypothetical protein	Seedling	Fiber	OK	6.40743	0.913739	-2.80989	-4.77689	5e-05	0.000126572	yes
CCACVL1_18659	OMO70799.1	53.2	1081.01	-4.34	1.15e-11	1.02e-09	CCACVL1_18659	XLOC_021141	Glycoside hydrolase, family 32	Seedling	Fiber	OK	40.5586	5.83922	-2.79616	-6.82012	5e-05	0.000126572	yes
CCACVL1_17034	OMO73984.1	784.09	2806.44	-1.84	0.00038848	0.0042949	CCACVL1_17034	XLOC_019249	UDP-glucuronosyl/UDP-glucosyltransferase	Seedling	Fiber	OK	7.70859	1.11305	-2.79196	-5.88109	5e-05	0.000126572	yes
CCACVL1_13980	OMO78978.1	256.68	3883.18	-3.92	2.85e-12	2.9e-10	CCACVL1_13980	XLOC_015919	BRI1 kinase inhibitor 1-like protein	Seedling	Fiber	OK	32.7677	4.73432	-2.79105	-6.56136	5e-05	0.000126572	yes
CCACVL1_18108	OMO71667.1	23.45	458.16	-4.29	1.15e-08	5.07e-07	CCACVL1_18108	XLOC_020499	Mycolic acid cyclopropane synthase	Seedling	Fiber	OK	0.537029	0.0777093	-2.78884	-2.51211	0.0001	0.000244699	yes
CCACVL1_18031	OMO71895.1	161.52	2344.75	-3.86	6.74e-12	6.29e-10	CCACVL1_18031	XLOC_020408	trans-2,3-enoyl-CoA reductase	Seedling	Fiber	OK	21.1848	3.07763	-2.78314	-4.05653	5e-05	0.000126572	yes
CCACVL1_16210	OMO75356.1	213.43	1195.23	-2.49	0.0036144	0.026721	CCACVL1_16210	XLOC_018286	NmrA-like protein	Seedling	Fiber	OK	24.9959	3.63734	-2.78073	-5.99525	5e-05	0.000126572	yes
CCACVL1_02624	OMP02992.1	11058	97599.9	-3.14	1.7e-05	0.00030412	CCACVL1_02624	XLOC_003089	Peptidase M41	Seedling	Fiber	OK	171.313	24.9303	-2.78066	-5.15275	5e-05	0.000126572	yes
CCACVL1_12244	OMO81749.1	1404.08	3800.14	-1.44	0.0040601	0.029305	CCACVL1_12244	XLOC_014041	ABC-2 type transporter	Seedling	Fiber	OK	52.642	7.71458	-2.77056	-7.01691	5e-05	0.000126572	yes
CCACVL1_08163	OMO88853.1	686.98	3134.72	-2.19	4.59e-05	0.00070139	CCACVL1_08163	XLOC_009466	hypothetical protein	Seedling	Fiber	OK	11.6659	1.71033	-2.76995	-4.00345	5e-05	0.000126572	yes
CCACVL1_26494	OMO56507.1	42.84	233.18	-2.44	5.98e-05	0.00087759	CCACVL1_26494	XLOC_030094	Plant peroxidase	Seedling	Fiber	OK	260.2	38.2541	-2.76594	-7.8685	5e-05	0.000126572	yes
CCACVL1_19469	OMO69487.1	21.21	113.97	-2.43	0.00017599	0.0022173	CCACVL1_19469	XLOC_022050	ABC transporter-like protein	Seedling	Fiber	OK	7.90929	1.17027	-2.7567	-5.92563	5e-05	0.000126572	yes
CCACVL1_02687	OMP02792.1	3218.26	12050.3	-1.9	0.00137	0.012327	CCACVL1_02687	XLOC_003144	Carbohydrate binding module family 20	Seedling	Fiber	OK	45.4693	6.73645	-2.75483	-7.99053	5e-05	0.000126572	yes
CCACVL1_10260	OMO85335.1	1106.68	3091.13	-1.48	0.0042755	0.030552	CCACVL1_10260	XLOC_011855	Ribosomal protein S21	Seedling	Fiber	OK	233.893	34.7812	-2.74947	-7.5068	5e-05	0.000126572	yes
CCACVL1_21954	OMO64208.1	83.24	321.14	-1.95	0.00048021	0.0051188	CCACVL1_21954	XLOC_024798	IQ motif, EF-hand binding site	Seedling	Fiber	OK	29.087	4.33809	-2.74524	-7.34305	5e-05	0.000126572	yes
CCACVL1_00390	OMP11621.1	11.4	436.16	-5.26	3.04e-16	6.5e-14	CCACVL1_00390	XLOC_000462	Aminotransferase, class IV	Seedling	Fiber	OK	94.295	14.0798	-2.74355	-7.87891	5e-05	0.000126572	yes
CCACVL1_03200	OMP01006.1	51.91	694.92	-3.74	8.22e-11	6.08e-09	CCACVL1_03200	XLOC_003712	hypothetical protein	Seedling	Fiber	OK	20.466	3.06533	-2.73912	-0.177054	0.0262	0.0424535	yes
CCACVL1_23299	OMO61733.1	45.78	356.05	-2.96	0.00034912	0.0039336	CCACVL1_23299	XLOC_026327	hypothetical protein	Seedling	Fiber	OK	4.38027	0.658736	-2.73325	-5.22601	5e-05	0.000126572	yes
CCACVL1_00039	OMP12331.1	3626.05	28718.4	-2.99	3.4e-05	0.00054668	CCACVL1_00039	XLOC_000043	Thioredoxin	Seedling	Fiber	OK	93.5603	14.2104	-2.71895	-7.46678	5e-05	0.000126572	yes
CCACVL1_21088	OMO66565.1	11.9	362.39	-4.93	2.67e-14	4.21e-12	CCACVL1_21088	XLOC_023796	Phosphoesterase	Seedling	Fiber	OK	4.74012	0.721721	-2.71541	-5.25563	5e-05	0.000126572	yes
CCACVL1_18981	OMO70344.1	64.38	336.09	-2.38	1.75e-05	0.00031231	CCACVL1_18981	XLOC_021492	Transcription factor, TCP,hypothetical protein	Seedling	Fiber	OK	62.4139	9.53039	-2.71126	-7.15861	5e-05	0.000126572	yes
CCACVL1_17685	OMO72611.1	1164.8	4366.86	-1.91	0.002407	0.019397	CCACVL1_17685	XLOC_020006	hypothetical protein	Seedling	Fiber	OK	8.869	1.35827	-2.707	-3.35383	5e-05	0.000126572	yes
CCACVL1_01583	OMP06435.1	28.54	751.88	-4.72	4.19e-06	9.02e-05	CCACVL1_01583	XLOC_001842	hypothetical protein	Seedling	Fiber	OK	30.7118	4.78681	-2.68166	-6.687	5e-05	0.000126572	yes
CCACVL1_28409	OMO53717.1	342.19	2285.11	-2.74	0.0035522	0.026397	CCACVL1_28409	XLOC_032267	hypothetical protein	Seedling	Fiber	OK	75.7835	11.842	-2.67797	-6.5285	5e-05	0.000126572	yes
CCACVL1_12511	OMO81283.1	3.72	30.63	-3.04	0.0023149	0.018763	CCACVL1_12511	XLOC_014341	hypothetical protein	Seedling	Fiber	OK	3.68105	0.584541	-2.65474	-4.87	5e-05	0.000126572	yes
CCACVL1_23711	OMO61175.1	3496.67	35659.5	-3.35	7.23e-09	3.36e-07	CCACVL1_23711	XLOC_026821	hypothetical protein	Seedling	Fiber	OK	72.4959	11.5955	-2.64434	-5.2499	5e-05	0.000126572	yes
CCACVL1_20353	OMO67735.1	1900.58	11915.3	-2.65	7.91e-07	2.1e-05	CCACVL1_20353	XLOC_023040	Membrane insertase OXA1/ALB3/YidC	Seedling	Fiber	OK	90.8602	14.5407	-2.64355	-6.95854	5e-05	0.000126572	yes
CCACVL1_10888	OMO84324.1	70.39	30648.1	-8.77	1.52e-18	4.54e-16	CCACVL1_10888	XLOC_012539	Di-trans-poly-cis-decaprenylcistransferase-like protein	Seedling	Fiber	OK	1.07085	0.171535	-2.64218	-2.54224	5e-05	0.000126572	yes
CCACVL1_29591	OMO51784.1	2.28	139.48	-5.93	1.48e-09	8.24e-08	CCACVL1_29591	XLOC_033643	PAK-box/P21-Rho-binding protein	Seedling	Fiber	OK	7.50439	1.21232	-2.62997	-4.25064	5e-05	0.000126572	yes
CCACVL1_07649	OMO89766.1	927.34	5424.82	-2.55	9.33e-07	2.44e-05	CCACVL1_07649	XLOC_008887	Zinc finger, B-box	Seedling	Fiber	OK	43.07	6.96269	-2.62897	-6.94151	5e-05	0.000126572	yes
CCACVL1_16890	OMO74246.1	21518.1	117023	-2.44	0.0003207	0.0036585	CCACVL1_16890	XLOC_019081	hypothetical protein	Seedling	Fiber	OK	2459.84	397.798	-2.62846	-7.74108	5e-05	0.000126572	yes
CCACVL1_06489	OMO93399.1	445.2	2053.56	-2.21	0.00014161	0.001846	CCACVL1_06489	XLOC_007536	Alpha/beta hydrolase-1	Seedling	Fiber	OK	15.7896	2.57278	-2.61757	-1.44646	0.0175	0.0294751	yes
CCACVL1_16072	OMO75724.1	319.75	1143.85	-1.84	0.00028824	0.0033517	CCACVL1_16072	XLOC_018144	hypothetical protein	Seedling	Fiber	OK	11.7636	1.92576	-2.61083	-6.51472	5e-05	0.000126572	yes
CCACVL1_09101	OMO87345.1	306.85	4227.92	-3.78	2.45e-07	7.61e-06	CCACVL1_09101	XLOC_010522	Alcohol dehydrogenase superfamily, zinc-type	Seedling	Fiber	OK	12.5194	2.0501	-2.6104	-5.70172	5e-05	0.000126572	yes
CCACVL1_05465	OMO95251.1	265.29	5139.78	-4.28	5.22e-07	1.47e-05	CCACVL1_05465	XLOC_006373	hypothetical protein	Seedling	Fiber	OK	13.8583	2.27142	-2.60908	-6.50026	5e-05	0.000126572	yes
CCACVL1_10965	OMO84169.1	1.73	19.42	-3.49	0.0048033	0.033394	CCACVL1_10965	XLOC_012626	Acyl-ACP thioesterase	Seedling	Fiber	OK	2.1272	0.348721	-2.60881	-3.79637	5e-05	0.000126572	yes
CCACVL1_02578	OMP03052.1	28	211.41	-2.92	1.69e-06	4.06e-05	CCACVL1_02578	XLOC_003031	hypothetical protein	Seedling	Fiber	OK	1.1383	0.188123	-2.59713	-3.48898	5e-05	0.000126572	yes
CCACVL1_26556	OMO56432.1	37.98	384.68	-3.34	0.0012659	0.01152	CCACVL1_26556	XLOC_030159	hypothetical protein	Seedling	Fiber	OK	1.87749	0.313338	-2.58301	-3.76622	5e-05	0.000126572	yes
CCACVL1_00439	OMP11568.1	5.03	136.62	-4.76	9.84e-11	7.02e-09	CCACVL1_00439	XLOC_000521	Proton-dependent oligopeptide transporter family,hypothetical protein	Seedling	Fiber	OK	117.747	19.6798	-2.5809	-3.97834	5e-05	0.000126572	yes
CCACVL1_18242	OMO71393.1	910.33	4748.2	-2.38	0.00028946	0.0033635	CCACVL1_18242	XLOC_020654	Pyridine nucleotide-disulfide oxidoreductase, class-II	Seedling	Fiber	OK	47.4057	7.97671	-2.5712	-7.15941	5e-05	0.000126572	yes
CCACVL1_04279	OMO98243.1	7.16	350.37	-5.61	1.36e-16	3.04e-14	CCACVL1_04279	XLOC_004974	Proton-dependent oligopeptide transporter family	Seedling	Fiber	OK	1.36485	0.230918	-2.56329	-3.83066	5e-05	0.000126572	yes
CCACVL1_15021	OMO77406.1	11.29	49.83	-2.14	0.0068375	0.044003	CCACVL1_15021	XLOC_017009	C2 calcium-dependent membrane targeting	Seedling	Fiber	OK	5.18377	0.87802	-2.56168	-5.77011	5e-05	0.000126572	yes
CCACVL1_07468	OMO90212.1	1804.21	15278.8	-3.08	0.0021515	0.017704	CCACVL1_07468	XLOC_008651	hypothetical protein	Seedling	Fiber	OK	22.2778	3.79106	-2.55494	-6.57751	5e-05	0.000126572	yes
CCACVL1_07705	OMO89675.1	2631.08	21633.7	-3.04	0.0035678	0.02648	CCACVL1_07705	XLOC_008943	hypothetical protein	Seedling	Fiber	OK	148.018	25.1899	-2.55485	-5.28314	5e-05	0.000126572	yes
CCACVL1_13713	OMO79361.1	242.66	847.99	-1.81	0.005021	0.034581	CCACVL1_13713	XLOC_015634	hypothetical protein	Seedling	Fiber	OK	20.1618	3.4372	-2.55232	-6.20765	5e-05	0.000126572	yes
CCACVL1_08331	OMO88516.1	4052.29	13233.9	-1.71	0.0027909	0.021887	CCACVL1_08331	XLOC_009666	Proline dehydrogenase	Seedling	Fiber	OK	201.709	34.479	-2.54848	-6.88087	5e-05	0.000126572	yes
CCACVL1_00153	OMP12065.1	617.93	11780.9	-4.25	1.56e-06	3.8e-05	CCACVL1_00153	XLOC_000177	Squalene/phytoene synthase	Seedling	Fiber	OK	48.8547	8.3826	-2.54303	-6.59254	5e-05	0.000126572	yes
CCACVL1_12198	OMO81809.1	501.51	3294.51	-2.72	2.43e-07	7.53e-06	CCACVL1_12198	XLOC_013982	Nodulin-like protein	Seedling	Fiber	OK	4.09168	0.705823	-2.53531	-4.8343	5e-05	0.000126572	yes
CCACVL1_13410	OMO79813.1	21.21	3865.07	-7.51	1.12e-05	0.00021359	CCACVL1_13410	XLOC_015320	Cellulose synthase	Seedling	Fiber	OK	4.50374	0.778702	-2.53198	-5.19099	5e-05	0.000126572	yes
CCACVL1_22238	OMO63842.1	38.59	190.79	-2.31	6.67e-05	0.00096264	CCACVL1_22238	XLOC_025087	Pectinesterase inhibitor	Seedling	Fiber	OK	30.272	5.24583	-2.52874	-5.44828	5e-05	0.000126572	yes
CCACVL1_17781	OMO72474.1	364.89	1626.31	-2.16	0.0073261	0.046415	CCACVL1_17781	XLOC_020105	hypothetical protein	Seedling	Fiber	OK	21.5615	3.74719	-2.52457	-3.8969	5e-05	0.000126572	yes
CCACVL1_26476	OMO56533.1	1832.65	11562	-2.66	3.51e-07	1.04e-05	CCACVL1_26476	XLOC_030075	hypothetical protein,sigma factor sigB regulation protein rsbQ	Seedling	Fiber	OK	171.359	29.8386	-2.52177	-6.59973	5e-05	0.000126572	yes
CCACVL1_22202	OMO63896.1	2844.21	12884.7	-2.18	0.0016672	0.014479	CCACVL1_22202	XLOC_025054	hypothetical protein	Seedling	Fiber	OK	44.6069	7.76852	-2.52155	-6.7986	5e-05	0.000126572	yes
CCACVL1_22969	OMO62190.1	14.64	127.27	-3.12	0.0025825	0.020549	CCACVL1_22969	XLOC_025979	Homocysteine S-methyltransferase	Seedling	Fiber	OK	0.63103	0.110025	-2.51988	-2.05365	0.0002	0.000468746	yes
CCACVL1_04598	OMO97333.1	1241.36	6366.15	-2.36	0.00043845	0.0047521	CCACVL1_04598	XLOC_005352	Aminotransferase, class I/classII	Seedling	Fiber	OK	9.85443	1.71904	-2.51917	-5.6948	5e-05	0.000126572	yes
CCACVL1_22860	OMO62387.1	867.94	5634.25	-2.7	3.21e-07	9.71e-06	CCACVL1_22860	XLOC_025839	Ubiquitin-protein ligase BRE1A, putative	Seedling	Fiber	OK	9.09803	1.60549	-2.50254	-5.66204	5e-05	0.000126572	yes
CCACVL1_14613	OMO78151.1	57.22	293.08	-2.36	2.7e-05	0.00045141	CCACVL1_14613	XLOC_016580	hypothetical protein	Seedling	Fiber	OK	37.253	6.623	-2.4918	-6.0878	5e-05	0.000126572	yes
CCACVL1_11944	OMO82474.1	19.94	3914.18	-7.62	1.12e-30	2.47e-27	CCACVL1_11944	XLOC_013700	hypothetical protein	Seedling	Fiber	OK	3.00182	0.535893	-2.48582	-5.04787	5e-05	0.000126572	yes
CCACVL1_06007	OMO94434.1	4459.77	11927.6	-1.42	0.0045619	0.032096	CCACVL1_06007	XLOC_006968	Raffinose synthase,hypothetical protein	Seedling	Fiber	OK	258.66	46.2212	-2.48443	-7.36926	5e-05	0.000126572	yes
CCACVL1_14851	OMO77730.1	17.68	91.6	-2.37	0.0037952	0.027772	CCACVL1_14851	XLOC_016836	Peptidase A1	Seedling	Fiber	OK	453.62	81.1429	-2.48295	-7.14555	5e-05	0.000126572	yes
CCACVL1_16960	OMO74081.1	42.81	479.34	-3.49	3.14e-06	6.99e-05	CCACVL1_16960	XLOC_019176	Cytochrome P450	Seedling	Fiber	OK	4.2044	0.754994	-2.47736	-4.0913	5e-05	0.000126572	yes
CCACVL1_21815	OMO64364.1	73.7	265.38	-1.85	0.00080957	0.007887	CCACVL1_21815	XLOC_024652	C2 calcium-dependent membrane targeting,hypothetical protein	Seedling	Fiber	OK	30.4237	5.46388	-2.4772	-4.85221	5e-05	0.000126572	yes
CCACVL1_23753	OMO61061.1	1846.39	25141.4	-3.77	3.85e-12	3.76e-10	CCACVL1_23753	XLOC_026867	Fatty acid hydroxylase	Seedling	Fiber	OK	67.0007	12.1304	-2.46555	-6.74236	5e-05	0.000126572	yes
CCACVL1_05012	OMO96287.1	3251.35	15528.5	-2.26	1.36e-05	0.00025089	CCACVL1_05012	XLOC_005842	Chlorophyll A-B binding protein	Seedling	Fiber	OK	222.074	40.2842	-2.46275	-7.18243	5e-05	0.000126572	yes
CCACVL1_08198	OMO88799.1	19.49	200.41	-3.36	4.9e-08	1.83e-06	CCACVL1_08198	XLOC_009514	UDP-glucuronosyl/UDP-glucosyltransferase	Seedling	Fiber	OK	2.02341	0.368442	-2.45728	-3.61466	5e-05	0.000126572	yes
CCACVL1_21861	OMO64309.1	6042.28	16011.8	-1.41	0.0058651	0.039302	CCACVL1_21861	XLOC_024704	hypothetical protein	Seedling	Fiber	OK	141.195	25.7952	-2.45251	-6.92524	5e-05	0.000126572	yes
CCACVL1_04091	OMO98721.1	19086.1	71193.6	-1.9	0.00071456	0.00714	CCACVL1_04091	XLOC_004763	Rubrerythrin	Seedling	Fiber	OK	815.618	149.14	-2.45123	-7.36938	5e-05	0.000126572	yes
CCACVL1_19310	OMO69720.1	4812.62	22980.8	-2.26	6.83e-05	0.00098111	CCACVL1_19310	XLOC_021885	Ribosomal protein L1	Seedling	Fiber	OK	214.928	39.367	-2.44879	-7.36158	5e-05	0.000126572	yes
CCACVL1_10982	OMO84139.1	299.09	4324.3	-3.85	1.78e-12	1.94e-10	CCACVL1_10982	XLOC_012648	Cytochrome P450	Seedling	Fiber	OK	170.229	31.2059	-2.44759	-7.00384	5e-05	0.000126572	yes
CCACVL1_27868	OMO54354.1	347.01	1723.37	-2.31	0.0014885	0.013187	CCACVL1_27868	XLOC_031655	Fatty acid desaturase, type 1	Seedling	Fiber	OK	17.0492	3.16663	-2.42868	-2.47735	0.00075	0.00162185	yes
CCACVL1_22250	OMO63828.1	11096.4	38393.1	-1.79	0.00037833	0.0042014	CCACVL1_22250	XLOC_025100	hypothetical protein	Seedling	Fiber	OK	90.2445	16.7728	-2.42772	-7.30623	5e-05	0.000126572	yes
CCACVL1_11870	OMO82598.1	295.1	1330.38	-2.17	3.54e-05	0.00056609	CCACVL1_11870	XLOC_013606	hypothetical protein	Seedling	Fiber	OK	11.4014	2.13502	-2.41688	-2.70242	5e-05	0.000126572	yes
CCACVL1_10014	OMO85759.1	7.86	40.02	-2.35	0.0051123	0.035083	CCACVL1_10014	XLOC_011565	hypothetical protein	Seedling	Fiber	OK	35.6294	6.73364	-2.40361	-1.38755	0.0086	0.0154056	yes
CCACVL1_06206	OMO94061.1	18.45	134.44	-2.87	1.13e-05	0.00021422	CCACVL1_06206	XLOC_007207	hypothetical protein	Seedling	Fiber	OK	1.60338	0.304083	-2.39858	-3.22571	5e-05	0.000126572	yes
CCACVL1_16488	OMO74753.1	54.67	360.94	-2.72	0.0063914	0.041875	CCACVL1_16488	XLOC_018596	pathogen-related protein-like protein	Seedling	Fiber	OK	4.87792	0.927262	-2.39522	-3.78243	5e-05	0.000126572	yes
CCACVL1_25031	OMO59173.1	1103.69	9019.25	-3.03	6.43e-06	0.00013145	CCACVL1_25031	XLOC_028354	hypothetical protein	Seedling	Fiber	OK	66.0183	12.5613	-2.39388	-6.85169	5e-05	0.000126572	yes
CCACVL1_13406	OMO79809.1	1270.32	3609.44	-1.51	0.0032395	0.024567	CCACVL1_13406	XLOC_015317	Phox/Bem1p	Seedling	Fiber	OK	44.1179	8.46854	-2.38118	-4.29252	5e-05	0.000126572	yes
CCACVL1_12273	OMO81716.1	63.48	307.58	-2.28	4.08e-05	0.00063456	CCACVL1_12273	XLOC_014071	hypothetical protein	Seedling	Fiber	OK	1.11747	0.214591	-2.38058	-3.69694	5e-05	0.000126572	yes
CCACVL1_04349	OMO98078.1	645.51	2768.91	-2.1	4.93e-05	0.00074574	CCACVL1_04349	XLOC_005053	Plant regulator RWP-RK,hypothetical protein	Seedling	Fiber	OK	41.0152	7.89466	-2.37721	-5.82604	5e-05	0.000126572	yes
CCACVL1_11225	OMO83739.1	64.02	1636.93	-4.68	6.46e-16	1.28e-13	CCACVL1_11225	XLOC_012908	hypothetical protein	Seedling	Fiber	OK	1.86404	0.36022	-2.37148	-3.89686	5e-05	0.000126572	yes
CCACVL1_06809	OMO92596.1	30.69	164.14	-2.42	6.74e-05	0.00097179	CCACVL1_06809	XLOC_007898	hypothetical protein	Seedling	Fiber	OK	1.23755	0.239492	-2.36944	-1.78526	0.0139	0.0238671	yes
CCACVL1_10239	OMO85346.1	29.24	256.36	-3.13	2.15e-07	6.77e-06	CCACVL1_10239	XLOC_011845	hypothetical protein	Seedling	Fiber	OK	5.43807	1.06761	-2.34871	-2.22401	0.00385	0.0073934	yes
CCACVL1_15862	OMO76157.1	241.15	660.53	-1.45	0.0048376	0.033569	CCACVL1_15862	XLOC_017905	DNA-binding WRKY	Seedling	Fiber	OK	48.4231	9.60844	-2.33332	-5.97521	5e-05	0.000126572	yes
CCACVL1_08061	OMO89013.1	459.9	1792	-1.96	0.00017293	0.0021855	CCACVL1_08061	XLOC_009341	hypothetical protein	Seedling	Fiber	OK	8.16857	1.62584	-2.3289	-5.23376	5e-05	0.000126572	yes
CCACVL1_26999	OMO55786.1	63.29	217.23	-1.78	0.0017746	0.015193	CCACVL1_26999	XLOC_030672	hypothetical protein	Seedling	Fiber	OK	4.95294	0.987111	-2.327	-3.48799	5e-05	0.000126572	yes
CCACVL1_30267	OMO50764.1	14.64	70.44	-2.27	0.0016658	0.014479	CCACVL1_30267	XLOC_034430	KIP1-like protein	Seedling	Fiber	OK	0.664004	0.133037	-2.31936	-3.45094	5e-05	0.000126572	yes
CCACVL1_16943	OMO74132.1	6367.59	48253.4	-2.92	3.56e-08	1.38e-06	CCACVL1_16943	XLOC_019135	hypothetical protein	Seedling	Fiber	OK	37.1709	7.48848	-2.31143	-6.6429	5e-05	0.000126572	yes
CCACVL1_06137	OMO94156.1	867.5	3411.68	-1.98	0.0016197	0.014141	CCACVL1_06137	XLOC_007130	SecY/SEC61-alpha family	Seedling	Fiber	OK	67.1981	13.568	-2.30821	-5.44423	5e-05	0.000126572	yes
CCACVL1_09590	OMO86491.1	1137.51	15969.1	-3.81	1.85e-06	4.41e-05	CCACVL1_09590	XLOC_011083	hypothetical protein	Seedling	Fiber	OK	3.66603	0.744122	-2.30061	-4.79324	5e-05	0.000126572	yes
CCACVL1_07952	OMO89269.1	64.46	820.54	-3.67	8.84e-06	0.00017346	CCACVL1_07952	XLOC_009217	Nucleoporin protein Ndc1-Nup,hypothetical protein	Seedling	Fiber	OK	33.5253	6.83895	-2.2934	-1.10631	0.00895	0.0159827	yes
CCACVL1_25095	OMO59088.1	0	44.38	#NAME?	1.97e-05	0.00034617	CCACVL1_25095	XLOC_028442	hypothetical protein	Seedling	Fiber	OK	20.9724	4.29845	-2.2866	-3.54656	0.0001	0.000244699	yes
CCACVL1_12134	OMO81963.1	5.84	63.56	-3.44	2.5e-05	0.0004239	CCACVL1_12134	XLOC_013892	hypothetical protein	Seedling	Fiber	OK	13.2691	2.72636	-2.28302	-5.82413	5e-05	0.000126572	yes
CCACVL1_11963	OMO82391.1	165.87	794.73	-2.26	2.76e-05	0.0004604	CCACVL1_11963	XLOC_013724	hypothetical protein	Seedling	Fiber	OK	18.9619	3.9079	-2.27864	-5.12166	5e-05	0.000126572	yes
CCACVL1_19756	OMO68926.1	53.45	2581.87	-5.59	2.21e-20	8.74e-18	CCACVL1_19756	XLOC_022374	Methyladenine glycosylase	Seedling	Fiber	OK	114.873	23.687	-2.27787	-6.46885	5e-05	0.000126572	yes
CCACVL1_27068	OMO55715.1	7900.21	98432.3	-3.64	7.16e-07	1.95e-05	CCACVL1_27068	XLOC_030743	hypothetical protein	Seedling	Fiber	OK	74.566	15.3942	-2.27613	-4.96063	5e-05	0.000126572	yes
CCACVL1_20303	OMO67803.1	12.77	73.12	-2.52	0.00063626	0.0065073	CCACVL1_20303	XLOC_022987	hypothetical protein	Seedling	Fiber	OK	1.71499	0.356356	-2.26681	-3.56475	5e-05	0.000126572	yes
CCACVL1_08070	OMO88996.1	1116.08	3338.68	-1.58	0.0022708	0.018503	CCACVL1_08070	XLOC_009354	Lipoyl synthase	Seedling	Fiber	OK	61.3066	12.7656	-2.26379	-5.56843	5e-05	0.000126572	yes
CCACVL1_16209	OMO75355.1	1962.31	11909.1	-2.6	0.00036216	0.0040547	CCACVL1_16209	XLOC_018285	Peptide methionine sulfoxide reductase MrsB	Seedling	Fiber	OK	29.9425	6.23989	-2.2626	-6.55061	5e-05	0.000126572	yes
CCACVL1_15274	OMO76954.1	83.36	260.9	-1.65	0.0037968	0.027775	CCACVL1_15274	XLOC_017286	Zinc finger, ZZ-type	Seedling	Fiber	OK	1.95121	0.408016	-2.25767	-4.04702	5e-05	0.000126572	yes
CCACVL1_28096	OMO54050.1	6.07	65.03	-3.42	2.11e-05	0.00036636	CCACVL1_28096	XLOC_031954	Thioesterase superfamily	Seedling	Fiber	OK	15.4919	3.24154	-2.25676	-3.6714	5e-05	0.000126572	yes
CCACVL1_17455	OMO73133.1	5.26	95.61	-4.18	1.29e-06	3.21e-05	CCACVL1_17455	XLOC_019707	Cytochrome P450	Seedling	Fiber	OK	9.33921	1.95459	-2.25643	-5.33186	5e-05	0.000126572	yes
CCACVL1_16523	OMO74700.1	129.84	409.2	-1.66	0.001653	0.014385	CCACVL1_16523	XLOC_018643	hypothetical protein	Seedling	Fiber	OK	1.19299	0.250232	-2.25324	-5.03946	5e-05	0.000126572	yes
CCACVL1_30354	OMO50598.1	639.87	4568.76	-2.84	0.00022933	0.0027777	CCACVL1_30354	XLOC_034526	hypothetical protein	Seedling	Fiber	OK	15.9081	3.34576	-2.24935	-3.97352	5e-05	0.000126572	yes
CCACVL1_02879	OMP02195.1	8558.31	65417.4	-2.93	1.16e-06	2.94e-05	CCACVL1_02879	XLOC_003332	Tetratricopeptide TPR-1,hypothetical protein	Seedling	Fiber	OK	127.905	26.9607	-2.24614	-5.70425	5e-05	0.000126572	yes
CCACVL1_05253	OMO95779.1	257.85	3372.48	-3.71	1.53e-11	1.3e-09	CCACVL1_05253	XLOC_006130	Monooxygenase, FAD-binding protein	Seedling	Fiber	OK	2.77927	0.588814	-2.23882	-3.86863	5e-05	0.000126572	yes
CCACVL1_19497	OMO69456.1	512.59	1807.27	-1.82	0.00028712	0.0033431	CCACVL1_19497	XLOC_022082	FAD-binding 8	Seedling	Fiber	OK	28.4642	6.03128	-2.23861	-6.17087	5e-05	0.000126572	yes
CCACVL1_11675	OMO82923.1	944.19	6547.93	-2.79	0.00095221	0.009073	CCACVL1_11675	XLOC_013388	hypothetical protein	Seedling	Fiber	OK	11.9233	2.52815	-2.23763	-5.25948	5e-05	0.000126572	yes
CCACVL1_23887	OMO60762.1	8.44	88.97	-3.4	3.52e-06	7.74e-05	CCACVL1_23887	XLOC_027025	hypothetical protein	Seedling	Fiber	OK	1.08259	0.233185	-2.21493	-1.82582	0.01135	0.0198583	yes
CCACVL1_26886	OMO55935.1	84.3	770.75	-3.19	0.0026589	0.02105	CCACVL1_26886	XLOC_030550	UDP-glucuronosyl/UDP-glucosyltransferase	Seedling	Fiber	OK	0.904338	0.194929	-2.21391	-2.77002	0.0002	0.000468746	yes
CCACVL1_15166	OMO77200.1	642.08	3795.59	-2.56	9.95e-07	2.57e-05	CCACVL1_15166	XLOC_017156	hypothetical protein	Seedling	Fiber	OK	44.5649	9.68981	-2.20137	-6.03055	5e-05	0.000126572	yes
CCACVL1_02663	OMP02927.1	1182.1	13584.1	-3.52	9.85e-05	0.0013455	CCACVL1_02663	XLOC_003112	HAD-superfamily hydrolase, subfamily IA, variant 3	Seedling	Fiber	OK	26.0326	5.71673	-2.18706	-5.06638	5e-05	0.000126572	yes
CCACVL1_12847	OMO80619.1	36.73	3045.77	-6.37	1.91e-24	1.74e-21	CCACVL1_12847	XLOC_014728	Kua-ubiquitin conjugating enzyme hybrid, localisation	Seedling	Fiber	OK	0.882186	0.193823	-2.18635	-2.47317	0.0007	0.00152051	yes
CCACVL1_08810	OMO87710.1	887.38	2764.51	-1.64	0.0012364	0.011278	CCACVL1_08810	XLOC_010205	Bile acid:sodium symporter	Seedling	Fiber	OK	44.4282	9.81963	-2.17774	-5.97838	5e-05	0.000126572	yes
CCACVL1_30908	OMO49598.1	965.1	2825.5	-1.55	0.0050405	0.034689	CCACVL1_30908	XLOC_035166	ABC transporter-like protein	Seedling	Fiber	OK	32.8308	7.25993	-2.17702	-5.70548	5e-05	0.000126572	yes
CCACVL1_12188	OMO81799.1	529.34	3023.47	-2.51	0.0027052	0.021333	CCACVL1_12188	XLOC_013965	Major intrinsic protein	Seedling	Fiber	OK	1.33176	0.296801	-2.16576	-2.51523	0.0027	0.00534144	yes
CCACVL1_24580	OMO59845.1	1.68	21.06	-3.65	0.0029275	0.022715	CCACVL1_24580	XLOC_027814	UbiE/COQ5 methyltransferase	Seedling	Fiber	OK	0.404715	0.0904119	-2.16232	-1.51761	0.0086	0.0154056	yes
CCACVL1_11435	OMO83314.1	85.04	317.87	-1.9	0.001805	0.015374	CCACVL1_11435	XLOC_013128	hypothetical protein	Seedling	Fiber	OK	2.23818	0.500804	-2.16001	-3.03594	5e-05	0.000126572	yes
CCACVL1_12972	OMO80431.1	189.51	908.4	-2.26	2.07e-05	0.00036067	CCACVL1_12972	XLOC_014868	hypothetical protein	Seedling	Fiber	OK	57.7126	12.9173	-2.15959	-5.44762	5e-05	0.000126572	yes
CCACVL1_02742	OMP02613.1	597.91	6169.94	-3.37	0.00064756	0.0065939	CCACVL1_02742	XLOC_003196	hypothetical protein	Seedling	Fiber	OK	0.748415	0.167693	-2.15801	-1.67759	0.0156	0.026528	yes
CCACVL1_08505	OMO88257.1	49	288.39	-2.56	1.38e-05	0.00025455	CCACVL1_08505	XLOC_009852	hypothetical protein	Seedling	Fiber	OK	13.3833	3.00647	-2.15429	-1.34407	0.0017	0.00347206	yes
CCACVL1_01672	OMP06218.1	121.62	413.72	-1.77	0.0011944	0.010959	CCACVL1_01672	XLOC_001959	hypothetical protein	Seedling	Fiber	OK	7.72353	1.74846	-2.14317	-4.52575	5e-05	0.000126572	yes
CCACVL1_15473	OMO76726.1	11.59	584.22	-5.66	7.84e-13	9.07e-11	CCACVL1_15473	XLOC_017496	hypothetical protein	Seedling	Fiber	OK	14.187	3.21357	-2.14232	-3.7926	5e-05	0.000126572	yes
CCACVL1_01825	OMP05792.1	1455.15	4319.25	-1.57	0.0016871	0.014623	CCACVL1_01825	XLOC_002146	UDP-glucuronosyl/UDP-glucosyltransferase	Seedling	Fiber	OK	6.00037	1.37111	-2.12971	-4.30694	5e-05	0.000126572	yes
CCACVL1_07910	OMO89330.1	535.97	8549.47	-4	0.00013195	0.0017329	CCACVL1_07910	XLOC_009177	Carotenoid oxygenase	Seedling	Fiber	OK	4.21308	0.969019	-2.12028	-3.23853	5e-05	0.000126572	yes
CCACVL1_29916	OMO51235.1	423.5	2415.56	-2.51	0.00017891	0.002246	CCACVL1_29916	XLOC_034027	hypothetical protein	Seedling	Fiber	OK	0.420471	0.097647	-2.10636	-2.0698	0.00225	0.00450894	yes
CCACVL1_13941	OMO79042.1	31.44	155.95	-2.31	0.0014496	0.012907	CCACVL1_13941	XLOC_015890	hypothetical protein	Seedling	Fiber	OK	45.0083	10.4625	-2.10496	-5.51837	5e-05	0.000126572	yes
CCACVL1_10851	OMO84358.1	186.47	10068.3	-5.75	5.77e-22	2.94e-19	CCACVL1_10851	XLOC_012516	Oxoglutarate/iron-dependent dioxygenase	Seedling	Fiber	OK	1.58575	0.37202	-2.09172	-2.88397	5e-05	0.000126572	yes
CCACVL1_30115	OMO50934.1	576.95	1675.09	-1.54	0.0028512	0.02224	CCACVL1_30115	XLOC_034253	Lecithin:cholesterol/phospholipid:diacylglycerol acyltransferase	Seedling	Fiber	OK	22.7469	5.34041	-2.09065	-5.24066	5e-05	0.000126572	yes
CCACVL1_14578	OMO78204.1	535.9	1583.74	-1.56	0.0022563	0.018407	CCACVL1_14578	XLOC_016528	hypothetical protein	Seedling	Fiber	OK	12.8591	3.04069	-2.08032	-4.83348	5e-05	0.000126572	yes
CCACVL1_12287	OMO81694.1	29.22	125.79	-2.11	0.0011943	0.010959	CCACVL1_12287	XLOC_014088	hypothetical protein	Seedling	Fiber	OK	8.33783	1.97317	-2.07916	-2.84774	5e-05	0.000126572	yes
CCACVL1_05878	OMO94707.1	13534.1	45232.1	-1.74	0.00065449	0.0066475	CCACVL1_05878	XLOC_006809	Chaperonin ClpA/B	Seedling	Fiber	OK	482.563	114.434	-2.07621	-6.10246	5e-05	0.000126572	yes
CCACVL1_19277	OMO69786.1	119.25	793.76	-2.73	7.27e-07	1.97e-05	CCACVL1_19277	XLOC_021854	hypothetical protein	Seedling	Fiber	OK	12.1204	2.88754	-2.06953	-3.45583	5e-05	0.000126572	yes
CCACVL1_09935	OMO85885.1	452	1403.5	-1.63	0.0014332	0.0128	CCACVL1_09935	XLOC_011477	Aminotransferase, class I/classII	Seedling	Fiber	OK	9.51253	2.27263	-2.06546	-4.04974	5e-05	0.000126572	yes
CCACVL1_10906	OMO84261.1	1694.69	17073.2	-3.33	2.63e-10	1.72e-08	CCACVL1_10906	XLOC_012565	RNA-processing protein, HAT helix	Seedling	Fiber	OK	94.0701	22.6318	-2.05539	-6.11746	5e-05	0.000126572	yes
CCACVL1_16630	OMO74535.1	11.84	433.25	-5.19	1.41e-07	4.63e-06	CCACVL1_16630	XLOC_018781	Plastocyanin-like protein	Seedling	Fiber	OK	2.91211	0.70321	-2.05004	-2.6073	5e-05	0.000126572	yes
CCACVL1_17681	OMO72607.1	8217.69	20237	-1.3	0.0075672	0.04757	CCACVL1_17681	XLOC_020004	hypothetical protein	Seedling	Fiber	OK	44.0272	10.6354	-2.04952	-6.02204	5e-05	0.000126572	yes
CCACVL1_10935	OMO84226.1	371.33	2336.46	-2.65	2.98e-07	9.07e-06	CCACVL1_10935	XLOC_012596	Glycosyl transferase, family 35	Seedling	Fiber	OK	20.1903	4.89457	-2.04441	-5.42562	5e-05	0.000126572	yes
CCACVL1_10762	OMO84573.1	1480.34	14614.3	-3.3	2.45e-10	1.61e-08	CCACVL1_10762	XLOC_012407	Ammonium transporter	Seedling	Fiber	OK	8.07841	1.95846	-2.04435	-4.44365	5e-05	0.000126572	yes
CCACVL1_06145	OMO94135.1	420.64	1503.28	-1.84	0.00039561	0.0043682	CCACVL1_06145	XLOC_007138	Malic oxidoreductase	Seedling	Fiber	OK	17.8869	4.34227	-2.04239	-5.43968	5e-05	0.000126572	yes
CCACVL1_09831	OMO86067.1	150.03	443.71	-1.56	0.0037697	0.02763	CCACVL1_09831	XLOC_011354	hypothetical protein	Seedling	Fiber	OK	54.911	13.3313	-2.04227	-5.01341	5e-05	0.000126572	yes
CCACVL1_22456	OMO63147.1	19.64	126.26	-2.68	0.0001802	0.0022612	CCACVL1_22456	XLOC_025351	NAC transcription factor NAM-2-like protein	Seedling	Fiber	OK	4.13954	1.00786	-2.03818	-3.51234	5e-05	0.000126572	yes
CCACVL1_21446	OMO65656.1	0	32.33	#NAME?	1.06e-05	0.00020347	CCACVL1_21446	XLOC_024217	Auxin efflux carrier	Seedling	Fiber	OK	0.719253	0.175421	-2.03568	-2.62075	5e-05	0.000126572	yes
CCACVL1_13715	OMO79363.1	1325.32	4801.97	-1.86	0.00018859	0.0023542	CCACVL1_13715	XLOC_015639	DNA-binding WRKY	Seedling	Fiber	OK	50.2434	12.2826	-2.03232	-5.81391	5e-05	0.000126572	yes
CCACVL1_03580	OMO99851.1	17.22	63.8	-1.89	0.0074992	0.047252	CCACVL1_03580	XLOC_004121	Polyprenyl synthetase	Seedling	Fiber	OK	0.732995	0.179193	-2.03229	-1.84721	0.00025	0.000578094	yes
CCACVL1_09325	OMO87011.1	1656.59	10484.9	-2.66	3.14e-07	9.52e-06	CCACVL1_09325	XLOC_010790	Alternative oxidase	Seedling	Fiber	OK	115.181	28.2306	-2.02858	-5.05159	5e-05	0.000126572	yes
CCACVL1_30725	OMO49978.1	26.6	142.72	-2.42	0.00012592	0.0016612	CCACVL1_30725	XLOC_034955	hypothetical protein	Seedling	Fiber	OK	0.749736	0.18378	-2.02841	-2.66725	5e-05	0.000126572	yes
CCACVL1_11270	OMO83684.1	540.9	2162.02	-2	0.00010514	0.0014195	CCACVL1_11270	XLOC_012961	Mitochodrial transcription termination factor-related protein	Seedling	Fiber	OK	5.76594	1.4217	-2.01994	-2.49619	0.00205	0.00413395	yes
CCACVL1_12964	OMO80444.1	464.31	3864.21	-3.06	6.89e-09	3.21e-07	CCACVL1_12964	XLOC_014860	hypothetical protein	Seedling	Fiber	OK	21.1085	5.20728	-2.01923	-5.49258	5e-05	0.000126572	yes
CCACVL1_02386	OMP03515.1	3.55	51.11	-3.85	0.0016685	0.014486	CCACVL1_02386	XLOC_002817	hypothetical protein	Seedling	Fiber	OK	0.868128	0.214348	-2.01795	-1.63148	0.0233	0.0381926	yes
CCACVL1_19731	OMO68986.1	2133.72	6072.03	-1.51	0.0034999	0.026078	CCACVL1_19731	XLOC_022342	hypothetical protein	Seedling	Fiber	OK	44.5551	11.0034	-2.01764	-5.67331	5e-05	0.000126572	yes
CCACVL1_30089	OMO50975.1	268.18	2667.73	-3.31	0.00062753	0.0064379	CCACVL1_30089	XLOC_034230	Alcohol dehydrogenase superfamily, zinc-type	Seedling	Fiber	OK	2.91944	0.723075	-2.01347	-2.02358	0.00415	0.00790929	yes
CCACVL1_16000	OMO75896.1	388.09	2491.07	-2.68	3.12e-07	9.46e-06	CCACVL1_16000	XLOC_018068	hypothetical protein	Seedling	Fiber	OK	5.40629	1.34024	-2.01214	-3.86159	5e-05	0.000126572	yes
CCACVL1_26262	OMO56798.1	1368.38	8128.98	-2.57	0.00092199	0.0088328	CCACVL1_26262	XLOC_029838	hypothetical protein	Seedling	Fiber	OK	110.097	27.304	-2.01159	-2.57089	0.0005	0.00111068	yes
CCACVL1_28879	OMO53102.1	206.8	861.9	-2.06	0.0046119	0.03237	CCACVL1_28879	XLOC_032798	hypothetical protein	Seedling	Fiber	OK	9.41711	2.33719	-2.01051	-4.24943	5e-05	0.000126572	yes
CCACVL1_22432	OMO63191.1	268.79	1220.92	-2.18	4.06e-05	0.00063123	CCACVL1_22432	XLOC_025324	Peptidase S49	Seedling	Fiber	OK	16.8179	4.1968	-2.00263	-4.31053	5e-05	0.000126572	yes
CCACVL1_28407	OMO53715.1	663.25	1935.89	-1.55	0.0026207	0.020815	CCACVL1_28407	XLOC_032266	hypothetical protein	Seedling	Fiber	OK	18.092	4.52602	-1.99903	-4.44704	5e-05	0.000126572	yes
CCACVL1_14479	OMO78336.1	258.17	2146.44	-3.06	7.45e-09	3.45e-07	CCACVL1_14479	XLOC_016423	protein TRANSPARENT TESTA 12-like protein	Seedling	Fiber	OK	33.2862	8.32925	-1.99867	-3.28641	5e-05	0.000126572	yes
CCACVL1_29269	OMO52335.1	593.78	4130.67	-2.8	0.0018282	0.015527	CCACVL1_29269	XLOC_033261	Sugar/inositol transporter	Seedling	Fiber	OK	11.0739	2.77939	-1.99432	-2.02917	0.0007	0.00152051	yes
CCACVL1_20956	OMO66896.1	126.1	424.44	-1.75	0.00082791	0.0080479	CCACVL1_20956	XLOC_023644	hypothetical protein	Seedling	Fiber	OK	24.9908	6.27636	-1.9934	-3.47574	5e-05	0.000126572	yes
CCACVL1_27867	OMO54353.1	1035.85	3533.52	-1.77	0.005124	0.035154	CCACVL1_27867	XLOC_031661	hypothetical protein	Seedling	Fiber	OK	52.904	13.4371	-1.97716	-4.01161	5e-05	0.000126572	yes
CCACVL1_04906	OMO96547.1	6087.8	18733.2	-1.62	0.0031053	0.023767	CCACVL1_04906	XLOC_005710	hypothetical protein	Seedling	Fiber	OK	35.2828	8.98349	-1.97362	-5.93339	5e-05	0.000126572	yes
CCACVL1_09435	OMO86848.1	1073.07	7014.45	-2.71	3e-05	0.00049242	CCACVL1_09435	XLOC_010908	hypothetical protein	Seedling	Fiber	OK	35.1036	8.93947	-1.97336	-3.68975	5e-05	0.000126572	yes
CCACVL1_10911	OMO84266.1	980.64	10601.2	-3.43	3.08e-05	0.00050322	CCACVL1_10911	XLOC_012568	Major facilitator superfamily	Seedling	Fiber	OK	25.5687	6.53957	-1.96711	-5.23896	5e-05	0.000126572	yes
CCACVL1_14772	OMO77849.1	119.64	610.44	-2.35	0.0059376	0.039698	CCACVL1_14772	XLOC_016760	Pyridine nucleotide-disulfide oxidoreductase, class-II	Seedling	Fiber	OK	14.9811	3.83737	-1.96495	-4.58031	5e-05	0.000126572	yes
CCACVL1_23675	OMO61220.1	2883.86	22182.9	-2.94	4.04e-05	0.00062893	CCACVL1_23675	XLOC_026779	hypothetical protein	Seedling	Fiber	OK	22.5516	5.78979	-1.96165	-5.42864	5e-05	0.000126572	yes
CCACVL1_28590	OMO53521.1	2.2	155.39	-6.14	0.0014718	0.013069	CCACVL1_28590	XLOC_032468	hypothetical protein	Seedling	Fiber	OK	10.3977	2.67466	-1.95885	-4.09933	5e-05	0.000126572	yes
CCACVL1_12050	OMO82165.1	4.73	157.01	-5.05	6.95e-12	6.44e-10	CCACVL1_12050	XLOC_013814	hypothetical protein	Seedling	Fiber	OK	1.24193	0.322719	-1.94423	-2.99763	5e-05	0.000126572	yes
CCACVL1_22748	OMO62571.1	233.61	1520.84	-2.7	1.24e-06	3.09e-05	CCACVL1_22748	XLOC_025722	hypothetical protein	Seedling	Fiber	OK	12.4593	3.25354	-1.93714	-4.52261	5e-05	0.000126572	yes
CCACVL1_28367	OMO53767.1	1741.37	23328	-3.74	0.0043656	0.031036	CCACVL1_28367	XLOC_032223	hypothetical protein	Seedling	Fiber	OK	7.81274	2.04401	-1.93443	-4.77004	5e-05	0.000126572	yes
CCACVL1_15928	OMO76086.1	63.67	329.41	-2.37	2.63e-05	0.00044219	CCACVL1_15928	XLOC_017987	hypothetical protein	Seedling	Fiber	OK	0.929038	0.243498	-1.93183	-2.97596	5e-05	0.000126572	yes
CCACVL1_05296	OMO95709.1	137.46	1040.64	-2.92	5.48e-08	2.01e-06	CCACVL1_05296	XLOC_006181	Alpha/beta hydrolase-1	Seedling	Fiber	OK	5.23977	1.37957	-1.92528	-3.66079	5e-05	0.000126572	yes
CCACVL1_19303	OMO69749.1	287.82	6156.93	-4.42	6.72e-06	0.00013683	CCACVL1_19303	XLOC_021876	Flavin amine oxidase	Seedling	Fiber	OK	20.1552	5.32558	-1.92014	-3.22047	5e-05	0.000126572	yes
CCACVL1_09421	OMO86857.1	217.99	1254.12	-2.52	2.61e-06	5.96e-05	CCACVL1_09421	XLOC_010893	hypothetical protein	Seedling	Fiber	OK	16.4611	4.36627	-1.91459	-3.69512	5e-05	0.000126572	yes
CCACVL1_18724	OMO70668.1	201.33	791.13	-1.97	0.00014723	0.0019108	CCACVL1_18724	XLOC_021207	hypothetical protein	Seedling	Fiber	OK	19.7484	5.24053	-1.91395	-3.59061	5e-05	0.000126572	yes
CCACVL1_09800	OMO86135.1	887.9	9790.75	-3.46	3.24e-08	1.27e-06	CCACVL1_09800	XLOC_011310	hypothetical protein	Seedling	Fiber	OK	13.8343	3.68561	-1.90827	-5.12237	5e-05	0.000126572	yes
CCACVL1_26674	OMO56260.1	3991.22	14144.7	-1.83	0.0003781	0.0042011	CCACVL1_26674	XLOC_030295	hypothetical protein	Seedling	Fiber	OK	19.4084	5.19212	-1.90229	-5.59069	5e-05	0.000126572	yes
CCACVL1_19773	OMO68908.1	1093.64	3902.69	-1.84	0.0033498	0.025222	CCACVL1_19773	XLOC_022385	hypothetical protein	Seedling	Fiber	OK	21.0489	5.63382	-1.90156	-4.6402	5e-05	0.000126572	yes
CCACVL1_22562	OMO62948.1	2207.4	6283.76	-1.51	0.0030662	0.023567	CCACVL1_22562	XLOC_025495	hypothetical protein	Seedling	Fiber	OK	45.8253	12.2766	-1.90024	-5.42768	5e-05	0.000126572	yes
CCACVL1_28633	OMO53453.1	19.97	506.12	-4.66	5e-14	7.53e-12	CCACVL1_28633	XLOC_032516	Peptidase S10, serine carboxypeptidase,hypothetical protein	Seedling	Fiber	OK	2.26756	0.60773	-1.89964	-3.28871	5e-05	0.000126572	yes
CCACVL1_12302	OMO81677.1	2412.7	10225.9	-2.08	3.25e-05	0.0005289	CCACVL1_12302	XLOC_014107	Sodium/sulphate symporter	Seedling	Fiber	OK	80.2499	21.5595	-1.89618	-5.07278	5e-05	0.000126572	yes
CCACVL1_04836	OMO96680.1	2054.51	7238.17	-1.82	0.00030949	0.0035536	CCACVL1_04836	XLOC_005637	Zinc finger, RanBP2-type	Seedling	Fiber	OK	15.2399	4.11017	-1.89059	-5.1618	5e-05	0.000126572	yes
CCACVL1_05649	OMO95005.1	438.48	1844.51	-2.07	0.00030765	0.0035416	CCACVL1_05649	XLOC_006568	hypothetical protein	Seedling	Fiber	OK	5.19611	1.41063	-1.88109	-4.27805	5e-05	0.000126572	yes
CCACVL1_14434	OMO78359.1	16.6	271.46	-4.03	9.08e-11	6.62e-09	CCACVL1_14434	XLOC_016388	hypothetical protein	Seedling	Fiber	OK	13.2242	3.60892	-1.87354	-4.03097	5e-05	0.000126572	yes
CCACVL1_11437	OMO83316.1	893.24	4474.22	-2.32	9.17e-06	0.00017868	CCACVL1_11437	XLOC_013129	hypothetical protein	Seedling	Fiber	OK	46.3306	12.7259	-1.86419	-2.91679	5e-05	0.000126572	yes
CCACVL1_10913	OMO84268.1	2546.79	31596.6	-3.63	2.07e-06	4.88e-05	CCACVL1_10913	XLOC_012569	Thylakoid soluble phosphoprotein TSP9	Seedling	Fiber	OK	230.853	63.6525	-1.85869	-4.72246	5e-05	0.000126572	yes
CCACVL1_15836	OMO76223.1	191.12	1660.44	-3.12	1.1e-08	4.9e-07	CCACVL1_15836	XLOC_017881	hypothetical protein	Seedling	Fiber	OK	13.2911	3.66709	-1.85776	-4.19356	5e-05	0.000126572	yes
CCACVL1_13537	OMO79650.1	1208.94	8105.34	-2.75	2.96e-06	6.67e-05	CCACVL1_13537	XLOC_015447	Cytochrome b245, heavy chain	Seedling	Fiber	OK	25.5763	7.07015	-1.855	-5.09228	5e-05	0.000126572	yes
CCACVL1_19470	OMO69488.1	660.5	5221.9	-2.98	0.00045567	0.0048947	CCACVL1_19470	XLOC_022051	hypothetical protein	Seedling	Fiber	OK	45.14	12.5335	-1.84862	-4.38422	5e-05	0.000126572	yes
CCACVL1_27967	OMO54214.1	15.43	175.82	-3.51	5.83e-08	2.12e-06	CCACVL1_27967	XLOC_031797	hypothetical protein	Seedling	Fiber	OK	4.94494	1.37623	-1.84523	-3.1475	5e-05	0.000126572	yes
CCACVL1_06952	OMO91954.1	638.86	4304.97	-2.75	0.0013483	0.012156	CCACVL1_06952	XLOC_008061	S-locus glycoprotein	Seedling	Fiber	OK	11.8779	3.30585	-1.84519	-4.38086	5e-05	0.000126572	yes
CCACVL1_11744	OMO82820.1	730.32	2679.28	-1.88	0.00028725	0.0033432	CCACVL1_11744	XLOC_013470	Phosphatidate cytidylyltransferase	Seedling	Fiber	OK	38.7272	10.7936	-1.84318	-4.83243	5e-05	0.000126572	yes
CCACVL1_29270	OMO52336.1	1392.36	6834.47	-2.3	9.06e-06	0.00017659	CCACVL1_29270	XLOC_033262	Adenylate kinase	Seedling	Fiber	OK	6.57725	1.83398	-1.8425	-4.36664	5e-05	0.000126572	yes
CCACVL1_10917	OMO84272.1	2152.08	7860.91	-1.87	0.00026865	0.0031642	CCACVL1_10917	XLOC_012580	Peptidase M41,Thiamine biosynthesis protein ThiC	Seedling	Fiber	OK	51.2822	14.3976	-1.83263	-5.14718	5e-05	0.000126572	yes
CCACVL1_19987	OMO68316.1	13.9	80.33	-2.53	0.00044822	0.0048283	CCACVL1_19987	XLOC_022638	Glycoside hydrolase, family 17	Seedling	Fiber	OK	13.1529	3.7036	-1.82838	-3.96672	5e-05	0.000126572	yes
CCACVL1_08951	OMO87534.1	317.38	1165.45	-1.88	0.00022711	0.0027546	CCACVL1_08951	XLOC_010364	hypothetical protein	Seedling	Fiber	OK	26.2835	7.44757	-1.81931	-4.39213	5e-05	0.000126572	yes
CCACVL1_29778	OMO51479.1	16.69	100.12	-2.58	0.0001771	0.0022291	CCACVL1_29778	XLOC_033865	hypothetical protein	Seedling	Fiber	OK	10.8972	3.08891	-1.81879	-2.11568	0.00055	0.00121389	yes
CCACVL1_18086	OMO71721.1	198.22	939.17	-2.24	3.4e-05	0.00054671	CCACVL1_18086	XLOC_020471	hypothetical protein	Seedling	Fiber	OK	4.88394	1.40853	-1.79386	-2.23242	5e-05	0.000126572	yes
CCACVL1_19289	OMO69765.1	4508.57	33009.2	-2.87	4.66e-08	1.75e-06	CCACVL1_19289	XLOC_021866	Carotenoid oxygenase	Seedling	Fiber	OK	122.54	35.9287	-1.77004	-4.95863	5e-05	0.000126572	yes
CCACVL1_22368	OMO63658.1	1662.83	26893.7	-4.02	2.2e-13	2.92e-11	CCACVL1_22368	XLOC_025235	potassium transporter	Seedling	Fiber	OK	55.6919	16.4529	-1.75912	-4.91187	5e-05	0.000126572	yes
CCACVL1_02231	OMP03891.1	39.98	167.72	-2.07	0.00060715	0.0062652	CCACVL1_02231	XLOC_002646	Short-chain dehydrogenase/reductase SDR	Seedling	Fiber	OK	3.00343	0.899193	-1.73991	-3.31364	5e-05	0.000126572	yes
CCACVL1_16136	OMO75554.1	6.99	107.86	-3.95	5.81e-08	2.11e-06	CCACVL1_16136	XLOC_018215	hypothetical protein	Seedling	Fiber	OK	0.478441	0.143522	-1.73707	-1.4621	0.0176	0.0296314	yes
CCACVL1_24208	OMO60365.1	1976.03	15086.5	-2.93	3.04e-08	1.21e-06	CCACVL1_24208	XLOC_027401	oligopeptidase, putative	Seedling	Fiber	OK	32.6322	9.89571	-1.72142	-4.43545	5e-05	0.000126572	yes
CCACVL1_11112	OMO83870.1	1054.74	7523.26	-2.83	0.0026073	0.020734	CCACVL1_11112	XLOC_012800	3Fe-4S ferredoxin	Seedling	Fiber	OK	14.8011	4.50285	-1.71679	-4.03474	5e-05	0.000126572	yes
CCACVL1_10518	OMO84961.1	401.44	4043.85	-3.33	3.44e-10	2.21e-08	CCACVL1_10518	XLOC_012129	Polyketide cyclase/dehydrase	Seedling	Fiber	OK	47.1073	14.3403	-1.71588	-4.3876	5e-05	0.000126572	yes
CCACVL1_27844	OMO54366.1	1019.32	3498.29	-1.78	0.00049181	0.0052173	CCACVL1_27844	XLOC_031638	hypothetical protein	Seedling	Fiber	OK	23.2969	7.12021	-1.71015	-4.46551	5e-05	0.000126572	yes
CCACVL1_02742	OMP02613.1	597.91	6169.94	-3.37	0.00064756	0.0065939	CCACVL1_02742	XLOC_003198	hypothetical protein	Seedling	Fiber	OK	8.59394	2.6347	-1.70568	-2.97563	5e-05	0.000126572	yes
CCACVL1_20762	OMO67151.1	0	30.51	#NAME?	0.0059212	0.039608	CCACVL1_20762	XLOC_023458	hypothetical protein	Seedling	Fiber	OK	4.21874	1.29796	-1.70057	-2.47299	0.00015	0.00035801	yes
CCACVL1_29972	OMO51154.1	1113.81	7171.1	-2.69	0.0001604	0.0020486	CCACVL1_29972	XLOC_034098	Proteinase inhibitor I25, cystatin	Seedling	Fiber	OK	416.653	128.264	-1.69973	-3.43534	5e-05	0.000126572	yes
CCACVL1_11771	OMO82757.1	536.48	1643.58	-1.62	0.0044148	0.031302	CCACVL1_11771	XLOC_013503	hypothetical protein	Seedling	Fiber	OK	27.4232	8.50023	-1.68983	-2.80841	5e-05	0.000126572	yes
CCACVL1_23162	OMO61901.1	1355.74	3715.47	-1.45	0.0044598	0.031528	CCACVL1_23162	XLOC_026191	Tocopherol cyclase,hypothetical protein	Seedling	Fiber	OK	13.4887	4.18188	-1.68952	-4.13253	5e-05	0.000126572	yes
CCACVL1_15263	OMO76970.1	1557.69	5278.49	-1.76	0.00046493	0.004976	CCACVL1_15263	XLOC_017267	hypothetical protein	Seedling	Fiber	OK	37.5716	11.6759	-1.68611	-4.79647	5e-05	0.000126572	yes
CCACVL1_15864	OMO76159.1	3190.02	10149.9	-1.67	0.00091025	0.0087298	CCACVL1_15864	XLOC_017930	Phospholipase-like protein	Seedling	Fiber	OK	16.068	5.0158	-1.67964	-4.44247	5e-05	0.000126572	yes
CCACVL1_17380	OMO73229.1	2084.43	6445.2	-1.63	0.00099103	0.0093688	CCACVL1_17380	XLOC_019634	Chaperonin ClpA/B	Seedling	Fiber	OK	20.4397	6.38902	-1.67771	-4.79864	5e-05	0.000126572	yes
CCACVL1_16906	OMO74170.1	5.61	79.81	-3.83	1.18e-06	2.96e-05	CCACVL1_16906	XLOC_019099	hypothetical protein	Seedling	Fiber	OK	0.322324	0.101466	-1.66751	-1.32476	0.02195	0.0362272	yes
CCACVL1_14466	OMO78352.1	2050.2	14158.3	-2.79	0.00014842	0.0019197	CCACVL1_14466	XLOC_016405	Phosphate transporter	Seedling	Fiber	OK	14.137	4.49635	-1.65265	-2.50123	0.0002	0.000468746	yes
CCACVL1_16525	OMO74702.1	21.57	2226.54	-6.69	1.01e-05	0.00019372	CCACVL1_16525	XLOC_018634	hypothetical protein	Seedling	Fiber	OK	7.65702	2.45083	-1.64351	-4.17503	5e-05	0.000126572	yes
CCACVL1_23890	OMO60765.1	99.71	1044.13	-3.39	2.66e-05	0.00044587	CCACVL1_23890	XLOC_027026	Nucleotide-diphospho-sugar transferase	Seedling	Fiber	OK	8.88154	2.86542	-1.63206	-3.56951	5e-05	0.000126572	yes
CCACVL1_25244	OMO58940.1	3291.64	12690.8	-1.95	0.00016581	0.0021045	CCACVL1_25244	XLOC_028614	IKI3 family proten	Seedling	Fiber	OK	17.6289	5.7075	-1.62701	-4.76152	5e-05	0.000126572	yes
CCACVL1_10525	OMO84968.1	155.47	831.46	-2.42	5.72e-06	0.00011872	CCACVL1_10525	XLOC_012133	Multi antimicrobial extrusion protein,hypothetical protein	Seedling	Fiber	OK	5.547	1.80399	-1.62051	-2.37345	5e-05	0.000126572	yes
CCACVL1_24696	OMO59668.1	2.79	33.52	-3.58	0.00053043	0.0055734	CCACVL1_24696	XLOC_027938	Glycosyl transferase, family 8	Seedling	Fiber	OK	19.151	6.22989	-1.62014	-4.02025	5e-05	0.000126572	yes
CCACVL1_22265	OMO63802.1	1021.05	7422.03	-2.86	0.00010776	0.0014467	CCACVL1_22265	XLOC_025114	Tetratricopeptide-like helical	Seedling	Fiber	OK	21.7281	7.09187	-1.61533	-4.19297	5e-05	0.000126572	yes
CCACVL1_27252	OMO55419.1	382.43	3851.55	-3.33	1.13e-06	2.87e-05	CCACVL1_27252	XLOC_030959	hypothetical protein	Seedling	Fiber	OK	1.97139	0.644491	-1.61298	-2.34599	0.00025	0.000578094	yes
CCACVL1_09573	OMO86531.1	130.62	3903.13	-4.9	4.02e-06	8.72e-05	CCACVL1_09573	XLOC_011062	Cytochrome P450	Seedling	Fiber	OK	20.9694	6.87905	-1.608	-2.9918	5e-05	0.000126572	yes
CCACVL1_12859	OMO80605.1	871.16	3172.06	-1.86	0.0003369	0.003817	CCACVL1_12859	XLOC_014739	hypothetical protein	Seedling	Fiber	OK	84.7199	27.9191	-1.60145	-3.01715	5e-05	0.000126572	yes
CCACVL1_07736	OMO89615.1	1.08	139.69	-7.01	0.00010208	0.0013852	CCACVL1_07736	XLOC_008980	UDP-glucuronosyl/UDP-glucosyltransferase	Seedling	Fiber	OK	16.9661	5.59448	-1.60058	-2.55391	0.0003	0.000686711	yes
CCACVL1_19372	OMO69627.1	77.22	332.22	-2.11	0.00012524	0.0016546	CCACVL1_19372	XLOC_021952	hypothetical protein	Seedling	Fiber	OK	5.19357	1.71825	-1.59578	-2.04017	0.0027	0.00534144	yes
CCACVL1_29239	OMO52392.1	37.58	295.35	-2.97	7.65e-07	2.04e-05	CCACVL1_29239	XLOC_033225	Oxoglutarate/iron-dependent dioxygenase	Seedling	Fiber	OK	3.67315	1.2237	-1.58577	-2.71997	5e-05	0.000126572	yes
CCACVL1_11120	OMO83878.1	208.86	722.75	-1.79	0.00066695	0.0067534	CCACVL1_11120	XLOC_012803	hypothetical protein	Seedling	Fiber	OK	3.62597	1.20859	-1.58504	-3.04786	5e-05	0.000126572	yes
CCACVL1_18048	OMO71836.1	685.36	2290.19	-1.74	0.00061332	0.0063166	CCACVL1_18048	XLOC_020426	hypothetical protein	Seedling	Fiber	OK	12.3725	4.12479	-1.58475	-4.23899	5e-05	0.000126572	yes
CCACVL1_26666	OMO56281.1	983.73	8779.2	-3.16	3.69e-09	1.88e-07	CCACVL1_26666	XLOC_030289	Mechanosensitive ion channel MscS,hypothetical protein	Seedling	Fiber	OK	40.9698	13.6616	-1.58443	-1.91679	0.00385	0.0073934	yes
CCACVL1_20037	OMO68185.1	59.37	1140.17	-4.26	0.0075196	0.047335	CCACVL1_20037	XLOC_022702	Plant peroxidase	Seedling	Fiber	OK	40.9486	13.7317	-1.57631	-3.79409	5e-05	0.000126572	yes
CCACVL1_06056	OMO94332.1	11336.1	72147.7	-2.67	0.00045148	0.0048557	CCACVL1_06056	XLOC_007027	hypothetical protein	Seedling	Fiber	OK	452.004	152.009	-1.57218	-3.68678	5e-05	0.000126572	yes
CCACVL1_09906	OMO85947.1	1338.55	8615.07	-2.69	3.44e-07	1.03e-05	CCACVL1_09906	XLOC_011447	Alpha-D-phosphohexomutase superfamily	Seedling	Fiber	OK	41.3773	13.9948	-1.56395	-4.02973	5e-05	0.000126572	yes
CCACVL1_20803	OMO67076.1	1170.28	8508.48	-2.86	3.01e-08	1.2e-06	CCACVL1_20803	XLOC_023507	Pectinesterase, catalytic	Seedling	Fiber	OK	78.9365	26.8171	-1.55754	-4.54989	5e-05	0.000126572	yes
CCACVL1_24206	OMO60363.1	814.34	2364.79	-1.54	0.0029875	0.023065	CCACVL1_24206	XLOC_027399	Alpha/beta hydrolase-3	Seedling	Fiber	OK	37.9954	12.9361	-1.55442	-4.29611	5e-05	0.000126572	yes
CCACVL1_04542	OMO97468.1	749.51	3550.12	-2.24	0.00077582	0.0076058	CCACVL1_04542	XLOC_005291	Lipase, class 3	Seedling	Fiber	OK	20.3891	6.97457	-1.54762	-3.70222	5e-05	0.000126572	yes
CCACVL1_04011	OMO98881.1	6377.02	53609.7	-3.07	0.00082365	0.0080095	CCACVL1_04011	XLOC_004649	Ribulose-phosphate 3-epimerase-like protein	Seedling	Fiber	OK	286.343	98.2713	-1.5429	-4.42841	5e-05	0.000126572	yes
CCACVL1_14420	OMO78398.1	1674.75	5802.04	-1.79	0.0017929	0.015305	CCACVL1_14420	XLOC_016358	hypothetical protein	Seedling	Fiber	OK	19.9243	6.86575	-1.53704	-3.24542	5e-05	0.000126572	yes
CCACVL1_05739	OMO94870.1	326.28	858.17	-1.4	0.0078088	0.04875	CCACVL1_05739	XLOC_006663	hypothetical protein	Seedling	Fiber	OK	15.0383	5.22266	-1.52578	-2.68994	0.0001	0.000244699	yes
CCACVL1_13326	OMO79889.1	742.64	5071.94	-2.77	1.4e-07	4.6e-06	CCACVL1_13326	XLOC_015232	Glycoside hydrolase, family 17	Seedling	Fiber	OK	55.3466	19.2413	-1.52429	-2.75903	5e-05	0.000126572	yes
CCACVL1_28908	OMO53057.1	2414.14	32324.6	-3.74	4.74e-06	0.00010089	CCACVL1_28908	XLOC_032828	hypothetical protein	Seedling	Fiber	OK	30.7262	10.7076	-1.52084	-4.37493	5e-05	0.000126572	yes
CCACVL1_26648	OMO56286.1	2.27	40.65	-4.16	0.00014358	0.0018689	CCACVL1_26648	XLOC_030281	UDP-glucuronosyl/UDP-glucosyltransferase	Seedling	Fiber	OK	0.452118	0.157744	-1.51912	-1.59687	0.0098	0.0173689	yes
CCACVL1_02342	OMP03604.1	895.36	8168.54	-3.19	2.2e-05	0.00037904	CCACVL1_02342	XLOC_002766	hypothetical protein	Seedling	Fiber	OK	11.9243	4.17423	-1.51432	-3.66472	5e-05	0.000126572	yes
CCACVL1_23126	OMO61944.1	1741.08	6296.16	-1.85	0.00029244	0.0033946	CCACVL1_23126	XLOC_026154	ChaC-like protein	Seedling	Fiber	OK	272.938	95.6272	-1.51308	-4.17442	5e-05	0.000126572	yes
CCACVL1_09721	OMO86213.1	133.57	418.36	-1.65	0.0022177	0.018142	CCACVL1_09721	XLOC_011237	hypothetical protein	Seedling	Fiber	OK	0.471492	0.166797	-1.49914	-1.72685	0.0073	0.0133201	yes
CCACVL1_06336	OMO93822.1	585.77	2611.71	-2.16	0.00019363	0.0024012	CCACVL1_06336	XLOC_007350	Methyltransferase type 11	Seedling	Fiber	OK	23.1874	8.24352	-1.49201	-3.07565	5e-05	0.000126572	yes
CCACVL1_17790	OMO72440.1	557.87	1582.6	-1.5	0.0034532	0.025825	CCACVL1_17790	XLOC_020127	RNA polymerase sigma-70	Seedling	Fiber	OK	26.9265	9.60915	-1.48654	-4.18535	5e-05	0.000126572	yes
CCACVL1_23412	OMO61579.1	1209.15	3234.03	-1.42	0.0048029	0.033394	CCACVL1_23412	XLOC_026453	BTB/POZ-like protein	Seedling	Fiber	OK	28.7546	10.2786	-1.48415	-4.18819	5e-05	0.000126572	yes
CCACVL1_13425	OMO79788.1	140.93	395.68	-1.49	0.0042114	0.030208	CCACVL1_13425	XLOC_015329	hypothetical protein	Seedling	Fiber	OK	1.12513	0.406242	-1.46969	-2.6145	5e-05	0.000126572	yes
CCACVL1_30685	OMO50014.1	2770	10699.2	-1.95	9.16e-05	0.0012598	CCACVL1_30685	XLOC_034917	Polyketide cyclase/dehydrase	Seedling	Fiber	OK	43.3068	15.6515	-1.46829	-3.53919	5e-05	0.000126572	yes
CCACVL1_23524	OMO61421.1	4.55	63.47	-3.8	5.93e-06	0.00012243	CCACVL1_23524	XLOC_026589	hypothetical protein	Seedling	Fiber	OK	19.3872	7.02255	-1.46504	-2.60944	5e-05	0.000126572	yes
CCACVL1_03975	OMO99008.1	357.51	1215.86	-1.77	0.0078231	0.048797	CCACVL1_03975	XLOC_004604	hypothetical protein	Seedling	Fiber	OK	10.7606	3.90298	-1.46311	-3.26467	5e-05	0.000126572	yes
CCACVL1_26350	OMO56689.1	137.84	681.94	-2.31	0.00033501	0.0037989	CCACVL1_26350	XLOC_029948	hypothetical protein	Seedling	Fiber	OK	6.59452	2.39683	-1.46014	-3.43398	5e-05	0.000126572	yes
CCACVL1_30423	OMO50470.1	1771.54	5632.95	-1.67	0.00094417	0.0090062	CCACVL1_30423	XLOC_034602	Phox/Bem1p,hypothetical protein	Seedling	Fiber	OK	22.705	8.27385	-1.45638	-4.25491	5e-05	0.000126572	yes
CCACVL1_04451	OMO97798.1	8.17	894.29	-6.77	9.85e-24	7.45e-21	CCACVL1_04451	XLOC_005185	hypothetical protein	Seedling	Fiber	OK	2.69513	0.984378	-1.45307	-1.74019	0.0042	0.00799472	yes
CCACVL1_12988	OMO80415.1	4751.02	12299.3	-1.37	0.0057423	0.038616	CCACVL1_12988	XLOC_014887	hypothetical protein	Seedling	Fiber	OK	55.4229	20.2924	-1.44954	-4.24637	5e-05	0.000126572	yes
CCACVL1_10319	OMO85258.1	3179.97	12468.3	-1.97	0.00012328	0.0016336	CCACVL1_10319	XLOC_011925	hypothetical protein	Seedling	Fiber	OK	31.3466	11.4802	-1.44915	-3.59498	5e-05	0.000126572	yes
CCACVL1_20616	OMO67315.1	449.4	2552.48	-2.51	2.29e-06	5.3e-05	CCACVL1_20616	XLOC_023311	Methyltransferase type 11,hypothetical protein	Seedling	Fiber	OK	50.252	18.5496	-1.43779	-1.67968	0.00425	0.00807869	yes
CCACVL1_17122	OMO73835.1	14.27	452.88	-4.99	1.26e-05	0.00023657	CCACVL1_17122	XLOC_019337	Amino acid transporter, transmembrane	Seedling	Fiber	OK	0.523142	0.193628	-1.43392	-1.76278	0.00605	0.0112022	yes
CCACVL1_27354	OMO55185.1	1728.19	5874.61	-1.77	0.0035522	0.026397	CCACVL1_27354	XLOC_031075	Amine oxidase	Seedling	Fiber	OK	46.6896	17.3753	-1.42607	-4.14454	5e-05	0.000126572	yes
CCACVL1_23576	OMO61366.1	2414.28	23227.8	-3.27	1.31e-06	3.23e-05	CCACVL1_23576	XLOC_026650	hypothetical protein	Seedling	Fiber	OK	39.2547	14.6121	-1.4257	-4.19608	5e-05	0.000126572	yes
CCACVL1_22615	OMO62832.1	87.19	1014.39	-3.54	8.41e-06	0.00016643	CCACVL1_22615	XLOC_025566	Auxin efflux carrier	Seedling	Fiber	OK	1.5818	0.589545	-1.42389	-2.50445	5e-05	0.000126572	yes
CCACVL1_07167	OMO91305.1	9701.76	26978.5	-1.48	0.00315	0.024019	CCACVL1_07167	XLOC_008312	Cytochrome P450	Seedling	Fiber	OK	62.9236	23.4634	-1.42319	-4.00872	5e-05	0.000126572	yes
CCACVL1_16577	OMO74618.1	3716.39	14943.9	-2.01	8.92e-05	0.0012316	CCACVL1_16577	XLOC_018718	SOUL heme-binding protein	Seedling	Fiber	OK	171.068	63.8377	-1.42209	-2.75582	5e-05	0.000126572	yes
CCACVL1_12122	OMO81951.1	102.41	3694.56	-5.17	2.77e-09	1.45e-07	CCACVL1_12122	XLOC_013895	hypothetical protein	Seedling	Fiber	OK	33.428	12.4901	-1.42027	-3.34554	5e-05	0.000126572	yes
CCACVL1_30149	OMO50907.1	2039.93	8519.01	-2.06	0.00078949	0.0077169	CCACVL1_30149	XLOC_034295	hypothetical protein	Seedling	Fiber	OK	31.7475	11.8878	-1.41716	-2.85502	5e-05	0.000126572	yes
CCACVL1_16256	OMO75264.1	3.65	476.76	-7.03	3.83e-06	8.34e-05	CCACVL1_16256	XLOC_018348	hypothetical protein	Seedling	Fiber	OK	8.63665	3.23491	-1.41675	-3.31283	5e-05	0.000126572	yes
CCACVL1_26335	OMO56737.1	617.11	4061.19	-2.72	2.15e-06	5.05e-05	CCACVL1_26335	XLOC_029929	hypothetical protein	Seedling	Fiber	OK	4.91934	1.85618	-1.40613	-3.23455	5e-05	0.000126572	yes
CCACVL1_09775	OMO86137.1	60.95	1759.82	-4.85	0.0069285	0.044438	CCACVL1_09775	XLOC_011287	FAD dependent oxidoreductase	Seedling	Fiber	OK	35.5152	13.4171	-1.40437	-2.69157	5e-05	0.000126572	yes
CCACVL1_05622	OMO95043.1	1253.46	18022.6	-3.85	2.22e-12	2.33e-10	CCACVL1_05622	XLOC_006538	ABC transporter-like protein	Seedling	Fiber	OK	11.6819	4.42886	-1.39927	-2.82159	5e-05	0.000126572	yes
CCACVL1_08663	OMO87933.1	895.93	6168.98	-2.78	0.0066142	0.042921	CCACVL1_08663	XLOC_010042	phosphatase 2C (PP2C)-like protein	Seedling	Fiber	OK	26.7824	10.1911	-1.39398	-3.74166	5e-05	0.000126572	yes
CCACVL1_13483	OMO79697.1	465.82	1525.64	-1.71	0.0008337	0.0081012	CCACVL1_13483	XLOC_015395	UDP-glucuronosyl/UDP-glucosyltransferase	Seedling	Fiber	OK	1.37829	0.525075	-1.39229	-2.31992	0.0001	0.000244699	yes
CCACVL1_10397	OMO85104.1	703.25	1812.36	-1.37	0.0065875	0.042785	CCACVL1_10397	XLOC_012020	Glycosyl transferase, family 1	Seedling	Fiber	OK	18.0649	6.88271	-1.39214	-3.70006	5e-05	0.000126572	yes
CCACVL1_17557	OMO72849.1	18001.2	69068.4	-1.94	0.00010226	0.0013862	CCACVL1_17557	XLOC_019834	hypothetical protein	Seedling	Fiber	OK	45.6019	17.4207	-1.38829	-4.02294	5e-05	0.000126572	yes
CCACVL1_19525	OMO69398.1	1045.29	6842.87	-2.71	2.22e-07	6.95e-06	CCACVL1_19525	XLOC_022116	Dienelactone hydrolase	Seedling	Fiber	OK	22.2594	8.51408	-1.38649	-3.03976	5e-05	0.000126572	yes
CCACVL1_21148	OMO66458.1	568.91	4215.24	-2.89	1.5e-07	4.9e-06	CCACVL1_21148	XLOC_023838	copper ion transmembrane transporter,hypothetical protein	Seedling	Fiber	OK	23.4639	9.00511	-1.38163	-3.26652	5e-05	0.000126572	yes
CCACVL1_06672	OMO93026.1	62.49	1544.93	-4.63	1.58e-15	2.96e-13	CCACVL1_06672	XLOC_007735	Proton-dependent oligopeptide transporter family,hypothetical protein	Seedling	Fiber	OK	10.1028	3.88401	-1.37913	-2.54608	5e-05	0.000126572	yes
CCACVL1_29551	OMO51850.1	25.07	116.82	-2.22	0.00040007	0.0044083	CCACVL1_29551	XLOC_033593	Male sterility, NAD-binding protein	Seedling	Fiber	OK	1.10087	0.423589	-1.37791	-2.2641	0.0003	0.000686711	yes
CCACVL1_26104	OMO56959.1	114.96	993.17	-3.11	0.0012878	0.011698	CCACVL1_26104	XLOC_029689	Cytochrome P450	Seedling	Fiber	OK	29.6345	11.4544	-1.37137	-3.18953	5e-05	0.000126572	yes
CCACVL1_01698	OMP06155.1	408.13	3383.38	-3.05	1.38e-08	5.99e-07	CCACVL1_01698	XLOC_001990	hypothetical protein	Seedling	Fiber	OK	43.4601	16.876	-1.36472	-3.33293	5e-05	0.000126572	yes
CCACVL1_02818	OMP02368.1	835.19	2825.54	-1.76	0.0005654	0.0058964	CCACVL1_02818	XLOC_003276	hypothetical protein	Seedling	Fiber	OK	79.2663	30.7813	-1.36465	-3.35352	5e-05	0.000126572	yes
CCACVL1_06492	OMO93401.1	589.48	6723.23	-3.51	0.00039852	0.0043949	CCACVL1_06492	XLOC_007553	hypothetical protein	Seedling	Fiber	OK	8.08981	3.15375	-1.35904	-2.78771	5e-05	0.000126572	yes
CCACVL1_23369	OMO61602.1	8.12	69.86	-3.11	3.91e-05	0.00061209	CCACVL1_23369	XLOC_026411	Band 7 protein	Seedling	Fiber	OK	7.04995	2.75692	-1.35456	-3.10727	5e-05	0.000126572	yes
CCACVL1_26273	OMO56764.1	5.28	40.17	-2.93	0.0012016	0.011017	CCACVL1_26273	XLOC_029855	hypothetical protein	Seedling	Fiber	OK	0.480716	0.188229	-1.35269	-1.53568	0.0065	0.0119575	yes
CCACVL1_12602	OMO81104.1	719.09	5713.61	-2.99	0.0019984	0.016752	CCACVL1_12602	XLOC_014443	heme oxygenase-like protein	Seedling	Fiber	OK	126.808	50.0585	-1.34096	-3.93079	5e-05	0.000126572	yes
CCACVL1_03709	OMO99606.1	708.95	2031.32	-1.52	0.0034057	0.025542	CCACVL1_03709	XLOC_004287	Peptide chain release factor class I/class II	Seedling	Fiber	OK	12.4775	4.93458	-1.33833	-3.08666	5e-05	0.000126572	yes
CCACVL1_01687	OMP06179.1	2229.49	7087.69	-1.67	0.0024186	0.019461	CCACVL1_01687	XLOC_001979	hypothetical protein	Seedling	Fiber	OK	17.419	6.91869	-1.33209	-3.2121	5e-05	0.000126572	yes
CCACVL1_18844	OMO70524.1	1150.12	4047.66	-1.82	0.00034963	0.0039377	CCACVL1_18844	XLOC_021340	Intron-encoded nuclease 2	Seedling	Fiber	OK	13.3007	5.28308	-1.33205	-1.45799	0.0162	0.0274633	yes
CCACVL1_22002	OMO64156.1	250.4	1008.69	-2.01	0.00030778	0.0035416	CCACVL1_22002	XLOC_024850	putative cyclase/dehydrase protein	Seedling	Fiber	OK	19.3322	7.68074	-1.33169	-3.26828	5e-05	0.000126572	yes
CCACVL1_21033	OMO66647.1	1491.38	8973.33	-2.59	2.02e-05	0.00035287	CCACVL1_21033	XLOC_023738	hypothetical protein	Seedling	Fiber	OK	17.1155	6.84078	-1.32307	-3.70834	5e-05	0.000126572	yes
CCACVL1_29417	OMO52025.1	875.29	2911.07	-1.73	0.00075788	0.0074853	CCACVL1_29417	XLOC_033445	FAD-dependent pyridine nucleotide-disulfide oxidoreductase	Seedling	Fiber	OK	15.5134	6.20524	-1.32196	-2.94513	5e-05	0.000126572	yes
CCACVL1_13485	OMO79699.1	229.58	810.29	-1.82	0.00050941	0.0053739	CCACVL1_13485	XLOC_015397	hypothetical protein	Seedling	Fiber	OK	38.4167	15.3842	-1.32029	-2.97278	5e-05	0.000126572	yes
CCACVL1_10623	OMO84824.1	754.27	4543.34	-2.59	8.7e-07	2.28e-05	CCACVL1_10623	XLOC_012257	ABC transporter-like protein	Seedling	Fiber	OK	9.95762	3.99617	-1.31718	-3.46439	5e-05	0.000126572	yes
CCACVL1_08983	OMO87501.1	1176.49	12886.6	-3.45	0.00095713	0.0091003	CCACVL1_08983	XLOC_010394	hypothetical protein	Seedling	Fiber	OK	37.6866	15.1404	-1.31565	-2.14473	0.00035	0.000793229	yes
CCACVL1_23819	OMO60906.1	10.38	100.24	-3.27	3.08e-05	0.00050397	CCACVL1_23819	XLOC_026947	Zinc finger, B-box,hypothetical protein	Seedling	Fiber	OK	4.10827	1.65285	-1.31358	-2.13704	0.0115	0.0200838	yes
CCACVL1_20607	OMO67333.1	482.81	1762.01	-1.87	0.00025487	0.0030274	CCACVL1_20607	XLOC_023302	hypothetical protein	Seedling	Fiber	OK	10.6763	4.31047	-1.30849	-1.96431	0.00465	0.00876957	yes
CCACVL1_18638	OMO70840.1	458.83	8252.11	-4.17	2.1e-05	0.00036375	CCACVL1_18638	XLOC_021118	hypothetical protein	Seedling	Fiber	OK	11.7213	4.73261	-1.30842	-3.73062	5e-05	0.000126572	yes
CCACVL1_16433	OMO74838.1	224.77	667.12	-1.57	0.0030199	0.023242	CCACVL1_16433	XLOC_018540	hypothetical protein	Seedling	Fiber	OK	5.00221	2.02151	-1.30713	-3.15837	5e-05	0.000126572	yes
CCACVL1_22374	OMO63635.1	649.2	1917.33	-1.56	0.0029672	0.022962	CCACVL1_22374	XLOC_025246	hypothetical protein	Seedling	Fiber	OK	11.1049	4.52405	-1.2955	-2.02165	0.00095	0.00202093	yes
CCACVL1_18479	OMO71049.1	3.17	50.94	-4.01	8.85e-06	0.00017346	CCACVL1_18479	XLOC_020900	hypothetical protein	Seedling	Fiber	OK	2.54471	1.03911	-1.29215	-2.43108	5e-05	0.000126572	yes
CCACVL1_20029	OMO68243.1	15.64	60.82	-1.96	0.006625	0.042981	CCACVL1_20029	XLOC_022690	hypothetical protein	Seedling	Fiber	OK	10.672	4.36379	-1.29018	-2.67139	5e-05	0.000126572	yes
CCACVL1_05250	OMO95776.1	1521.21	19462.9	-3.68	0.0014392	0.012832	CCACVL1_05250	XLOC_006129	hypothetical protein	Seedling	Fiber	OK	428.6	175.288	-1.2899	-2.96885	5e-05	0.000126572	yes
CCACVL1_16617	OMO74550.1	1030.74	4987.7	-2.27	0.0035175	0.026188	CCACVL1_16617	XLOC_018770	Amine oxidase	Seedling	Fiber	OK	5.29217	2.16765	-1.28773	-1.65956	0.00505	0.00947551	yes
CCACVL1_30643	OMO50087.1	4089.2	36332.6	-3.15	2.88e-09	1.5e-07	CCACVL1_30643	XLOC_034865	Fatty acid desaturase, type 1	Seedling	Fiber	OK	125.119	51.3013	-1.28623	-3.65636	5e-05	0.000126572	yes
CCACVL1_11575	OMO83077.1	82.34	241.37	-1.55	0.0050627	0.034805	CCACVL1_11575	XLOC_013288	hypothetical protein	Seedling	Fiber	OK	4.94017	2.03413	-1.28015	-2.74848	5e-05	0.000126572	yes
CCACVL1_08547	OMO88149.1	21.89	126.03	-2.53	7.96e-05	0.0011205	CCACVL1_08547	XLOC_009904	bZIP protein,hypothetical protein	Seedling	Fiber	OK	2.44895	1.01029	-1.2774	-1.54634	0.00945	0.016798	yes
CCACVL1_28645	OMO53407.1	5102.86	13922.9	-1.45	0.0038282	0.027948	CCACVL1_28645	XLOC_032533	hypothetical protein	Seedling	Fiber	OK	258.713	106.785	-1.27664	-3.96437	5e-05	0.000126572	yes
CCACVL1_21471	OMO65616.1	372.1	3056.58	-3.04	1.52e-08	6.54e-07	CCACVL1_21471	XLOC_024238	Nodulin-like protein	Seedling	Fiber	OK	35.7236	14.7499	-1.27617	-3.62174	5e-05	0.000126572	yes
CCACVL1_18098	OMO71699.1	1167.94	3914.69	-1.74	0.00069122	0.006954	CCACVL1_18098	XLOC_020483	hypothetical protein	Seedling	Fiber	OK	17.1153	7.06845	-1.27582	-2.92311	5e-05	0.000126572	yes
CCACVL1_29701	OMO51588.1	2178.57	7032.84	-1.69	0.00076805	0.0075606	CCACVL1_29701	XLOC_033775	Double-stranded RNA-binding protein	Seedling	Fiber	OK	9.0596	3.74281	-1.27532	-3.6008	5e-05	0.000126572	yes
CCACVL1_21838	OMO64347.1	504.81	1725.88	-1.77	0.00056802	0.0059168	CCACVL1_21838	XLOC_024676	Endoplasmic reticulum-adenine nucleotide transporter	Seedling	Fiber	OK	13.0208	5.39626	-1.27079	-1.55754	0.0202	0.033615	yes
CCACVL1_12407	OMO81459.1	2065.19	12341.3	-2.58	3.57e-05	0.00056931	CCACVL1_12407	XLOC_014222	1-deoxy-D-xylulose 5-phosphate reductoisomerase	Seedling	Fiber	OK	62.9566	26.1158	-1.26943	-3.70682	5e-05	0.000126572	yes
CCACVL1_09155	OMO87271.1	1711.53	10870.3	-2.67	0.00014009	0.0018325	CCACVL1_09155	XLOC_010588	RNA polymerase sigma-70	Seedling	Fiber	OK	18.236	7.59014	-1.26459	-3.36633	5e-05	0.000126572	yes
CCACVL1_17671	OMO72662.1	477.84	2736.42	-2.52	4.9e-05	0.00074225	CCACVL1_17671	XLOC_019980	Integral membrane protein TerC	Seedling	Fiber	OK	9.78168	4.07636	-1.2628	-3.08805	5e-05	0.000126572	yes
CCACVL1_17509	OMO72925.1	118.52	3023.86	-4.67	2.41e-08	9.89e-07	CCACVL1_17509	XLOC_019781	hypothetical protein	Seedling	Fiber	OK	2.25304	0.941968	-1.25812	-1.9078	0.0012	0.00250828	yes
CCACVL1_12940	OMO80471.1	55.77	277.55	-2.32	4.3e-05	0.00066085	CCACVL1_12940	XLOC_014831	hypothetical protein	Seedling	Fiber	OK	2.07148	0.866082	-1.25809	-2.55533	5e-05	0.000126572	yes
CCACVL1_13650	OMO79471.1	2373.3	6658.93	-1.49	0.0034339	0.025717	CCACVL1_13650	XLOC_015561	hypothetical protein	Seedling	Fiber	OK	49.1128	20.544	-1.25738	-3.36234	5e-05	0.000126572	yes
CCACVL1_07804	OMO89484.1	17.44	263.1	-3.91	3.1e-10	2.01e-08	CCACVL1_07804	XLOC_009051	Cytochrome P450	Seedling	Fiber	OK	4.12076	1.72478	-1.2565	-2.43577	5e-05	0.000126572	yes
CCACVL1_12699	OMO80904.1	646.49	7427.54	-3.52	2.94e-09	1.53e-07	CCACVL1_12699	XLOC_014560	Geminivirus AR1/BR1 coat protein	Seedling	Fiber	OK	8.01016	3.36137	-1.25278	-2.96381	5e-05	0.000126572	yes
CCACVL1_20817	OMO67062.1	721.99	5187.37	-2.85	7.21e-08	2.57e-06	CCACVL1_20817	XLOC_023517	hypothetical protein	Seedling	Fiber	OK	4.07965	1.72063	-1.24551	-2.24567	0.0001	0.000244699	yes
CCACVL1_06648	OMO93057.1	252.93	1123.91	-2.15	3.8e-05	0.0005981	CCACVL1_06648	XLOC_007707	hypothetical protein	Seedling	Fiber	OK	3.68778	1.55857	-1.24253	-2.41667	5e-05	0.000126572	yes
CCACVL1_21948	OMO64202.1	1905.52	9263.83	-2.28	0.0036423	0.026868	CCACVL1_21948	XLOC_024789	hypothetical protein	Seedling	Fiber	OK	187.311	80.0601	-1.22628	-2.54672	5e-05	0.000126572	yes
CCACVL1_22085	OMO64057.1	5.74	45.83	-3	0.00062836	0.0064439	CCACVL1_22085	XLOC_024927	hypothetical protein	Seedling	Fiber	OK	1.17499	0.503849	-1.22159	-1.39772	0.0179	0.0300894	yes
CCACVL1_06508	OMO93416.1	178.12	3879.91	-4.45	1.15e-10	8.07e-09	CCACVL1_06508	XLOC_007559	Glycosyl transferase, family 35	Seedling	Fiber	OK	0.242837	0.10421	-1.2205	-1.57833	0.0101	0.0178609	yes
CCACVL1_16562	OMO74640.1	1294.51	17620.1	-3.77	1.25e-11	1.1e-09	CCACVL1_16562	XLOC_018698	Polyprenyl synthetase	Seedling	Fiber	OK	20.6653	8.89184	-1.21666	-3.39981	5e-05	0.000126572	yes
CCACVL1_29455	OMO51989.1	2276.13	13705	-2.59	5.58e-07	1.56e-05	CCACVL1_29455	XLOC_033481	Quinolinate synthetase A	Seedling	Fiber	OK	41.4396	17.8681	-1.21362	-3.59574	5e-05	0.000126572	yes
CCACVL1_29299	OMO52238.1	58.58	16762.9	-8.16	3.06e-05	0.00050144	CCACVL1_29299	XLOC_033294	hypothetical protein	Seedling	Fiber	OK	1.18391	0.510529	-1.21349	-1.6873	0.00695	0.01272	yes
CCACVL1_12835	OMO80635.1	3110.29	14826.2	-2.25	0.0027818	0.021859	CCACVL1_12835	XLOC_014714	AB-hydrolase YheT, putative	Seedling	Fiber	OK	16.9756	7.33522	-1.21055	-1.65985	0.01035	0.0182534	yes
CCACVL1_07464	OMO90208.1	1002.8	3046.12	-1.6	0.001475	0.013089	CCACVL1_07464	XLOC_008653	Allene oxide cyclase,hypothetical protein	Seedling	Fiber	OK	19.4169	8.4159	-1.20612	-2.88688	5e-05	0.000126572	yes
CCACVL1_29608	OMO51765.1	192.45	713.82	-1.89	0.00030238	0.0034946	CCACVL1_29608	XLOC_033664	Calmodulin binding protein-like protein	Seedling	Fiber	OK	27.3616	11.8907	-1.20232	-3.26813	5e-05	0.000126572	yes
CCACVL1_01510	OMP06564.1	3135.96	8353.83	-1.41	0.0046411	0.032489	CCACVL1_01510	XLOC_001752	hypothetical protein	Seedling	Fiber	OK	21.2515	9.26612	-1.19753	-3.19496	5e-05	0.000126572	yes
CCACVL1_17472	OMO73104.1	9.26	1044.62	-6.82	5.81e-25	6.41e-22	CCACVL1_17472	XLOC_019731	Plant peroxidase	Seedling	Fiber	OK	39.3894	17.2139	-1.19424	-3.15567	5e-05	0.000126572	yes
CCACVL1_15536	OMO76627.1	1698.89	4310.79	-1.34	0.0065208	0.042456	CCACVL1_15536	XLOC_017564	Phox/Bem1p	Seedling	Fiber	OK	212.712	93.8431	-1.18058	-3.55763	5e-05	0.000126572	yes
CCACVL1_30346	OMO50614.1	2072.66	5260.58	-1.34	0.0071153	0.045406	CCACVL1_30346	XLOC_034520	hypothetical protein	Seedling	Fiber	OK	13.2735	5.86021	-1.17952	-3.31174	5e-05	0.000126572	yes
CCACVL1_16298	OMO75201.1	311.09	4051.27	-3.7	1.34e-11	1.16e-09	CCACVL1_16298	XLOC_018402	Bile acid:sodium symporter	Seedling	Fiber	OK	0.92012	0.407799	-1.17396	-2.04164	0.00095	0.00202093	yes
CCACVL1_23092	OMO61986.1	2509.19	6748.91	-1.43	0.0049816	0.034339	CCACVL1_23092	XLOC_026120	Fatty acid hydroxylase	Seedling	Fiber	OK	73.2699	32.59	-1.16879	-3.34588	5e-05	0.000126572	yes
CCACVL1_02888	OMP02204.1	602.07	3527.5	-2.55	2.46e-06	5.66e-05	CCACVL1_02888	XLOC_003330	Cytochrome P450,hypothetical protein	Seedling	Fiber	OK	23.7019	10.6875	-1.14908	-2.80105	5e-05	0.000126572	yes
CCACVL1_21284	OMO66205.1	23.67	390.42	-4.04	4.45e-11	3.48e-09	CCACVL1_21284	XLOC_024005	Inositol polyphosphate-related phosphatase	Seedling	Fiber	OK	4.406	1.98737	-1.14861	-2.64448	5e-05	0.000126572	yes
CCACVL1_09966	OMO85846.1	233.79	855.44	-1.87	0.0011631	0.010701	CCACVL1_09966	XLOC_011511	hypothetical protein	Seedling	Fiber	OK	14.8755	6.72847	-1.14459	-2.74688	5e-05	0.000126572	yes
CCACVL1_22343	OMO63702.1	288.63	2325.4	-3.01	1.25e-08	5.48e-07	CCACVL1_22343	XLOC_025205	hypothetical protein	Seedling	Fiber	OK	82.2385	37.2017	-1.14444	-3.12108	5e-05	0.000126572	yes
CCACVL1_02621	OMP02989.1	5.05	32.11	-2.67	0.0051757	0.035481	CCACVL1_02621	XLOC_003071	hypothetical protein	Seedling	Fiber	OK	16.9707	7.69191	-1.14163	-2.47875	0.0003	0.000686711	yes
CCACVL1_15377	OMO76839.1	609.65	7509.82	-3.62	3.57e-11	2.85e-09	CCACVL1_15377	XLOC_017395	DNA-binding WRKY	Seedling	Fiber	OK	103.829	47.0715	-1.14128	-3.4741	5e-05	0.000126572	yes
CCACVL1_05457	OMO95265.1	783.56	3624.68	-2.21	0.00015935	0.0020362	CCACVL1_05457	XLOC_006362	Ribosomal protein L28	Seedling	Fiber	OK	163.708	74.5707	-1.13444	-3.06483	5e-05	0.000126572	yes
CCACVL1_12173	OMO81828.1	67.83	472.33	-2.8	4.85e-07	1.38e-05	CCACVL1_12173	XLOC_013954	Thaumatin	Seedling	Fiber	OK	1.57821	0.726371	-1.11951	-1.60571	0.00645	0.0118752	yes
CCACVL1_01507	OMP06567.1	1325.22	7109.75	-2.42	3.06e-06	6.85e-05	CCACVL1_01507	XLOC_001749	hypothetical protein	Seedling	Fiber	OK	170.003	78.3067	-1.11836	-2.38631	0.0001	0.000244699	yes
CCACVL1_14086	OMO78807.1	214.32	970.96	-2.18	7.03e-05	0.0010033	CCACVL1_14086	XLOC_016039	Gibberellin regulated protein	Seedling	Fiber	OK	25.3861	11.7393	-1.11269	-1.00442	0.0006	0.00131613	yes
CCACVL1_10412	OMO85119.1	976.48	2656.44	-1.44	0.0061616	0.040824	CCACVL1_10412	XLOC_012015	30S ribosomal protein S31, chloroplastic-like protein	Seedling	Fiber	OK	151.808	70.4206	-1.10818	-3.03399	5e-05	0.000126572	yes
CCACVL1_10841	OMO84396.1	324.83	1914.86	-2.56	1.39e-06	3.41e-05	CCACVL1_10841	XLOC_012497	Zinc finger, C2H2-like protein	Seedling	Fiber	OK	24.028	11.2309	-1.09724	-2.84446	5e-05	0.000126572	yes
CCACVL1_15050	OMO77358.1	2262.67	6608.31	-1.55	0.0024422	0.019628	CCACVL1_15050	XLOC_017037	hypothetical protein	Seedling	Fiber	OK	28.5726	13.4951	-1.0822	-2.88203	5e-05	0.000126572	yes
CCACVL1_09967	OMO85847.1	1320.29	4573.7	-1.79	0.00046128	0.0049449	CCACVL1_09967	XLOC_011510	hypothetical protein	Seedling	Fiber	OK	2.50345	1.18448	-1.07966	-2.27407	0.0001	0.000244699	yes
CCACVL1_13791	OMO79279.1	2267.91	7057.55	-1.64	0.00085352	0.0082544	CCACVL1_13791	XLOC_015722	hypothetical protein	Seedling	Fiber	OK	54.7281	25.9511	-1.07649	-2.77564	5e-05	0.000126572	yes
CCACVL1_29672	OMO51656.1	118.62	1449.21	-3.61	0.0077305	0.048364	CCACVL1_29672	XLOC_033742	hypothetical protein	Seedling	Fiber	OK	88.5677	42.0517	-1.07462	-2.86048	5e-05	0.000126572	yes
CCACVL1_27238	OMO55467.1	758.09	2413.83	-1.67	0.0012684	0.011538	CCACVL1_27238	XLOC_030932	Maf1 regulator	Seedling	Fiber	OK	26.7636	12.7235	-1.07278	-2.76105	5e-05	0.000126572	yes
CCACVL1_07148	OMO91359.1	80.47	1049.69	-3.71	0.0018269	0.01552	CCACVL1_07148	XLOC_008294	Nodulin-like protein	Seedling	Fiber	OK	0.796435	0.378868	-1.07186	-1.58489	0.01045	0.0184192	yes
CCACVL1_16883	OMO74239.1	1230.59	3445.7	-1.49	0.0034631	0.025877	CCACVL1_16883	XLOC_019086	Serine hydroxymethyltransferase	Seedling	Fiber	OK	31.7085	15.1017	-1.07016	-3.05109	5e-05	0.000126572	yes
CCACVL1_17045	OMO73965.1	9143.65	30460.4	-1.74	0.00064265	0.0065575	CCACVL1_17045	XLOC_019256	hypothetical protein	Seedling	Fiber	OK	12.127	5.79765	-1.06469	-2.60848	5e-05	0.000126572	yes
CCACVL1_20914	OMO66921.1	656.02	1812.63	-1.47	0.003636	0.026851	CCACVL1_20914	XLOC_023607	hypothetical protein	Seedling	Fiber	OK	26.8016	12.8312	-1.06266	-2.96278	5e-05	0.000126572	yes
CCACVL1_30837	OMO49704.1	814.23	2106.92	-1.37	0.0066834	0.043222	CCACVL1_30837	XLOC_035091	hypothetical protein	Seedling	Fiber	OK	32.0744	15.366	-1.06168	-3.14874	5e-05	0.000126572	yes
CCACVL1_29233	OMO52411.1	9.83	48.78	-2.31	0.00439	0.031176	CCACVL1_29233	XLOC_033217	Oxoglutarate/iron-dependent dioxygenase,hypothetical protein	Seedling	Fiber	OK	45.8206	22.0557	-1.05485	-3.22227	5e-05	0.000126572	yes
CCACVL1_15574	OMO76545.1	245.91	802.36	-1.71	0.00097087	0.0092106	CCACVL1_15574	XLOC_017622	hypothetical protein	Seedling	Fiber	OK	5.97385	2.88506	-1.05006	-2.52448	5e-05	0.000126572	yes
CCACVL1_13460	OMO79720.1	209.23	753.22	-1.85	0.00066006	0.0066938	CCACVL1_13460	XLOC_015362	hypothetical protein	Seedling	Fiber	OK	5.91275	2.8569	-1.04938	-2.16018	0.0005	0.00111068	yes
CCACVL1_07774	OMO89549.1	471.38	4191.91	-3.15	4.49e-09	2.22e-07	CCACVL1_07774	XLOC_009021	hypothetical protein	Seedling	Fiber	OK	59.1082	28.5905	-1.04782	-1.93008	0.0011	0.00231334	yes
CCACVL1_26373	OMO56664.1	1751.1	6685.28	-1.93	0.00014967	0.0019321	CCACVL1_26373	XLOC_029965	hypothetical protein	Seedling	Fiber	OK	15.7009	7.62204	-1.0426	-2.58464	5e-05	0.000126572	yes
CCACVL1_11082	OMO83929.1	428.32	1175	-1.46	0.0043585	0.031008	CCACVL1_11082	XLOC_012760	hypothetical protein	Seedling	Fiber	OK	82.2375	39.946	-1.04175	-2.69405	5e-05	0.000126572	yes
CCACVL1_10059	OMO85659.1	94.33	564.35	-2.58	3.55e-06	7.79e-05	CCACVL1_10059	XLOC_011629	Magnesium transporter MRS2/LPE10	Seedling	Fiber	OK	2.06747	1.0047	-1.0411	-1.76592	0.00365	0.00704711	yes
CCACVL1_23663	OMO61232.1	1313.72	3815.15	-1.54	0.0038111	0.027865	CCACVL1_23663	XLOC_026757	hypothetical protein	Seedling	Fiber	OK	31.9477	15.5589	-1.03797	-2.46016	5e-05	0.000126572	yes
CCACVL1_07942	OMO89280.1	1044.08	11351.4	-3.44	1.78e-07	5.71e-06	CCACVL1_07942	XLOC_009209	hypothetical protein	Seedling	Fiber	OK	25.3705	12.3593	-1.03755	-1.69871	0.0032	0.00625499	yes
CCACVL1_21322	OMO66023.1	1036.69	2968.65	-1.52	0.0026529	0.021017	CCACVL1_21322	XLOC_024053	GTP cyclohydrolase I	Seedling	Fiber	OK	28.3531	13.8362	-1.03506	-2.83553	5e-05	0.000126572	yes
CCACVL1_03079	OMP01508.1	177.27	643.62	-1.86	0.0072256	0.04593	CCACVL1_03079	XLOC_003560	hypothetical protein	Seedling	Fiber	OK	132.885	64.8708	-1.03453	-3.04368	5e-05	0.000126572	yes
CCACVL1_11680	OMO82902.1	703.6	2580.93	-1.88	0.0037954	0.027772	CCACVL1_11680	XLOC_013400	Endoplasmic reticulum-adenine nucleotide transporter	Seedling	Fiber	OK	19.207	9.40779	-1.02971	-2.63231	5e-05	0.000126572	yes
CCACVL1_11584	OMO83060.1	601.42	2902.17	-2.27	1.44e-05	0.00026447	CCACVL1_11584	XLOC_013290	Multicopper oxidase, type 1,hypothetical protein	Seedling	Fiber	OK	33.8659	16.5911	-1.02942	-2.64976	5e-05	0.000126572	yes
CCACVL1_03834	OMO99377.1	437.63	11376.2	-4.7	1.22e-07	4.1e-06	CCACVL1_03834	XLOC_004441	Calcium-binding EF-hand	Seedling	Fiber	OK	7.27287	3.56519	-1.02855	-2.44035	5e-05	0.000126572	yes
CCACVL1_23376	OMO61609.1	1078.28	6016.15	-2.48	1.31e-06	3.23e-05	CCACVL1_23376	XLOC_026425	hypothetical protein	Seedling	Fiber	OK	41.6239	20.4752	-1.02354	-3.00512	5e-05	0.000126572	yes
CCACVL1_04773	OMO96787.1	413.93	1402.65	-1.76	0.00079652	0.007777	CCACVL1_04773	XLOC_005569	hypothetical protein	Seedling	Fiber	OK	16.9178	8.33824	-1.02073	-1.77622	0.004	0.00765588	yes
CCACVL1_10640	OMO84811.1	2005.79	6959.45	-1.79	0.00036453	0.0040746	CCACVL1_10640	XLOC_012264	S-locus glycoprotein	Seedling	Fiber	OK	10.9631	5.41149	-1.01856	-2.80719	5e-05	0.000126572	yes
CCACVL1_17405	OMO73174.1	1170.86	5019.75	-2.1	3.83e-05	0.00060152	CCACVL1_17405	XLOC_019670	Major facilitator superfamily	Seedling	Fiber	OK	8.52505	4.23514	-1.0093	-1.51166	0.01165	0.0203184	yes
CCACVL1_22888	OMO62347.1	48.06	159.56	-1.73	0.004628	0.032449	CCACVL1_22888	XLOC_025886	hypothetical protein	Seedling	Fiber	OK	0.596731	0.297262	-1.00534	-2.09835	0.0005	0.00111068	yes
CCACVL1_27279	OMO55399.1	1030.49	3507.25	-1.77	0.00057977	0.0060155	CCACVL1_27279	XLOC_030988	Phenol hydroxylase reductase	Seedling	Fiber	OK	47.8817	23.9496	-0.999474	-1.89617	0.0012	0.00250828	yes
CCACVL1_15488	OMO76700.1	2.84	96.39	-5.09	5.36e-10	3.33e-08	CCACVL1_15488	XLOC_017509	hypothetical protein	Seedling	Fiber	OK	7.00649	3.50666	-0.998595	-2.2895	0.0001	0.000244699	yes
CCACVL1_30052	OMO51023.1	114.35	655.36	-2.52	4.72e-06	0.00010048	CCACVL1_30052	XLOC_034194	hypothetical protein	Seedling	Fiber	OK	11.0333	5.54073	-0.993721	-2.21616	5e-05	0.000126572	yes
CCACVL1_15039	OMO77382.1	1152.96	7847.33	-2.77	1.36e-07	4.51e-06	CCACVL1_15039	XLOC_017022	hypothetical protein	Seedling	Fiber	OK	17.2678	8.69587	-0.989681	-1.90804	0.00145	0.00299562	yes
CCACVL1_25476	OMO58363.1	1017.73	6118.1	-2.59	7.17e-07	1.95e-05	CCACVL1_25476	XLOC_028939	Histidine phosphatase superfamily, clade-1	Seedling	Fiber	OK	11.4539	5.76815	-0.989657	-2.53201	0.0001	0.000244699	yes
CCACVL1_20474	OMO67524.1	47.3	487.74	-3.37	7.85e-08	2.76e-06	CCACVL1_20474	XLOC_023169	Cupredoxin	Seedling	Fiber	OK	57.3279	28.9617	-0.985093	-2.13509	0.0002	0.000468746	yes
CCACVL1_03524	OMO99956.1	566.74	1956.08	-1.79	0.0005331	0.0055992	CCACVL1_03524	XLOC_004057	hypothetical protein	Seedling	Fiber	OK	27.7299	14.0339	-0.982524	-2.82869	5e-05	0.000126572	yes
CCACVL1_08732	OMO87837.1	533.99	4659.12	-3.13	5.09e-09	2.47e-07	CCACVL1_08732	XLOC_010115	hypothetical protein	Seedling	Fiber	OK	2.96674	1.50242	-0.981587	-1.76769	0.00315	0.00616311	yes
CCACVL1_07769	OMO89568.1	8227.48	46815.5	-2.51	1.06e-06	2.71e-05	CCACVL1_07769	XLOC_009011	Nucleotidyl transferase	Seedling	Fiber	OK	80.1522	40.9887	-0.967516	-2.83218	5e-05	0.000126572	yes
CCACVL1_11838	OMO82655.1	1490.49	4155.03	-1.48	0.0027452	0.021616	CCACVL1_11838	XLOC_013565	hypothetical protein	Seedling	Fiber	OK	15.7057	8.08911	-0.957231	-2.69238	5e-05	0.000126572	yes
CCACVL1_09038	OMO87440.1	4291.17	16758.9	-1.97	8.65e-05	0.0012012	CCACVL1_09038	XLOC_010458	Sulphate adenylyltransferase	Seedling	Fiber	OK	44.4891	22.9662	-0.953942	-2.74828	5e-05	0.000126572	yes
CCACVL1_30353	OMO50619.1	829.47	5174.47	-2.64	0.00014966	0.0019321	CCACVL1_30353	XLOC_034524	Photosystem II PsbP, oxygen evolving complex	Seedling	Fiber	OK	2.47586	1.27986	-0.951941	-2.12068	0.0002	0.000468746	yes
CCACVL1_27651	OMO54710.1	1144.06	7269.11	-2.67	3.21e-07	9.71e-06	CCACVL1_27651	XLOC_031413	Methyltransferase type 11,hypothetical protein	Seedling	Fiber	OK	72.4303	37.6149	-0.945287	-2.18484	0.0001	0.000244699	yes
CCACVL1_13424	OMO79787.1	786.27	2987.04	-1.93	0.00017596	0.0022173	CCACVL1_13424	XLOC_015328	hypothetical protein	Seedling	Fiber	OK	31.213	16.2153	-0.944792	-2.60084	5e-05	0.000126572	yes
CCACVL1_24699	OMO59671.1	1044.76	3122.25	-1.58	0.002006	0.01681	CCACVL1_24699	XLOC_027940	Aspartyl/Asparaginyl-tRNA synthetase, class IIb	Seedling	Fiber	OK	20.4871	10.655	-0.94319	-1.66978	0.00715	0.0130628	yes
CCACVL1_09679	OMO86282.1	1346.46	5067.21	-1.91	0.0011319	0.010458	CCACVL1_09679	XLOC_011192	Pectinesterase, catalytic	Seedling	Fiber	OK	16.0516	8.39048	-0.935889	-2.67514	5e-05	0.000126572	yes
CCACVL1_01531	OMP06522.1	6675.32	39488.6	-2.56	1.14e-05	0.00021566	CCACVL1_01531	XLOC_001782	hypothetical protein	Seedling	Fiber	OK	443.684	234.496	-0.919967	-1.94549	0.00085	0.00182247	yes
CCACVL1_15799	OMO76274.1	475.8	1603.5	-1.75	0.0045113	0.031816	CCACVL1_15799	XLOC_017854	LPPG:FO 2-phospho-L-lactate transferase CofD/UPF0052	Seedling	Fiber	OK	7.28364	3.86772	-0.913173	-2.19331	0.0002	0.000468746	yes
CCACVL1_12165	OMO81853.1	464.02	3726.42	-3.01	0.004433	0.031372	CCACVL1_12165	XLOC_013945	UDP-glucuronosyl/UDP-glucosyltransferase	Seedling	Fiber	OK	21.4066	11.4014	-0.908848	-2.47986	5e-05	0.000126572	yes
CCACVL1_15035	OMO77378.1	916.66	3582.32	-1.97	0.00050364	0.0053279	CCACVL1_15035	XLOC_017027	Phospholipid/glycerol acyltransferase	Seedling	Fiber	OK	27.5866	14.7332	-0.904899	-2.63998	5e-05	0.000126572	yes
CCACVL1_28084	OMO54063.1	1295.32	3886.77	-1.59	0.0019622	0.016495	CCACVL1_28084	XLOC_031942	hypothetical protein	Seedling	Fiber	OK	43.6977	23.3548	-0.903834	-2.55116	5e-05	0.000126572	yes
CCACVL1_21951	OMO64205.1	43.76	376.65	-3.11	5.73e-08	2.09e-06	CCACVL1_21951	XLOC_024792	hypothetical protein	Seedling	Fiber	OK	5.86251	3.13646	-0.902381	-1.50927	0.00855	0.0153282	yes
CCACVL1_10655	OMO84805.1	60.38	351.65	-2.54	6.26e-06	0.00012841	CCACVL1_10655	XLOC_012273	hypothetical protein	Seedling	Fiber	OK	94.2471	50.5169	-0.899681	-1.84823	0.0016	0.0032822	yes
CCACVL1_04746	OMO96907.1	528.47	1696.25	-1.68	0.001054	0.009855	CCACVL1_04746	XLOC_005538	hypothetical protein	Seedling	Fiber	OK	22.197	11.9157	-0.8975	-2.4806	5e-05	0.000126572	yes
CCACVL1_04590	OMO97380.1	174.63	502.24	-1.52	0.0034439	0.02577	CCACVL1_04590	XLOC_005337	Copper amine oxidase	Seedling	Fiber	OK	21.3731	11.4811	-0.896531	-2.12677	0.0003	0.000686711	yes
CCACVL1_14764	OMO77856.1	2.79	33.43	-3.58	0.00088564	0.0085246	CCACVL1_14764	XLOC_016754	hypothetical protein	Seedling	Fiber	OK	116.218	62.5135	-0.894594	-2.67798	5e-05	0.000126572	yes
CCACVL1_19229	OMO69851.1	104.56	376.9	-1.85	0.0018981	0.016017	CCACVL1_19229	XLOC_021799	hypothetical protein	Seedling	Fiber	OK	8.3968	4.54265	-0.886308	-2.12872	0.0002	0.000468746	yes
CCACVL1_11894	OMO82567.1	2502.46	8299.89	-1.73	0.00074254	0.0073643	CCACVL1_11894	XLOC_013636	Glycosyl transferase, family 1	Seedling	Fiber	OK	45.072	24.5031	-0.879268	-2.60911	5e-05	0.000126572	yes
CCACVL1_03879	OMO99233.1	242.1	695.88	-1.52	0.0033651	0.025302	CCACVL1_03879	XLOC_004498	Peptidyl-tRNA hydrolase	Seedling	Fiber	OK	7.46137	4.06651	-0.87565	-1.92917	0.001	0.00211781	yes
CCACVL1_26151	OMO56937.1	501.96	10758.5	-4.42	4.65e-08	1.75e-06	CCACVL1_26151	XLOC_029726	Alpha/beta hydrolase-1	Seedling	Fiber	OK	4.71111	2.58583	-0.865438	-1.82974	0.0015	0.00309066	yes
CCACVL1_06708	OMO92953.1	1824.45	6459.06	-1.82	0.0072861	0.046228	CCACVL1_06708	XLOC_007775	Cytochrome P450	Seedling	Fiber	OK	34.1164	18.7705	-0.861995	-2.19543	0.0005	0.00111068	yes
CCACVL1_07089	OMO91501.1	1519.23	4210.39	-1.47	0.0032723	0.024717	CCACVL1_07089	XLOC_008237	Aminotransferase class-III	Seedling	Fiber	OK	12.8569	7.07931	-0.860865	-2.17871	0.0007	0.00152051	yes
CCACVL1_26587	OMO56366.1	20.6	118.72	-2.53	0.0010703	0.0099832	CCACVL1_26587	XLOC_030204	Transcription factor, MADS-box	Seedling	Fiber	OK	5.69837	3.15421	-0.85327	-1.44205	0.01935	0.0323224	yes
CCACVL1_08189	OMO88808.1	388.11	2262.51	-2.54	0.0054763	0.037081	CCACVL1_08189	XLOC_009506	Cytochrome P450	Seedling	Fiber	OK	7.04831	3.90517	-0.851892	-1.97739	0.0008	0.00172259	yes
CCACVL1_00515	OMP11444.1	803.15	3015.18	-1.91	0.00026337	0.0031117	CCACVL1_00515	XLOC_000619	Mitochodrial transcription termination factor-related protein	Seedling	Fiber	OK	19.42	10.7919	-0.847592	-2.32245	5e-05	0.000126572	yes
CCACVL1_02871	OMP02211.1	1014.23	8172.46	-3.01	2.46e-06	5.66e-05	CCACVL1_02871	XLOC_003318	hypothetical protein	Seedling	Fiber	OK	15.9809	8.88284	-0.847253	-2.07959	0.00035	0.000793229	yes
CCACVL1_25859	OMO57283.1	1208.14	4066.14	-1.75	0.0005884	0.0060907	CCACVL1_25859	XLOC_029409	hypothetical protein	Seedling	Fiber	OK	9.25533	5.16316	-0.842032	-2.2041	0.00025	0.000578094	yes
CCACVL1_22528	OMO62997.1	717.84	2791.12	-1.96	0.0001571	0.0020113	CCACVL1_22528	XLOC_025461	hypothetical protein	Seedling	Fiber	OK	5.7306	3.23308	-0.825775	-1.73928	0.003	0.00588407	yes
CCACVL1_19565	OMO69298.1	2428.17	10778.8	-2.15	2.63e-05	0.00044202	CCACVL1_19565	XLOC_022163	Zinc finger, B-box	Seedling	Fiber	OK	103.203	58.3506	-0.822671	-2.43968	5e-05	0.000126572	yes
CCACVL1_23473	OMO61497.1	22.51	102.22	-2.18	0.0029034	0.02254	CCACVL1_23473	XLOC_026514	Heat shock factor (HSF)-type, DNA-binding protein	Seedling	Fiber	OK	9.17399	5.1953	-0.820341	-1.57884	0.00815	0.014675	yes
CCACVL1_27986	OMO54190.1	1.08	22.09	-4.35	0.00083767	0.0081308	CCACVL1_27986	XLOC_031819	Acyl-ACP thioesterase	Seedling	Fiber	OK	3.24171	1.84721	-0.811403	-1.4109	0.0163	0.0276272	yes
CCACVL1_08918	OMO87585.1	878.71	2493.52	-1.5	0.0024628	0.019752	CCACVL1_08918	XLOC_010334	General substrate transporter	Seedling	Fiber	OK	21.941	12.5551	-0.805354	-1.3999	0.0146	0.0249805	yes
CCACVL1_24005	OMO60610.1	1398.6	6492.53	-2.21	1.82e-05	0.00032335	CCACVL1_24005	XLOC_027186	Sulphate anion transporter	Seedling	Fiber	OK	71.9943	41.3822	-0.798873	-1.75967	0.0049	0.00920874	yes
CCACVL1_15809	OMO76256.1	73.94	500.74	-2.76	0.0001319	0.0017329	CCACVL1_15809	XLOC_017862	hypothetical protein	Seedling	Fiber	OK	38.7625	22.2899	-0.798271	-1.70694	0.0039	0.00747664	yes
CCACVL1_12946	OMO80464.1	1177.61	3236.7	-1.46	0.0055457	0.037484	CCACVL1_12946	XLOC_014841	Zinc finger, B-box	Seedling	Fiber	OK	233.139	135.183	-0.786279	-2.31503	0.0001	0.000244699	yes
CCACVL1_15649	OMO76459.1	2878.31	20049.9	-2.8	6.19e-08	2.24e-06	CCACVL1_15649	XLOC_017690	Cystathionine beta-synthase, core	Seedling	Fiber	OK	36.0052	20.9479	-0.781399	-1.63118	0.0061	0.0112829	yes
CCACVL1_24014	OMO60605.1	2485.39	15545.2	-2.64	4.02e-07	1.18e-05	CCACVL1_24014	XLOC_027195	hypothetical protein	Seedling	Fiber	OK	58.0824	33.96	-0.774264	-1.48002	0.0129	0.0222956	yes
CCACVL1_15388	OMO76826.1	3363.78	9768.82	-1.54	0.0029894	0.023071	CCACVL1_15388	XLOC_017407	Phosphoadenosine phosphosulphate reductase,hypothetical protein	Seedling	Fiber	OK	122.871	72.0198	-0.770685	-2.03689	0.00065	0.00141864	yes
CCACVL1_14823	OMO77785.1	114.01	489.95	-2.1	9.42e-05	0.0012907	CCACVL1_14823	XLOC_016813	E3 Ubiquitin ligase	Seedling	Fiber	OK	3.41007	2.00269	-0.767859	-1.72271	0.0035	0.0067808	yes
CCACVL1_13354	OMO79833.1	208.5	1095.67	-2.39	0.0028268	0.022107	CCACVL1_13354	XLOC_015276	AB-hydrolase YheT, putative	Seedling	Fiber	OK	3.71945	2.18739	-0.765879	-1.5348	0.00885	0.0158259	yes
CCACVL1_08003	OMO89136.1	1393.32	6243.57	-2.16	3.17e-05	0.000516	CCACVL1_08003	XLOC_009278	SNARE associated Golgi protein family	Seedling	Fiber	OK	23.181	13.6684	-0.7621	-2.07971	0.0003	0.000686711	yes
CCACVL1_14811	OMO77812.1	2069.5	7196.01	-1.8	0.00030273	0.0034971	CCACVL1_14811	XLOC_016791	Sugar/inositol transporter	Seedling	Fiber	OK	16.8396	10.0084	-0.750643	-2.04567	0.00025	0.000578094	yes
CCACVL1_07223	OMO91072.1	87.93	710.2	-3.01	2.17e-07	6.84e-06	CCACVL1_07223	XLOC_008381	Aldehyde oxidase/xanthine dehydrogenase, a/b hammerhead	Seedling	Fiber	OK	0.571922	0.341053	-0.745822	-1.39563	0.0169	0.0285599	yes
CCACVL1_04172	OMO98593.1	640.7	7122.44	-3.47	1.58e-05	0.00028478	CCACVL1_04172	XLOC_004850	Phox/Bem1p	Seedling	Fiber	OK	6.60186	3.94909	-0.741352	-2.00042	0.0003	0.000686711	yes
CCACVL1_30630	OMO50112.1	157.52	956.45	-2.6	1.11e-06	2.83e-05	CCACVL1_30630	XLOC_034847	hypothetical protein	Seedling	Fiber	OK	8.90598	5.38921	-0.724701	-1.94213	0.00105	0.0022146	yes
CCACVL1_20494	OMO67493.1	10165.4	65495.9	-2.69	1.72e-06	4.12e-05	CCACVL1_20494	XLOC_023187	4-hydroxy-3-methylbut-2-en-1-yl diphosphate synthase, bacterial-type	Seedling	Fiber	OK	88.952	54.0461	-0.718837	-2.17733	0.00015	0.00035801	yes
CCACVL1_23430	OMO61558.1	1944.53	5401.71	-1.47	0.0039983	0.028937	CCACVL1_23430	XLOC_026466	Pheophorbide a oxygenase	Seedling	Fiber	OK	13.995	8.51184	-0.717372	-1.91406	0.001	0.00211781	yes
CCACVL1_19910	OMO68553.1	1919.04	16868	-3.14	2.55e-09	1.35e-07	CCACVL1_19910	XLOC_022549	Alpha-L-arabinofuranosidase B	Seedling	Fiber	OK	25.4339	15.5919	-0.705954	-1.97943	0.0004	0.000900273	yes
CCACVL1_00522	OMP11430.1	1097.97	2874.55	-1.39	0.0054635	0.037027	CCACVL1_00522	XLOC_000626	AMP-dependent synthetase/ligase	Seedling	Fiber	OK	7.97641	4.93568	-0.692492	-1.68306	0.00405	0.00774318	yes
CCACVL1_05708	OMO94908.1	483.65	7977.2	-4.04	8.36e-05	0.0011676	CCACVL1_05708	XLOC_006636	Trehalose-phosphatase	Seedling	Fiber	OK	44.0539	27.3311	-0.688726	-2.00824	0.00055	0.00121389	yes
CCACVL1_24758	OMO59568.1	72.02	273.61	-1.93	0.00050597	0.0053461	CCACVL1_24758	XLOC_028016	Lipase, class 3	Seedling	Fiber	OK	36.1193	22.4179	-0.688116	-1.94854	0.00065	0.00141864	yes
CCACVL1_06034	OMO94387.1	625.41	1589.61	-1.35	0.008012	0.049767	CCACVL1_06034	XLOC_006997	hypothetical protein	Seedling	Fiber	OK	6.49525	4.04335	-0.683834	-1.64466	0.0044	0.00833817	yes
CCACVL1_15698	OMO76392.1	26.23	112.2	-2.1	0.0007683	0.0075606	CCACVL1_15698	XLOC_017740	Zinc finger, Dof-type	Seedling	Fiber	OK	7.2323	4.51884	-0.6785	-1.36752	0.0188	0.0314952	yes
CCACVL1_11962	OMO82394.1	3548.81	11959	-1.75	0.00072273	0.0072107	CCACVL1_11962	XLOC_013722	LETM1-like protein	Seedling	Fiber	OK	57.6819	36.0565	-0.677859	-1.58427	0.01005	0.0177814	yes
CCACVL1_27298	OMO55365.1	1150.71	3616.07	-1.65	0.0013923	0.012493	CCACVL1_27298	XLOC_031010	Zinc finger, RING-type	Seedling	Fiber	OK	48.8141	30.5286	-0.677139	-1.9987	0.0005	0.00111068	yes
CCACVL1_29829	OMO51376.1	450.65	1875.1	-2.06	6.18e-05	0.00090143	CCACVL1_29829	XLOC_033927	Transposase, Ptta/En/Spm, plant	Seedling	Fiber	OK	8.11438	5.07695	-0.676519	-1.69804	0.0042	0.00799472	yes
CCACVL1_00049	OMP12294.1	351.52	1168.65	-1.73	0.00082239	0.0080001	CCACVL1_00049	XLOC_000057	hypothetical protein	Seedling	Fiber	OK	17.2247	10.8448	-0.667472	-1.66113	0.00445	0.00842517	yes
CCACVL1_19205	OMO69905.1	130.43	494	-1.92	0.00037138	0.0041337	CCACVL1_19205	XLOC_021771	hypothetical protein	Seedling	Fiber	OK	3.41977	2.15515	-0.666114	-1.44399	0.0121	0.021038	yes
CCACVL1_14914	OMO77657.1	1554.47	4538.41	-1.55	0.0022368	0.018287	CCACVL1_14914	XLOC_016903	Sulphate anion transporter	Seedling	Fiber	OK	46.3928	29.2565	-0.665143	-2.00994	0.00055	0.00121389	yes
CCACVL1_30641	OMO50085.1	10181.1	44742.8	-2.14	2.98e-05	0.00048958	CCACVL1_30641	XLOC_034863	Zinc finger, CCCH-type	Seedling	Fiber	OK	497.692	314.191	-0.663614	-1.88236	0.0015	0.00309066	yes
CCACVL1_00529	OMP11415.1	260.61	6167.94	-4.56	0.0028188	0.022052	CCACVL1_00529	XLOC_000635	hypothetical protein	Seedling	Fiber	OK	33.3271	21.049	-0.662939	-1.57737	0.0068	0.0124704	yes
CCACVL1_22032	OMO64124.1	8.74	125.07	-3.84	0.00054958	0.005745	CCACVL1_22032	XLOC_024877	hypothetical protein	Seedling	Fiber	OK	1.492	0.955165	-0.643428	-1.32298	0.02335	0.038272	yes
CCACVL1_11648	OMO82954.1	605.48	1941.48	-1.68	0.00098332	0.0093026	CCACVL1_11648	XLOC_013366	Transferase	Seedling	Fiber	OK	14.6165	9.3974	-0.637262	-1.4849	0.0106	0.018657	yes
CCACVL1_25191	OMO58994.1	0.84	17.43	-4.37	0.0029873	0.023065	CCACVL1_25191	XLOC_028549	hypothetical protein	Seedling	Fiber	OK	15.9265	10.271	-0.632857	-1.59115	0.00565	0.0105199	yes
CCACVL1_06124	OMO94192.1	1460.97	3691.8	-1.34	0.0064136	0.041987	CCACVL1_06124	XLOC_007117	hypothetical protein	Seedling	Fiber	OK	22.0359	14.2179	-0.632146	-1.81065	0.0015	0.00309066	yes
CCACVL1_29534	OMO51860.1	1008.18	3414.87	-1.76	0.00070215	0.0070425	CCACVL1_29534	XLOC_033574	UbiA prenyltransferase family	Seedling	Fiber	OK	13.8611	8.95052	-0.631002	-1.60756	0.0057	0.0106066	yes
CCACVL1_04007	OMO98897.1	878.49	4225.99	-2.27	1.44e-05	0.00026447	CCACVL1_04007	XLOC_004644	hypothetical protein	Seedling	Fiber	OK	50.0208	32.4246	-0.625439	-1.75993	0.00215	0.0043201	yes
CCACVL1_27821	OMO54389.1	1197.39	13081.8	-3.45	0.00013859	0.0018165	CCACVL1_27821	XLOC_031623	Alpha/beta hydrolase-1	Seedling	Fiber	OK	6.35381	4.12505	-0.623209	-1.47271	0.01165	0.0203184	yes
CCACVL1_14322	OMO78526.1	524.64	1433.53	-1.45	0.0042581	0.030462	CCACVL1_14322	XLOC_016266	Phosphatidate cytidylyltransferase	Seedling	Fiber	OK	13.811	8.97851	-0.621271	-1.61474	0.00585	0.0108603	yes
CCACVL1_30905	OMO49601.1	1286.51	26281	-4.35	1.03e-05	0.00019816	CCACVL1_30905	XLOC_035162	Aldo/keto reductase	Seedling	Fiber	OK	5.73545	3.74297	-0.615723	-1.3048	0.0247	0.0402499	yes
CCACVL1_24327	OMO60214.1	23.26	128.94	-2.47	0.00036493	0.0040753	CCACVL1_24327	XLOC_027534	hypothetical protein	Seedling	Fiber	OK	5.37136	3.52559	-0.607422	-1.25053	0.02875	0.0462008	yes
CCACVL1_05981	OMO94483.1	1780.37	7037.88	-1.98	0.0025595	0.020403	CCACVL1_05981	XLOC_006924	hypothetical protein	Seedling	Fiber	OK	27.979	18.4843	-0.59805	-1.65954	0.0049	0.00920874	yes
CCACVL1_14389	OMO78434.1	1388.61	4043.57	-1.54	0.0027786	0.021841	CCACVL1_14389	XLOC_016334	hypothetical protein	Seedling	Fiber	OK	25.4883	16.8501	-0.597077	-1.52361	0.0035	0.0067808	yes
CCACVL1_25554	OMO58144.1	984.22	6696.47	-2.77	1.07e-07	3.67e-06	CCACVL1_25554	XLOC_029019	Lycopene cyclase-type, FAD-binding protein	Seedling	Fiber	OK	26.1126	17.3205	-0.592265	-1.59075	0.00585	0.0108603	yes
CCACVL1_28823	OMO53181.1	197.48	2519.05	-3.67	1.21e-11	1.07e-09	CCACVL1_28823	XLOC_032736	hypothetical protein	Seedling	Fiber	OK	13.5422	9.11811	-0.570651	-1.48408	0.01005	0.0177814	yes
CCACVL1_22857	OMO62384.1	1402.32	4231.82	-1.59	0.0072453	0.046022	CCACVL1_22857	XLOC_025837	hypothetical protein	Seedling	Fiber	OK	14.3008	9.65178	-0.56723	-1.6638	0.0047	0.00885711	yes
CCACVL1_26550	OMO56437.1	51.06	329.02	-2.69	2.2e-06	5.15e-05	CCACVL1_26550	XLOC_030156	hypothetical protein	Seedling	Fiber	OK	32.1547	21.7877	-0.561513	-1.37457	0.01825	0.0306423	yes
CCACVL1_23570	OMO61376.1	47.29	266.47	-2.49	1.68e-05	0.00030108	CCACVL1_23570	XLOC_026643	Protein-tyrosine phosphatase, SIW14-like protein	Seedling	Fiber	OK	30.9499	20.9933	-0.560009	-1.36485	0.019	0.0317936	yes
CCACVL1_05798	OMO94807.1	2879.4	7614.42	-1.4	0.0065438	0.042548	CCACVL1_05798	XLOC_006727	Peptide methionine sulfoxide reductase MsrA	Seedling	Fiber	OK	143.225	97.4482	-0.555573	-1.39847	0.01595	0.0270804	yes
CCACVL1_08839	OMO87660.1	613.54	3457.01	-2.49	5.48e-06	0.00011443	CCACVL1_08839	XLOC_010248	hypothetical protein	Seedling	Fiber	OK	10.8807	7.43312	-0.549734	-1.51485	0.00915	0.0163034	yes
CCACVL1_17081	OMO73899.1	7577.79	32455	-2.1	3.97e-05	0.0006205	CCACVL1_17081	XLOC_019297	ClpP	Seedling	Fiber	OK	92.1255	63.7411	-0.531376	-1.52599	0.00815	0.014675	yes
CCACVL1_17098	OMO73884.1	1113.43	3086.38	-1.47	0.0027299	0.021507	CCACVL1_17098	XLOC_019309	Small GTPase superfamily, Rab type	Seedling	Fiber	OK	86.1817	59.8971	-0.524896	-1.3627	0.0166	0.0280913	yes
CCACVL1_30514	OMO50318.1	751.3	2025.24	-1.43	0.0053165	0.036259	CCACVL1_30514	XLOC_034707	NnrU	Seedling	Fiber	OK	27.3747	19.0642	-0.521975	-1.39188	0.01565	0.0266094	yes
CCACVL1_05060	OMO96150.1	9017.52	38963.3	-2.11	3.83e-05	0.00060152	CCACVL1_05060	XLOC_005900	hypothetical protein	Seedling	Fiber	OK	141.175	98.9104	-0.513293	-1.38094	0.01665	0.0281702	yes
CCACVL1_26025	OMO57077.1	1023.27	2864.43	-1.49	0.0028135	0.022023	CCACVL1_26025	XLOC_029602	Armadillo	Seedling	Fiber	OK	23.3028	16.3446	-0.511689	-1.42807	0.011	0.0192965	yes
CCACVL1_08704	OMO87892.1	1713.22	5136.04	-1.58	0.0020644	0.017175	CCACVL1_08704	XLOC_010075	hypothetical protein	Seedling	Fiber	OK	65.7686	46.133	-0.5116	-1.54922	0.00615	0.0113644	yes
CCACVL1_01105	OMP08585.1	601.5	1923.04	-1.68	0.001169	0.010744	CCACVL1_01105	XLOC_001306	hypothetical protein	Seedling	Fiber	OK	10.6873	7.50769	-0.509458	-1.27261	0.02945	0.0472427	yes
CCACVL1_25210	OMO58956.1	17426.4	45051.3	-1.37	0.0055914	0.037764	CCACVL1_25210	XLOC_028578	Heat shock protein 70 family	Seedling	Fiber	OK	147.288	105.178	-0.485816	-1.51463	0.00815	0.014675	yes
CCACVL1_02179	OMP04205.1	443.4	4853.3	-3.45	2e-10	1.33e-08	CCACVL1_02179	XLOC_002579	Methyltransferase type 11	Seedling	Fiber	OK	36.3662	26.1022	-0.478426	-1.3563	0.01725	0.0290937	yes
CCACVL1_15144	OMO77233.1	1370.89	4784.86	-1.8	0.00031016	0.0035582	CCACVL1_15144	XLOC_017131	SUF system FeS cluster assembly, SufBD	Seedling	Fiber	OK	19.1426	13.9231	-0.459299	-1.27407	0.02725	0.0439991	yes
CCACVL1_27614	OMO54736.1	1132.58	9195.16	-3.02	4.51e-08	1.71e-06	CCACVL1_27614	XLOC_031389	AUX/IAA protein	Seedling	Fiber	OK	209.98	153.563	-0.451421	-1.27636	0.02625	0.0425261	yes
CCACVL1_21848	OMO64328.1	2145.25	6006.39	-1.49	0.0035295	0.026269	CCACVL1_21848	XLOC_024687	GH3 auxin-responsive promoter	Seedling	Fiber	OK	46.9325	34.6372	-0.438267	-1.30744	0.0219	0.0361567	yes
CCACVL1_10220	OMO85394.1	1628.46	6180.75	-1.92	0.00027554	0.0032265	CCACVL1_10220	XLOC_011808	Ribosomal protein L27	Seedling	Fiber	OK	160.876	119.123	-0.4335	-1.26596	0.02735	0.044149	yes
CCACVL1_10540	OMO84983.1	2924.96	8187.4	-1.49	0.0036397	0.026856	CCACVL1_10540	XLOC_012154	Methyltransferase FkbM	Seedling	Fiber	OK	216.696	160.772	-0.430656	-1.32887	0.0211	0.0349714	yes
CCACVL1_30500	OMO50333.1	1.08	128.95	-6.9	2.33e-14	3.72e-12	CCACVL1_30500	XLOC_034689	hypothetical protein	Seedling	Fiber	OK	0.332796	0	#NAME?	NA	5e-05	0.000126572	yes
CCACVL1_26747	OMO56121.1	0	30.98	#NAME?	0.0073223	0.046402	CCACVL1_26747	XLOC_030398	hypothetical protein	Seedling	Fiber	OK	1.01724	0	#NAME?	NA	5e-05	0.000126572	yes
CCACVL1_26496	OMO56509.1	0	41.85	#NAME?	8.51e-06	0.00016814	CCACVL1_26496	XLOC_030096	Transcription factor GRAS	Seedling	Fiber	OK	8.24025	0	#NAME?	NA	5e-05	0.000126572	yes
CCACVL1_25184	OMO58987.1	1.47	17.25	-3.56	0.0074245	0.046915	CCACVL1_25184	XLOC_028538	hypothetical protein	Seedling	Fiber	OK	0.427989	0	#NAME?	NA	5e-05	0.000126572	yes
CCACVL1_24989	OMO59225.1	4.07	37.7	-3.21	0.00072668	0.0072392	CCACVL1_24989	XLOC_028306	Major facilitator superfamily	Seedling	Fiber	OK	2.89778	0	#NAME?	NA	5e-05	0.000126572	yes
CCACVL1_24649	OMO59712.1	4.24	192.17	-5.5	1.06e-05	0.00020347	CCACVL1_24649	XLOC_027901	O-methyltransferase, family 2	Seedling	Fiber	OK	1.55253	0	#NAME?	NA	5e-05	0.000126572	yes
CCACVL1_24317	OMO60230.1	0.54	168.75	-8.29	4.76e-18	1.33e-15	CCACVL1_24317	XLOC_027522	Transcription factor GRAS	Seedling	Fiber	OK	4.89038	0	#NAME?	NA	5e-05	0.000126572	yes
CCACVL1_24000	OMO60620.1	1.73	209.26	-6.92	1.83e-08	7.75e-07	CCACVL1_24000	XLOC_027182	hypothetical protein	Seedling	Fiber	OK	3.89569	0	#NAME?	NA	5e-05	0.000126572	yes
CCACVL1_21507	OMO65540.1	3.37	27.71	-3.04	0.003791	0.027763	CCACVL1_21507	XLOC_024292	hypothetical protein	Seedling	Fiber	OK	0.182185	0	#NAME?	NA	5e-05	0.000126572	yes
CCACVL1_20664	OMO67261.1	0.54	20.51	-5.23	0.00048591	0.0051671	CCACVL1_20664	XLOC_023354	UDP-glucuronosyl/UDP-glucosyltransferase	Seedling	Fiber	OK	3.21345	0	#NAME?	NA	5e-05	0.000126572	yes
CCACVL1_19869	OMO68697.1	4.32	73.08	-4.08	0.0037173	0.027314	CCACVL1_19869	XLOC_022508	No apical meristem (NAM) protein	Seedling	Fiber	OK	0.652495	0	#NAME?	NA	5e-05	0.000126572	yes
CCACVL1_19563	OMO69296.1	13.17	1150.24	-6.45	3.33e-05	0.00053684	CCACVL1_19563	XLOC_022160	hypothetical protein	Seedling	Fiber	OK	1.06732	0	#NAME?	NA	5e-05	0.000126572	yes
CCACVL1_17089	OMO73876.1	0.54	56.29	-6.71	0.00019259	0.0023918	CCACVL1_17089	XLOC_019314	hypothetical protein	Seedling	Fiber	OK	0.14627	0	#NAME?	NA	5e-05	0.000126572	yes
CCACVL1_17032	OMO73982.1	0	20.67	#NAME?	0.0014808	0.013127	CCACVL1_17032	XLOC_019247	UDP-glucuronosyl/UDP-glucosyltransferase	Seedling	Fiber	OK	0.20031	0	#NAME?	NA	5e-05	0.000126572	yes
CCACVL1_16729	OMO74435.1	0	50.44	#NAME?	1.64e-08	6.98e-07	CCACVL1_16729	XLOC_018893	Auxin responsive SAUR protein	Seedling	Fiber	OK	0.303241	0	#NAME?	NA	0.00085	0.00182247	yes
CCACVL1_16015	OMO75844.1	20.89	282.88	-3.76	3.07e-06	6.86e-05	CCACVL1_16015	XLOC_018078	hypothetical protein	Seedling	Fiber	OK	20.6213	0	#NAME?	NA	5e-05	0.000126572	yes
CCACVL1_15450	OMO76735.1	1.62	552.56	-8.42	1.75e-05	0.00031231	CCACVL1_15450	XLOC_017466	hypothetical protein	Seedling	Fiber	OK	1.04861	0	#NAME?	NA	5e-05	0.000126572	yes
CCACVL1_15458	OMO76743.1	21.9	126.17	-2.53	0.00012257	0.001625	CCACVL1_15458	XLOC_017475	hypothetical protein	Seedling	Fiber	OK	9.28576	0	#NAME?	NA	5e-05	0.000126572	yes
CCACVL1_15242	OMO76983.1	1.41	19.55	-3.79	0.0028725	0.022373	CCACVL1_15242	XLOC_017255	hypothetical protein	Seedling	Fiber	OK	2.64348	0	#NAME?	NA	5e-05	0.000126572	yes
CCACVL1_15239	OMO77001.1	91.66	2235.88	-4.61	0.00016191	0.0020639	CCACVL1_15239	XLOC_017250	Raffinose synthase	Seedling	Fiber	OK	35.1772	0	#NAME?	NA	5e-05	0.000126572	yes
CCACVL1_13734	OMO79349.1	1.08	17.66	-4.03	0.0034774	0.025948	CCACVL1_13734	XLOC_015655	hypothetical protein	Seedling	Fiber	OK	103.632	0	#NAME?	NA	5e-05	0.000126572	yes
CCACVL1_12722	OMO80869.1	94.05	8563.33	-6.51	1.06e-05	0.00020347	CCACVL1_12722	XLOC_014580	Terpenoid cyclases/protein prenyltransferase alpha-alpha toroid	Seedling	Fiber	OK	0.248052	0	#NAME?	NA	5e-05	0.000126572	yes
CCACVL1_12585	OMO81141.1	2.15	2293.52	-10.06	7.52e-38	4.98e-34	CCACVL1_12585	XLOC_014424	YABBY protein	Seedling	Fiber	OK	40.1434	0	#NAME?	NA	5e-05	0.000126572	yes
CCACVL1_12423	OMO81402.1	6.03	345.43	-5.84	0.00034987	0.0039387	CCACVL1_12423	XLOC_014241	hypothetical protein	Seedling	Fiber	OK	11.0423	0	#NAME?	NA	5e-05	0.000126572	yes
CCACVL1_11255	OMO83709.1	0.54	176.93	-8.34	1.78e-18	5.23e-16	CCACVL1_11255	XLOC_012941	Pectinesterase, catalytic	Seedling	Fiber	OK	0.162639	0	#NAME?	NA	5e-05	0.000126572	yes
CCACVL1_09654	OMO86306.1	0.54	14.74	-4.76	0.0041257	0.029689	CCACVL1_09654	XLOC_011158	hypothetical protein	Seedling	Fiber	OK	1.25928	0	#NAME?	NA	5e-05	0.000126572	yes
CCACVL1_07370	OMO90407.1	1.14	752	-9.36	7.16e-22	3.58e-19	CCACVL1_07370	XLOC_008561	hypothetical protein	Seedling	Fiber	OK	13.4176	0	#NAME?	NA	5e-05	0.000126572	yes
CCACVL1_06816	OMO92580.1	0	22.27	#NAME?	1.42e-05	0.00026139	CCACVL1_06816	XLOC_007910	Cellulose synthase	Seedling	Fiber	OK	0.250268	0	#NAME?	NA	5e-05	0.000126572	yes
CCACVL1_06370	OMO93730.1	0.84	41.88	-5.65	5.14e-07	1.45e-05	CCACVL1_06370	XLOC_007393	hypothetical protein	Seedling	Fiber	OK	0.895378	0	#NAME?	NA	5e-05	0.000126572	yes
CCACVL1_05036	OMO96206.1	13.03	1795.43	-7.11	3.55e-27	5.53e-24	CCACVL1_05036	XLOC_005869	hypothetical protein	Seedling	Fiber	OK	8.15203	0	#NAME?	NA	5e-05	0.000126572	yes
CCACVL1_03157	OMP01112.1	0.82	28.42	-5.12	4.81e-05	0.00073128	CCACVL1_03157	XLOC_003656	Cytochrome P450	Seedling	Fiber	OK	0.233553	0	#NAME?	NA	5e-05	0.000126572	yes
CCACVL1_02631	OMP02999.1	0.57	72.74	-6.99	5.12e-11	3.95e-09	CCACVL1_02631	XLOC_003092	Auxin responsive SAUR protein	Seedling	Fiber	OK	2.82535	0	#NAME?	NA	5e-05	0.000126572	yes
CCACVL1_02322	OMP03658.1	1.14	39	-5.09	3.36e-06	7.43e-05	CCACVL1_02322	XLOC_002742	hypothetical protein	Seedling	Fiber	OK	0.161934	0	#NAME?	NA	5e-05	0.000126572	yes
CCACVL1_01846	OMP05699.1	1.64	1308.29	-9.64	1.97e-19	6.97e-17	CCACVL1_01846	XLOC_002172	Cellulose synthase	Seedling	Fiber	OK	0.160821	0	#NAME?	NA	5e-05	0.000126572	yes
CCACVL1_01461	OMP06711.1	0	10.58	#NAME?	0.0040898	0.029474	CCACVL1_01461	XLOC_001702	Major intrinsic protein	Seedling	Fiber	OK	44.2167	0	#NAME?	NA	5e-05	0.000126572	yes
CCACVL1_00639	OMP11180.1	8.31	427.22	-5.68	2.6e-06	5.93e-05	CCACVL1_00639	XLOC_000764	hypothetical protein	Seedling	Fiber	OK	6.99353	0	#NAME?	NA	5e-05	0.000126572	yes
CCACVL1_00380	OMP11630.1	16.03	448.65	-4.81	6.61e-05	0.00095622	CCACVL1_00380	XLOC_000452	hypothetical protein	Seedling	Fiber	OK	13.4028	0	#NAME?	NA	0.00715	0.0130628	yes
CCACVL1_00381	OMP11631.1	23.27	505.91	-4.44	6.82e-05	0.00098111	CCACVL1_00381	XLOC_000453	hypothetical protein	Seedling	Fiber	OK	6.09422	0	#NAME?	NA	5e-05	0.000126572	yes
CCACVL1_00227	OMP11886.1	19.67	1316.87	-6.07	1.13e-06	2.87e-05	CCACVL1_00227	XLOC_000270	3-beta hydroxysteroid dehydrogenase/isomerase	Seedling	Fiber	OK	0.223148	0	#NAME?	NA	5e-05	0.000126572	yes
