# Supplementary material for: Gene coexpression network analysis and tissue-specific profiling of gene expression in jute (Corchorus capsularis L.)
Source: BMC Genomics. 2020 Jun 16;21:406. doi: 10.1186/s12864-020-06805-6 (PMC7298812; doi:10.1186/s12864-020-06805-6)
Supplement: Supplementary file 16 — Additional file 16: Table S13. The primer sequences used for ELF, for the seven genes that were directly regulated by transcription factor (OMO55970.1), and for the five genes that were randomly selected from among the differentially expressed genes. [file 12864_2020_6805_MOESM16_ESM.xlsx]

## Sheet: Sheet1
Gene name	Forward primer	Reverse primer
ELF	CTTGAGGCTCTTGACCAGAT	AACAGGGACAGTTCCGATAC
OMO87663.1	TGCTCTTCCTCATCCAATC	CACAGAACCAACATTACTCATT
OMO80742.1	GCGTTTCTTCTTCTCCTCT	ACTTCCTCTGTGCTTGAC
OMO50871.1	GGTGATGAGAAATCTGATAGGT	GTTGTGACGGGAACTTGA
OMO94989.1	CAATGCTGAATAGATGTCCA	GTGTCTGTCCAAGTTCCT
OMO59515.1	CACCGACAGTTGAAGAGA	CCAAGGATTGCCAGGATT
OMO69537.1	GGAGTTGTAGGAGGAGATTG	CTGTGCCTGTCATCATCA
OMP03057.1	CTCCAAAGTTGATGATGAATACGA	TGATGATGATGATGATTTCCCAAG
OMO87193.1	CCAACCAGCAATGAGAAG	TCACACTCTCCTCCACTA
OMO74281.1	CCTTGTTCGGGTTAATGC	ATCTTCTCTTCTTTAGTCTCCA
OMO52948.1	TGAGGAGCCAGAAGTTGAG	GGGTCTCTTTGGTTTCTTCAG
OMO79284.1	CAGCAAGACCCAATACCA	GCTTTGTTCCCATAATACCC
OMO83197.1	GGAAGTTAGGGACGCTCAA	GCTGCTGCTGTTGTTGTT
